# Supplementary material for: Generative Adversarial Network-Based Joint Mapping and Localization for Millimeter-Wave Communication Systems
Source: Sensors (Basel). 2026 Jul 7;26(13):4319. doi: 10.3390/s26134319 (PMC13364231; doi:10.3390/s26134319)
Supplement: Supplementary file 1 [file sensors-26-04319-s001.zip]

Archive with 374 entries (364 files):
- ░μ▒╛╦╡├≈.txt
- userdiff_1339_2000_30dB.mat
- userdiff_1935_5000_20dB.mat
- userdiff_2430_2000_20dB.mat
- userdiff_2488_500_20dB.mat
- userdiff_4193_2000_10dB.mat
- userLoc_real-random_5w.txt
- test_both_T_10e-9_A_0.2_NF_20dB_5W.txt
- testzzx.m
- userError_noise1
- userEsti-random-500sample-500batch-noise1-100iter
- userEsti-random-500sample-500batch-noise1-200iter
- userEsti-random-500sample-500batch-noise2-100iter
- userEsti-random-500sample-500batch-noise2-200iter
- userEsti-random-500sample-500batch-noise5-100iter
- userEsti-random-500sample-500batch-noise5-200iter
- userEsti-random-2000sample-500batch-noise1-100iter
- userEsti-random-2000sample-500batch-noise1-200iter
- userEsti-random-2000sample-500batch-noise1-500iter
- userEsti-random-2000sample-500batch-noise2-100iter
- userEsti-random-2000sample-500batch-noise2-200iter
- userEsti-random-2000sample-500batch-noise2-500iter
- userEsti-random-2000sample-500batch-noise5-100iter
- userEsti-random-2000sample-500batch-noise5-200iter
- userEsti-random-2000sample-500batch-noise5-500iter
- userEsti-random-3000sample-500batch-noise1-100iter
- userEsti-random-3000sample-500batch-noise1-200iter
- userEsti-random-3000sample-500batch-noise1-500iter
- userEsti-random-3000sample-500batch-noise2-100iter
- userEsti-random-3000sample-500batch-noise2-200iter
- userEsti-random-3000sample-500batch-noise2-500iter
- userEsti-random-3000sample-500batch-noise5-100iter
- userEsti-random-3000sample-500batch-noise5-200iter
- userEsti-random-3000sample-500batch-noise5-500iter
- userEsti-random-5000sample-500batch-noise1-100iter
- userEsti-random-5000sample-500batch-noise1-200iter
- userEsti-random-5000sample-500batch-noise1-500iter
- userEsti-random-5000sample-500batch-noise2-100iter
- userEsti-random-5000sample-500batch-noise2-200iter
- userEsti-random-5000sample-500batch-noise2-500iter
- userEsti-random-5000sample-500batch-noise5-100iter
- userEsti-random-5000sample-500batch-noise5-200iter
- userEsti-random-5000sample-500batch-noise5-500iter
- userLoc_real-random.txt
- test_both_T_10e-9_A_0.2_NF_10dB_5W.txt
- apdiff_2_500_min_1.mat
- apdiff_5_2000_min.mat
- apdiff_3678_2000_10dB.mat
- bargraph_noise.m
- bargraph_noise_AP_CSI_zzx.m
- bargraph_noise_AP_zzx.m
- bargraph_noise_Pn_CSI_zzx.m
- bargraph_noise_zzx.m
- bargraph_noise12345.m
- bargraph_point.m
- bargraph_point_AP_CSI_zzx.m
- bargraph_point_AP_zzx.m
- bargraph_point_chen.m
- bargraph_point_Pn_CSI_zzx.m
- bargraph_point_zzx.m
- calAPerr.m
- cdf_algorithm.m
- cdf_algorithm_AP_zzx.m
- cdf_algorithm_chen.m
- cdf_algorithm_zzx.m
- cdf_noise.m
- cdf_noise12345.m
- cdf_samplenum.m
- doaMat_random_noise1_inc_0.1.txt
- doaMat_random_noise1_inc_0.2.txt
- doaMat_random_noise1_inc_0.3.txt
- doaMat_random_noise1_inc_0.5.txt
- doaMat_random_noise2_inc_0.1.txt
- doaMat_random_noise2_inc_0.2.txt
- doaMat_random_noise2_inc_0.3.txt
- doaMat_random_noise2_inc_0.5.txt
- doaMat_random_noise5_inc_0.1.txt
- doaMat_random_noise5_inc_0.2.txt
- doaMat_random_noise5_inc_0.3.txt
- doaMat_random_noise5_inc_0.5.txt
- doaMat-random-noise1.txt
- doaMat-random-noise2.txt
- doaMat-random-noise5.txt
- floorplan.m
- floorplan_GAN.m
- noise2_cdf.fig
- noise2_cdf.png
- test0311.m
- test0325.m
- test0403.m
- test0404.m
- test0410.m
- test0417.m
- test0510.m
- test0512.m
- all.fig
- apCoorEsti500-2.mat
- apCoorEsti2000-1.mat
- apCoorEsti2000-5.mat
- apCoorEsti5000-2.mat
- apdiff_1_2000_min.mat
- apdiff_2_500_min.mat
- apdiff_2_2000.mat
- apdiff_2_2000.txt
- apdiff_2_2000_min.mat
- apdiff_2_5000_min.mat
- apdiff_10dB.mat
- apdiff_10dB_0510.mat
- apdiff_10dB_min.mat
- apdiff_10dB_min.txt
- apdiff_20dB.mat
- apdiff_1259_2000_30dB.mat
- apdiff_1879_5000_20dB.mat
- apdiff_2067_2000_20dB.mat
- apdiff_2223_500_20dB.mat
- CramerRaoBound_noise5_AP_zzx_or.mat
- CramerRaoBound_noise5_jian_f1_1548_zzx.mat
- CramerRaoBound_noise5_jian_f1_zzx.mat
- CramerRaoBound_noise5_jian_zzx.mat
- CramerRaoBound_zzx.m
- CramerRaoBound_zzx_1.m
- CramerRaoBound_zzx_2.m
- EM-apEsti-100sample-1000user-noise2
- EM-apEsti-200sample-1000user-noise2
- EM-apEsti-500sample-300batch-noise12321
- EM-apEsti-500sample-300batch-noise12345
- EM-apEsti-500sample-1000user-noise1
- EM-apEsti-500sample-1000user-noise2
- EM-apEsti-500sample-1000user-noise5
- EM-apEsti-1000sample-1000user-noise2
- EM-userEsti-random-100sample-1000user-noise2
- EM-userEsti-random-200sample-1000user-noise2
- EM-userEsti-random-500sample-300batch-noise2
- EM-userEsti-random-500sample-300batch-noise12321
- EM-userEsti-random-500sample-300batch-noise12345
- EM-userEsti-random-500sample-1000user-noise1
- EM-userEsti-random-500sample-1000user-noise2
- EM-userEsti-random-500sample-1000user-noise5
- EM-userEsti-random-1000sample-1000user-noise2
- GAN-apEsti-2000sample-noise2
- GAN-apEsti-random-500sample-500batch-noise12321-500iter
- GAN-apEsti-random-500sample-500batch-noise12345-500iter
- GAN-userEsti-500sample-noise2
- GAN-userEsti-2000sample-noise2
- GAN-userEsti-5000sample-noise2
- GAN-userEsti-random-500sample-500batch-noise1-500iter
- GAN-userEsti-random-500sample-500batch-noise2-500iter
- GAN-userEsti-random-500sample-500batch-noise5-500iter
- GAN-userEsti-random-500sample-500batch-noise12321-500iter
- GAN-userEsti-random-500sample-500batch-noise12345-500iter
- JADE-apEsti-100sample-noise2.mat
- JADE-apEsti-200sample-noise2.mat
- JADE-apEsti-500sample-noise1.mat
- JADE-apEsti-500sample-noise2.mat
- JADE-apEsti-500sample-noise5.mat
- JADE-apEsti-1000sample-noise2.mat
- JADE-apEsti-2000sample-noise1.mat
- JADE-apEsti-2000sample-noise2.mat
- JADE-apEsti-2000sample-noise5.mat
- JADE-apEsti-5000sample-noise2.mat
- JADE-userEsti-100sample-noise2.mat
- JADE-userEsti-200sample-noise2.mat
- JADE-userEsti-500sample-noise1.mat
- JADE-userEsti-500sample-noise2.mat
- JADE-userEsti-500sample-noise5.mat
- JADE-userEsti-1000sample-noise2.mat
- JADE-userEsti-2000sample-noise1.mat
- JADE-userEsti-2000sample-noise2.mat
- JADE-userEsti-2000sample-noise5.mat
- JADE-userEsti-3000sample-noise1.mat
- JADE-userEsti-3000sample-noise2.mat
- JADE-userEsti-3000sample-noise5.mat
- JADE-userEsti-3000sample-noise5_2.mat
- JADE-userEsti-5000sample-noise1.mat
- JADE-userEsti-5000sample-noise2.mat
- JADE-userEsti-5000sample-noise5.mat
- Neural_RF_10dB_2000.mat
- Neural_RF_10dB_2000_Pn.mat
- Neural_RF_20dB_500.mat
- Neural_RF_20dB_500_Pn.mat
- Neural_RF_20dB_2000.mat
- Neural_RF_20dB_2000_Pn.mat
- Neural_RF_20dB_5000.mat
- Neural_RF_20dB_5000_Pn.mat
- Neural_RF_30dB_2000.mat
- Neural_RF_30dB_2000_Pn.mat
- Untitled.m
- CramerRaoBound.m
- CramerRaoBound_10dB_zzx_1.mat
- CramerRaoBound_20dB_zzx.mat
- CramerRaoBound_20dB_zzx_1.mat
- CramerRaoBound_20dB_zzx_1_testf.mat
- CramerRaoBound_AP.m
- CramerRaoBound_noise0.02_zzx.mat
- CramerRaoBound_noise0.2_zzx.mat
- CramerRaoBound_noise1.mat
- CramerRaoBound_noise1_AP_zzx.mat
- CramerRaoBound_noise1_AP_zzx_or.mat
- CramerRaoBound_noise2.mat
- CramerRaoBound_noise2_AP_zzx.mat
- CramerRaoBound_noise2_AP_zzx_or.mat
- CramerRaoBound_noise2_zzx_1.mat
- CramerRaoBound_noise2_zzx_test.mat
- CramerRaoBound_noise5.mat
- CramerRaoBound_noise5_AP_zzx.mat
- CRLB_AP_10dB_zzx_1.mat
- CRLB_AP_20dB_zzx_1.mat
- CRLB_AP_20dB_zzx_2.mat
- CRLB_AP_zzx.m
- CRLB_Pn_20dB_zzx_1.mat
- CRLB_Pn_zzx.m
- CRLB_zzx.mat
- noise5_Esti/
- noise5_Esti/userEsti_5.1.txt
- noise5_Esti/userEsti_5.10.txt
- noise5_Esti/userEsti_5.11.txt
- noise5_Esti/userEsti_5.12.txt
- noise5_Esti/userEsti_5.13.txt
- noise5_Esti/userEsti_5.14.txt
- noise5_Esti/userEsti_5.15.txt
- noise5_Esti/userEsti_5.16.txt
- noise5_Esti/userEsti_5.17.txt
- noise5_Esti/userEsti_5.18.txt
- noise5_Esti/userEsti_5.19.txt
- noise5_Esti/userEsti_5.2.txt
- noise5_Esti/userEsti_5.20.txt
- noise5_Esti/userEsti_5.3.txt
- noise5_Esti/userEsti_5.4.txt
- noise5_Esti/userEsti_5.5.txt
- noise5_Esti/userEsti_5.6.txt
- noise5_Esti/userEsti_5.7.txt
- noise5_Esti/userEsti_5.8.txt
- noise5_Esti/userEsti_5.9.txt
- noise2_500_Esti/
- noise2_500_Esti/userEsti_2_10_500.txt
- noise2_500_Esti/userEsti_2_11_500.txt
- noise2_500_Esti/userEsti_2_12_500.txt
- noise2_500_Esti/userEsti_2_13_500.txt
- noise2_500_Esti/userEsti_2_14_500.txt
- noise2_500_Esti/userEsti_2_15_500.txt
- noise2_500_Esti/userEsti_2_16_500.txt
- noise2_500_Esti/userEsti_2_17_500.txt
- noise2_500_Esti/userEsti_2_18_500.txt
- noise2_500_Esti/userEsti_2_19_500.txt
- noise2_500_Esti/userEsti_2_1_500.txt
- noise2_500_Esti/userEsti_2_20_500.txt
- noise2_500_Esti/userEsti_2_2_500.txt
- noise2_500_Esti/userEsti_2_3_500.txt
- noise2_500_Esti/userEsti_2_4_500.txt
- noise2_500_Esti/userEsti_2_5_500.txt
- noise2_500_Esti/userEsti_2_6_500.txt
- noise2_500_Esti/userEsti_2_7_500.txt
- noise2_500_Esti/userEsti_2_8_500.txt
- noise2_500_Esti/userEsti_2_9_500.txt
- noise2_5000_Esti - ╕▒▒╛/
- noise2_5000_Esti - ╕▒▒╛/userEsti_2_10_5000.txt
- noise2_5000_Esti - ╕▒▒╛/userEsti_2_11_5000.txt
- noise2_5000_Esti - ╕▒▒╛/userEsti_2_12_5000.txt
- noise2_5000_Esti - ╕▒▒╛/userEsti_2_13_5000.txt
- noise2_5000_Esti - ╕▒▒╛/userEsti_2_14_5000.txt
- noise2_5000_Esti - ╕▒▒╛/userEsti_2_15_5000.txt
- noise2_5000_Esti - ╕▒▒╛/userEsti_2_16_5000.txt
- noise2_5000_Esti - ╕▒▒╛/userEsti_2_17_5000.txt
- noise2_5000_Esti - ╕▒▒╛/userEsti_2_18_5000.txt
- noise2_5000_Esti - ╕▒▒╛/userEsti_2_19_5000.txt
- noise2_5000_Esti - ╕▒▒╛/userEsti_2_1_5000.txt
- noise2_5000_Esti - ╕▒▒╛/userEsti_2_20_5000.txt
- noise2_5000_Esti - ╕▒▒╛/userEsti_2_2_5000.txt
- noise2_5000_Esti - ╕▒▒╛/userEsti_2_3_5000.txt
- noise2_5000_Esti - ╕▒▒╛/userEsti_2_4_5000.txt
- noise2_5000_Esti - ╕▒▒╛/userEsti_2_5_5000.txt
- noise2_5000_Esti - ╕▒▒╛/userEsti_2_6_5000.txt
- noise2_5000_Esti - ╕▒▒╛/userEsti_2_7_5000.txt
- noise2_5000_Esti - ╕▒▒╛/userEsti_2_8_5000.txt
- noise2_5000_Esti - ╕▒▒╛/userEsti_2_9_5000.txt
- noise2_Esti/
- noise2_Esti/userEsti_2.1.txt
- noise2_Esti/userEsti_2.10.txt
- noise2_Esti/userEsti_2.11.txt
- noise2_Esti/userEsti_2.12.txt
- noise2_Esti/userEsti_2.13.txt
- noise2_Esti/userEsti_2.14.txt
- noise2_Esti/userEsti_2.15.txt
- noise2_Esti/userEsti_2.16.txt
- noise2_Esti/userEsti_2.17.txt
- noise2_Esti/userEsti_2.18.txt
- noise2_Esti/userEsti_2.19.txt
- noise2_Esti/userEsti_2.2.txt
- noise2_Esti/userEsti_2.20.txt
- noise2_Esti/userEsti_2.3.txt
- noise2_Esti/userEsti_2.4.txt
- noise2_Esti/userEsti_2.5.txt
- noise2_Esti/userEsti_2.6.txt
- noise2_Esti/userEsti_2.7.txt
- noise2_Esti/userEsti_2.8.txt
- noise2_Esti/userEsti_2.9.txt
- noise2_Esti - ╕▒▒╛/
- noise2_Esti - ╕▒▒╛/userEsti_2.1.txt
- noise2_Esti - ╕▒▒╛/userEsti_2.10.txt
- noise2_Esti - ╕▒▒╛/userEsti_2.11.txt
[truncated: 74 more entries]
