# Supplementary material for: Generative Adversarial Network-Based Joint Mapping and Localization for Millimeter-Wave Communication Systems
Source: Sensors (Basel). 2026 Jul 7;26(13):4319. doi: 10.3390/s26134319 (PMC13364231; doi:10.3390/s26134319)
Supplement: Supplementary file 1 [file sensors-26-04319-s001.zip › ░μ▒╛╦╡├≈.txt]

用CramerRaoBound_zzx_1
CramerRaoBound_20dB_zzx_1.mat是改变积分范围，（-20，20）改成（-2，2）
