# Supplementary material for: Generative Adversarial Network-Based Joint Mapping and Localization for Millimeter-Wave Communication Systems
Source: Sensors (Basel). 2026 Jul 7;26(13):4319. doi: 10.3390/s26134319 (PMC13364231; doi:10.3390/s26134319)
Supplement: Supplementary file 1 [file sensors-26-04319-s001.zip › userLoc_real-random_5w.txt]

5.345728023424422659e+00 2.774940457259402748e-01
2.131698309040527484e+00 5.495919655282133220e+00
2.363437665807968990e+00 4.062182000129090476e+00
2.842079884163807080e+00 6.568417863357209008e+00
8.520653813185404601e+00 5.071558558244848136e+00
9.333938255617651336e+00 2.291228744672904050e+00
6.090901768207565681e+00 2.642826183996227485e-01
8.873347562146465251e+00 7.119398253839595903e+00
7.552527932382134601e+00 1.898475487756291713e+00
1.988675009069502675e+00 1.496189823525970297e+00
8.382520996436854333e+00 1.313397136478724470e+00
2.672234690043967298e+00 5.610116869648763327e+00
2.056269018052157005e+00 7.696156787701839974e+00
3.676552546417821699e+00 2.513579951291633918e+00
8.689599417213937471e+00 4.282768692993088600e+00
6.519476345549060525e+00 6.579649562881062508e+00
3.768052676913003829e+00 1.196858709281734434e+00
6.335747237055233683e-01 5.175066106359080820e+00
3.295515499873324927e+00 3.147446007201829765e+00
4.589130298023553323e+00 6.978505321394764316e+00
2.752757083012943085e+00 5.975644635313202890e+00
3.376230983253570628e+00 1.115934748970537349e+00
4.260406442025931995e+00 4.698228743505687532e+00
1.949969093425872879e+00 1.812753192554873216e+00
9.374809764010965552e+00 2.260142190096982695e+00
4.241325730759194279e+00 1.263501355657759007e+00
3.772757908787948367e+00 5.283286976508544619e+00
4.172568589200636779e+00 7.104637613140917907e+00
9.435742834803367174e+00 3.112695988311629414e+00
1.007512848452644105e+00 5.684985733651434892e+00
2.730061432088912721e+00 8.429872878287882898e-01
4.448913367049733836e-01 6.084020146718654765e+00
2.583228595585698173e+00 7.397272246939701645e+00
2.987013003041990800e+00 7.021083407120804587e+00
2.919447725955004458e-01 6.496830514085555563e+00
5.481271627283978987e+00 6.520626774219460131e-01
6.904995759899525076e+00 2.895687026329060387e+00
8.678109512360837385e+00 1.563205633874821032e+00
5.933401116325983438e+00 5.185519279116202362e+00
7.916339011668299008e+00 6.572153190852577431e+00
5.719036747127038467e+00 5.200379192239251935e+00
7.168030771672211365e+00 6.801525746666432504e+00
6.230141431594685919e+00 9.562400123136161056e-01
4.627849439855213909e-01 7.367782420028853529e+00
8.077282780403992390e+00 6.967282286939119551e+00
6.461078026784885964e+00 2.687322332664337843e+00
9.756045712167990658e+00 5.174700895409328538e+00
2.803269359779159142e+00 7.281730207721902381e+00
3.927466109859212295e+00 5.942508824042818105e-01
6.130852086753981744e+00 7.136284519311653085e-01
4.850237974801236085e+00 5.471863860267985658e+00
1.924207777221557114e+00 6.260072717535684284e+00
4.866523194405230512e+00 1.863453103431496949e+00
9.514832441291130039e+00 4.729604008583883967e+00
8.621496793446922879e+00 5.634145999324746690e+00
5.461525648456875714e+00 7.088407842544791393e+00
3.616748917941702501e+00 1.645656797129923632e+00
2.494254871900180248e+00 5.803180922015721777e+00
6.135106240166766867e+00 5.808856357750381783e+00
4.489197561643645251e+00 4.200297388898480477e+00
8.504793134447375280e+00 2.457542259501381388e+00
4.683545322704417480e+00 3.740001585196861100e+00
2.217879187928678775e+00 5.910442033395852945e+00
7.831546009165972322e+00 6.355836590366180872e+00
6.330572233700645590e+00 3.343371966894187253e+00
6.022039557213396677e+00 4.168117122471393543e+00
9.007744844668566842e+00 1.863915086260134579e+00
8.643992884037375646e+00 6.171197310558600435e-01
3.918977787124022782e+00 2.339861144958252481e+00
2.762104111747288648e+00 7.353961793820460890e+00
5.691084238308911303e+00 9.253819755604641983e-02
9.616744030031924240e+00 4.478778426664248968e+00
4.067499345683063261e+00 1.653620002481261508e+00
2.594035606449269782e+00 7.664984502103864727e+00
4.539268483326055481e+00 7.071265344138573994e+00
9.285991252788953432e+00 2.985617660345275759e+00
6.647602709076615213e+00 7.357122692895552873e+00
7.520400549776296018e+00 7.507943175975064776e+00
2.000511643622514768e+00 5.585703798894562588e+00
2.156631822524391673e+00 5.744332776075761871e+00
9.245999222263186823e+00 5.080122520863491253e+00
5.237364010806340175e+00 5.744798416330423763e+00
6.980649250964347630e+00 4.948596545597224505e+00
3.775331677747089110e+00 5.085868733492627136e+00
1.936430421829035131e+00 1.136376816064613493e+00
6.562036086009745972e+00 5.721585254589247604e+00
8.256245072863650947e+00 9.499487191825251031e-01
2.333375340682665389e+00 7.353002434741720883e+00
4.625665802434271612e+00 3.878682819483813660e+00
2.688480535180887365e+00 4.831663724326391574e+00
9.569796874667208186e+00 3.617229524656810469e+00
3.821128916741927117e+00 7.939906160657468348e+00
1.747197842290511005e+00 6.749584292269226182e+00
8.655436131666300881e+00 5.612666712050755180e+00
2.140253320001797910e+00 1.557252040327563591e+00
9.460037756924728924e+00 4.051414046548265979e+00
6.843313967295154399e+00 5.085523514702942727e+00
7.851751147256892160e+00 7.806467892930845309e+00
8.601976789318118932e+00 5.201632270138401459e+00
3.598720880360470886e+00 7.801291373697523568e+00
8.554988704709330705e+00 3.635305756884349648e+00
3.938911646854200477e+00 5.057977022725101968e+00
9.609252694872594258e-01 7.536597572670537204e+00
3.535511993572201028e+00 6.903103599983345440e+00
6.021794158317113954e+00 5.295933056304447994e+00
5.205290113460653956e+00 6.542875378692901478e+00
5.000900195217972133e+00 1.052591491672519197e+00
5.034104419512541284e+00 4.839815209819235520e+00
7.396954448314946973e+00 5.301326347016527052e+00
9.009309939208899110e+00 4.516685662520132816e+00
8.761905935142920043e+00 5.018096912793539310e+00
5.469363766942735516e+00 2.651081004433686772e+00
1.612419424298531245e+00 6.053469663531198641e+00
2.383369147537983679e+00 6.642503959010690906e+00
3.900156330877524447e-01 1.366695900716394796e+00
3.819409560662276881e+00 2.668566602187566694e+00
8.953893059239735663e+00 5.787199830955850999e+00
2.943713308921080962e-01 7.652985323493535219e+00
4.957194422420620583e+00 3.298779278940562776e+00
8.254783929234770667e+00 6.514287103515275845e+00
7.239208806822952980e+00 9.081337312389496930e-01
3.563074491615836337e+00 4.575019556423370659e+00
8.810341341512076596e+00 2.269785845252023648e+00
2.470648936197737733e+00 2.785848518605984481e+00
5.469147136214456140e+00 5.442980887329947670e+00
1.760708550371891112e+00 2.693885450708348728e+00
7.460973734123326651e+00 3.402989802308734824e+00
8.204496205210611848e+00 6.544403767819349405e+00
4.657915253608471140e+00 1.491566588960848705e+00
4.787421999390906180e-01 3.273690279855930640e+00
8.775693244484705779e-01 5.737421957526665395e+00
7.787185619474831455e+00 7.820709226209253018e+00
2.222492820071235720e+00 3.214132032297681185e+00
6.192863817735862142e+00 2.859706950597386665e+00
3.806357927402366226e+00 1.537515733468017842e+00
9.729171865175045841e-01 5.364603752171953843e+00
3.308704046632788831e+00 7.819869264775487494e+00
8.486650159190361364e+00 2.973459920553418456e-01
8.019917351906869385e+00 4.116266826268542900e+00
9.468269625085312668e-01 2.951433916817807201e+00
9.426489004898929380e+00 4.628788601374020928e+00
1.129242466527714539e+00 4.663953190888674882e+00
9.523511389938050797e+00 6.732174568249448043e+00
7.484251299988541106e+00 6.467491732606575283e+00
7.128015087441630371e-01 6.241313842238737308e+00
4.965096450343809309e+00 2.311397272436512829e+00
5.902919741972937118e+00 5.922704102755611544e+00
6.474044675460036480e+00 7.128591436111682000e-01
6.024102586797389414e+00 6.675604117005100591e-01
4.297343360164954440e+00 4.890123736785221276e+00
6.789360671193743535e+00 3.223897900687290985e+00
5.148852162095637119e+00 4.818557507322452693e+00
4.528515315977524658e+00 3.312453964976662668e+00
4.448421302900169572e+00 7.884940367741007705e+00
7.650586227893020563e+00 2.013832161604939941e+00
8.022575093553129477e+00 1.582670791475792704e+00
1.397175446141880606e+00 6.242515242014285981e+00
5.678249509984438781e+00 3.227154570484730201e+00
8.038255217018773990e+00 4.277963454501301221e+00
6.770391003667830532e+00 2.571377097216121399e+00
5.464320883168871656e-01 7.643291500865020183e+00
9.488965971630950236e+00 2.809490543781761218e+00
3.986145694063246481e+00 4.852532060059604468e+00
7.711090469212473764e+00 7.445985431641668484e-01
7.693771558678203171e+00 6.612844554315419288e+00
6.924525796770730768e-01 3.682026149953842697e+00
6.110570275642960070e+00 7.371196987556333902e+00
5.096576977772204753e-01 6.384393207757744548e+00
7.849736425754169744e+00 5.798086266483757356e-01
7.782116811649773425e+00 1.774207640889973625e+00
3.011902472042265799e+00 5.994083823934968080e+00
4.858740750739446668e+00 1.266105283064156595e+00
8.818301513556473736e+00 3.905938751645292584e+00
5.672998735349520594e+00 5.200464946788230236e-01
4.542903974633830444e+00 1.323060046014640001e+00
8.308137300211248188e+00 4.002258566091616565e+00
5.172306461456862792e+00 2.787607272290637539e-01
6.399277884008314210e+00 4.538022245016381184e+00
6.118809375137496787e+00 3.876609537366649150e+00
5.997945821720419346e+00 7.165116507099266840e+00
3.062032734449571247e-01 2.047478024819804787e+00
8.258676338798597527e+00 7.246369118907257878e+00
5.707568087390358258e+00 1.834797528634403818e+00
3.445685465636305622e-01 2.605935874684313980e+00
8.104803713063471804e+00 6.685486938376536514e+00
4.973040870144874503e+00 2.472291893929948969e+00
6.064741814429455147e+00 6.299576407742772943e+00
6.873945866494777235e+00 5.478378999166871210e+00
8.647247777998462226e+00 1.033681290165479716e+00
6.618154951610645043e+00 7.434271777763609812e+00
8.712422207513464301e+00 4.692446587043730410e+00
5.590780195946551956e+00 7.062094924218749625e+00
9.763242208893316842e+00 3.805331967115803238e+00
8.189754659659165270e+00 2.242461239378856774e+00
9.824268598189675572e+00 6.647982099538820577e+00
2.601630535945234968e+00 7.119874442584164242e+00
7.022780420359330478e+00 4.530534743961974087e+00
3.844001073530477264e+00 5.673073268434332128e+00
6.832041392802978841e-01 7.904024313735851237e+00
5.757376520735684622e+00 6.142511799308588039e+00
6.134789614418069803e+00 2.845331639345538122e+00
4.913401108179112242e+00 1.364296313066669875e+00
5.978143594862683763e+00 5.546530963164707728e+00
5.961050109115686446e+00 3.170280917901840745e+00
6.798258370731360856e+00 1.239549355772802564e+00
2.961640652270874696e+00 2.417224595480624849e+00
8.243012129030010016e+00 7.195483934728927444e+00
2.539540703934567212e+00 6.334247422047395659e+00
1.465659113002972802e+00 3.448430995407765209e-01
4.792366693453866233e+00 2.283348242531535455e+00
4.841207714350346691e+00 5.949095945568617871e+00
3.921108002745870014e+00 2.034334892786828775e-01
8.888171787621045539e+00 6.123751760012194012e+00
2.275366689746673110e+00 2.796455989421025023e-01
9.048769227679757776e+00 7.022637731033643860e+00
3.642330973307408293e+00 1.908884900254464334e+00
9.324886042657496432e+00 8.535861067311065753e-01
9.038685968645685520e+00 1.745500007165427192e+00
7.444504337113942327e+00 6.577586483451785426e+00
2.658256025890507246e+00 7.764456734976376673e+00
6.634080393072144588e+00 6.171144960047296735e+00
1.318782673592497900e+00 5.394182907332302435e+00
5.240839822103970924e+00 7.860575433590395455e+00
5.199627653876495614e+00 1.076027666307115993e+00
6.920300225212114853e+00 4.010336278025564027e+00
3.037551713529146546e+00 2.212972359288563950e+00
4.006561245492696877e+00 6.704105599290538287e+00
3.000501852365784483e+00 1.639387222852768389e-01
8.082735330702087495e+00 9.220059478725284308e-01
8.004513316254140420e+00 5.988137868871774572e+00
9.421773603539449482e+00 8.400522928451090721e-01
9.714756895664395486e+00 6.003013518112071623e+00
2.312274493131358799e+00 4.936695738664473865e-01
8.136788605388803219e+00 4.776166440199785868e+00
5.132755068524249786e+00 5.921615778283471521e+00
2.222630148329472810e+00 3.169174262022242949e+00
8.192227687951447734e-01 6.364407173463527911e+00
9.845500317842970084e-01 2.508038076347701484e+00
9.498975470508375096e+00 5.087230387819228206e+00
9.718332807200638968e+00 2.709606213130980379e+00
6.172612218164870157e+00 3.635054037275722294e-01
3.484931836699173502e+00 1.429831694318578705e+00
6.172470103545246722e+00 2.806699584219949806e+00
7.166894496013397564e+00 9.710340539909942947e-01
1.189401315929639047e-01 3.420041502051107685e-01
2.087632250931910960e+00 5.809740700823682324e+00
8.477748386812178349e-01 3.432876948370243042e+00
4.541672332656066402e+00 8.291725755515617635e-01
1.470251428454514286e+00 7.248932717076569610e+00
6.651675948803772442e+00 7.946963455067664661e+00
9.813448899093925704e+00 6.267190553639787609e-01
7.981859540108016127e+00 5.344860184580442208e-01
7.678974305303195358e+00 3.093513224647823634e-01
3.736486069500586371e+00 3.168845248369134282e-01
3.271812904734761052e-01 4.144321775104359062e+00
9.741218529201148613e+00 5.022614928095998188e+00
5.901373659301847319e+00 4.098164897759724035e+00
2.680676075926035296e+00 2.288559449805641854e+00
8.988013063198955876e+00 1.502166938950280972e+00
4.259180789777423648e+00 3.480079160563853691e+00
8.846579487624893545e+00 1.225955372546039257e-02
9.110176327591442913e+00 9.877315690325598752e-01
7.463018291470252308e+00 7.938705531165067164e+00
8.474223745215738290e+00 3.414378802658273315e+00
4.723940490401203895e+00 7.417544953014567177e+00
6.190919917436343844e+00 1.534827664946953441e+00
9.803397469542064258e+00 6.368958501379209380e-01
5.116738596605324929e+00 7.087895952537354383e+00
6.778659723855140484e+00 3.650533145160308024e+00
5.560620508487867042e+00 1.280943530252930174e+00
7.656280746128095060e+00 5.794225260815863976e-01
6.199551281460045082e+00 6.535924848432084211e+00
2.867607678423866879e-02 6.822581665954512431e+00
3.631144769529744742e+00 5.795396476588551060e+00
8.010047659334118109e+00 2.598775983169732129e-01
1.045869191568005174e+00 5.376519009373658342e+00
3.439302492167335412e+00 3.043532322408172064e+00
8.683508584535434949e+00 3.116688529892085668e+00
7.470258920071382924e+00 4.596505832450155538e+00
1.263517525140660513e+00 2.053051749001049586e+00
3.222419042870063866e+00 3.545017436888939777e+00
8.245119233741283082e+00 4.842658578933193070e+00
1.318350899944756849e+00 1.830732832810535449e+00
1.085569512633894895e+00 5.321437919474830913e+00
9.605857292890962462e-01 7.690544108559977055e+00
2.141646414945850285e+00 3.320702164370779919e+00
5.281576377022696889e+00 1.119706716115826062e+00
4.089738801247183808e+00 5.069813307215969012e+00
9.097341224922240954e+00 5.572746173106738254e+00
6.875178389224869235e+00 1.679857546430583604e+00
3.701520587881969249e+00 6.370529510467979328e+00
3.264393388564801324e+00 5.913637833447763725e+00
3.601071491362013433e+00 3.295907801371980028e-01
8.821206093642485868e+00 5.226611018556525323e+00
1.972588490612734446e+00 6.180685204274845468e+00
7.821870900790139913e-01 8.043914893423869117e-01
4.323646427064361752e+00 1.161467619980918187e+00
9.073724561155190216e+00 3.078591470571844901e+00
9.835244744120295479e+00 3.853173667198347196e+00
8.479264484933054291e+00 2.435119665154008572e+00
1.055631980588374041e+00 4.877055182016541757e+00
2.164100106867183904e-02 3.369228589742137459e+00
4.426340840691845635e+00 5.651170945594072847e-01
9.632769010219250916e+00 7.202682500696366397e+00
5.066000007180598175e+00 7.101690079298697000e+00
1.150421888613667454e+00 2.631030102363613565e+00
8.404731504099684614e+00 7.672403967059858942e+00
4.877609568557578434e+00 1.852478941148714142e-01
8.898073793321348290e-01 5.077314154727171847e+00
5.287689355155267279e+00 2.571564502910685057e+00
5.055849544033356402e+00 5.519380996604779099e+00
7.145062980185655555e+00 6.184609563230888618e+00
2.479423649164025356e+00 3.539170022244799263e+00
1.348584214013155425e+00 2.582089541467230021e+00
3.186694866517971736e+00 1.150016432561034030e+00
6.811978468000333464e+00 1.237319482603873588e+00
5.456747664088511307e+00 6.825844573693777839e+00
8.478053948815807317e+00 2.428777615050378813e+00
4.256262172965035617e+00 4.346844253425812710e+00
3.635289777709997061e+00 7.946655903607786620e+00
5.443162907246120952e+00 7.141601013790376484e+00
6.833196287881431630e+00 7.273737115078061422e+00
9.255088512103487375e+00 6.385228798679751350e+00
6.114797944239994010e+00 1.999016905172324776e+00
4.940105358634530930e+00 1.057764416377146688e+00
8.049464263380249562e+00 2.316447960052649968e+00
6.540823296598208714e+00 3.358563184290979109e+00
1.038459298028606703e+00 5.009538573540949891e+00
3.815195997464079447e+00 4.053649397173816560e+00
2.843607430376302592e+00 7.582994699015920936e+00
3.193913786021331802e+00 7.791141355617208220e+00
2.882272480885668120e+00 4.340292960841652281e+00
7.341660250160560786e+00 7.442007272105914950e-01
6.968404402876520187e+00 2.032258614776054628e+00
8.685165371763591935e+00 4.718573750812359968e+00
8.990272994977843712e-01 6.334978567166008823e+00
4.492907930652696891e+00 2.025992018529665373e-01
5.452577948003913377e+00 6.145578118962591319e-01
7.949964878804992807e+00 5.721377008243558215e+00
4.278708968968476967e+00 1.070132054998547133e+00
5.744670812376555524e+00 4.715210984652635773e+00
6.869200039798329271e+00 7.218571234251569990e+00
9.750409792436439460e+00 1.816834384574539385e-01
8.572082635972991582e+00 5.328135649847531852e+00
3.519882716936798772e+00 4.357938612747937590e+00
5.588825659416125191e+00 2.674447750289753678e+00
4.282941719648844625e+00 4.185589030474312189e+00
5.778879609872038969e+00 4.411483343424762893e+00
8.635776823314939676e+00 7.829833345266226097e+00
4.822149653980919659e+00 1.805576756635935531e+00
7.665767613230080713e+00 2.184309454952789054e+00
1.372206169388482389e+00 7.426153350879452830e+00
5.933221135709713323e+00 4.608752716497547475e+00
5.498050207539112222e+00 5.443539506361626756e+00
5.182422157523102868e+00 5.019521326176766607e+00
8.192207103675588797e+00 3.298986643928680351e+00
7.941262423067828813e+00 5.702275685616984724e+00
1.780070566041916935e+00 4.977232127188705668e+00
7.826343965181612461e+00 5.162341076203202483e+00
8.199563776246597158e+00 6.787049803396991265e+00
5.397393410249411438e+00 7.034270948101543297e+00
4.507250125038710031e+00 7.893734574010631277e+00
9.802463155389407046e-01 7.230853424601219714e+00
3.635698852009474624e+00 6.006154091777288428e+00
5.595455877000271805e+00 7.827331218234928834e+00
1.270626819376886596e+00 3.742745509496616663e+00
2.021242221508718018e+00 4.110699256095508680e+00
2.624036506229700194e+00 6.920648753879816262e+00
6.281994708229050595e+00 5.385699273330235570e+00
4.095698672687286823e+00 3.242286141489614693e+00
3.202398916267440221e+00 3.458016198600279978e+00
9.182665036438375950e+00 5.917756922162828559e+00
9.914615275590843879e+00 3.268563259884820660e+00
6.071254710465208149e+00 7.810617073604297467e+00
1.148389426614919717e+00 1.147791782555334095e-01
4.775748171346982929e-01 5.954103041133869567e+00
5.080720947444135049e+00 3.939115968215568309e+00
7.515608898448278286e-01 6.505829092164757910e+00
5.008140329660280443e+00 4.363056525555648157e+00
9.516408287661230148e+00 1.800163540507624838e+00
4.013807258774217068e+00 2.468450595650571344e+00
3.398166056939442292e+00 2.077568420021713713e+00
2.269540110494482121e+00 7.756460733278569109e+00
4.192522005203321633e+00 4.549906963808052929e+00
1.131796808191647408e+00 3.490942771103306974e+00
2.622875401405236673e+00 6.629874453991458694e+00
6.214659175474240627e+00 5.591482435724355327e-01
4.606162674021589076e+00 3.818817381998962368e+00
2.780834010748112206e+00 5.124383676193244419e+00
3.994232372261649289e+00 4.245613300742678398e+00
3.159946125067819800e+00 6.315154478761879631e+00
6.202864464267825895e+00 3.728885257889355209e+00
2.441873694915295268e+00 5.692196506572364534e+00
9.623654338372967132e+00 5.122426907499827209e+00
3.984205828219902212e+00 4.066555019749938715e+00
5.109752231172492998e-02 1.367434787237149507e+00
3.290022089642907765e+00 7.264410626622153089e+00
4.174413397944876092e-01 7.819688774847805668e+00
2.053832395673140798e+00 7.687263774170290276e+00
4.449842971035762318e+00 5.950721749011171013e+00
7.891789186309065229e+00 2.829840731327934122e+00
4.192153833370936056e+00 1.831413019246319607e-01
3.001530857511621520e+00 4.091951416307925804e+00
3.687146919512111154e+00 4.528184413365691441e+00
8.534933842883085653e-01 1.752103971604373811e+00
8.314225387343984863e+00 2.994471493742447699e+00
1.289625249954257091e+00 6.564487394686189248e-01
3.733624167329462118e+00 6.238625269844495058e+00
7.058728544891758716e+00 6.783124637643997090e+00
5.343247929654195261e+00 5.599481328781088507e+00
6.896626494874665170e+00 4.618240182975109853e+00
6.113118714768583928e-01 6.394195153148269029e+00
3.033460284330561585e+00 3.314898429745086972e+00
5.359895157348871564e+00 4.395931192292749756e+00
8.325561057165288048e+00 7.731603740894936294e+00
7.390525489511629686e+00 1.243116800569130653e+00
1.111704944142949403e+00 5.884854900279874457e-01
2.531300622653621879e+00 7.956222854550643042e+00
3.504101768574030551e+00 3.932869777275837642e+00
6.443844699094800177e+00 4.507966125113736844e+00
9.762923629625037236e+00 6.957064242918925778e+00
1.037852828960397211e+00 2.459708882166356858e+00
4.651122381390467631e+00 3.458876895887996739e-02
7.801426901897134947e+00 2.979319993585643367e+00
7.722232494339515974e+00 1.392716045651772205e+00
1.920452701145237695e+00 1.618893624113627361e+00
4.599031557730831388e+00 2.095752171904623928e+00
8.696352296798790960e+00 6.348040245048034436e-01
2.933351544715381287e+00 5.670173504446570867e+00
7.038341994183305861e-01 3.771360050632230454e+00
8.339265559016222795e+00 4.766241997368600103e+00
2.027849379678121622e+00 1.756186665634524857e+00
6.785374944945965492e-01 1.511236529893693614e-01
2.578831545906361544e+00 6.404755263879943428e+00
3.188549047827087257e+00 6.152464716290459990e+00
6.737122520603408660e+00 1.466680097343812328e+00
9.278795000011582417e+00 1.002814895657944128e+00
4.717301967099061244e+00 4.273122003253337908e-02
7.843403868095776055e+00 7.300129922446063624e+00
5.518713816272803996e+00 3.261233353132535484e+00
3.839428757385459079e+00 3.541259333359311867e+00
8.275300163427241174e+00 4.149960595664203389e+00
3.992932253280647714e+00 6.698401776923874174e+00
6.297576212554989450e-01 4.090389948406283338e+00
6.224305364112703742e+00 6.388230295967546546e+00
3.092345695517892068e+00 5.624635999733907710e+00
9.260770393692670410e+00 3.639680206910941962e+00
1.832116305778889176e+00 4.121005217746350091e+00
1.003891442562740988e+00 4.914859703785893430e+00
9.639265452720618299e+00 5.776341656363816135e+00
8.339296165802755567e+00 2.051531113393702199e+00
9.233646039425092766e+00 1.522157926892804269e-01
6.728711713106770631e+00 3.631271873617460066e+00
2.107103980073131488e+00 5.690628509801094914e+00
4.551554699434032791e+00 6.625090808103266227e+00
9.754755443986033114e+00 2.563175930983704554e+00
3.316321205564243257e+00 6.986677817791052014e+00
6.117869375906732188e+00 1.352461878868460587e-01
2.151283434646681592e+00 7.446471634638148096e+00
9.549777779219363438e+00 6.888843181785967218e+00
4.623966160261572256e-01 3.083581356469450085e+00
2.229682576582944442e+00 7.498907609458660417e-01
7.425278075837104197e+00 7.235633187497293228e+00
3.233276452098014175e+00 4.872368558351543477e+00
3.507585870519944748e+00 5.326662944456211690e+00
8.299339866402782206e+00 4.375242022571292466e+00
6.343543743120902079e+00 1.374615915446586456e-02
4.276273553191839660e+00 4.493314400766906580e+00
9.138328055065953137e+00 6.208748873001019852e+00
9.708345061001966148e-01 6.816840343862279994e+00
1.366067607439415132e+00 3.915767664794841174e+00
4.151926482598461199e+00 6.915815987397178510e+00
4.010660041038272894e+00 7.393999890572438005e-01
3.740074419116527160e+00 5.645253368818834439e+00
7.716584179601012394e+00 2.260395307064619885e-01
4.441609162726844140e+00 3.612655834411828693e-01
2.493619245568675424e+00 6.042547607540030619e+00
9.301518798063462157e+00 3.901812779164386846e+00
8.006833305047666993e-01 5.632369566797315485e+00
5.150942895357529139e+00 2.032750134511978501e+00
7.538305399120233119e+00 1.189228735187869646e+00
7.807093040860082489e+00 6.690669166692748249e+00
7.338266009535226786e+00 5.807531488822492705e+00
7.738110029923461752e-01 5.947243969482299164e+00
4.167456436634815020e+00 2.031788264162556423e+00
8.131099907386637682e+00 2.284239442959556499e+00
2.761823104940143381e+00 5.173455082158303853e+00
1.855619616783278358e+00 4.315790600281813383e+00
7.552058351095371158e+00 5.530247949719249156e+00
6.108984144658807125e+00 1.397702872825589360e+00
8.177771139296694969e+00 1.413378323295654937e+00
5.892184312387865219e+00 2.851693610668255552e+00
9.121625392482528127e+00 5.139862899866584733e+00
1.181171982589631630e+00 2.298214084390024503e+00
9.970013447482591218e+00 2.601083741325793675e+00
4.577273390660925756e+00 4.129449848722805960e+00
8.269795651374424850e+00 4.702293897503455611e-01
1.867844721880919101e+00 1.364312283109168078e-01
3.158874316058990495e+00 4.867633690608740515e+00
1.973360036018176888e+00 8.060475917858278549e-01
6.948870305731383645e+00 5.684786126444183907e+00
9.872299018393468018e+00 3.405193364714536486e+00
3.920952606850043320e+00 5.239122250371531564e+00
5.554206321176977212e+00 3.475878011503033882e+00
7.125505795348558991e+00 2.334775287392145238e+00
5.189474265719741908e+00 4.658143296667924815e+00
8.964961993121050909e+00 3.253674399809965756e+00
5.992771821602438820e+00 7.862093857764773652e+00
9.735812378765496433e+00 1.694597983394025675e+00
6.648195746110756588e+00 3.771737096015056245e+00
2.784630832235802878e+00 9.229941928725500233e-01
1.611656162688502869e+00 3.322598190808491836e+00
1.076517463983950318e-01 5.577174085003662185e+00
3.425046246144636264e-01 7.771423054104460881e+00
7.651180935683425943e+00 4.018778937168824505e+00
5.459978356239059138e+00 2.350988484397312561e+00
8.136072189003728639e+00 5.201303602178882990e+00
7.158156605693514862e+00 5.312805217145296410e+00
2.533616086254457667e+00 5.122878335532737637e+00
7.303663906102286774e+00 2.597093065552869007e-01
3.630248271926288517e+00 5.280746394803200516e+00
8.171022437190115895e+00 4.377795352576379528e+00
3.908301661304105501e+00 7.783584200603516301e+00
9.291779336774840914e+00 5.333569530570091644e+00
2.097423603573960182e+00 7.062210217982904936e-01
8.728525731322832826e+00 3.769578094179690808e-01
3.184253722194783975e+00 4.325273810356036641e+00
8.177041054950787924e+00 5.105842617386512572e+00
9.748546342420038258e+00 7.800642983443462519e+00
6.334406592989831886e+00 1.972369766291141246e+00
5.020305831035676292e+00 6.164904253449034144e+00
4.057404389654557519e+00 2.331663099717292909e+00
6.936025798906841899e-01 4.804908383023656526e+00
9.552481907617300649e+00 7.774490612827280600e+00
3.109205916094208710e+00 5.460959388865536113e-01
6.910086138855582760e+00 1.593065067367023246e+00
9.716254921512884835e+00 6.791268154382946953e+00
9.434021456275722528e+00 1.689595790675027409e+00
4.972214046412304356e-01 1.614554377900059734e+00
3.367899374626115439e-02 7.383704352016489558e+00
2.268864831195362974e+00 2.514307333814005396e+00
6.549967427457375813e+00 8.638548486891854949e-01
6.350427100383350343e+00 1.083318165840059244e+00
5.870196932447690585e+00 6.194270418448955873e+00
9.753169392333033372e+00 2.591043898607649609e+00
1.964237776662690615e+00 3.634538219448949725e+00
3.368462020307902982e+00 5.062261753952075338e-01
4.964836254446250763e+00 2.316653365158293454e+00
3.064637993601885491e+00 3.508979522791131345e+00
8.909609993319918431e+00 5.439920176457436973e+00
2.455280685396123985e+00 4.610727242706906814e+00
8.151604716168270315e+00 2.642089463268991523e+00
9.885778691239854865e-03 2.060983078297790705e+00
4.700664984834634907e-01 3.466063659528721530e+00
8.034344929871785723e+00 1.726686954737155055e+00
7.962125682124256976e+00 5.333211120351102785e+00
9.573580063131540641e+00 3.135217798880828077e+00
9.733468156011038985e+00 4.871839184815228485e+00
7.172298381239060383e+00 3.774955856634474749e+00
8.696051959317708580e+00 7.855669721873521638e-01
7.226371655646446346e-01 1.826106347947841435e+00
7.809926240847719914e-01 1.347003344575256278e+00
4.092598908422749204e+00 6.345423159886730780e+00
4.769273150115184379e+00 3.800570805727065959e-02
6.703743614442459808e+00 2.511293362369007021e+00
5.250710442014953294e+00 1.863777974410330884e+00
3.530613291363654760e+00 1.301253147104013408e+00
1.326821481411709636e+00 3.996777333269677435e+00
2.024468014112220438e+00 7.389971003496627944e+00
8.952023441088632794e+00 6.497762108045979090e+00
2.250164007598983495e+00 7.650133157697391439e+00
9.584579412684732347e+00 2.233377993646978865e-02
3.695583784655408266e+00 3.894315158332566362e+00
6.070073708000319535e+00 6.890523894150670792e+00
2.381443549241049062e+00 4.712834912165587475e+00
8.105129068643634582e+00 3.108811349850913786e+00
8.698578428140354646e+00 4.763705551593550247e+00
9.218649184565707699e+00 1.472653543707094670e+00
2.928060387797761788e+00 4.344830419140003563e+00
6.355130257908769842e+00 1.848412952656325992e+00
7.940771386175562441e+00 5.945175007099563480e+00
7.008540708395760710e-01 1.977044728627449288e+00
4.244225626667750717e+00 5.742099221899312766e-01
3.432567878643814296e+00 1.524335922571983915e+00
7.783232222043595883e+00 7.589146622526429908e+00
4.266163578383563859e-01 6.245040027502573032e+00
5.272179633372545915e+00 1.640461676941383118e+00
3.865997156958296266e+00 7.538863281565916452e+00
7.295169754968700460e+00 5.753886815900016494e+00
9.070098807739192637e+00 1.251641837439557037e+00
5.557762273747100856e+00 6.867944398338894807e+00
9.710447052243276644e+00 3.736822780785563403e+00
2.416110272708404949e+00 4.558977880013726391e+00
9.974531121168521253e+00 5.940558290862920643e+00
1.489170737940046507e+00 6.092407866467199895e-01
2.542065609105685020e+00 2.806094029718960492e+00
2.007144875250252092e+00 4.600553876967603095e+00
2.632625431838101271e+00 1.807846498356823872e+00
9.691784696272073063e+00 9.816209955186714353e-01
8.288023418193137815e+00 3.462859819125422511e+00
9.313613054838699057e+00 3.409757026883392328e+00
8.110150957443149622e+00 4.687193543234435822e-01
5.797040370214596727e+00 6.663478359373256943e+00
6.626476000282974788e+00 4.342476517937122971e+00
7.168804705143707601e+00 4.767959383594472023e+00
8.588312508411187096e+00 1.118159862948663985e+00
7.968900130709103635e+00 1.817952017809487231e+00
2.651782705593275224e+00 2.278655759003199499e+00
5.480001058743322329e-01 8.774334353806096942e-01
9.201220950864163584e+00 4.409357513043308252e+00
7.441210740422219416e+00 1.797217869743209739e+00
7.135522599666172638e+00 1.819128895642871058e+00
2.174263398387643598e-01 1.764327638367318762e+00
5.237045066603142729e+00 4.214271616889178063e-01
9.628152174616166903e+00 1.423201058578326794e+00
4.861775736688359828e+00 7.805983252085596291e+00
8.626837623647253039e+00 2.486382351192585105e+00
3.538035850123413262e+00 5.270863180442139750e+00
6.922935317897991325e+00 1.012909335253474374e+00
1.262149174948989927e+00 5.872784634855444885e+00
4.802509430898967757e+00 5.711945873508796012e+00
9.786798222627508537e+00 9.585127638995611932e-01
3.700904096651562725e+00 2.207450988128246472e+00
2.005163983774971292e+00 3.916221665526933293e+00
1.580679840584721108e+00 1.443052139979358550e+00
1.256627372627407979e+00 2.175015294504474284e+00
1.146636010223510693e+00 5.608745414717036581e+00
2.020473634759113679e+00 6.227045909881957719e+00
7.286401537483548907e+00 2.162865175564734344e+00
3.155595279804250808e+00 3.796926587953597831e+00
9.877344780378656708e+00 3.167053694901309058e+00
4.786143009806473003e+00 2.058683035986135224e-01
5.496201896082389737e+00 1.496558202362141543e+00
7.638999288244557206e+00 1.899355922095820048e-01
6.038308515694772893e+00 4.644472515149258740e+00
8.942549473604174182e+00 4.390347860951504977e+00
5.368151521359225242e+00 5.865689521662023509e+00
7.385505620032905227e+00 1.753037859523504771e+00
8.450810742749791160e+00 4.600302006789878106e-01
8.171617551031196136e-01 2.337447526944784748e+00
5.729338267973036025e+00 7.090597669870702724e+00
7.249443511626749270e+00 2.632295258602587396e+00
4.608823717842041034e+00 2.486377223553323468e+00
2.338061814068046473e+00 4.242058391333047851e-01
6.170858449227627496e+00 5.064314648085144199e-01
7.581353363839198778e+00 1.886473644454024878e+00
7.551067035139792161e+00 1.037769203672286977e+00
9.866512141007632408e+00 1.992267284681771500e+00
4.366194856679143754e+00 2.805185950501387637e+00
2.114725739823422934e+00 4.028852378607480134e+00
7.904342637820132467e+00 7.725606784096139990e+00
4.401060005117530594e+00 4.774880552875834461e+00
6.422003508842475838e+00 5.193827232270527894e+00
3.028837363971697005e+00 9.147137107521565724e-01
6.645857751989177942e+00 5.514486306133544957e+00
4.875357193799612077e-01 5.433014266855134444e+00
4.279052128967297808e-01 1.471559414805421184e+00
7.651019866307410489e+00 5.135438858770180914e+00
6.624844467107287471e+00 5.350341088596461958e+00
2.366544423201472291e+00 7.371366202134477241e+00
8.562651034793081095e+00 4.052751527201178483e+00
8.747642573945880073e+00 6.465958131410687315e-01
1.300353088058698869e+00 7.825004469838996002e+00
8.988852101590579124e+00 1.524289435386413594e+00
2.588085393500318077e+00 2.721689081877642025e+00
1.797147191563641666e-01 6.071631274840701309e+00
5.771002908120761887e+00 5.654696372103585666e+00
2.168126417997853217e+00 1.411987921319425965e+00
9.008948521236598950e+00 5.830815290850557275e+00
9.468519871326101622e+00 2.795890148854025981e+00
3.411987638599235595e+00 4.781379709800876121e+00
4.432250612376206433e+00 6.947196151451406898e+00
7.930886912377092202e+00 1.167129766304203287e+00
1.531399147117049608e+00 6.648877712343609581e+00
9.897434321128988799e+00 4.534970289446071945e+00
4.336205359402852899e+00 5.524720859618973634e+00
2.137151762613548556e+00 4.291866446697591542e+00
6.414459386969378230e+00 6.577055219052826196e+00
5.833164822398051896e+00 4.916913706103915871e+00
1.808440880325755673e+00 2.207358587165242803e+00
2.973493354869878313e+00 2.153130228962933934e+00
9.937749586247890399e-01 6.353470051361325588e+00
9.083215979177879262e+00 7.621229189384153280e+00
3.823707358736644579e+00 6.804665088187530131e+00
6.575264331292474118e-01 2.397215487939280187e+00
4.724340446356627865e+00 2.873688304784701941e+00
7.451755654883593927e+00 4.874966031413482170e+00
3.048407114207617674e+00 5.179584360487341499e-01
8.199057038546049725e+00 7.152004131143607779e+00
5.489252962124809621e+00 3.978139316238810785e+00
1.413361820332783569e+00 4.903438206836240987e+00
3.996293310563031831e+00 7.413301202519829047e+00
2.474270717501547701e-01 6.121612885519769343e+00
4.886081720990778088e+00 6.813770768084331131e+00
3.925088701808907565e+00 6.785671609034320539e-01
7.431766242717143811e+00 4.919471726860913385e+00
3.336249620507581781e+00 4.400558732447404253e+00
8.345209014315994267e+00 5.664535774651267452e+00
8.631147313078660233e+00 1.233730057586895690e+00
6.128311553769752784e+00 2.497023131610511371e+00
9.551919925994898364e+00 1.821269520357314597e+00
4.577674789701971392e+00 2.384819600774034321e+00
2.929686362481762618e+00 7.082456595103317376e+00
8.561805963100290739e+00 7.768620324015286016e+00
4.255481794922522987e+00 2.097134605633105942e+00
2.765062277269648483e+00 2.989594267034659580e+00
4.516846582710255298e+00 4.647213446614824051e+00
6.542753901705777864e-02 3.119523819086934324e+00
7.475122245775420282e+00 3.192600434691053479e+00
6.265501656509393058e+00 6.073315028105561453e-01
2.786512769654825306e+00 5.614182496064559658e+00
3.878857852275171325e+00 4.762639186369344024e+00
2.013180124645459479e+00 1.504798507943882591e+00
2.825786940793315605e+00 1.737735990331914948e+00
3.976703805987219731e+00 4.942936545238741708e+00
2.072117760909923057e+00 4.265671428748881944e+00
5.927027318577375858e+00 1.941410617767497904e+00
1.781487192620623272e+00 2.053394695188480945e+00
1.910309329557957625e-01 5.147824156741740431e+00
7.343749261356046887e+00 3.036565338704040329e+00
7.164199209362660525e+00 2.075871778650843602e+00
2.075486942536449497e+00 4.180648468803141782e+00
3.704861018485379187e+00 5.274257397164666017e+00
8.832758139834839817e-01 5.177510863165120547e+00
3.013538106142104045e+00 1.322266461401381044e+00
6.066343235941046075e+00 6.043804553959978954e+00
4.207657182825494502e+00 6.869055042136973377e+00
2.460660436964984044e+00 4.754465253935305391e+00
8.498802572545177014e+00 6.747794655047474777e+00
8.126453439335239892e+00 7.530280472271912551e+00
4.725117048933596742e+00 4.505487764903826076e+00
4.264553677039134350e+00 1.508977694339757036e-01
4.096155832841449573e+00 5.365538305534063745e+00
6.139153871105471616e+00 4.730368007281517961e-01
4.618154094057195458e+00 5.424987285978099649e+00
3.483816082375024159e-01 4.322000152422185160e+00
3.856742146978265673e+00 6.381402137035913746e+00
3.450018270772666540e+00 7.598812203434667012e+00
6.047575255747494438e+00 1.558944328129471479e+00
7.901442236462965951e+00 5.382184516518328188e+00
4.367048711232302871e+00 1.894444820735002644e+00
6.147128413295916971e+00 5.878412842346730116e+00
2.394615195543519093e+00 6.633990504128711052e+00
4.259270923144010901e+00 3.364770725360868298e-01
8.047040055470862541e+00 2.469700493223689008e+00
1.891900135161347363e+00 6.246621138591440747e+00
8.158901813524225943e+00 5.651702921862762352e-01
2.571189707963691617e+00 7.466632833612221631e+00
5.719923929532766405e-01 5.386436288939122186e+00
6.056300285463118271e+00 7.232978225822782825e+00
4.221693666243090171e+00 5.576614552641483868e+00
2.638156191813998408e+00 2.052538309814927686e+00
3.718632292105448212e+00 3.329839085752557715e+00
9.070534130624514191e+00 9.872301012672153320e-01
9.599420297871334995e+00 7.824806923388296198e+00
4.432589398479013454e+00 7.619298410498602792e+00
8.233387350854361131e+00 9.633843733183953262e-01
8.522121979073515874e+00 7.349117748089153856e+00
7.742139915998943245e+00 4.092587730986961603e+00
3.891695627803803958e-01 6.578347525910421822e+00
7.869500148978736398e-01 5.875981979310692438e+00
5.544633419535207608e+00 2.030949244442165735e+00
3.104748832884194343e+00 2.666379593725474173e+00
4.333399267666225185e+00 1.952653611119242072e+00
9.339741723209085578e+00 3.289727692309269536e+00
3.260657559604247524e+00 7.571311257723348120e+00
6.194449845860916515e-01 9.076632212292832236e-01
4.153781359671590678e+00 4.766804342504536329e+00
7.695177913953069826e+00 1.595745771753692033e+00
7.694576137735477772e+00 4.385634388200037037e-01
3.106702728089945964e+00 1.449295818034432415e+00
9.437130899876075674e+00 6.137128302728570794e+00
4.623418515676998908e+00 2.471470559267928913e+00
8.161132671965630081e+00 5.699823112198166619e+00
6.189846211264141473e+00 7.329235900698589212e+00
3.576080936256134102e+00 4.690238749773429916e-01
2.879329133259931339e+00 5.382258122600305228e-01
8.416085081365287657e-01 4.057189063598238832e-01
1.586156935778455512e+00 3.630948676559026644e+00
8.905161164724036738e+00 7.477360119707515018e+00
8.104732790174162815e-01 7.440516272890112859e+00
9.626332741902576817e-01 6.664081683948926305e+00
4.588569521306384402e+00 5.801675245289563243e+00
4.332065255235461265e+00 4.598487104875381704e-01
6.940367366644865754e+00 3.081417619105938144e+00
8.185111277401231789e+00 6.062304036640007610e+00
1.008851387081128870e+00 6.659214202036516816e+00
4.201031410604615601e+00 4.341431198870167485e+00
5.779303955046266594e+00 5.320803866898953238e+00
3.058478974342744294e+00 2.804584903138882090e+00
7.043283047167646416e+00 2.263210351567236600e+00
7.618510139879096421e+00 3.345417880034450064e+00
3.370399940788511017e+00 3.901098189232339308e+00
1.743588094325990712e+00 7.164101237961585156e+00
6.398487055265350776e+00 5.092169369236199117e-02
2.962763726190753566e-02 7.699031078441139542e+00
3.747974440469278079e+00 4.380491018806146108e+00
4.718967726688923392e+00 6.085435951696629431e-01
5.769446646704605719e+00 5.013870356781732873e+00
6.553130231305662079e+00 3.154725673408957931e-01
8.262029903910988793e+00 6.016684632100973040e+00
3.027158411539531357e+00 2.593277164679450131e+00
3.375391535144553146e+00 2.949610798273365475e-01
8.182900160788555866e+00 1.566599994556892028e-01
5.132081486584011643e+00 7.069010744006276603e+00
6.223409012341488022e+00 7.960658399375315497e+00
8.556621160801057613e+00 1.755045200760076973e+00
9.805875599050477120e+00 7.001664642415246220e-01
9.809177057563331914e+00 2.533341570918552499e+00
8.736793787932308319e+00 6.875983430951208675e+00
2.090328706561339622e+00 1.666684918214105693e+00
5.044038507614420297e+00 3.827273356452810305e+00
2.439877492643981682e+00 3.800581956012759832e+00
6.669419817965516195e-01 7.954465996814633399e+00
9.693397230864675862e+00 5.078237744283836008e+00
8.974733664627423835e+00 7.827027497108494103e-01
3.248859043787458489e+00 4.232650594289355972e+00
4.078955858341481999e-01 2.969982805885570620e+00
9.421373529796499113e+00 6.339798933105617706e+00
7.718359296630948663e+00 6.100603187735158528e-01
3.719037409108616465e-02 7.455076298438749305e+00
4.490003681501567812e+00 3.665132408376435613e+00
2.635355132375052367e+00 2.162514106798418823e+00
9.994210895971757935e+00 6.317843098569035476e+00
9.786652108043954357e+00 4.798226765740247757e+00
7.055572819948641161e-01 5.359089892821451429e-01
7.014151383412812635e+00 3.550874181186300049e+00
3.181086708969843357e+00 6.911658981918942679e+00
8.069221186209608376e+00 7.881889671104623574e+00
2.210406046295262605e+00 6.027922525858624425e+00
6.331193933270276020e+00 7.963692555220340807e+00
2.655799338720834513e+00 8.906014725346365069e-01
2.839039176609606585e+00 6.567963042081345293e+00
4.587195991720394161e-01 5.704832530384410738e+00
2.697122135795204656e-03 1.080540981463196992e+00
6.510140171383579144e+00 4.490775041583675353e+00
3.494153267390009976e+00 2.548486963467291311e+00
9.524294222196784787e+00 9.945164636262546765e-01
8.661546404160752388e+00 5.480968456715115344e+00
9.631265975058006745e+00 5.130503345780690339e-01
6.992915916756141215e+00 6.272945810228662822e-01
5.801139278179075376e+00 5.205785926812183995e+00
7.294015908359492428e+00 4.656987420828897939e+00
6.952707165392482125e+00 4.288306473458128210e+00
8.768934799504386035e+00 4.668596507397144713e+00
6.777837737050037781e+00 7.892101914602188906e+00
9.604758352088197171e+00 7.968128116163565977e+00
7.828966677785205164e+00 5.185088509348175556e+00
1.946190265218924464e+00 7.706375715075091115e+00
4.514922678734802020e+00 3.839589546780414864e+00
8.623183498675775382e+00 2.835300215934249302e+00
2.508736333716621303e-01 3.155085827728271397e+00
3.238013831559022115e+00 2.994422202005219802e+00
4.746609257285912875e+00 8.260953496000373875e-01
4.809425667970179674e+00 3.932603974610960229e+00
6.014992721007663690e+00 1.883168311930219829e+00
1.829999044556316345e+00 5.530103187808294685e+00
2.398015012400001034e-01 6.819344258188519525e+00
4.807541524622917173e+00 1.279969852967313138e+00
3.198989566547224328e+00 3.729903345845277940e-01
6.824057830249819823e+00 6.867365317334347630e+00
9.189705178148262377e+00 6.292052460560320526e+00
5.420067591353245895e+00 7.253292079797263980e+00
8.295293457974215912e+00 6.664984654595722979e+00
4.473100192710117717e+00 3.178181425627309764e+00
4.277139997162588081e+00 5.983721478617264999e+00
5.997886802147377239e+00 7.112701449673852316e+00
8.695225533428855513e+00 7.517460436594521234e+00
5.958989363646526982e+00 1.284527067455317528e+00
9.026524643003956072e+00 5.595773737150069316e+00
6.522494791751377363e+00 2.509172668503421022e+00
9.619429256309774967e-01 6.280556505395803235e+00
9.256884780166373616e+00 5.755491329233709763e+00
1.242501134109310623e+00 1.046250246553465324e+00
9.984673453592744607e+00 4.697965572957745195e+00
7.387931316370871748e+00 3.282889981485075381e-01
3.597802794818505401e+00 4.351517337829366561e+00
7.056001222458516686e+00 7.906272909657667824e-01
5.794248870535909646e+00 7.661329785423929728e+00
8.820517068166802588e+00 6.210121010799095842e+00
6.162604392000999631e+00 6.619880464819186017e+00
8.917217367478913914e+00 1.483354960516538590e+00
9.555296083192837742e+00 4.923234521795783358e+00
6.823428896988076531e+00 5.901906928746947223e+00
9.735937616136233430e+00 3.214444643174864780e+00
1.123514096518292149e+00 5.123884704771968224e+00
6.081998182446869627e+00 3.073706668300211220e-01
1.895093235750511251e-01 5.236001209435592330e-02
5.017001283466120398e+00 4.590515819696153521e+00
6.173049418249174636e+00 7.741200363054236533e+00
2.217661992402493176e+00 7.356794082375465393e+00
1.059824150655733765e+00 6.992312943546430404e-01
4.545342681737674084e-03 8.944353943899496784e-02
6.812338103932514599e+00 1.302341853018356588e+00
8.088401035428846697e+00 6.177824167339596606e+00
2.302906186461125770e+00 7.292772000697756773e+00
3.065463242108728004e+00 5.116358822891879043e+00
4.006987756579828641e+00 3.271398853359203329e+00
3.013479799264811909e+00 6.885892147886138126e+00
1.961253785565396646e+00 1.876997205077922892e+00
3.653894965698371244e+00 9.697028908842248995e-01
1.247240366954573965e+00 5.941482073534376518e+00
9.158139340548913765e+00 7.040146890469970664e+00
1.410110840941573018e+00 2.465991158895317170e+00
3.832153719958608651e-01 5.431396199455909013e+00
5.288505820749234587e+00 2.248617815378871398e+00
5.780328399950818152e+00 1.298790952364667461e+00
5.905746204695048185e+00 2.438795415286362456e+00
6.719003510003682678e+00 5.865567728098142197e-02
1.030688899498477529e+00 5.718315528297178041e+00
7.989327062212842279e+00 2.950563109545346840e+00
9.551294351385289261e+00 7.519309138756658406e+00
4.791167429384591614e+00 4.290432234004202705e+00
6.400346289671405842e+00 1.436624861715663393e+00
1.080044225469692920e+00 1.735524503008085695e+00
7.849717070126757790e+00 7.914874613761927691e+00
3.713619916140965316e+00 3.944901130788888821e+00
3.732285467537184154e+00 4.837859382448414181e+00
9.231261527420821622e+00 8.865473027439021436e-01
9.813060923565810612e+00 7.646597482848584981e+00
1.546949183357542168e+00 4.661197212021067848e+00
3.843069298527804989e+00 6.776060815933497850e+00
4.427923869227047504e+00 7.213527550406499955e-01
6.953142053903280662e+00 4.273147466926919158e+00
4.081368451124069097e+00 5.696366747574259648e-01
1.754186820068232011e+00 1.419761749626816005e+00
4.758639228792478804e+00 3.138164757895355095e+00
6.868329550634426184e+00 2.819898238017988668e+00
4.346765975583424257e+00 3.536643576269698386e+00
8.966523503310710907e+00 4.666781404173567793e-01
2.134358404086921013e+00 1.614843582201416439e+00
7.641998564407001204e+00 2.525070236100084742e+00
7.648196989824326053e+00 5.376525089923328338e+00
3.834083860770227670e+00 5.720684035142138413e-01
8.502286763763365229e+00 3.893153492809720007e-02
4.025746037764998952e-01 4.588109520429602739e+00
5.237243542059820456e+00 1.873814701733111932e+00
3.223283072338478661e-01 3.597309358192346984e+00
9.864640405859839589e+00 2.326462524455604530e+00
7.658651403801968627e+00 3.059122513848836711e+00
8.454417884753895329e-01 4.649204643098103773e-01
7.853772272879025351e+00 3.785244549351162391e+00
8.155212346272552537e+00 2.409127342352504364e+00
5.681883542570740353e+00 6.165200461384307218e+00
2.969471724979522165e+00 5.117982787318383409e+00
7.049306405345254767e+00 4.434244241550356236e+00
3.947486698151428719e+00 4.888040446500440339e+00
8.134357719159857059e-01 1.116582186926075693e+00
1.726344311063408021e+00 6.672190924344353569e+00
6.168052597199343623e+00 8.307334462502673489e-01
2.238739888449433835e+00 7.801318806052238486e+00
2.820788326211695285e+00 6.456753776671215306e+00
8.444787304400602324e+00 1.469189591536520290e+00
7.991527762027318182e+00 5.307133730978856434e+00
1.490426348057378725e+00 3.029982167658103798e+00
9.737825654786835372e+00 7.374226366818091627e+00
5.634239460644159259e+00 2.360184951643500284e+00
1.722011653233546102e-01 7.761174623235214121e+00
5.247948402799074152e+00 5.053165610504282590e+00
6.198125542617559880e+00 9.092402400679473473e-01
3.608696517123097802e+00 9.032673333854779329e-01
4.457787954715508594e-01 1.848382696455078467e+00
7.784684900169828836e+00 7.862779510229511715e+00
5.372993369202101022e+00 6.145638806445150593e-01
2.950887185907063781e+00 1.612176168709297031e+00
9.902793118543680606e+00 3.102065349974029829e+00
2.503222351435666404e+00 4.155465871730868344e+00
2.814292914168020410e+00 1.964447449782099397e+00
7.109869801883460738e+00 1.870584618156654777e+00
3.325915908502988572e+00 2.148870126256658963e+00
8.107177369028518044e+00 1.762025279221752783e+00
3.692930126136095836e+00 5.626894259315239566e+00
2.436950746265519108e+00 4.880625871066690102e+00
9.436670779685773169e+00 4.304958892045657848e+00
3.234365124118496748e+00 4.868193530683084802e-01
9.311918011117604976e+00 2.377740037181109933e+00
2.170637737851712767e+00 4.524454109624698184e+00
3.710652310145073685e+00 1.279990663452614363e+00
2.022654832966609639e+00 2.375965570970022256e+00
2.139245278764883906e+00 4.203849323471130717e+00
6.164215898451926634e+00 4.378609504878290259e+00
5.286703697783694977e+00 1.424632421014946360e+00
8.846206189561637956e+00 5.974117331626517924e+00
8.770118900565929465e+00 4.015325581718697912e+00
2.535903737911096911e+00 4.889633627076711342e+00
4.875036430286408873e+00 4.933161755472756482e+00
4.024470832743048732e+00 1.956075321994910965e+00
4.009438408621315730e+00 2.677274037223264180e+00
2.936574317211245955e+00 7.735143590019190718e+00
8.914676142771906342e+00 6.732533050418899379e+00
1.932392560338800358e+00 3.204635339500722324e+00
3.421509669666669140e+00 7.275444571589703813e+00
5.284121812050904587e+00 2.431442626882554414e+00
1.362695339353755530e+00 6.268116925054776800e+00
9.961576797116254767e+00 6.480004769691297462e+00
3.170232015616962773e+00 1.769385431540380083e+00
6.148734159150254897e+00 2.657423969138693387e+00
8.217602237940191401e+00 4.875008046340889578e+00
3.230881300834526293e+00 7.371393209397858470e-01
5.035821771164028515e-01 1.993566421523135013e+00
2.750923189403552627e+00 2.708304668456658071e+00
7.169320674214482381e+00 5.005995714918760164e+00
8.184656186343158168e+00 6.854029087843311885e-01
1.884575790612187385e+00 3.450714526306892793e-01
5.499061902271562552e-01 6.420533143604265192e+00
2.228622390963233002e+00 7.253650948456504821e+00
1.634046161837275912e+00 3.588820382525057084e+00
6.312201117662256777e+00 5.427717897155699411e+00
3.432068651950612725e+00 7.012700232253157751e+00
9.371266277774001452e+00 1.884530633987751003e+00
9.760406613271264575e+00 2.892533717986480291e+00
5.618617129190117687e+00 1.787263380860522055e+00
6.690040354240539777e+00 6.875718866752714042e+00
5.933251669231371039e+00 4.537259737180907138e+00
1.670670524934703138e+00 3.552797574999635444e-01
5.666309757099811328e+00 7.660648414996787281e+00
2.397506910954017023e-01 1.285615966716034286e+00
8.363147846857808432e+00 5.197698023249949451e+00
5.399825871087408302e+00 1.884966747572804024e+00
1.180895991647920029e+00 4.914263066492993381e+00
8.189805228731472653e-02 5.886743078374802707e+00
8.149398696292490030e+00 2.052907739959889177e+00
7.758574072521552623e+00 4.617277781047680385e+00
8.790804748118418388e+00 9.346725023077659955e-01
5.965064944727371810e-03 3.279161870297936154e+00
3.910372037542342305e-01 7.147891029713075994e-01
7.541061776168776376e+00 4.543133149718741493e+00
7.377331538878628692e+00 2.611577003726294421e+00
3.350574947338188281e+00 4.632411460440234663e+00
9.371098178940215462e+00 7.158002699722405993e+00
9.938105176656696571e+00 4.811648801433040745e+00
6.093951519337078793e+00 2.041899913935043109e+00
6.944404320994236102e+00 1.150925920908685285e+00
2.507762011736136554e-01 4.131082697056252862e+00
1.254609484327635638e+00 4.252674419376777593e+00
9.449183941411607890e+00 2.412972630402657082e+00
3.235357144592698742e+00 1.919730486896013666e+00
5.899700168335310302e+00 5.791599260584987086e+00
4.643151891542361298e+00 2.345602921402304197e+00
6.150697128470211439e+00 7.877792303572449306e+00
6.413839925655452134e+00 4.811145403474726301e+00
8.422849148336794656e+00 4.549033521775903033e+00
8.431829079267851412e+00 4.538801670769540664e+00
7.015925177159462400e+00 5.270393891266811792e+00
2.790082583670037142e+00 3.198933164329575085e+00
9.931026519011465492e-01 4.568258300365393154e-01
6.232729995405399848e+00 3.455502876809895874e+00
4.225978921408469979e+00 6.252338625711900022e+00
7.623861827055065987e+00 5.754466989824766010e+00
7.872480220178867949e-01 6.706994268562534778e+00
3.534811123215559903e+00 7.907454490130884750e+00
1.996669935852898314e+00 2.253202093719312238e+00
8.384233625623391362e+00 4.945547008954757295e+00
2.555174281193220764e+00 3.948612639264792890e+00
6.931652124996000808e+00 6.842675129608328355e+00
5.211957110453787401e+00 6.089922900096509828e+00
9.936111924206461055e+00 2.386345517277437267e-01
2.503230222429164709e+00 2.366126798752931748e+00
7.061562936969767890e+00 1.800882196690504422e+00
3.185511312523960914e+00 6.430433345459191763e+00
5.256444646862743042e+00 1.346186956943844493e-01
1.326845139201474622e+00 3.818905636712105256e+00
9.649133257157769705e+00 4.159655061250712826e+00
5.726999060882746129e+00 2.236546483037033184e+00
3.376479417886807610e+00 5.598748738937436187e+00
3.256786890833888393e+00 4.022920063388021106e+00
9.119397246991919559e+00 7.482554563953511817e+00
9.182342174101398413e+00 2.373796909773266961e-01
9.993039113056294553e+00 3.559193300691078754e+00
2.276990767197710763e+00 8.650498816025793403e-01
2.535217795186203382e+00 1.799590011089700070e-01
1.699931629191677729e+00 3.799068957622193210e+00
1.107582547995776823e+00 2.234600528098961369e+00
4.314621983478290623e+00 5.260823353882920550e+00
7.939011266748707385e+00 1.222988331044613908e+00
5.664316960784056221e+00 2.377293799685435971e+00
8.389629397702636382e+00 6.537625656016120779e+00
5.964687363933416364e+00 7.357918641087771050e+00
7.369826150736624726e+00 2.437785534822374700e+00
3.626266168409962631e+00 3.882770778500472808e+00
6.434990244920398617e+00 7.289806724894191348e+00
5.563936020669551397e+00 9.883076730315334402e-01
6.076519501273370594e+00 3.977800016994903487e+00
9.201574301017367841e-01 3.899567960301224545e-01
3.886044225556238629e+00 5.675882604244889329e+00
1.383264330397038222e-02 7.522542760507183957e+00
4.914787228989546009e+00 5.588743361690571732e+00
4.664243306416810952e+00 7.468041155664653097e+00
5.770049248860890323e+00 7.691867637462625140e+00
3.451388172309624025e+00 3.578395354454482202e-01
5.369057478109295900e+00 7.562809925014599699e-01
7.656243205742718771e+00 5.774787350205512482e+00
3.312375217890652923e+00 1.468399366228855918e+00
3.479468947366166631e+00 6.311669609314064289e+00
2.842083964489638959e+00 2.490435453897079654e+00
5.039752507043010255e+00 9.599355814136645293e-01
7.114075938696346135e+00 5.596438470639943930e-01
8.101861844127000722e+00 5.363181512914067639e+00
2.250470898475520620e-01 2.842031258180481856e+00
9.245243610807790446e+00 7.958619873698824954e+00
8.305808129058730671e+00 8.733290062568954681e-01
3.504020141521272613e+00 7.764484036705042946e+00
9.297831019699914989e+00 6.151355039576392514e+00
9.580367167387088045e+00 3.503583446362901199e+00
2.502050090157867945e+00 4.902624913416368635e+00
7.770443682589918133e+00 6.033974355836105197e+00
3.557859591936042065e+00 4.165768530811688741e+00
3.424834254712664006e+00 5.496165978955554365e+00
2.210715690046537674e+00 5.487240990908910376e-01
1.588975346335574912e-01 2.763933802920003124e+00
5.777278158540461561e+00 3.691910406931584454e+00
1.994303087061463087e+00 7.731739180893032248e+00
1.458268490135735673e+00 3.613361372295065266e-01
7.500505092058546097e+00 9.378891074016575402e-01
2.939561429505687329e+00 6.944826075369480378e+00
7.127675698611225741e+00 3.578040038775329279e+00
5.876050624570039460e-01 1.038023974671542504e+00
6.654286905185902157e+00 2.623287717929444263e+00
4.706767562197526011e+00 7.761216542749886038e+00
9.240080015482014630e+00 7.454716805679819203e+00
7.023856832555704699e+00 2.702411093219533100e+00
5.316213358516733933e+00 1.510597067320862408e-01
4.283473631223841949e+00 5.409781695273724544e+00
1.409269319683015276e-01 1.987629608334308351e+00
1.881391628147082162e+00 4.239094754250402275e+00
3.679502973554885870e+00 5.685769410587012906e+00
9.229616499102323957e+00 6.332691421832125300e+00
8.957858762294268473e-02 5.022391226228571703e+00
1.936663016409166937e+00 3.608858866523202202e+00
4.909405382174687915e+00 6.046864939004844786e+00
1.546247421397017874e-01 6.605910201734367604e+00
9.083999914959228761e-01 2.898165469583521947e+00
6.797407374331005947e+00 7.718762518940915918e+00
2.796297867710291207e+00 6.022040812998862513e+00
4.438333239319303125e+00 5.753642602351183299e-01
7.058381439617397390e+00 3.573193252301315681e+00
3.826988057099536267e+00 5.307299301621935861e+00
5.944785997092687069e+00 7.073194627531580458e+00
8.325264063933202507e+00 1.384410610542882836e+00
8.042216084310560120e+00 1.417179825041975150e+00
9.755323873321534833e+00 9.728024664063941174e-01
5.853668189677879496e+00 2.630151497877752931e-01
9.863306917062026002e+00 4.868635795002633770e+00
3.513378233291174269e+00 7.064786517958361323e+00
7.010607694990325101e+00 4.868480063715884043e+00
1.253216947723929664e+00 6.477135992760269190e+00
4.235149444068109226e+00 7.287999052933570532e+00
2.080860226923730849e+00 6.591229128474441090e+00
8.671812438964375147e+00 7.661825393007496210e+00
4.840817701049013877e+00 4.277534412996558899e+00
9.257357543983090409e+00 5.022828633893046124e+00
5.473749605539330432e+00 5.662037315643646096e+00
1.860371243921432605e-01 7.199907469632738533e+00
2.893443972085893989e+00 1.406187266154510951e+00
4.102990397251117471e+00 1.964127402967765335e+00
8.458620676871563049e+00 3.507997247912364003e+00
4.642365308897709930e+00 5.491214106834204856e+00
9.645925922172022382e+00 4.404983004281183057e+00
8.284210232756517911e+00 5.615704458221464357e+00
7.388935458901546127e+00 4.601126745638901561e+00
3.993482626670310509e+00 5.576414282240760301e-01
6.361232777972183783e+00 4.279612267273936510e+00
6.144577394126239156e+00 1.464133852358107113e+00
2.500365399312747261e+00 1.621527464358461401e+00
7.449907100144742778e+00 6.628138786990545483e+00
5.284756079507801907e+00 7.695428109397717265e-01
6.979347597522611579e-02 3.187696951174185500e+00
6.568998164693188535e+00 4.720755280080469518e+00
6.181959021984639868e-01 7.303169971697446528e+00
2.298236813529755729e+00 5.162004943878200969e+00
6.692194889077650366e+00 4.870239655210721885e+00
8.850418177722325197e+00 4.353033250104889618e-01
3.080672523955661823e+00 1.795668084871869574e+00
5.524901181478533374e+00 1.777366137314810857e+00
7.718507932104021307e+00 1.581076480593235800e+00
2.149682017977782245e+00 1.208778969199356013e+00
4.681493802738185828e+00 7.349097737202486158e+00
2.684240449688118701e+00 6.680441499758996926e+00
9.567573138665197430e-01 3.737321410375545661e+00
2.150338787910468508e+00 3.091543804890861225e+00
4.442935917311059413e+00 4.463813600949126936e+00
2.762853663655340242e+00 2.086890321832048478e+00
2.527193180315330245e+00 7.881100429681130670e+00
3.522305756361893359e+00 2.613944905090018977e+00
6.624928468467415676e+00 1.872889745818140383e-01
8.034597205306082124e-02 2.108281903248307998e-01
6.726983575987926400e+00 4.094946260919377856e+00
9.507285443690237869e+00 1.646813655959583400e+00
6.056748432727877329e+00 3.559039234111851080e+00
5.821404821174082755e+00 2.624927665752525563e+00
4.218190215723538472e+00 1.820064742682765413e-01
1.098061494525202075e+00 7.718559099331097073e-01
3.336739729939555144e+00 5.735688442979986590e+00
6.481636065483296960e+00 9.914009774805530029e-01
5.491284775361858550e+00 2.726616197535744135e+00
1.122378736167402025e+00 6.349271730397335389e+00
7.431089920066744625e+00 6.555900981077918743e+00
8.955105195715884037e+00 5.805244897081583311e+00
5.970130364442949311e-01 2.718381733781897402e+00
2.016233237508818554e+00 2.902831724372165745e+00
6.400029372583437848e-01 2.711933077216528432e+00
9.655666146040934095e+00 2.695541932036508825e+00
8.464687226658474728e+00 2.234057153372464022e+00
5.483620919610414646e+00 4.423695431610308759e+00
7.500357872432691586e+00 4.271388713854975983e+00
4.219989316370878818e+00 4.652092392872170024e+00
3.941403796081337507e+00 3.263372427027570133e+00
4.417065821713862306e+00 1.123705850708778264e+00
5.814452521764974513e+00 5.873281469528260246e+00
1.612270490368431508e+00 6.420448167490214075e+00
5.964255431234001037e+00 7.175946590786879575e+00
9.114407841044891434e-01 1.462706895592114087e+00
8.641795577215141577e+00 2.888621584395438369e+00
4.276634829182489383e+00 3.288316750462517923e+00
1.341213254171949032e+00 3.411803836041491955e+00
9.198459275292112380e+00 7.422077399826045863e-01
6.741787812636426125e+00 3.831548133023535030e+00
3.965031369171991837e+00 7.445692692659822143e-02
6.470972779895645122e-01 6.339418680145569418e+00
7.966240176747099611e+00 4.273619663300198823e-02
1.305016897340550708e+00 5.845501817997580396e+00
5.664781273258368444e+00 6.927787986354381644e+00
6.993339181036146712e+00 7.783973276298663535e-01
6.250210122911935784e+00 1.823708281457365743e-01
7.860141315962598796e-01 5.037993399350728652e-01
9.098483227387893280e+00 1.790762595841258076e+00
4.404767816302909367e+00 4.631635486619728681e+00
7.040531995749112149e+00 2.176748143671463964e+00
1.387235464869441826e+00 5.216544207843697656e+00
6.240165268802200238e+00 2.057187815886609705e+00
4.299154779527272652e+00 1.031025006400836830e+00
8.390762792856902408e+00 4.892814021768294275e+00
8.095671054875525741e+00 5.315427551734329903e+00
2.756582557484901219e+00 1.416287170267511719e+00
1.295410553246455487e+00 4.649536591457902546e+00
6.723973154347509862e+00 3.251575976182525807e-01
9.031248804074398784e-01 7.257806300879501293e-01
1.458340518189800150e+00 4.556327871860166745e+00
1.852006400548298348e+00 6.209634784596662627e-02
8.703406263367178042e+00 2.209173147852308006e+00
7.278296151873691500e+00 6.475233087285498179e+00
1.174346706845768029e+00 6.383514400096382602e+00
2.994219962830806381e+00 7.864222831529087188e+00
5.150137210352692563e+00 3.734378800714773128e+00
4.484502292312243732e+00 2.988640069892490203e+00
2.246717175078216666e-01 7.137272162068174275e+00
1.360285548239431597e+00 1.412472050995495110e+00
9.400191508164933651e+00 7.287135517095811643e+00
2.907798465678903543e+00 6.950091991537352243e+00
7.906599465282576844e+00 4.550153665170745043e+00
3.255480358849326628e+00 4.663893997043743411e+00
2.203109951642296949e+00 3.985344327121417507e+00
9.215614855654108428e-01 6.242879005243023194e+00
1.025360393463470299e-01 1.493355830967379561e+00
9.590830503929026474e-01 2.263008697250931789e+00
6.595349026275964199e+00 3.355435061745202674e+00
5.337339666795601900e+00 4.394371403423700251e+00
2.704066210461089081e+00 1.909309776372423606e+00
3.853882335510205870e+00 5.863544519019178836e+00
9.075720725767823183e+00 6.621729258375627758e+00
5.800502340373054011e+00 1.629731888424608144e+00
3.753074537812318923e+00 6.025027156223716318e+00
1.284646615176295859e+00 3.071873524279784107e+00
1.563156721344770572e+00 6.838820289965848787e+00
7.350185813004495472e+00 2.940438491431693002e+00
5.850164134707810604e+00 7.038614563150068726e+00
4.709036147414114026e+00 6.113344066827250955e+00
6.182132626750408200e+00 4.264285676693047478e+00
4.486213929700538117e+00 1.298938688236106920e+00
3.788271289369181893e+00 7.118714617625493624e+00
6.402027543084047423e+00 4.189324681548982632e+00
5.500289848943226367e+00 9.063669049804534694e-01
2.651508528860457847e-01 2.373354666081354480e+00
7.334779067840675459e+00 7.561554083004283555e+00
9.993056759568959890e+00 6.900637231956030071e+00
1.719712082125418595e+00 2.684554191093120323e+00
2.943758759874795849e+00 5.359491370821494627e+00
7.118923207638108153e+00 1.311750599414646778e+00
6.079873420734203116e+00 6.861088742843938881e+00
2.516105664453176516e+00 4.311519781177857169e+00
7.599463255876966805e+00 4.185805092470743283e+00
5.781880989190399056e+00 3.904190913431279775e+00
5.209853916155622322e+00 1.759553388458404477e+00
6.800704606737070002e+00 2.307486739080966132e+00
9.263299841583258143e+00 1.367120637187202448e-02
2.291623805707328820e+00 2.005747855131875035e+00
5.983037301978636258e+00 2.133587468871610326e+00
6.196851804501532612e+00 7.622824850922755857e+00
4.733684232612675125e+00 5.803677412748974085e+00
9.039212007136468330e+00 8.749101358412953999e-01
6.023707085120070026e+00 2.386086169812027258e+00
2.434589995865887868e+00 5.945604016088679167e+00
3.942428740063289361e+00 1.973219711323367598e+00
1.873648219446159002e+00 5.272987811966260097e+00
3.093120461678689814e+00 2.820621589043942556e+00
4.586634996760886374e+00 1.461325201331868051e+00
1.279345215045468720e-01 2.285821107318204426e-01
1.411121262785369757e+00 7.240028154131060489e+00
1.747490426418534248e+00 2.618810741863741853e-01
2.408138520776628155e+00 6.165052212451930025e+00
3.183194096368707982e+00 3.618990435929129390e+00
2.788687871020170128e+00 4.830277830145686124e-01
7.723275206528578352e+00 7.001807019529382892e+00
5.719917295762565246e+00 1.915723569422587147e+00
8.642400344674243229e+00 6.299254332165622472e+00
4.824134001308868491e+00 5.897270119923011755e+00
7.413620002063455061e+00 3.164373691546765954e+00
4.933471577670395014e+00 6.116870527927377843e+00
5.645083802366781534e+00 1.541746822889192181e+00
2.100794089046573720e+00 4.572721761244197936e+00
3.873574113483223336e+00 3.226757073059308034e+00
1.448102834714991571e+00 5.030123724061246193e+00
2.742988164695242759e+00 3.810817806943479269e+00
7.837846695501752059e+00 1.765678954048032878e+00
8.851343240886151875e+00 4.210334080873732177e+00
8.280890477250208548e+00 1.651841009016994377e-01
2.262206151458048264e+00 2.074917451496516740e+00
6.917990390997013961e+00 5.448512855500380780e+00
4.984428643863574315e+00 5.181766412209276140e+00
7.197052616763194521e+00 4.668526765845365745e+00
5.114699295014201397e+00 3.029409194674788530e+00
8.072909187029999600e+00 6.558345504044784668e+00
7.487220061170785090e-01 6.719218606137690841e+00
1.873700191869285270e+00 2.970477130785529774e+00
8.471303656705819307e+00 6.401304199014140828e+00
8.058904427507163071e-01 1.021599427227689816e+00
4.342368886439079922e+00 5.020956787322048420e+00
6.618212889391024589e+00 5.629801384374749418e+00
8.544176384619623477e+00 1.636954876323534869e+00
8.170371345568383514e-01 4.167730831296286631e+00
7.554208248638994760e+00 3.772706815010049120e+00
9.068403389251697533e+00 7.155514659567536739e-01
8.487820341925219836e+00 1.026048377826362490e+00
7.489599692385297658e+00 4.461212110324774827e-01
3.014820636335918458e+00 6.469200643392986727e+00
7.267064878600106859e+00 4.224176419695231388e-01
2.482528739604448198e+00 6.926838352507562746e+00
8.081097096960109027e+00 4.742217570966662521e+00
4.504543038288316481e+00 3.478829893705871257e+00
5.278270356361491888e-01 6.297532461568654760e+00
9.403354303517513557e+00 7.639532801197599809e+00
2.030253646789814681e-01 5.767508185857538550e+00
9.668360309050621382e+00 7.499609665067571207e+00
8.168641605188009525e-01 2.706735250865283327e+00
1.563929768058778258e+00 5.945330256763867283e+00
5.123058145886148829e+00 6.659862777182738114e+00
6.317634444853453601e+00 1.413963045762003823e+00
3.493852869734030975e+00 4.224217698754432426e+00
8.786246140694540685e+00 1.707284791267484891e-01
6.338136408044546144e+00 2.008972260297046120e-01
8.715620579523349676e+00 6.389451880376187276e+00
8.203990320967673000e+00 2.256192749806668729e+00
7.434564242916351873e+00 8.622386857502473134e-01
9.306528653198146372e+00 4.188818009067682979e-01
8.153255037336407440e+00 3.054325561472568396e-01
2.043417691385673862e+00 5.308065117767404750e+00
3.116323851292776226e+00 5.871361372110241561e+00
9.043318932073278305e+00 2.383542576045170946e+00
8.877390546593089127e-02 4.012524890886390416e+00
2.338478013261528154e+00 5.416177331631022440e+00
7.281372497953118028e+00 4.507909713544563601e+00
1.144387744684205455e+00 5.078091938099576375e+00
7.005672778992688698e+00 2.547970186867473785e+00
5.355381471867689314e+00 5.569019163409061335e+00
4.437770855124618663e+00 5.859007238466943157e+00
2.129921303946646916e-01 1.356170569403961856e+00
9.779133710032262172e+00 4.107284826408941214e+00
6.225122350480386757e+00 7.368125644987845391e+00
7.348248003621081992e+00 4.206227508674990290e+00
2.891732450841516311e+00 6.054132370988168255e+00
7.893528004743430415e+00 5.487336566198423249e+00
9.421555698724905170e+00 1.030938551578453044e-01
6.488724745566434748e+00 4.074810648599496155e+00
5.363014381812858389e-01 5.965983018343230526e-01
3.932824556657342541e+00 3.855459806133469058e+00
4.115638313073468169e+00 8.638353590105234403e-01
9.702010569028594489e+00 2.190206030057746389e+00
3.196006786531644384e+00 7.044574349194804519e+00
3.399683549008271299e+00 2.982292007419689028e-01
5.304236992949676655e+00 6.280900667181736452e+00
4.935804386594805138e+00 2.197734036719614537e+00
4.913251653258566165e+00 2.025322141169461077e+00
5.178485744029850402e+00 4.000522578709989396e+00
1.772747396529157360e+00 1.821459893806914643e+00
2.036317980334638733e+00 6.897171563309343334e+00
3.300062686484797059e+00 7.888176314913603271e+00
1.219231307500350248e+00 4.020838533030405060e+00
8.812495621806049062e-01 7.613774230465231163e+00
5.513867323934834808e+00 8.993740154206637527e-01
9.205351802721384313e-01 7.354427222074589210e+00
9.539199151210965510e+00 7.160523947138670131e+00
5.001669782689416088e+00 4.799560181993185459e+00
4.178023754278170632e-01 2.565447738458678018e+00
2.454324729158865459e+00 4.530556630569814835e+00
5.270209401952373973e+00 2.972141743602971786e-01
9.365770217957097188e+00 4.347633391991100105e+00
9.188299728203915606e+00 4.934768349516954089e+00
4.052848069658586461e+00 6.988287149294936995e+00
3.034473608995126526e+00 1.569957943225542607e+00
3.409805896852983409e+00 3.555058501300176310e+00
8.323335231418946378e+00 6.045334407199412396e+00
2.434265533666206682e+00 2.878828327981894475e+00
9.707173987260043546e+00 1.514787524390183826e+00
4.676144871155850424e+00 1.795112334171752977e+00
1.872385267272665965e+00 3.803346206090964188e+00
4.534729851077789142e+00 1.009663992870247995e+00
1.637545386165759620e+00 1.769489905162068943e+00
6.726764448206768776e+00 2.301313770490413191e+00
6.662011812884143680e+00 5.106192438282703527e+00
5.400537375553988717e+00 6.850886820540790012e+00
9.702528946563737655e-01 4.535163093517384780e+00
4.320037533090214765e+00 5.459918852265303713e+00
1.421968634831226597e+00 7.473470714194045073e+00
8.245583954758799905e+00 2.078903713125751729e+00
5.570913370416278099e+00 1.369233771664573496e+00
7.819569917258501590e+00 3.584079537378848990e+00
2.428961666952378362e+00 1.931658915909948426e+00
1.898284388179067861e+00 7.805668658204597321e+00
9.669341815723839773e+00 7.301350198580609074e+00
2.165502178641345310e+00 7.269395644936161638e+00
3.469188739449645453e+00 3.893078050892802011e+00
3.210049417882121503e+00 3.992258154255265978e+00
2.504195884055915311e+00 9.575212983809624490e-01
6.624980046190160010e+00 7.171876734426813726e+00
4.634964184321638925e+00 8.217692185580016684e-01
5.628337575525071301e+00 6.128330062699077097e+00
2.823602002856449023e+00 4.619956814506389620e-01
5.950130741683084423e+00 7.968792749855748703e+00
6.915167824608515978e+00 6.984768383120044888e+00
6.579972707009843269e+00 3.858757635662832364e+00
6.279953864886631543e+00 1.683126812038770126e+00
4.056806737592422163e-01 1.439273967368528417e-01
4.169968114301761730e+00 7.310084202991530056e+00
7.088260180239577934e+00 1.928836965152333605e+00
4.792145446810537557e+00 2.923973162618950461e+00
4.279977773143979647e+00 5.411523242198409633e+00
9.062659280724394417e-01 3.643324164129376541e+00
4.203682002653673422e+00 4.003349684797104402e+00
6.043618986457888198e+00 7.506767324490459359e+00
8.669994950813107337e+00 3.786764535677257015e+00
8.513219876258462548e+00 2.696495370534236713e+00
4.086182570228209521e+00 3.774020054489819032e+00
4.724573523695259070e+00 7.491632009006788273e+00
7.178502598932393397e+00 3.767105711644276766e+00
8.928474656409479238e+00 1.453592784275614669e+00
6.367032930698752757e+00 7.165694297119531875e+00
3.484407758252111798e+00 6.856817177432350086e+00
9.307176486414071803e+00 4.058271124725616907e+00
3.534344122397000909e+00 3.433343465899607594e-01
7.800506649236224277e+00 2.696876923098749046e+00
9.444479071451045371e+00 6.079683420130761462e-01
7.481321161826178567e+00 6.318685993091606612e+00
5.739459844094688457e+00 5.892111030572772634e+00
5.623393051555125588e-02 9.561180777970061939e-01
7.901886026851489220e+00 2.152722224942914764e+00
9.813651137114209888e+00 4.802953508133695593e+00
1.064184577320841374e+00 4.086267250363269099e+00
8.680773888262960369e-01 3.448006994939533776e+00
9.156129217595189829e+00 4.614339631998176650e+00
5.360833212464594766e+00 4.121812459674959683e+00
8.403881529890066204e+00 3.734972318827671778e+00
6.054405029490527390e+00 3.310361966018976254e+00
3.198975726560036037e+00 1.957157046659615318e+00
9.726328119434686670e+00 3.489926587507571121e+00
7.849024380011671020e+00 7.778536945058908358e+00
2.479112305850322606e+00 7.531020695105943297e+00
9.802701266411901315e+00 2.396331694368213583e+00
7.737286077120256067e+00 9.635242503212593235e-01
7.354433697438588879e+00 5.072108340480506072e+00
7.441020765427058592e+00 7.322756224381357093e+00
1.595290365172774560e-01 6.946827594122577665e+00
1.037452504332686543e+00 1.393864900568277498e+00
9.913975647977709471e+00 1.340706995354043585e+00
6.370828246444721898e+00 5.980634817634760125e-01
1.289389318281235486e+00 6.619839384906131663e+00
1.393046592668124584e+00 4.759665531575327790e+00
5.385192152497254803e+00 7.465000392572226140e+00
4.267250564222585751e+00 7.512527859184238821e+00
5.188996986714206727e+00 1.904461598090546381e+00
9.065588851344049459e+00 6.748576999042986024e+00
5.794666612421547569e+00 7.895626304246158078e+00
6.357976884473877988e+00 2.909448717580588983e+00
6.625743949059349269e+00 8.979208392204336420e-01
9.905217844834851348e+00 2.215794634218810621e+00
5.275540810470580766e+00 7.027762630677400146e+00
2.342510704865332638e+00 2.472461345753210971e+00
4.095972096089031567e+00 6.404701529868894738e+00
2.124932440509084142e+00 5.073311407488036551e+00
7.934139373555963104e+00 5.249932297858777019e+00
7.375962929358840015e+00 7.953752990329243211e+00
7.146059250989697631e+00 4.068759808159106761e+00
4.179877853366886775e+00 4.486305992533803355e+00
8.875830355716114894e+00 4.695341930203751346e+00
1.349383143353304337e+00 3.999294907220203754e+00
1.734824429765530196e+00 3.071491633101306462e+00
6.688080137151431792e+00 1.706248580177712526e+00
7.491918113517236577e+00 7.577016804492572533e+00
2.727974650760900399e-01 6.896576676364471581e+00
1.073798515230960371e+00 3.814195372719155763e+00
8.868894021246685355e+00 5.775951351025704561e+00
8.114116444993092259e+00 2.706435425529307714e+00
9.984004553352335165e+00 6.341369101164892719e+00
3.365785962747629423e+00 2.307041184243414200e+00
4.629317568732847832e+00 6.549456258402843289e+00
4.880905503243303301e+00 2.383449123227038946e+00
7.734512167605730681e+00 5.933490902400704314e-01
3.629316597286464940e+00 4.482104475782149322e+00
9.254624750355526785e+00 3.048139330332741537e+00
7.588800822178953354e+00 3.901008703557126367e+00
9.535391520301935486e+00 4.972993492769051116e+00
2.120526387904294374e+00 2.839461597763150991e+00
8.105488297655522700e+00 6.494927582920313469e+00
7.079069911860677244e+00 2.021753921902228690e+00
9.591184829684992863e+00 2.833270491663112622e+00
8.634043220482373826e+00 2.901683394359792167e+00
6.631416396559334459e+00 3.252863666485509064e+00
4.357502369373056794e+00 1.201592879622696231e+00
2.637346553763950663e+00 1.316395575003510565e+00
5.327588609031698397e+00 7.169459140087337978e+00
9.660621792874596991e+00 4.599443585213521146e+00
2.541804031293617427e+00 3.643035842427150506e+00
6.793998146276052807e+00 4.577836377197901818e+00
3.138912440043979402e+00 6.432348512255892992e+00
1.533393103567428639e+00 7.694218525205966053e+00
2.886558111507643076e+00 4.312861146930349499e+00
7.325714553254646155e+00 3.738759202744310173e+00
8.594709522510635136e-01 7.006164282212647976e-01
9.585006319469890901e-01 5.511505969883849332e+00
8.829442186184268238e+00 9.363130922452755911e-01
1.291976364697847712e+00 1.340519816279523546e+00
9.943118833099195975e-01 5.655066664949138122e+00
1.503650091043737813e+00 6.908276338072024458e+00
4.705660359012591165e+00 6.144275683586190695e+00
7.760176572078969492e-01 4.405322799102350473e+00
8.264023456363467357e-01 5.287735786303879415e+00
5.141086539554836854e+00 7.300012964632420776e-01
8.914370717087511053e+00 3.471551943580021060e+00
8.568793878744163095e+00 5.671219849140562985e+00
6.031535614176627647e+00 6.214902676595929876e+00
7.457036134444980036e+00 2.759524445215935096e+00
2.433513896925640019e+00 5.128252167749375978e+00
5.054786612139472446e+00 6.322140414540781350e+00
5.705237864940158055e+00 4.030387888126430340e+00
6.248391559804362672e+00 7.231162081322706214e-01
7.769897159438553302e+00 2.568219411577993938e+00
1.686891179252036910e-01 7.840284841074182332e+00
8.087314322781418596e+00 7.696557889797012386e+00
3.992688766292177505e+00 4.888197174961812053e+00
8.464745279094206154e+00 4.252473507547956721e+00
8.295463927188199804e+00 5.798604087926078954e+00
9.432374429458882048e+00 7.080132400080832333e+00
5.897900732758443176e+00 9.495958162846047657e-01
4.230828344644892880e+00 6.556032397257611777e-01
9.390178327061763142e+00 5.135328611972652446e+00
4.563103561370126293e+00 1.236039383769963251e+00
5.792365650506729580e+00 5.522166159002511066e+00
4.305684562467870791e-01 1.022173934069765089e+00
6.746978561755023307e+00 2.867055780199678772e+00
5.554006110231344273e+00 2.056381775340695661e+00
5.159286964123149133e+00 1.779535949209028800e+00
2.494312347561125076e+00 7.468505183142287507e+00
2.352495457764999465e+00 1.207309341857945029e-01
1.168542896199346037e+00 8.155720035788380784e-01
5.746209215850813123e+00 9.106628670385976676e-01
7.303904231680258263e-01 6.566380101575196804e+00
5.514354803595500343e+00 4.000898739271902649e+00
2.679036432577472926e+00 7.847682996926709897e+00
9.209784301406561013e+00 1.039371551920273085e+00
9.148698901238637049e+00 4.384515298311327136e+00
5.268481459598783445e+00 4.224333404840103334e+00
2.381362999977069350e+00 1.381021912954049746e+00
6.894694318870317140e+00 4.262001017948061410e+00
3.278612367187401233e+00 1.309742107101435238e+00
5.260708009161985110e-01 6.282873907543774727e+00
8.089972388205051601e+00 5.373806043094050189e+00
7.356484841032099098e+00 9.709446541468107483e-01
2.479080156926853906e+00 7.423723974690569882e+00
8.798233105874981419e+00 5.489807382428883109e+00
3.305230811951607173e+00 4.144962246818995055e-01
4.852898071362254484e+00 4.325279270794135655e-01
2.498409309258410538e+00 9.678790861075174945e-01
9.230194110246728201e+00 1.912561346949184227e+00
5.439162621891055593e+00 7.369252232286511273e+00
4.312229064637080889e+00 4.383831121419164312e+00
2.826255608242603579e+00 5.322592016824110317e-01
7.629277640172471564e-01 5.411009066699000947e+00
2.613252754106595077e+00 9.161221033219115739e-01
2.896369618458144224e+00 6.305990937190347090e+00
9.193159274850533080e+00 6.410086767947922759e+00
9.770874459451238891e+00 5.700129155348792054e+00
3.074684924359805116e+00 1.806821372694134453e+00
1.083174265700972416e+00 7.416539480639627868e-01
3.851658484339024469e+00 2.615602706711072756e+00
3.223286999819907628e+00 4.198614747200897668e+00
7.416629592819335315e+00 4.346480446996547009e+00
2.663977007224220817e+00 7.685666547930878778e+00
4.812640208476733683e+00 3.643566018605861601e+00
8.705702167207805431e+00 2.808186202976293622e+00
5.211267619968695808e-01 5.110154049907334795e+00
5.984083834085554443e+00 5.912184331891839228e+00
6.176038747118461458e+00 4.944857104372874623e+00
4.200795763638107694e+00 5.959097970094449970e+00
8.132727057751369060e+00 2.279018492632522985e+00
6.009248565597095748e+00 7.134934162204510599e+00
8.540810486481575481e+00 7.654604041363268330e+00
6.503610899179912863e+00 5.500164046799285167e+00
5.117170768715199713e+00 2.952835649217240288e-01
4.277166097852667548e+00 2.236499212899503597e+00
3.385454932688761964e+00 3.719206163740889082e+00
7.870715236430801731e+00 3.453732892652092268e+00
3.399505267328248870e+00 6.119241176684941053e+00
8.331845801297944831e+00 3.466445325748233941e+00
3.493561190738914135e-01 5.970161296033085208e+00
8.201658154164119807e+00 7.147296818963780218e+00
1.189961052853255596e+00 6.902499445448748716e+00
1.577729658432120985e+00 3.627135065961256899e+00
1.890977780838414279e+00 4.253074496515886871e+00
3.676100985885308869e+00 1.692563649263149728e+00
2.355349457681943370e-01 2.478266719752653557e+00
1.800898163449511369e+00 7.947169886768351788e+00
3.351863255471906555e+00 5.368661344934932522e+00
4.221667208603168575e+00 4.890719690448871226e+00
4.106622335765490739e+00 6.221041397579522680e+00
5.211508576442752450e+00 3.737788048330881630e+00
6.568334423548974677e+00 6.715860898512920230e+00
9.868964523183011650e+00 4.537605772606927879e+00
6.665767581707027212e-01 1.853998745117503510e+00
6.607916884168886895e+00 5.537129542072831256e+00
7.172791158752843899e+00 3.773922915276070711e+00
4.148238021920848340e+00 7.121631950083546769e-01
1.338528134313597961e+00 7.270883490700688512e+00
4.971239555252102704e+00 3.274391289582250231e+00
6.334427824488314762e+00 6.190867549013113980e+00
4.378033357635091605e-01 3.409560178677448761e+00
1.165604878970457614e+00 6.583422985292725294e+00
9.784362466414959769e+00 7.311745050078321206e+00
7.098154449104563390e+00 3.779139627065806195e-01
2.161187345780048119e+00 1.566675370410541390e+00
6.480001607503308669e+00 2.023744752382325984e-01
4.541170201960746944e+00 3.685379864294810126e+00
8.163752742395244510e+00 2.310355856248147433e-02
4.556331694320986614e+00 5.309707214430188671e+00
5.144589872354103477e+00 5.339847152481651094e+00
3.674094231565580237e+00 1.751981073297486091e-01
9.489365661700921439e-01 7.545129670379431275e-01
7.111709054493223547e+00 4.222637830731581055e+00
2.467576880306676657e+00 6.715150685668922037e+00
8.973444535282146362e+00 1.206836217890430163e-01
8.160355146977032348e+00 1.769927617010537801e+00
1.912598653607195942e+00 4.993346650442331836e+00
7.148359127728902251e+00 2.572251159083238647e-01
8.213124325693136996e+00 4.313095892142825960e+00
4.459715919080351476e+00 1.516800446633876476e+00
6.310875757114519757e+00 6.833320545186213124e+00
4.369759247562376103e+00 3.954039010862159920e+00
2.527450152472985323e+00 4.327909373551114491e+00
1.645042354876073976e+00 1.881392386615099888e+00
1.425469618437621433e+00 7.689865124346098924e+00
7.032025369526087921e+00 2.011123564753954263e+00
7.666009625589539134e+00 6.272937819758761080e+00
3.230507098706322466e+00 1.333919699328820485e+00
7.269666144527083596e+00 1.183951022635991279e+00
9.783281820247808014e+00 7.711799932270158919e+00
8.976873965623719087e+00 5.402741975742794800e+00
7.579506340845846069e+00 2.678608706661348648e+00
6.284233594206759754e+00 5.270025788414800516e+00
5.770048059147792063e-01 4.252140151162297599e+00
3.686108771409524199e+00 1.934176643287988107e+00
3.552914041099677345e+00 2.856817967233192590e+00
6.240031430821145975e+00 4.411863515395439528e+00
7.263039646471689537e+00 7.104073497589080688e-01
2.917463009824116327e+00 7.402260884638952376e+00
2.781839213577403935e+00 7.327543839462309805e+00
3.296638254666582668e+00 3.200844568193382145e+00
5.505524007965602706e+00 7.969391923108466003e+00
8.317789084511890252e+00 5.320013481783842479e+00
1.472384513934300587e+00 4.250452947950701166e+00
7.979935381220546020e+00 3.336078413652387553e+00
6.635747516496655507e+00 3.214890802732242925e+00
5.136012295773464409e+00 6.431308974806495549e+00
2.212161517701443092e+00 6.543025083520302765e+00
7.816273819354663033e+00 5.708993130726129905e+00
8.752111461192560782e+00 6.806808404168207538e+00
4.120103224577106538e+00 2.400926954833684235e+00
7.376002931810173635e+00 6.798237511033708991e+00
4.396113425338924685e+00 7.888855077744489463e+00
6.741834917499983426e+00 2.374961978872317303e+00
2.898409998971246182e+00 4.713250095125932404e+00
3.926610400531628464e+00 1.804762443273129513e+00
5.528039600798512865e+00 3.742312482484429381e+00
3.058930043674329191e+00 7.992637145857372616e+00
3.253245713047475896e+00 1.203888500904180425e+00
7.634417204855271422e+00 4.855816388551690288e+00
4.419643672999407080e-02 5.670482337541445261e+00
7.454057805276230297e+00 3.600594225316782193e+00
1.226926545745283814e+00 1.083239748409029701e+00
8.028929562005290066e+00 7.851823180302967664e+00
1.651411282219410470e+00 7.849737876993892804e+00
4.844891386130275812e+00 7.768258185473615463e+00
4.230196189459494605e+00 5.510368148935805621e+00
1.414209020762391411e+00 3.691012644261323139e+00
1.783234500181668514e+00 5.336014332343728128e-01
6.672935653215942509e+00 4.602610231732584545e+00
3.987542995997102935e+00 4.475287971229591655e+00
1.596663211500978230e+00 5.394905844369706216e-01
2.301697462958087748e+00 4.761738350682197307e+00
9.915384064385445839e+00 1.395297048964547315e+00
6.180695157028443631e+00 3.973656214117058383e-01
2.889968213534788166e+00 2.860024145016216046e+00
4.821433202069393076e+00 1.270165381236098234e+00
6.002682428495339728e+00 2.638704090118232592e+00
3.416860481846828446e-01 2.394974241254741010e+00
6.349373007498297916e+00 3.296749147196011975e+00
7.168811512863463520e+00 1.603380556545296542e+00
4.498444887810078896e+00 4.105971734729529921e+00
5.865187674511536997e+00 7.114129567030161638e+00
2.119324686322976437e+00 6.962088037054155798e+00
5.591291146604961071e+00 2.375499395386990287e+00
5.262135538975875271e+00 6.030626479759559011e+00
8.375986393102049732e+00 1.501703447234410405e-01
4.265876447919469072e+00 3.210478364629484105e+00
2.060457785328955183e+00 1.330610487204715753e+00
5.378417788335609906e-01 5.877682253573925486e+00
6.532743562114854186e+00 6.147140624365417416e+00
5.882193424688145988e+00 3.718597776915439468e+00
4.985570684526106966e+00 1.194866098509312913e+00
2.543091515027623650e+00 6.593722078955858379e+00
6.948962378738170464e+00 3.158607870927857775e+00
6.229993116033385903e+00 4.717466438549367425e+00
3.450567058350521243e+00 4.764012997950035633e+00
6.261012014319330632e+00 6.845773318291644927e+00
9.437629567219767424e+00 2.027056090953459844e+00
8.400455606460401015e+00 2.003140564284107583e+00
2.961692687436767724e-01 6.007929913482235484e+00
4.660343499349876240e+00 5.572841405223652345e+00
4.132917698518500771e+00 5.743183594909866407e+00
6.978617710814971620e-01 4.174173154374807737e+00
7.426421680858252827e-01 6.531136112833193508e-01
8.354581531321285226e+00 5.692285314252467643e-01
9.001661580209498581e+00 4.326173154176119695e+00
2.424066146554908485e+00 1.081828546505893662e+00
4.483269850477644702e-01 5.504344673448224867e-01
1.422494613948128706e+00 6.144118011519513090e+00
1.134075995407368698e-01 7.015364582642558133e-01
6.442021731422249431e+00 6.504342202182670007e+00
3.370363702638429437e+00 7.840858307923133097e+00
7.614706858580236215e+00 1.721118825369533312e+00
1.600540184961954937e+00 3.434663586086730724e+00
3.013112674550172621e+00 2.276050962570918657e+00
3.694905528058349820e+00 1.118027067748287529e+00
7.308594855106342436e+00 2.486557831487122172e+00
7.981573834475841345e-02 2.913625796599676576e+00
5.619674460539859417e+00 4.471034839997135357e+00
2.042488416464155243e+00 4.630087227565167218e+00
7.121629131020754677e+00 2.824225549060024321e-01
8.515847246284023342e+00 7.096545666266994346e+00
4.933699627033823809e+00 3.651893780233548270e-01
1.696092531663709879e+00 3.325552824268136476e+00
3.553728547995005371e-01 6.899375339534234541e+00
1.006497178332856901e+00 7.998429901111094864e+00
1.537215437442011057e+00 4.120398700901835021e+00
2.297401370804139642e+00 4.686297914404335963e+00
2.734167918218740390e+00 3.664350537439714728e+00
5.456755269494796501e+00 4.239111422616009150e+00
9.763982640210622233e-01 1.883961115886477522e+00
5.591891759806610906e-01 3.322415446704371611e+00
9.801471081470213065e+00 7.672883060408079103e+00
7.416626894770148581e+00 4.821633081497163076e-01
8.977183345809860882e+00 5.546389950978402261e+00
3.205757097856869464e+00 1.040053582713251323e+00
7.035632356769524698e+00 5.912777837633276690e+00
1.673283303249950560e-01 1.648033542374700566e+00
7.453656043055760350e+00 4.261925801053573437e+00
3.006324536502384959e+00 7.698381384669810146e-01
9.878483775994883587e+00 7.409336396763140264e+00
2.756072198158930675e+00 5.451097038412741291e+00
2.797597989416691355e+00 1.105746364107975666e+00
7.536240002357597056e-01 7.728503681415093141e+00
8.608764521393444724e+00 4.641280734934452035e+00
3.751710662017750941e+00 5.803292563823427841e+00
5.288064769570198997e+00 1.542304731627043068e+00
5.932110209104262566e+00 5.899278227692647647e+00
6.370820442765654512e+00 2.974028875624822987e+00
3.888876392325014919e+00 5.706915961614008381e+00
7.462552123094024381e+00 5.936880062035793770e+00
7.069701541078195817e+00 4.922854311604592858e+00
6.439844738709653349e+00 3.616978360934606229e+00
4.383635790391775089e+00 4.516766586687041674e+00
8.903036614000495064e+00 7.526386105989403497e+00
5.043840394707027386e+00 2.972699710329795408e+00
1.780106293744548873e+00 6.198025672847640166e-01
4.922359070623264721e+00 7.583180883794175209e+00
5.235304985648141951e+00 4.631561979422190056e+00
6.470260953170770435e+00 6.123077192933917168e+00
1.717344970844763008e+00 2.177279928482430904e+00
4.079873904593530831e+00 3.039313756658810206e+00
7.177307436786901640e+00 2.249363759455620837e+00
8.786423285591730803e+00 2.750586077654559425e+00
7.256674993952058728e+00 3.200643956094045173e+00
9.077882365528744391e-01 9.403091457129288955e-01
6.324323255771794550e+00 5.013802425366736593e+00
1.003840524337515916e+00 4.728690523199840179e+00
9.204399457413973806e+00 7.293662614465608485e+00
3.231541463182577623e+00 4.840621852702997607e+00
3.910790205232463901e+00 1.954289203457346247e+00
3.516614288910178132e+00 6.385233670347617796e+00
5.530461328429419510e+00 2.771520849435385792e+00
7.611495236017340460e-02 2.952981034034761088e+00
4.402407023096285066e+00 3.846546038795418454e+00
5.048009296369807331e+00 2.959808072429486181e+00
3.651537774022162175e+00 2.974835753932190130e+00
8.084063330033663064e+00 4.160133327622371979e+00
3.302294356079864546e+00 7.367269075294484715e+00
1.546248943750728744e+00 7.586702341138928496e+00
8.347595041376543179e-01 2.702437555548954151e+00
4.270831015581651791e+00 3.750210751537232490e+00
7.116393659902345625e+00 7.106885259935896038e+00
7.909927567477801347e+00 3.343065256209667879e+00
7.318441907811903846e+00 4.535077595373433468e+00
7.163179635309812276e+00 1.124439859183970825e+00
2.919642413073764153e-01 2.433446394041666849e+00
6.491645122834248660e+00 5.349851114341641178e+00
2.215966003974397580e+00 1.352133526676411179e+00
1.440894235195391282e+00 7.876725439365245940e+00
2.761810457489137782e+00 7.760821261551946293e+00
3.920955345284925286e+00 6.486378426701126187e+00
5.482987208939263724e+00 7.266269215406229165e-01
9.179319304569649063e+00 1.760944473801914434e+00
2.071113810692778223e+00 7.291786026401068987e+00
4.987985919451952910e+00 5.499389448283527493e+00
9.835030885558447622e+00 6.199334945262021002e+00
4.062699545294744752e+00 5.579141288469102733e-02
3.056286604281149621e+00 2.955129572250489112e+00
7.931347283554385008e+00 3.797112214501114025e+00
8.877597968026185171e+00 6.149640281046959700e+00
5.321953995886230526e-01 1.060434166470150430e+00
5.185016937835395190e+00 4.199828306728909944e+00
3.342442416695279306e-01 1.226682848679717885e+00
4.142324319038621638e+00 5.317187455573578525e+00
8.964480131449391820e+00 2.410062138087857520e+00
8.931312114959769843e+00 4.127301576337185196e+00
3.205097040889544058e+00 5.813983360835874414e+00
4.141035956948901919e+00 2.992455699689934079e+00
9.393080701031012225e+00 3.617041852495988863e+00
3.234833308823903408e+00 1.172482032000798924e-01
6.730816385604438956e+00 5.894802961555366316e+00
6.434752728568882141e-01 5.470433108539529243e+00
2.070582737749474767e+00 5.477478213516801198e+00
3.649672583753194921e+00 1.652904951097511344e-01
1.795002424298645094e+00 4.434975930188399751e+00
7.592474916163313381e+00 3.546388690318615033e+00
6.052545531908137821e-01 1.675572152199577225e+00
5.160451037426268428e+00 1.766013716705161052e+00
4.150294671251875123e+00 5.301433912545547855e+00
5.637676617023376302e+00 5.710306770923507358e+00
2.890832233897820736e+00 6.370265117735644189e+00
4.934358698586517100e+00 6.979703743387357662e-01
5.023143996924365418e+00 5.391026374594305004e+00
7.110247888533302252e+00 7.254948124420479871e+00
2.986793676219150484e+00 1.301553295063278881e+00
8.403212590498105428e+00 1.350351692214871058e+00
8.886304740227801702e-01 6.389562801598181352e+00
1.654406883352314006e+00 5.815244341649298043e+00
4.187433742454992114e+00 2.865911769096535444e+00
6.496734253886221389e+00 6.359148361031109253e+00
8.544262984151560048e+00 4.902011567154763050e+00
5.487865194213248365e+00 1.879110707708740335e+00
3.420214951893056909e+00 1.458825578023008163e+00
5.832230378374773316e+00 2.641454768697959921e+00
2.144702239970341928e+00 6.548454943848954990e+00
6.590339782081199083e+00 3.559875006947197384e+00
7.256430815477081353e+00 3.666131150929611948e+00
8.626090214921829258e+00 5.797016178521310792e+00
4.649878424348674599e-01 9.178918361802814729e-01
6.600810039437533305e+00 3.586124811294713055e+00
6.974271466555602927e+00 7.229001220493897151e+00
9.309802423679203187e-01 1.265142107773638003e-01
7.576025899947696374e+00 2.605666094276534395e+00
9.767303787021901940e+00 4.715801097407659626e+00
2.967078347138500938e+00 2.575460407064316115e-01
3.649954073667494026e+00 7.484193945572751083e+00
6.405788601780514568e+00 7.571268035048023037e+00
8.393852696141385294e+00 3.783787604247387470e+00
4.396055415585270687e+00 2.058094897491083763e+00
2.726466880884546029e+00 6.751302432284770560e+00
3.295281482183262334e+00 1.652369771718899649e+00
3.366523681510551480e+00 1.156949856319568148e+00
1.934386519291972917e+00 2.766930951197747568e+00
4.345540590945009995e+00 4.597352510503141865e+00
7.989838712327092196e+00 7.302851300516262967e+00
8.509226604238861569e+00 4.485876560510480004e+00
1.541186685093082209e+00 8.199569361829857073e-01
6.235921612950539483e+00 6.877288192207146267e+00
6.301316997575445722e-01 4.058074117519563373e-01
3.356199004952223675e+00 4.530093153467240619e+00
2.711925033481767944e+00 1.969776971368314200e+00
4.395081026573555150e-01 6.339104424514496294e+00
7.953275164742973580e+00 2.997214805598237497e+00
5.680407170962382679e+00 1.971264127847646819e+00
3.048977590001741511e+00 7.745893322629425093e+00
5.109954432641475641e+00 4.769843509017800187e+00
8.543146994419663187e+00 7.255715769649215829e+00
2.036696447432801982e+00 6.082535445216569414e+00
9.927928380010394349e+00 3.974368672095615729e+00
8.189732540391758686e-01 7.145240943918882870e+00
4.230259814350850078e+00 6.423645357327803396e+00
9.745294055311690684e+00 6.651082502919279271e+00
1.142315567424079248e-01 7.150272302525393364e+00
7.602057191018718463e-01 6.887454029993242521e+00
4.632173174302034457e-01 6.161201588979272614e+00
7.173964684942530923e+00 4.851697027558956599e+00
3.042297449441003998e+00 7.578618041281441897e+00
3.222440830414639024e+00 4.629617504682667750e+00
6.309990786378488536e+00 7.122761210514906516e+00
1.735132359245741274e+00 6.936878587209225344e+00
6.961910769314638259e+00 2.885736743388074288e+00
3.557547694474965105e+00 7.892237610640918888e+00
9.214208260390815752e+00 7.220777060826389260e+00
3.298962376474151803e+00 7.236807609279803266e+00
3.157440634511750055e+00 3.608470365769688826e+00
5.948023697519672304e+00 7.912201948236471161e+00
5.225169598237211499e-01 3.229258333760772537e+00
7.302676191687019980e+00 4.700379767709445211e+00
2.759995129386949575e-01 4.579382225310706822e+00
2.363893032324070553e+00 2.385715763516339294e+00
4.636839957070582052e+00 6.157245199098095867e-01
6.173458317224699066e+00 4.440413951742828047e+00
4.467398889113589178e+00 7.503170689745523703e+00
5.545946211604105613e+00 3.963777626661830311e+00
6.153091266304144824e+00 5.492392063714790496e-01
7.550550777795692170e+00 5.680978987481297260e+00
3.853233153889220830e+00 5.600408979038190793e+00
3.203938570918253070e+00 2.896173314165285895e+00
9.535998789513040919e+00 5.452493407661235914e+00
4.412330076496350451e+00 6.628281115522307587e+00
4.753823484366682450e+00 3.990426056518542985e+00
3.122284796147432928e+00 4.936319922938721128e+00
8.879346129393509202e+00 4.431630263542292170e+00
5.379193508753537856e+00 3.340966572298760262e+00
8.565166384358843032e+00 5.239344455395313460e+00
2.950713018373861907e+00 3.613213339667868063e+00
5.820095941005361873e+00 2.084099034306471587e+00
7.349803330500250809e+00 2.507861770254833367e+00
9.866094295991555185e+00 5.681034554873296116e+00
1.439026425355167671e+00 6.884203068997418740e-02
8.167395653635260544e+00 6.344491861730782389e+00
9.328511104173802693e+00 2.346094330404424610e+00
5.205696140427361840e+00 7.790437902472886478e+00
3.631416399748910173e-01 3.655508214910713427e+00
8.178960597651256492e+00 4.376654390191580646e+00
8.026725363721524786e+00 5.994601453328085583e-01
2.910413645373755021e+00 7.917854216771289089e+00
7.951427819904047567e+00 5.294219519006960972e+00
3.667181154557492828e+00 2.200152485923990042e+00
3.958913858617031600e+00 5.312499550888221123e-01
4.518957175029422402e+00 1.645732731731439635e+00
6.113691276226555615e+00 6.772786155857753343e+00
8.078855195284287305e+00 4.351311158920032618e+00
9.157829013391914685e+00 7.911023674754616763e+00
1.055359667442236082e+00 5.322130851353934489e+00
6.312499000908690761e+00 1.330202861513146040e+00
1.997014347614840535e+00 3.869281310266661222e+00
2.373685813543844336e+00 6.226862697819592896e+00
7.637071006854556643e+00 6.716680286801792299e+00
9.381619370246966128e+00 9.388265605524521717e-01
1.498956607607087044e+00 7.509222346087135236e+00
5.953943125127532987e+00 3.369334583015355378e+00
3.646322607411299543e+00 3.256758234255492823e+00
8.214037990709803339e+00 7.521632244228364961e+00
6.139002996100978216e+00 3.378679549688229145e+00
8.582042617219357794e+00 5.616328619589961768e+00
7.587327576112929073e+00 7.775413749858818058e+00
2.084956480155351954e+00 3.974105197345012108e+00
2.884774445891547856e+00 8.097490183597750857e-01
8.513233909375374608e+00 2.221278224513220323e+00
2.506049917873767185e+00 7.075151657298004437e-01
7.316327283275554372e+00 1.358605556641100165e+00
2.784570526303445703e+00 5.656983287598274401e+00
1.246032021701635184e+00 5.604570157093541560e+00
2.536276620960140615e+00 3.150821979477102630e+00
4.844810168623055802e+00 4.165988319285100161e+00
1.017431816911007481e+00 1.190845510870119028e+00
2.865372799805819604e+00 8.977748176996103169e-01
2.119559273987681181e+00 3.643808314440795115e+00
2.566821841336234478e+00 1.901564060639889142e+00
4.337493910372804073e+00 2.011128447176938394e+00
7.010346349732410332e+00 4.139059695273960671e+00
9.664181014872758269e+00 5.572260213960340991e+00
3.676242438329135886e+00 5.837901436488603935e-01
6.679420207396554510e+00 4.567456937025985653e+00
5.688948784333770270e+00 5.255795323773416072e+00
7.723588032089912403e+00 1.584073809061888660e+00
9.527182544045469825e+00 3.533107748921293201e+00
1.547405104593787550e+00 9.588029809434317485e-02
5.031974292916002511e+00 6.686519780265840041e+00
4.984599242531444929e+00 6.674179855455632193e+00
6.857135475314917628e+00 9.561804534281872492e-01
7.474347712296798285e+00 9.511693452183855868e-01
4.845645414896071479e-02 4.174274918890036545e+00
1.561151931221803624e+00 1.534000336441983414e+00
1.135509358427988502e-02 5.912528109226997231e+00
9.762492146087968337e+00 5.192823981924608034e+00
2.498522316449092173e+00 4.717217207098878262e+00
5.383528578118223606e+00 4.524201827165268419e+00
8.698166332476208851e+00 2.023561694061399407e+00
4.787399418763516046e+00 1.695969958725948246e+00
8.128389492344558320e+00 6.623814993812032093e+00
3.599158006753622185e-01 2.871611979285871641e+00
2.384654949139837221e+00 3.905662267222996142e+00
5.498217350891186683e+00 4.101248145146887403e+00
3.911280779898428150e+00 2.511806147178388571e+00
3.652541746481314799e+00 3.893389303171248095e+00
4.225989791514970229e+00 3.223437187561374984e+00
4.213758612069731235e+00 1.528271971761268944e+00
8.337458806704372449e+00 6.959615528854540933e+00
6.455871211582548952e+00 1.403782706676424574e+00
8.806150737378859006e+00 5.213557570146521769e+00
2.420193107986699843e+00 7.179623202099829626e+00
9.023957685198485734e+00 6.551918141837160370e+00
9.800269663235384954e+00 7.824306003082963201e+00
6.434655296156190474e+00 5.119647963759239140e+00
3.125915235316372165e+00 4.775163644745609837e+00
5.728350496387797364e+00 4.150597165303659963e+00
8.310363305215547669e+00 6.263334860990416253e+00
9.820471023084371254e+00 1.332404073001622002e+00
9.609487556327962920e+00 7.116158124611635216e+00
9.828997538826646618e+00 8.723415891794745747e-01
5.600691085570083771e+00 2.889885181098998501e+00
1.558574843295512657e-01 2.995519879465090796e+00
9.025509017531177847e+00 6.342926304054840259e+00
5.212007151507494385e+00 5.550051054433201791e+00
1.373259386344251043e+00 1.138238820867546686e+00
7.151433816614236605e+00 2.205047712802565840e-01
8.795793311943377546e+00 5.753008959355777385e+00
2.022150475459083552e-01 4.380349606413054708e+00
8.311646499506164076e+00 6.001964674629851615e-01
4.975662925884904553e+00 3.212702697742730429e+00
1.333556119411157814e+00 9.079230324545140007e-01
5.336379966607417202e+00 3.357800618249548563e+00
1.626037923982173172e+00 6.365960407493586715e+00
2.535325057590080977e+00 1.258297763204586417e+00
2.831273594571903640e+00 5.216562247791908469e+00
8.836451742663392395e+00 7.901634038289862438e+00
3.684677040760288236e+00 4.820631482509812216e+00
8.616879678383158492e+00 9.960981269760091905e-01
1.854223862154533720e+00 1.220846806255966754e+00
8.116311631080000311e+00 6.753393337249399053e+00
3.534864959964357567e+00 7.610141624993518761e+00
7.395385069948612333e-01 6.758814453952917134e-01
4.522735563235016798e+00 2.306368345384750107e+00
5.670870082272520207e+00 4.896505709126582673e+00
5.645852309624429743e+00 6.444691038383900228e+00
4.305083398251952076e-01 4.425822944056502450e+00
7.606058906330718017e+00 7.663329339820990072e-02
1.576354945111630990e+00 2.783771046251631631e+00
2.623383192592798618e-01 5.258305773128634897e+00
8.377042956021176323e+00 2.119144104291642350e+00
8.183973597448323645e+00 1.598708613939151313e+00
2.510386046359985635e+00 6.391469186735443841e+00
4.138629504496398326e+00 5.423228949086126072e+00
4.343457082617110387e+00 2.302153195279075248e+00
7.431431027735806438e+00 2.027270242638368636e+00
2.584525520774193730e+00 6.587998385791365763e+00
3.746259923994349705e+00 4.169831582756533095e+00
4.931321409468425454e-01 4.278074039515926685e+00
7.002310598234606775e-01 6.447780432086509528e+00
7.274980408165633960e+00 2.516719172208556898e-01
2.418729917297825160e+00 3.902285126449340780e+00
7.094723883443513124e+00 6.156641327646681816e+00
8.585334408645618254e+00 3.449689361979109137e-01
2.544889848064402216e+00 1.225285527397687702e+00
4.909973072520176451e+00 1.795503206084390513e+00
5.381968726056905794e+00 8.456978965396890757e-01
3.456972158440557941e+00 3.262816027843425282e+00
1.169047000584071405e+00 7.486141174198342796e+00
9.543915257682199282e+00 6.502860357469471886e+00
3.557413325275970095e+00 8.911814429996649523e-01
5.347770521170112978e+00 3.337467273871306261e-01
9.151207948968163919e+00 4.718481335402128884e+00
9.836403257625470076e-01 2.941604600930409319e+00
4.532051825518385257e+00 6.413494134451394935e+00
7.736157857847691055e+00 6.786588196378321669e+00
3.889725104855266125e+00 8.225905892584917112e-01
3.981459547153078926e+00 1.943441054423478143e+00
4.306733136742528778e+00 5.491036831295595277e+00
6.489722081364708295e+00 1.599485909119679583e+00
9.814897675855279502e+00 5.300077445205558568e+00
1.085576509038943538e+00 5.198367145978823878e+00
4.440910167915389728e+00 4.867315146602265941e+00
9.535675957951275095e+00 5.157508133026676767e+00
6.372861900036379978e+00 5.621964335328302198e+00
9.425769869294981618e+00 1.733061395125053750e+00
1.755337805009375973e+00 1.706569208835375662e+00
1.843821868117989649e+00 2.627738881165160301e+00
5.772074757439198400e+00 2.032870216818476905e+00
5.312739034897367318e+00 2.486061041836215679e+00
8.910911655532295583e+00 5.811980686551535769e+00
2.130223465567948615e-01 1.747995845387999125e+00
3.248799788921887810e+00 6.031132931314813206e+00
3.181015087016537457e+00 4.341915689285384516e+00
3.031419785487411644e+00 3.449422348518020875e+00
4.862217430343762636e-01 6.233753574482025606e+00
3.086343114441878477e+00 4.600757938384194112e+00
4.516163609317130678e+00 6.485735756818545639e+00
8.494112145704310279e+00 1.708109209549442120e+00
3.534911617231225378e+00 1.071598652381632988e+00
3.963235020390916130e+00 7.307540666323205869e+00
1.344169522526353910e+00 3.481072394575371654e+00
8.495564804774646817e+00 4.789355574064666499e-01
3.924920409091763318e+00 2.691932103445402014e+00
8.410935019527016721e+00 6.408215774003584997e-01
4.095442148948972516e+00 4.389312697458342960e+00
5.550499621090839497e+00 2.650878511286893335e+00
4.767315460037679031e+00 2.703611669760714875e+00
2.970191469685729224e+00 2.832803753031149618e+00
7.359841931108124236e-01 5.127363962668162856e+00
4.628982867393510503e+00 1.166846107024622547e+00
9.321986219123115092e+00 4.535516190132322656e+00
6.872656030749915601e+00 4.857099761830482976e+00
6.126549411823765112e+00 4.325485161410414392e+00
2.652949968993707497e+00 4.528410216229366014e-01
2.395894333874935000e+00 2.769472161082940254e+00
6.292416546937409372e+00 5.086625840743631777e+00
9.821616577854075381e-01 5.358947422438625097e+00
4.991554357464796254e+00 7.493258170467990809e+00
1.915342860373758782e-01 1.288027790532455974e+00
9.340785264906644514e+00 7.981937691077484409e+00
4.320583304416310000e+00 7.903755888329079937e+00
2.205865869744162211e+00 6.812855913770041738e+00
7.589272525776793898e+00 5.334288352658723475e+00
3.104493476516152484e+00 3.079045456634278644e+00
7.472942842048782452e+00 5.337138311428466508e+00
5.249029027086380417e+00 3.613169296536650421e+00
3.415599332746839245e+00 6.593542173219085534e+00
2.966901671142788466e+00 4.495037148870855148e+00
3.428664426455221292e+00 2.663631770934134835e+00
1.424654728698527828e+00 2.218993018562321673e+00
6.005793821774743080e+00 4.065905402496797549e+00
4.739743805175322677e+00 6.169669989981434455e-01
5.951755619267352415e+00 1.931020089282824870e+00
1.116452789485889996e+00 3.681820483675042333e+00
4.636990199056453932e+00 2.061774625102874126e+00
2.173169602095637920e+00 6.136860968741842726e+00
2.666703769683569369e+00 3.348671170705710409e-01
8.441989170561798872e+00 4.906370630960905643e+00
8.726383992010426027e+00 1.985716803092687499e-01
8.572230792759690132e+00 3.291091085474663558e+00
8.782948382498803497e+00 5.433467674244687906e+00
1.742665186987603088e+00 6.204358099917848257e+00
4.792987160677624203e+00 3.575285269469947735e+00
9.383676228972564815e+00 6.588170197093598190e+00
5.181281029665008475e+00 2.716530231111297766e+00
2.957722163777118940e+00 1.165030798800127165e+00
2.688383234694204926e+00 4.423068959467289396e+00
4.114191140615925946e+00 5.767000182313102741e+00
4.727527747569293837e+00 4.893501786642019624e+00
2.796347286201892324e+00 3.011083401269894821e+00
9.380415245387785816e+00 7.965917488581852446e+00
5.786150815420385563e+00 1.105399123969217356e+00
4.732708774979064614e+00 2.692995743940566733e+00
7.848563786314500135e+00 1.612550050153522818e+00
2.065006393218236980e+00 6.210129055393813324e+00
6.222435456974110934e+00 1.986362589836098813e+00
9.705859923440335990e+00 4.713037763891462006e+00
7.190130072896845803e+00 4.022802598799485096e+00
9.410550903241643450e-01 1.006658976484858137e+00
1.704997992913149796e+00 1.188505312283794524e+00
5.687115462396526766e+00 3.957532712165249045e+00
3.917033303287953405e-01 5.724385472827869137e+00
7.059009052010493335e+00 5.821110286409277634e+00
6.085924981375651299e+00 2.374448604056641265e+00
6.622163121618724446e+00 4.604985318735890232e+00
3.305579016777516976e+00 3.517444109515106554e+00
2.898311301824763042e-01 2.445945799191045822e+00
8.046359549596282079e+00 4.240694263134773934e+00
8.114169291659919736e+00 7.744858364337039447e+00
8.132849917318800692e+00 4.756402793643180082e+00
4.985878420857638105e+00 4.798443338938092495e+00
1.822592942435006247e+00 1.632723660964973789e+00
5.314880060890269320e+00 4.889747480485659992e+00
7.259399300037635783e+00 5.200699008975276705e+00
6.887625110774269643e+00 2.750923477889998914e+00
4.955915531810451746e+00 4.855657613104936488e+00
7.250835818061655225e+00 2.903854701256747717e+00
3.406255609208292956e+00 5.570941928632461071e+00
6.339063845031893685e+00 7.642616436024368909e+00
3.773191861557299909e+00 4.081593354414080999e+00
4.844438366159053988e-01 4.494387127105856194e+00
4.436660185798720235e+00 1.307327864227852743e+00
7.684793150854570598e+00 1.515328937807327137e+00
1.793277577072776019e+00 3.120100884116882689e+00
4.457378671017865557e+00 5.175155626793431551e+00
7.528384154052512045e+00 2.268019856816987811e+00
1.790554852586180301e+00 5.171781577434108712e+00
1.341756059175498450e+00 2.094310599588666832e-02
2.056923881668827114e+00 2.200196275345109420e+00
4.366040861432811226e+00 5.063816535319133116e+00
3.843303121267112044e+00 4.408107356760089246e-01
8.157937994763619916e-01 4.791454044437450932e+00
6.101480442606925791e+00 7.195702914873947975e+00
5.582020208643420744e+00 5.207543825123964965e+00
6.249089751899330025e+00 2.686379500823797173e+00
2.688807874901186779e+00 1.696249011429290299e+00
1.723003285479095537e+00 4.756548200493810441e+00
6.423622294055190807e+00 9.961943878407479858e-01
9.821325113800114082e+00 1.350792238478684126e+00
2.876037910630235839e-01 5.039056054028516307e+00
8.706948604334460384e+00 3.842121033414695574e+00
5.381946473323234947e+00 7.308009571538301330e+00
5.162119995746592416e+00 7.036664081004769145e+00
7.540653624255155840e+00 5.619510617179414247e+00
2.685653476334233236e+00 8.759424729709497370e-02
9.277117759217906823e+00 3.257685227411175610e+00
3.757542188428132590e+00 1.873787555801024851e+00
5.747719667933235854e+00 6.107001029499730116e+00
5.424913588063803971e+00 2.162766264656257320e-01
1.122753071096974642e+00 4.641794121246874738e+00
4.693536194160196295e+00 1.827803284538171980e-01
7.053520179248433664e+00 5.803242082773778954e+00
7.397508626184031044e+00 5.733951016001453738e+00
8.111425644141981195e+00 3.478397022191449750e+00
5.022964781231944897e+00 1.140494344565148310e-01
6.634361147688423443e+00 2.272241417182236489e+00
9.548905654769143325e+00 4.677204425975721058e+00
2.713522430900858762e+00 3.448309039107813057e+00
4.951845026053693921e+00 7.837325873250676089e+00
7.717973387277751840e+00 7.074602649347340844e+00
4.396694256349876540e+00 4.131695941629087265e+00
1.286346337572930043e-01 2.503804206696243817e+00
3.529958136823636572e+00 5.233247664030270307e+00
1.221999721203519407e+00 4.087616635654375941e+00
9.927592453490804658e+00 1.908105541164593966e+00
8.726609147666863464e+00 6.112359859989978439e+00
6.110728926995101062e+00 4.297991749878024237e+00
6.614492375396724633e+00 6.412812146901759824e+00
6.651498419828955733e+00 5.100514056800266260e+00
8.014767810973552287e+00 2.370657967154468082e+00
4.561009381431033738e+00 7.222701646600971692e+00
1.295918781033263967e+00 5.023692045389109850e-01
6.515104173446570890e+00 7.023716774995372170e+00
4.508551015364425041e+00 2.635206291888784413e+00
3.459245533817727480e+00 1.695666999266982167e+00
6.622604217876001620e+00 2.911484246205668924e-01
7.234614287045610048e+00 1.500124381372264892e+00
9.553881023325589084e+00 6.958656181086867676e+00
9.156447143686660795e+00 1.292782391092330840e-01
1.927248714506655247e+00 2.165800030594839498e+00
1.142094499758028459e+00 7.376785731720403305e-02
5.144277957030989334e+00 4.466542791666854306e+00
9.207767843086676507e+00 7.256903205464981355e+00
6.161452799269900638e+00 6.106901355137106968e+00
5.069084897327825523e+00 1.050924874955994071e+00
5.199900346115685856e+00 6.105225123763705852e+00
6.937526492558782287e+00 4.416270346663599078e+00
7.298646085963123031e-01 5.515066925233538697e+00
6.354793537397722680e+00 6.055909079135008533e+00
1.854808888139478640e+00 9.884555619742165788e-01
3.460119088900589723e+00 5.355481648673367623e+00
6.846664860101259187e+00 2.912027839552083108e+00
3.389892984007359722e+00 6.253773402895647315e+00
8.662564887256442248e+00 5.766346093855711175e+00
4.709821975516448322e-01 6.502867526439271906e+00
4.726834632392318269e-02 7.315718888932519981e+00
4.835128552753329423e+00 4.409029513933831801e+00
2.144748349706648849e-01 5.975960471096805726e+00
8.679890084117797500e+00 7.037591224750307184e+00
9.708209650973470772e+00 4.896748278423761924e+00
6.881187164924006616e+00 6.167897735522443803e+00
3.973200287240963302e+00 1.904488352065285106e+00
7.958367577035656559e+00 8.735268643382330112e-01
7.369196969438867484e+00 4.871793727115901085e+00
7.724982072091270524e+00 6.523462647759747490e+00
8.653786149442822762e+00 2.282223862403981229e+00
5.929796540718260900e+00 2.192803896897429716e+00
2.702055575968158596e+00 5.661761696775912789e+00
7.727367627701879016e+00 4.260133106672130410e-01
9.063098714228011943e+00 7.542030803145419959e+00
9.240181807370069222e+00 4.093372920171571394e+00
7.468508459305117420e+00 2.425579226916573461e+00
4.309518827129823038e+00 5.385080017507111627e+00
3.113365544346216041e+00 1.152692523338726183e+00
4.917268394327330761e+00 4.972635893751745861e+00
8.246700519091096027e+00 6.115497925758448083e+00
1.085427406402373895e+00 3.500193190542779220e+00
7.993648232229705108e+00 1.253988520425700415e+00
9.021238401305129884e+00 1.773177691736194994e+00
4.762616349648148173e+00 6.156707796602236549e+00
3.119598240439870551e+00 3.241452970719269189e+00
7.107801800399339065e+00 5.237943106722493525e-01
3.327624290759529924e+00 5.793704479226422066e+00
3.564634324560205236e+00 1.745700168012648490e+00
1.215227095068082130e+00 6.755674941842784165e+00
2.932383462053645751e+00 3.723222532252481010e+00
5.322581919288316143e+00 4.251369343507739984e+00
3.078170644774576026e+00 1.600415186838588966e+00
7.193247750293620513e+00 1.250525007104515751e+00
7.151062368693591687e+00 6.987518614983946996e+00
8.699886288136438495e+00 5.033011321780020531e+00
8.749814096081649950e+00 8.135934664300519259e-01
3.203798723556823269e+00 2.546277815893134289e+00
8.185379770965720780e+00 5.129248592619515712e+00
5.083352871321627831e+00 3.047957366440903648e+00
2.674773995650896463e+00 5.321924731834518418e+00
4.986022114975855679e+00 2.812726370787457242e+00
3.438101615910376108e+00 6.603176836926758497e+00
9.944975471736583472e-01 4.758972271420122802e+00
4.058623097016839765e+00 2.670755670902830836e+00
8.693028086130107468e+00 2.959671885214605780e+00
4.416674301597821817e+00 3.421445779656641761e+00
4.194214034064681407e+00 3.579556154605780804e-01
5.865867014559337456e+00 3.323469243432425557e+00
3.843363807083536088e+00 3.081120939835833461e+00
6.174808466004693130e+00 1.538905028796015095e+00
7.885992448939511235e+00 2.677879442663073206e+00
5.087133408817000380e+00 6.276580827650685812e+00
3.805592132136308425e+00 5.245784712948887929e+00
4.555135935379585277e+00 5.570158429979002790e+00
6.006332216884517017e+00 2.652080550506915380e+00
2.687728711012571381e-01 6.579668158264595057e+00
6.971164544600255475e+00 4.140700148788956980e+00
9.555344868291502536e+00 3.516438578875689558e+00
6.797464508309754905e+00 1.895314814778311430e+00
5.380746232521495642e+00 4.956545238340480886e+00
1.717252601483250096e+00 3.926601181284081754e+00
5.461819538155237019e+00 4.133355641243370293e+00
2.553619745653060491e+00 2.181734217553409572e+00
7.462914754369665005e-01 7.389253705335025124e+00
2.152866125528476449e+00 4.340387177498425508e+00
2.083603253179941106e+00 4.786028559934687898e+00
6.460584425853944879e+00 7.943839008978254235e+00
7.639988285493370057e+00 4.489437752824606775e+00
6.064138152580350827e+00 1.601937451358585562e+00
1.342167239829636927e+00 7.042105037874352824e+00
5.829548604822188729e+00 3.846060514872988279e+00
3.847809561359361030e-01 2.210877587752010598e+00
1.597545630676882045e+00 6.647697670021299743e+00
4.247466112819421546e+00 7.769780720614802405e+00
8.651422958168407007e+00 5.089898509995357756e+00
5.605354916096628948e+00 5.705268008302264882e+00
1.263077016069964476e+00 7.643256865465406946e+00
5.115309946081652903e+00 7.827098940860859777e+00
8.014328818831282675e+00 8.399032286568548500e-01
2.131753291894286306e+00 6.273869179705663157e+00
1.322508816075548266e+00 1.810923479309533235e+00
6.585671843628976063e+00 3.969029239548569343e+00
2.603187362552203954e+00 5.800227202146023053e+00
2.858753341931419278e+00 7.100752035239756843e+00
4.157859972156135342e+00 5.624649048151826314e+00
9.628647348914517679e+00 1.259747439812620051e+00
8.324541143161662049e+00 3.983947203987655783e+00
7.734635727024482321e+00 5.270559705749960244e+00
5.198234814019332184e+00 7.422978071899599684e+00
2.555100710474298431e+00 6.125825887939355674e+00
7.723137223293834452e+00 2.779086906991566686e+00
9.676587788392403411e+00 7.659630145133351498e+00
9.296066366052574637e+00 5.782411511991806030e+00
3.799514991724456614e+00 4.784858076343425637e+00
8.359367930636349087e+00 2.738090178871356528e+00
4.866568510406388270e-01 2.330679041542313534e+00
5.618360714529807787e+00 4.124483091500408705e+00
6.125370300501911558e+00 7.596900137716458445e+00
5.217160570850079893e+00 4.408878293763976330e+00
5.963392103603234240e+00 6.899998279056855921e+00
2.109421101270914090e+00 1.230315500037683307e+00
3.945486700174765105e+00 2.115822017994729798e+00
3.057844673877048169e+00 4.868186426690744639e+00
5.380514766967312568e+00 6.709037411528861128e+00
8.620199007955819948e-01 4.513936428038713977e+00
6.675002055457458283e+00 4.400840511650370601e+00
1.096946877201693260e+00 1.553558396008409836e+00
8.669423782934627454e+00 6.538774026145372176e+00
8.080125445449692911e-01 3.907330714786715120e+00
2.709491574067615094e+00 7.564822348805897434e-01
3.703336268535029063e+00 1.078661173875874013e+00
8.677664302238287775e+00 1.393166012773204621e+00
1.096570303654172962e+00 3.731693899548995219e+00
5.735603015220068990e+00 5.939875618997734641e+00
4.828643661892877859e+00 4.369039623315010168e+00
7.826250162060125248e+00 6.220861721077418416e+00
1.032239223813553597e+00 2.279851600953307411e+00
4.212415286515481583e+00 2.051451508161772352e-02
8.051339672763219824e+00 6.185721720570924731e+00
4.848679585249968227e+00 3.478087728781384058e+00
3.960938387831652641e+00 3.604285258670494763e+00
9.549666184957844806e+00 5.045686859535678082e+00
4.459462622753711969e+00 6.753119836342992954e+00
4.841081422788019673e+00 5.227551708594433855e+00
4.777467010029036842e+00 5.420855523130952314e+00
7.207607055106368676e-01 8.280669643167293259e-01
8.954954450488772366e-02 2.778016989844068085e+00
3.855103302320515013e+00 1.429898357504394646e+00
3.914984395143150664e+00 1.656970002462294644e+00
2.273725783103477394e+00 7.035916824122010027e+00
7.431537671075810536e+00 2.898770305391717095e+00
1.414261737974908950e-01 4.579895157842319264e+00
6.077036010147915945e+00 7.420746357898656775e+00
5.832887621459855509e+00 1.006389172761837258e+00
2.288806655394473921e+00 1.462146731532253163e+00
9.107718549475745107e+00 6.756811110581028679e+00
6.547182374553781159e+00 5.887893439309462629e+00
9.735241555949659897e+00 6.830735202921760951e+00
1.370589980388736695e-01 7.733157130301989923e+00
9.462448990186869580e+00 1.716215291207519478e+00
9.255595635700752943e-01 5.002232122335248832e+00
2.761547100500357566e+00 7.999321740770423794e+00
3.039961036754832424e+00 6.167632022000217873e-01
5.563980892233861830e+00 4.981796009615156784e+00
6.728871524977906304e+00 5.446846674977193103e+00
4.532274676104460553e+00 7.072470383567499574e+00
8.100648134459775829e-01 4.603465954341406707e+00
3.251085664421138333e+00 4.620576526484481583e+00
6.096712977546314249e+00 4.282547974616817577e+00
4.857041914195442622e+00 3.525721188569068687e+00
1.024614020116736413e+00 2.347693565115652525e+00
4.424595177790088485e+00 6.915627289284589807e+00
4.489938777581411244e+00 5.177603440176449467e+00
5.650431996135950818e+00 2.442847377902621631e+00
7.026438502958743726e+00 4.826072070761155075e+00
2.501421477757200584e+00 7.521010569224930720e-01
8.956379850516416496e+00 7.575289148515263804e+00
7.360811808929033973e+00 4.231517581265737959e-01
4.153489417504778736e+00 3.332817208429490918e+00
6.746250228352780098e+00 1.447278037186342736e+00
8.994902922189238481e+00 6.898479495144857587e+00
9.178306363487228836e+00 2.346318128447808071e+00
7.548471954082534019e+00 7.525878494745093406e+00
3.974844218564852483e+00 2.715551925719774218e+00
1.309937267154623886e+00 2.376763388103836583e+00
7.970959901714147477e-02 7.368447428121516651e+00
6.020654003195713422e+00 4.378735417441111721e+00
1.309356113650659292e+00 7.421302977881473417e+00
5.841504750112759936e+00 2.242856262008125157e+00
6.966774532572575396e+00 6.408228064690233872e+00
2.815085393032457084e-01 5.507722983665871652e+00
8.851079540711687343e+00 5.849777465795483522e+00
2.709852327376936820e+00 4.108834248078426121e+00
9.480243980584043939e+00 3.477681599687707958e+00
3.088836614949249437e+00 5.348635328276717615e+00
2.906449275697016166e+00 1.542078187639000397e+00
8.905523051520244593e+00 3.266890314044991861e+00
4.820757234733265228e+00 6.647264290083428229e+00
6.291506236744655034e+00 6.679847700031129598e+00
5.501988838798608228e+00 6.624862315077509223e+00
9.730451779190993022e+00 1.315535259519784894e+00
2.026664774271328184e+00 5.121840910940774982e+00
7.381182409198370209e+00 1.849361528708914015e+00
7.844441561309186461e+00 5.600217854731743827e-01
6.667166489086610248e+00 3.295496133470138922e+00
9.325602791977127382e+00 7.649286664909357825e+00
8.555396668509962499e-01 5.224180554432988011e+00
7.972150187244277042e+00 4.872779447069029324e+00
5.950571750869934284e+00 5.073423165468931906e+00
9.513871809538979818e+00 3.152844602999264723e+00
8.484145043543517062e+00 6.490920431859698247e+00
1.381831071806171041e+00 2.742021000891631033e+00
1.975940416672372635e-02 6.344679139207388019e+00
6.510225070496988842e+00 2.582311553340241872e+00
2.540724368985166848e+00 4.517418212915067954e+00
3.207699454688973439e+00 1.365771027613831734e+00
8.550115419216425039e+00 1.912140085847600091e-01
7.114977890998197552e-01 4.051617402755610442e+00
4.525736523245322829e+00 1.554135089185310292e+00
6.264788590586637618e+00 7.352681608325992713e+00
8.824656902870945174e+00 5.531008198176134982e-02
4.374800678175423840e+00 3.254576572244138433e+00
7.137714705662729919e+00 6.218421727917202269e+00
7.912061870141622322e+00 4.978512340820351767e+00
3.690239629816228550e+00 1.340889859589204036e+00
8.090196741973910477e+00 1.781230405605978007e-01
3.644230177387760783e+00 7.701881820218937413e+00
6.231052866683572944e-02 3.041587360823438502e+00
9.229051099609407061e+00 5.309634083475459398e+00
2.435518657588282565e+00 2.242432375659582533e+00
9.467018911561652317e+00 3.702962305730069126e+00
8.161407087914115621e+00 1.182039256441660413e-01
1.472556510798095353e+00 3.011779796008677401e+00
6.650636244901236616e+00 4.937876637916655653e+00
5.589697326043637560e+00 1.167477034171106709e+00
2.583194024925309584e+00 5.824190848177943636e+00
6.170615574476103760e+00 4.908079354968362118e+00
3.506404721514980949e+00 5.030491510300696412e+00
7.878071875446103434e+00 3.413711635213545037e+00
2.105671654650767000e+00 5.438636480655960170e+00
6.984563064028248558e-01 2.412770654064632758e+00
4.686777023130461739e-01 7.875746058963126295e+00
3.902808070285681552e+00 5.602439213477217628e+00
1.587011874941568479e+00 6.885229035039903245e+00
1.103050960309507333e+00 4.042588204773543303e+00
7.251578306905867244e+00 6.698022048924767269e+00
6.047352051733271061e+00 4.277582576764936917e+00
7.567551688306027202e+00 3.608527279838501300e+00
8.061812842770578413e+00 5.994994146756662978e+00
7.760713415255759973e-01 5.830538004594476575e-02
6.672963881202762515e+00 4.314346866707495565e+00
7.291171425803666395e+00 1.567160154083391710e+00
5.919645511705740049e-01 4.111558926843636996e+00
1.558579169149810761e+00 6.611538665284335536e-01
3.109951444433831647e+00 7.626653025382289286e+00
5.130287906068576653e+00 1.325058572028831705e+00
5.976584339963949333e+00 1.154922722204432262e+00
2.371316544974773066e+00 5.845911398273504922e+00
6.458485085075559518e+00 6.784803224261817256e+00
4.317313173964747008e+00 5.725239561865118176e+00
6.591905941032782934e+00 2.569887181641563600e-01
9.993023415178193147e+00 7.730536245720010413e+00
2.754180384549589355e+00 5.798771531201106555e+00
4.056394182134149595e+00 4.467821469715051563e+00
4.241568192331443221e+00 1.724381517091567062e+00
3.062283350050355679e+00 2.384366513476954275e+00
7.326045366005551784e+00 7.401593993627177959e+00
9.849492009705185236e-01 6.495396190125591218e+00
3.380618901012077959e+00 4.879484659524188750e+00
3.835850444572846740e+00 7.533571453296156406e+00
3.813342089641253096e+00 5.017310749539238834e+00
8.068143881709801235e+00 4.662360544182560851e+00
9.431539100776058504e+00 7.435314273147985986e-01
9.721100183514010951e+00 2.595732288721031011e+00
5.179689016607246899e+00 7.871956050870263510e+00
4.881134564123101871e-01 6.723132364254240656e+00
7.164201147968594086e+00 3.874028022198445775e+00
3.205848141253481387e+00 3.506962371525729871e+00
6.061930984153557134e+00 4.240245847899615228e-03
3.764342820664970723e+00 1.509138205956853440e+00
4.870022016483912530e+00 5.350266896053549104e+00
7.086014571433973952e-01 6.097175302123294394e+00
4.583756227001039463e+00 7.210643559271035841e+00
3.861854620402693783e+00 5.083176314586955513e+00
2.937130333772217661e+00 2.694338141136465303e+00
9.829953151870642003e+00 6.448835256977065278e+00
8.930845364014514232e+00 4.581338110813506503e+00
7.364782664103242116e-01 4.256247608626848589e+00
8.483506546452066033e+00 1.153480549073133687e+00
2.521811518172315303e+00 5.426347770085901523e+00
2.326595775544548772e-01 5.404042457274967681e+00
3.754773564580027312e+00 7.859397920383655034e-01
1.035789028622445818e+00 2.499359311221962976e+00
3.133378100105843611e+00 7.868361753330997743e+00
9.371574243399599879e+00 1.479276010131049368e+00
9.303874852665273920e+00 7.384372176459489623e+00
3.674871123764029690e+00 2.578853261790540863e+00
5.095088056763885653e+00 1.578717087932261620e+00
9.073836978000360265e-01 3.254067755753391467e+00
6.426859922800042924e+00 4.015762201582416147e+00
5.327849347540707825e+00 1.472093981147010844e+00
1.036747716154138299e+00 7.845898742520436286e-01
9.127893910510154196e-01 1.838068403495379144e+00
4.865337617458552089e+00 4.660614848389320386e+00
8.977047859054485102e+00 4.313290389876200948e-02
6.432441158719973018e+00 6.139862496253473800e+00
5.718658449327317150e+00 2.990396102686879942e+00
4.718058254911882798e+00 7.098129487464250431e+00
6.684063197298526049e+00 2.903817137496690570e+00
1.589318351821492614e+00 6.192967655869985322e-01
6.646017771278472708e+00 1.751924849849991972e+00
4.058680013994914404e+00 3.671935434326769609e+00
4.825756559136684665e+00 5.301471329801320742e+00
7.665869755698794030e+00 1.758535775325150929e+00
6.285667434839180778e+00 3.441135464046913839e-01
6.094029854194497275e+00 7.518656393737882304e+00
5.973774429755279058e+00 3.888560892674227887e+00
1.895604903528418372e+00 2.859131601244072840e+00
2.835839448541439545e+00 4.939752567952560014e+00
4.055521099634354698e+00 5.928385663946436956e+00
2.322283073831727052e+00 5.113966113883658515e+00
5.690333012144244140e-01 2.158123602567503241e-01
3.013686220312838948e-01 4.852571230835649452e+00
3.695177244992645882e+00 5.205061495114106762e+00
5.168890238192747066e-01 8.586520824863521639e-01
9.160922334046164295e+00 1.810382321488896551e+00
2.515285571442236190e+00 4.654796011613228757e+00
8.132633984568798269e+00 4.522574680020254867e+00
4.983414324827794673e+00 6.929091579580467730e+00
5.294938863534660811e+00 1.811696964071154881e+00
2.477348270971391209e-01 5.560664015321155063e+00
9.664338702990473706e+00 6.695914638728481805e-01
7.418607864499577431e+00 5.180046682220860177e+00
2.301311356275002051e+00 4.501756906235609534e+00
9.559853229397779373e+00 7.939090076929121054e+00
4.799778679596244046e+00 5.718993220713936232e+00
6.840591449686030501e+00 5.133467462691294614e-01
2.261285553599000409e+00 7.585306755595132344e+00
5.984923277513599871e+00 6.448111847953668985e+00
2.565312961319232699e-02 6.703849905558855404e+00
7.016107919091502332e+00 4.478243014586440474e+00
9.745460286603247368e+00 3.479915140385688055e+00
4.117244659943879448e+00 2.704525481770354567e+00
3.056231071539181610e+00 4.077093158082965907e+00
1.824691539182764499e+00 7.060596251714249760e+00
8.830567053062376992e-01 3.843885336606577496e+00
7.987935276394286799e-01 2.523952099779300795e-01
4.311089397337437568e+00 6.543136244890129127e+00
5.380279582403082017e+00 4.172791003378550911e-01
2.050025919125610940e+00 5.865590579944974792e+00
4.833149923329039588e+00 4.931644561398451643e+00
7.252676117909375719e+00 5.350482973394042219e+00
2.658552638350051289e+00 3.577298782434639612e+00
6.471925556317142281e+00 1.224773682678433673e+00
1.640985977503225390e+00 1.542620469288800145e+00
4.324127789956354384e+00 2.375237543583351041e+00
1.702832348481660985e+00 4.848767498572951418e+00
9.205547936449004709e+00 2.218069797219727413e+00
3.681713237382795434e+00 4.474286010548886416e+00
1.475466059659639173e+00 4.073335711957604133e+00
7.285079366529517486e+00 6.137038704497799202e+00
2.909627222904601851e+00 1.110844228234070918e+00
4.919713998188296245e+00 1.620220171149767907e+00
3.369731301839411497e+00 5.441427047150098950e+00
7.740120151936608295e+00 1.089624504925839510e+00
3.473886380075441593e+00 4.154876652498687761e+00
6.343300137965032448e+00 7.977763261756085633e+00
1.400053603424137316e+00 7.917460974853710809e+00
8.492980779688130255e+00 3.670586915545134055e+00
4.681448393102922267e+00 3.546943921343802764e+00
8.333269837836947858e+00 2.336259113705988710e+00
5.877786419057101419e+00 4.584597682799714136e+00
2.499513915831308442e-01 3.837194568559554320e+00
9.263898788075900725e+00 2.678990924645709093e+00
5.793471628281707808e+00 3.190278672696626572e+00
8.277363757631656327e+00 4.491270685672628105e+00
9.083180701838971416e+00 1.552282921482927236e+00
6.051241864575249707e+00 7.069507374369514707e-01
2.911663353153533862e+00 6.178054458946213856e-01
8.110997801979740629e+00 7.522877733570919823e+00
6.797396906312749287e+00 6.776017973566271557e+00
2.704946337223022024e+00 5.171953548442093762e+00
4.664573200341882497e+00 1.103143462349081005e-01
9.962938681702377508e+00 6.391767028245105564e+00
6.446456896754632737e+00 1.621279388504794028e+00
5.194689425946553918e+00 3.067868447531095555e+00
8.237208855456145784e+00 7.753303710569130480e+00
4.371308370488124595e+00 7.683209381349795919e+00
7.825535223237719329e+00 6.171343005497303302e+00
5.961537255272203240e+00 2.505904269043814914e+00
4.482044746427488846e+00 6.911732965787072303e+00
1.241602801316085136e+00 3.692418937487791375e+00
9.971360958160634169e+00 1.952438158305046301e+00
5.192717965774385824e+00 3.132141198261996884e+00
4.579405863678545074e+00 6.277602293673965050e+00
3.717508625749176510e+00 3.204334421782041531e+00
5.332804583285650324e+00 2.739918811058787540e+00
6.714931143657825174e+00 6.944511104158816117e+00
4.036255123874525452e+00 7.088813852792175574e+00
4.740499736976115486e+00 7.895026413108169550e+00
5.026889957145224130e+00 6.032811635734773859e-01
5.675626678189207297e+00 6.762267712756966809e+00
9.479211234017290266e+00 7.708520617916318152e+00
9.916864013963433422e+00 2.075957940671937507e+00
8.881844509591473980e+00 5.795660597374932443e+00
6.596760900531581484e+00 1.279671852384024255e+00
5.248525571487673957e+00 4.358419186553159186e+00
2.493115638881082674e+00 6.814143667159464179e+00
6.993471184083873027e+00 6.225944544138233283e-01
6.093307678537157379e+00 2.252892959223826708e-01
8.139713932474574420e+00 4.154561214628673227e+00
3.876606496120626133e+00 7.150118659008009914e+00
7.001095847833362917e+00 4.266921214144312025e+00
8.509580025822849336e+00 6.545436343447068595e-01
4.764250351094203140e+00 5.196429841100489000e+00
2.292955710499908761e+00 5.590592633479842810e+00
2.603244870461520755e+00 3.400252804052199096e+00
4.373985012690297047e+00 2.585322167401216120e-02
6.928632028040762059e+00 1.084091123391770495e-01
5.351480738839847540e+00 6.592067486547547261e+00
8.019642106547031801e+00 3.854434622595281468e+00
2.053680461621476550e-01 7.051341532017888269e+00
5.554601703707157334e+00 2.775597964602501300e+00
6.774562544369646666e+00 3.728724947862510852e+00
9.171336142432469529e+00 3.194041948548719922e+00
7.264738530537235839e+00 4.426364775749179969e+00
8.125184501661386616e-01 4.301511277048605919e+00
3.456701076134777395e+00 3.748115174492627766e+00
3.298047249025957139e+00 3.965552886400409704e-01
8.813070928113500457e+00 4.290615445335919986e+00
5.919782652577611159e+00 9.813110353777698691e-02
1.889630510453622625e+00 1.804327620205588900e+00
8.282438852705190868e+00 4.087699674242635695e+00
5.693684452584420796e+00 2.613878337968055909e+00
3.072789329194866248e+00 1.671571876294357217e+00
7.559605778665466680e+00 6.008107759085469013e+00
4.690451624932746810e+00 6.623009442824786319e+00
2.111601432129361910e+00 5.699535395329577980e-01
5.490386085711053354e+00 2.326144472139115571e+00
9.574416152363658838e+00 1.540122605983714088e+00
6.458880099599925373e+00 1.129946404711179575e+00
9.942992729291232124e+00 2.200726214525423607e+00
6.444995305256092877e+00 3.017223386668384855e+00
6.138650307897545844e+00 2.600063668957560914e+00
2.247802598594784484e+00 2.683543153802023795e-01
4.888926597075666791e+00 6.572516331626735209e+00
3.875516027674135167e+00 2.069394544357788135e+00
5.778885474575363723e+00 7.336617300130588326e+00
6.777905980224225857e+00 1.849302332850886188e+00
3.221505315791920232e+00 2.934545618053977734e+00
8.227531332646643492e+00 2.838084923910955126e-02
4.512686251062936194e-01 6.482544507159099467e+00
2.103440411001811228e-01 4.667599913702568770e+00
6.124856211731716016e+00 7.854185191698062951e+00
8.798285269846717327e+00 3.349852401273972546e+00
2.986425426054151178e-01 1.383684707939167424e+00
1.186114363988743925e-01 2.234644757551368599e+00
9.472428997775438120e+00 5.367928409387759281e+00
6.217509198864476616e+00 2.199575879689695590e+00
1.903954647430455838e+00 1.928432872710312829e+00
7.163970713693740500e+00 4.942240195863790930e+00
6.362771508653104036e+00 7.695154541157664951e+00
7.137471581979539792e+00 2.866464994137845501e+00
4.342410383229056592e+00 3.081294636600349079e-01
9.279866584965933640e+00 6.885637212343211466e+00
5.835746927289178210e+00 5.305716192553583177e+00
1.355409715960702588e+00 3.602191110703822474e+00
1.629928453565538948e+00 2.580352373939467370e+00
5.212829082682100434e+00 5.705549558652847963e+00
4.323644980994771458e+00 4.644127921335696740e+00
2.110739859737490676e+00 6.883583203359622260e+00
3.818102297317108373e+00 6.560264431158508103e+00
9.572337281927524089e+00 3.964459089383816526e+00
7.372147989418117220e+00 1.592013780890717101e+00
8.697640226311214917e+00 1.061444533737332385e+00
8.386360545565809232e+00 6.594516628647976830e+00
8.784998776957976929e+00 1.424016994733943164e+00
1.644175900592121931e+00 2.161637295853040541e+00
3.914695079046617288e+00 5.191964555144988225e+00
6.888406651386461022e+00 4.585180405274791759e+00
7.775157888659903094e+00 4.245482995841455498e+00
4.358684774194428790e+00 6.478719230512679950e+00
4.313637163021466492e+00 2.434715332499580498e+00
9.143665942558641291e+00 6.233107147540174253e+00
1.664875512137147240e+00 1.921930931712569013e+00
6.962030843648552292e+00 5.542843364233484671e+00
8.700528892025438665e+00 3.548471490675245477e+00
9.929769386289144961e+00 4.522343897227413478e+00
4.841699844338283043e+00 1.525229019825590449e+00
5.141486139306811864e+00 1.759448096462141287e+00
6.286654632163756418e+00 3.967211283574147984e+00
6.085476030721334695e+00 1.263694514741718677e+00
7.868375279907220410e+00 6.564836544540042063e+00
4.728388941798011835e-01 3.611027984605692076e+00
8.563935965251751270e+00 6.943517557724899092e+00
9.231529795605453614e+00 3.841920578811516940e+00
3.173946209081083047e+00 5.551900811342103559e+00
1.457392201490885775e+00 4.232237671030974369e+00
2.391420576619529559e+00 7.706883831884796088e+00
3.265205655924604322e+00 2.602544205210177708e-01
9.639314925065884054e+00 2.984418983839391970e-01
9.840532437289928325e-01 5.488358471294488616e+00
7.383337861213908226e+00 5.248688373863815038e+00
2.264038120894330319e+00 9.222184359981184798e-01
7.042510748092581707e+00 3.384295095716831625e-01
7.601962778332809201e+00 8.915221351369693181e-01
6.476922204214762502e+00 3.588513678516587646e+00
7.962854782732589953e+00 1.122654893245629282e-01
2.548745752371435191e+00 5.717427553640676230e+00
3.808298923021840032e+00 3.878071538103560201e+00
5.663340815098262482e+00 5.403695640764142105e+00
9.544291818085659518e-01 6.932343788392791417e+00
3.972691566651573858e+00 6.080119637669750610e+00
9.440824208388123751e+00 2.325217279963742278e+00
5.342676071199012888e+00 1.299999481824433367e+00
9.063466748185284416e+00 2.494820454328439574e+00
5.297086461630171605e+00 1.304808213168984210e+00
7.427075667125489389e+00 4.666180978641633281e+00
1.329204672232472406e+00 1.030028473018555601e+00
8.816661668381012618e+00 1.364314213593518232e+00
9.278552742240272266e+00 5.220218574496461983e+00
7.450859713709125920e+00 3.067227660876161721e-01
9.345998138251010445e-01 7.847843364826612600e+00
4.592170851624262085e+00 3.263967502683229327e-02
9.325355342986275886e+00 9.459673114308753128e-02
3.832351973906913400e+00 6.911727716682233513e+00
2.879869782974205705e+00 5.953997279584925195e+00
7.465431861835751803e+00 3.206616152664982344e+00
8.395950248493344148e+00 5.791460449909906494e+00
4.497773971499041679e+00 8.534348201203236783e-01
1.771584272697062090e+00 7.298838251542603572e+00
5.669927331616362309e+00 4.256540130053284798e+00
2.592007003638097107e-01 4.424310518456060493e+00
2.052668510905454546e+00 7.511963288227851088e+00
5.885294525617597472e+00 4.496492709195276660e-02
6.022780147051042476e+00 8.048348249354724260e-01
8.259383449492212037e+00 2.757790572520875116e-01
1.544226678710139966e+00 1.361528710927620622e+00
3.415059527721132859e+00 2.774503621098051376e+00
1.328713195854369644e-01 5.525774226891470242e+00
1.551849827140757698e+00 1.776200679603146426e+00
7.713814425213264769e+00 4.100263297902278836e+00
9.387973860402571091e+00 5.630377954146954522e+00
6.452243974587553055e+00 6.427392384207710307e+00
5.606945485391214845e+00 5.342624825765279972e+00
3.278612594562714477e+00 2.297624598009723407e+00
5.307938652374009969e+00 3.376150594288083617e+00
3.589349880304848472e-01 5.721228685429543326e+00
6.143172961202203464e-01 2.258657160878235537e+00
3.700713624921211142e+00 6.637509496448960711e+00
9.945172982024635289e+00 4.024811878461456160e+00
3.251594479869259757e+00 4.216602979250422045e+00
1.617081432731307666e+00 4.392634881401130009e+00
9.138453465959884170e+00 3.059949650968833978e-01
9.477111853596881019e+00 7.488441839544667467e+00
8.035909116174547506e+00 6.892351914937737689e+00
9.266926297266413926e+00 4.963928808837333229e+00
5.531420598053641058e+00 2.906889905613522451e+00
1.007411707966309189e+00 5.762945341045373482e-01
2.689557989986427700e+00 7.508163088693363463e+00
3.523040085664379539e+00 5.701839901302410141e+00
1.761923443056047089e+00 4.473959538048434936e+00
5.882756202387284805e-01 4.050793258954008103e+00
2.920520772316117508e+00 4.776569085308957519e+00
2.767500598191974248e-02 6.956374177176566143e+00
7.490683130160312508e+00 4.658830205878598640e+00
8.314060450536469915e+00 6.660855020210476596e+00
8.782368652642260187e+00 3.923480641456873030e+00
2.437812233023435304e+00 3.829591530016958068e+00
1.709711305041694551e+00 4.734831664826417708e-01
6.061272650218305635e+00 2.944217188600785740e+00
9.273658038805010051e+00 7.679062409292285452e-01
7.781160744536052221e+00 6.654951850184279927e+00
4.458933549844035227e+00 1.973395580950929151e+00
8.295497362636739425e+00 7.070552860691277530e+00
8.894608900441520305e+00 3.296512293714550346e+00
6.176362137386740336e+00 2.057983997660013387e-01
9.302815509119348292e+00 2.471857216782941791e+00
4.050881479387681949e+00 7.916700563068337360e+00
8.646671074829651360e+00 2.576104417650369349e+00
4.782959997022267373e+00 1.441194958819698613e+00
2.817951168192611711e-01 4.873003010388281098e+00
1.018845235338181610e+00 1.830574836570937336e+00
1.734192122712441275e-01 5.236963655882931334e+00
8.070351925851111830e+00 4.941757691002789166e+00
3.050330552782842819e+00 5.265129161360764698e+00
5.536086827161296853e+00 6.791534230160018559e+00
9.794770745719802107e+00 1.825696222390347678e+00
6.609938281577431241e+00 5.644436704245444858e+00
2.134990304834027963e+00 2.669781808261254774e+00
9.080611653440470832e+00 1.284974864892558521e+00
8.872646956697835208e+00 6.754075846975697850e+00
9.817717246394620290e+00 1.019833802223715224e-01
1.316650556280134499e+00 6.731965646890690103e+00
9.836094156098297958e+00 1.413183835665549282e+00
5.518567662274012520e+00 4.611382486288146509e+00
1.197182811916663869e-01 1.780055335932085647e+00
4.557900672187868096e+00 3.038053724910720454e+00
6.338975454726058167e+00 6.908357184745297808e+00
4.460179023681365429e-01 3.802875204750504778e+00
8.034617178243836477e+00 5.529049862318816899e+00
5.203763538463523908e+00 2.286596987073690634e+00
6.428257484622733386e+00 5.420185534893593449e+00
5.561090132612580561e+00 1.420678947646259793e+00
5.002631681557523358e+00 6.548652454379473298e+00
1.214926965804339343e+00 6.844898301103595983e+00
4.980957149009707763e+00 7.767726706918845814e+00
5.699347974027793917e+00 7.052615781347185475e+00
4.466088474939122754e-01 5.558702145359428748e+00
3.441851227783422118e+00 4.454785600706090420e-01
1.362133218044969674e+00 3.218397455022818932e+00
5.145909999576416816e+00 9.310626921641622644e-01
6.241615782412392122e+00 5.364329446060605022e-01
1.647214228146671733e+00 5.432683165240386636e+00
5.928046751625076993e+00 3.770480235371551636e+00
9.422062933016702502e+00 3.027741543727193729e-01
6.294816408002686714e+00 7.534871336590747148e+00
1.474700886978889125e+00 7.393817286121645793e+00
6.663151439181599578e+00 1.890363562880676085e+00
1.073670067284839824e+00 1.205245609335765522e-01
7.858413474174189339e+00 1.938468532371687481e+00
1.711299126663229364e+00 1.649689380940110084e+00
9.581919254515678830e+00 4.897159418127292163e+00
8.504927322366409470e+00 7.254093850382007602e+00
9.902337082423329662e+00 5.212570602585381963e+00
8.994687608416802149e+00 2.589445723010438627e+00
5.717272586770767440e+00 1.301140652281006282e+00
3.014053524989452892e+00 5.342150779994088161e+00
8.543803087754293202e+00 6.132216013032004476e+00
4.825455575023688937e+00 3.477994844975021316e+00
4.296557742774397504e+00 5.188738002007160510e+00
7.493396985094580742e+00 6.445594731876384209e+00
9.382632465441698599e+00 4.439754353730061887e+00
8.248460813854233464e+00 3.385534043899267154e+00
7.494749612980999842e+00 2.842534948147118712e+00
9.250189297547883882e+00 1.189125491948453295e+00
3.561288263802583565e+00 5.345694939068297735e+00
2.648900080728950002e+00 1.004212642158181623e+00
6.452532630249576684e+00 4.720192488272382469e+00
6.655828664629821034e+00 6.809875009764969178e+00
5.403826965253144543e-01 6.862013324289867100e+00
7.914028263627289839e+00 2.744002557120950314e+00
3.625553167680989120e+00 1.765757360769592665e+00
4.302062361800141232e+00 6.100128202360186158e+00
5.394258599476671634e+00 3.854350531281299119e+00
1.011680646098913616e+00 2.008265532623218164e+00
2.233499264614755564e+00 2.084661482878160221e+00
9.600011087305754032e+00 7.831602645990779266e+00
3.830894710799037650e-01 4.281609309506946737e+00
1.004748890048172694e+00 6.505731168442298262e+00
1.044323406503189222e+00 4.228013968694730451e-01
2.587317064766414543e+00 1.226057431817798360e+00
2.007370285196607984e+00 4.510886054469537498e+00
5.278536702598184860e+00 5.325427583707102563e+00
5.742855825651009383e+00 2.756509509474431852e+00
5.734853190078204044e+00 5.618744969116442611e+00
8.184759302256466640e+00 7.291953811573165467e+00
1.026691742085764636e+00 2.491588083913158336e+00
5.379621390899107070e+00 1.586861076106975688e+00
9.814565301561128052e+00 4.187845908641634196e-01
1.850312707610313190e+00 2.616277351702261278e+00
2.209648744226014649e+00 1.427080734604304624e+00
3.238366925941125185e+00 3.083620883307947480e+00
1.664492414713958368e-01 1.643145241135576917e+00
3.940433890376702220e+00 1.941391085192112342e+00
4.528198360573154613e-01 4.687777432811596867e+00
4.526454115417505975e+00 5.959135110535290991e+00
9.167222725736703381e+00 4.062286825502300580e+00
2.434652045412230237e+00 6.483563867897137456e+00
7.503746935109946392e+00 4.503476856407318429e+00
6.826213260008698214e+00 7.814535484449397273e+00
5.042220881603276528e-01 7.468590119924403581e+00
9.839712581276840453e+00 3.185303711199920507e+00
6.040526609710854089e+00 6.918530699197336986e+00
4.016360879991853761e-01 4.181086533165652597e+00
6.151360682769274391e+00 1.995999178009872033e+00
1.171870561518012499e+00 6.759651442212811112e+00
1.947321646247920368e+00 6.442940021605789269e+00
3.357969373561846549e+00 3.017282490513091275e+00
5.246193018911730732e+00 5.745903066749028731e+00
4.132540711524370636e+00 4.324615800488284201e+00
1.881093257867327839e-01 1.360139899642237360e+00
5.934601247201173990e+00 2.291861019640472286e+00
8.752542910527354891e+00 2.831641839229406266e+00
1.241959632118588841e+00 7.919682840769846521e+00
5.262593535247976462e+00 3.788124735812795407e+00
1.265829606396859930e+00 6.500964432456489916e+00
2.052812882593928467e+00 5.336601033987454556e+00
8.963411811488828818e+00 3.508912348074477272e+00
2.543947621102928824e+00 5.684534357391298975e+00
1.201442271939962003e+00 6.998033145116922427e+00
6.076264502520752231e+00 1.190292883090078746e+00
4.149943813293921480e+00 7.512818352132587307e+00
5.057643913552603010e+00 7.136907010571323262e+00
2.483473465638941224e+00 3.659895486462946046e+00
1.943576936431236080e+00 6.944777771576156056e+00
4.058853569611342138e+00 3.347975865172916343e-01
1.107471801736680250e+00 5.387074149268054946e+00
4.963013247364379765e+00 5.707746970198738445e+00
7.848684466470579046e-01 7.618353363555269375e+00
6.621360575073421018e+00 3.334276528147913865e+00
9.458334302967772445e+00 1.126354049963093296e+00
1.501922063511850203e+00 6.273134249931983319e+00
5.008248916656766525e+00 6.867859122324023069e+00
6.495067486009055813e+00 3.591360989214488875e+00
9.151382327947722217e+00 4.436239406524355111e+00
9.815395407243705961e+00 5.122698813202296364e+00
4.155315903506207054e-01 3.710034182826171367e+00
3.862076654755056460e+00 6.804408680799292952e+00
6.028658679822250122e+00 4.154074771471824690e+00
1.938675818087193248e+00 6.922954022052019596e+00
9.218133345683163782e+00 2.362840558531125623e+00
1.869272565952058152e+00 1.032011256166272872e+00
8.960827689576964517e+00 2.666837027071791155e-01
1.372602239042937100e+00 7.954036143431456374e+00
9.346018107775044825e+00 6.378134698221670895e+00
4.714907702763959207e+00 6.232093477509565105e+00
8.251929334461699739e+00 5.642709860691758728e+00
1.414855453698147247e+00 5.867692615823504099e+00
7.201014896379973607e+00 6.919813425325402889e-01
7.840278773618194919e+00 4.954774237669133718e+00
6.019397738893561112e+00 7.043151962358611407e+00
2.155766304350201779e+00 4.568352614836719283e-01
3.825808278432259790e+00 3.076396592731210688e+00
9.607717442369430927e+00 4.080919640643881685e+00
5.334828340407843150e+00 3.673085436202314646e+00
1.805261367050847721e-01 6.962763048168640445e+00
3.182365434294853745e+00 7.428682324307853690e-01
7.954434027250301131e-01 5.129740189906703662e+00
4.146689008535547671e+00 7.112901101158985995e-02
8.317048084528298801e+00 4.915185902952119434e-01
8.085638202728718582e+00 1.989367628262930232e+00
6.561809445613759451e+00 4.269776920874442716e+00
2.125634321190895903e+00 2.818241338174475530e+00
9.723640224369658469e+00 7.525231558083034678e+00
5.433685242154099093e+00 6.505779953724007747e+00
7.725452577851424252e+00 2.866255741027087467e+00
8.560981387572223156e+00 7.943636263558371269e-01
5.490281466503028618e+00 6.975300750225142288e+00
5.823330744082930721e+00 4.093495690366666828e+00
8.533472904500772671e+00 6.211297262564716704e-01
8.531877463065441702e+00 1.500907538773970096e+00
2.167321654624863037e+00 3.468163599227739091e+00
3.454679330450979080e+00 2.451786623498573015e+00
9.270593783633239937e+00 6.534663805690886562e+00
7.095348083817151874e+00 1.144184118905427816e+00
5.139305946485231757e+00 4.058201516716658297e+00
4.854403561483595198e+00 2.028155987580913866e+00
7.050356431603034046e+00 1.157504743289533344e+00
4.721577786562604295e+00 3.498086440334407854e+00
1.540255724688820438e+00 7.723009046917846732e+00
8.113393693283047270e+00 1.798009173975133379e+00
6.374810256050023050e-01 6.904175782327389044e+00
8.078640380450050174e+00 4.684343313589093505e+00
3.017446868204692656e+00 2.381765232756054118e+00
7.278088230355153954e+00 5.159289304262792974e+00
3.794807379972739092e+00 4.505271292898327395e+00
1.454183849708186038e+00 4.814518096458210827e+00
7.545690569655498336e+00 6.459487628843627149e+00
3.170106609265536335e+00 4.039317972287051361e+00
8.623984538817520473e+00 2.987609760682174986e+00
5.255995589558137837e-03 3.724737084014008381e+00
4.381800481596230590e+00 1.617417302726362749e-01
7.947145405740768886e+00 6.581671543386847567e+00
5.061525634246043737e+00 4.585158573395778703e+00
1.438026762034277928e+00 4.507342730351886928e+00
5.591278993757617499e+00 7.184416197823606964e+00
4.570484159655934242e+00 5.230188010311841218e+00
5.667799342427811027e+00 1.572458303040184191e+00
9.579765257862167260e+00 4.284630779200838013e+00
7.218453718346518055e-01 6.990937208501488698e+00
8.603049175364139600e+00 1.993205663260086524e+00
7.447405180356981624e+00 7.145239615817842171e+00
3.899725956204551647e+00 8.639352902834405157e-01
6.087090923414162802e+00 7.136290308864444931e+00
1.035151402358199801e+00 3.029314560556501945e-01
2.780570414618956931e+00 5.470574094378307883e+00
6.462945028898237076e+00 7.878956748020338630e+00
3.208909516596017752e+00 6.126103446579822531e+00
3.149616320388153312e+00 4.725721770790536347e+00
1.922281857323820953e+00 3.762663994246147503e+00
6.341009143428716577e+00 6.196240037055547489e+00
6.479753561681622642e-01 5.448789011264341120e+00
9.038327486270990363e+00 1.162988921743697723e+00
1.378788427206748546e+00 7.885725068614393152e-01
5.682332803286774592e+00 3.081623936236216110e+00
1.352243900608894878e+00 6.933074040503079516e+00
4.027255310498384588e+00 3.405412106585422372e+00
6.282230495299279127e+00 6.520125223774684287e+00
7.842339904450351895e+00 6.068750129625186673e-01
6.163374815509106597e+00 5.469295236392586190e-01
6.197646737346999224e+00 4.723344310418582381e+00
1.195273585929309546e+00 2.755705798816174834e-01
2.751892687720708608e+00 2.547944539697064137e+00
9.741170235178829628e+00 6.828944775391996735e+00
2.726970354217209902e+00 7.282949569215482200e-01
2.019424232737583313e+00 1.510546843898670666e+00
8.718518469212868993e+00 2.664156529061696865e+00
7.949612466414192724e+00 1.242521430090998358e+00
9.537340635614606654e+00 2.331913251217020644e+00
7.383425785068435943e+00 3.818153022720975009e+00
7.279589722344825375e+00 4.502555292516863261e-02
3.046353996450255064e+00 5.638967837448137566e+00
3.352722303162142481e+00 8.907136236090256176e-01
1.295949114683724313e+00 2.548020040380929885e+00
3.816131158230949616e+00 8.288954039311100530e-01
1.541575772434345959e+00 5.929097754694568678e+00
7.137528144616993586e+00 2.735663570798235966e+00
6.168050608094212350e+00 1.459883595307878146e+00
2.899274356605094027e+00 5.779579221157540303e+00
3.514125681646972588e+00 5.188194014323455505e+00
3.214844669093909424e+00 3.313113118830727899e+00
4.786598571023018778e+00 6.704403451392942692e+00
9.440787240095056987e+00 7.489123409479452320e-01
9.292879944783511093e+00 5.876178687776061338e-01
8.686361304123369820e+00 1.939204911798086073e+00
9.967209645854332223e+00 7.254812356203621526e+00
4.502355567737169828e+00 4.152029327022225935e+00
5.893705025185274948e+00 6.804124357987859639e-01
9.352443774529286102e+00 1.353239613296842947e+00
4.134536837177025248e+00 7.681447840794053405e-01
6.609428470954257229e+00 3.378827268852411692e+00
4.515596280329079448e+00 4.489625579510656550e+00
4.300287028855399818e+00 3.112946892960684941e+00
7.834240041934890542e+00 3.363116853822554653e+00
9.515508970091611118e+00 3.538238908749001155e+00
4.133120686172000902e+00 2.796663182454480534e+00
9.949461369522778043e+00 3.493397784362721303e+00
8.970564745506234061e+00 6.126681179740164573e+00
7.819454824510168933e+00 2.655468995850653435e+00
1.523974222287725055e+00 1.028322745796613091e+00
3.337962281881541315e+00 7.754164986799888304e+00
8.808369603658615432e+00 7.516841603305764785e+00
2.084172574857128257e+00 5.779823272340228080e+00
8.391845200271305316e+00 1.920019134461793620e+00
5.769976250372578441e+00 4.735046579490144403e+00
3.226623998797864878e+00 1.061134231778362746e+00
3.875708531102646237e+00 7.675328834194839800e+00
6.274268722909671858e+00 7.218987934178202615e+00
7.167743401721420327e+00 1.891073448716227290e-01
1.217439036855388901e+00 7.630825301092158064e+00
3.181885366768498535e+00 1.846927914582281893e+00
4.311246347956791958e+00 2.731432150428325656e-02
3.157933540163220254e+00 4.482074709128353263e+00
6.019115196754643016e-01 4.662437246460142681e+00
2.791392768852297479e+00 4.735774549488433571e+00
1.176373545288148526e+00 4.337440019880550501e+00
3.967874302988417590e+00 4.703914418176376344e+00
6.866247670957359439e-01 1.113933025476628202e+00
4.276128037928312864e+00 7.535084734686943619e+00
8.422919000451209115e+00 3.831909768820150219e+00
6.701253620779117348e+00 9.351491936484608303e-01
1.454267870262038187e+00 2.961349825440442451e+00
5.777004467451291703e+00 3.161630528286263342e-02
3.599368458721810882e+00 5.799953706727730918e+00
6.521927656582697352e+00 7.141286829545873793e+00
1.274587741172179545e+00 5.262302185050442560e+00
9.853200811777204748e+00 3.251087963616670962e+00
2.353480715552235480e+00 4.107115127003836186e+00
5.242028799332471678e+00 3.417495890700662287e+00
9.979230549313799159e+00 3.349673748358927838e-02
2.409947889783945474e+00 6.002303569513305348e-01
5.850200724320724355e+00 4.843831154683950757e+00
9.677568214601880214e+00 6.240990304205184636e+00
5.945964048657081946e-01 4.797905627809525342e+00
5.091832609805187815e+00 5.894675356567731228e-01
3.534923621267045402e+00 4.080476481645643361e+00
3.398947297757009878e+00 3.897739070299497399e+00
7.767730516018000131e+00 6.460073720004897879e+00
4.391594773857487866e+00 7.937507897765684994e+00
4.161460170912229195e+00 6.783631918739501110e+00
3.719790908621860570e+00 4.017983078842710221e+00
9.681019733618333234e+00 8.513842730903729006e-01
3.277447027314813965e+00 4.880003243000924584e+00
3.696647521197289343e+00 5.371934039902473756e+00
3.101245110983594788e+00 2.898485030557972131e+00
2.817595288487035887e+00 3.971408258848288853e+00
5.451799887962472724e+00 6.935800938246125646e+00
4.060443549851461498e+00 3.398398974892740121e+00
2.641912463195202676e+00 3.618656098310424341e+00
6.763438009602595002e+00 6.700595092869079394e+00
2.763522957529849222e+00 7.630609037413456974e+00
6.793290791580956167e+00 7.755074437984204039e+00
1.468232230455220888e+00 3.428512166891096058e+00
6.954445918556370287e+00 1.510212261687229329e+00
1.436045687626441580e-01 4.717378808425374714e+00
6.896027557397075292e+00 2.061392879366115594e+00
7.103115317277753249e+00 5.082658879257721196e+00
9.895230410724268566e+00 4.769831730467168462e+00
6.541848521351971257e+00 9.665072009371087347e-01
8.459566424890441638e+00 1.326100446833253343e+00
4.125456587432049460e+00 6.382798109497986871e+00
1.362428274333182809e-01 2.274675632737096720e+00
9.688210729772880114e+00 3.891464756156877591e+00
8.688393231742612244e+00 3.042040538244932257e+00
1.672173167607564626e+00 4.523571318731910651e+00
1.368467514670237417e+00 5.821550024609521756e+00
7.345993772124970178e+00 3.371130368672072386e+00
2.442185843353722241e+00 5.424480524756844169e+00
2.023794626855337508e+00 1.368542168340479925e+00
1.532727587576736550e+00 4.303451189764087914e+00
9.475525379324912123e+00 4.677554609125920138e+00
6.802440597192381588e+00 4.643730649441393687e+00
6.957911777315322510e+00 6.332006250894504973e+00
2.950519084348851351e+00 3.974577774407655362e+00
5.012154617594263506e+00 6.147472482811054739e+00
3.585333420128877790e+00 5.699844414764066336e+00
7.074184091674897701e+00 6.408029634301352750e+00
2.725509807635883242e+00 5.792978872950847347e+00
5.800141482146474736e+00 4.253852677601785537e+00
4.612108891630345653e+00 8.579249397790871257e-01
7.752839727411277693e+00 5.912578167383966132e+00
5.569722885151184855e-01 7.875533333202535680e+00
4.700707102759516864e+00 5.093662870964879019e+00
2.222950366145744816e+00 2.759102132086096226e+00
9.001592737746145545e+00 1.443931315298605078e+00
4.033649400790046968e+00 5.221619488126509445e+00
4.025494847407320442e+00 5.475208631184308672e+00
8.258345857795512668e-01 2.235265134142938592e+00
5.221529442949263355e+00 6.777122973219676716e+00
3.334184578075275240e+00 1.015096252934721832e-01
1.481402096722731487e+00 3.810742128726323230e+00
1.298369083630943610e+00 1.413590529169444387e+00
7.493871151185061308e+00 5.399454842447132030e+00
6.495629044760202753e+00 4.301626382889411460e+00
9.509952091846336941e+00 8.925039325125680989e-01
2.894994996650242847e+00 6.414803044156789369e-01
9.554646811108036264e-01 3.219598214010298776e+00
1.235996855362374580e+00 3.574694408324461392e+00
1.423497843266353646e+00 5.175788559802388278e+00
4.709579122748184687e+00 5.157488102179745404e+00
2.601786976751499836e+00 2.479609699307890658e+00
4.870897286993038477e+00 6.544909493816135182e+00
8.729051371514884750e+00 5.349377658979046046e+00
2.831973383675110423e+00 7.123120219434220246e-02
8.971043248960999250e+00 4.918736221808254427e+00
4.281082991035879637e+00 5.981965387695061587e+00
5.591401268562153248e+00 1.935316270403486527e+00
9.405793656875214737e+00 6.946828616043797311e+00
7.519669611907257689e+00 6.418466207732191897e+00
6.568016986444170868e+00 4.007482305769434205e+00
3.869521896582831744e+00 1.046551559230777251e+00
6.190805361255567796e+00 6.786765951555293164e+00
7.956492699749015962e+00 6.096372399235393758e+00
9.452140315624754763e+00 1.670878589743723275e+00
2.419269714626409495e+00 7.721514039077776559e+00
4.034629412752021693e+00 6.310261080087284924e+00
1.299462482490145732e+00 9.071849280246508940e-01
4.685151169899379298e+00 4.514126752052011859e+00
2.762312769846619886e+00 2.300686751350416337e+00
9.575184339304954051e+00 7.748663949687742303e+00
1.332643599307437032e-01 3.434692935953702175e+00
5.158232723349406079e+00 2.914414355461273587e+00
3.648243358177400975e+00 1.418403015982567794e-01
9.963581660440908649e+00 1.847268068286006759e+00
4.635120640910972423e-01 1.035066456313412431e+00
9.848879450817549230e-01 1.114800926757023802e+00
1.660988798351593632e+00 4.822099513216193678e+00
5.891602933861578073e+00 1.939733144935414266e+00
7.648092224063100630e+00 2.818199032590570141e+00
6.607486601375880397e+00 1.071670828303198597e+00
1.120111106736487727e+00 6.264744336750560194e+00
2.870989116342193004e+00 2.222840030087283480e+00
8.590146374004079988e+00 6.196021516077747648e+00
9.153910325467474962e+00 3.756278634075823852e+00
5.684736870538279696e+00 5.731374653174210465e+00
5.843632904894393576e+00 7.646517273373937940e+00
2.145412617565956026e-01 7.263535164976662628e+00
1.183081321050148960e+00 7.941713920408189686e+00
3.240576657190437970e+00 3.479896505454071587e+00
5.720427720893117574e+00 3.881688684269462897e+00
3.384613579864744537e+00 2.646648623549165080e+00
5.571966626065560924e-01 1.676853119212323051e+00
7.185037772438455761e+00 6.422067498176762257e+00
9.271655749236860089e+00 5.852027552680215017e+00
4.947058499599044090e+00 2.318244736590931332e+00
4.826131027380823113e+00 4.652298278275473820e+00
2.742535675762863612e+00 6.698264268398414600e+00
1.167705279100681448e+00 1.340293798075308018e+00
1.505162317424640905e+00 4.301494074511888144e+00
5.175317567773156213e+00 6.847616833515373536e+00
5.727891719013321392e+00 4.535163300423366017e+00
8.678976441303191791e+00 7.273541405524284187e+00
3.841855758053469572e+00 3.834679300868796048e+00
8.797829878209373788e+00 6.966766830195982863e+00
2.468024682515080670e+00 1.128027162577796005e-01
5.405250183238274886e-01 5.631999065243010527e+00
7.031035247071884875e+00 7.170272069386927960e+00
1.645069558100119567e+00 7.628332396957794082e+00
1.434604305694512361e+00 2.852392169687905543e+00
4.170850174005802380e+00 3.378825455586872195e+00
7.542014333576125829e+00 9.291260011468684965e-01
4.411020465401315427e+00 2.944028834329566635e+00
7.256236628174956849e+00 7.280928235292035922e+00
7.225075979101442059e+00 1.111640376130661245e+00
8.217222898919548157e+00 3.761083072962031260e+00
3.789667141941426287e+00 2.327952125604646483e+00
8.249796066717031806e+00 6.092394476935902858e+00
5.575846080116675374e+00 6.801627300882680416e+00
8.818769508839469751e+00 7.710058689873690696e+00
8.726285892810993872e+00 1.014740894634439172e+00
3.926942129277705362e+00 7.378906420968878166e-01
6.461540990676301277e+00 3.068947402976950123e+00
5.333040304029727174e+00 6.821679410432991197e+00
6.665612459738678997e-01 1.688625120758457498e+00
8.782536130282945663e+00 3.625436071759618351e+00
6.167585889029960633e+00 4.462774321883028250e+00
9.203744956593910231e+00 1.036079700121784519e+00
3.357886199329441546e+00 4.931087898350007492e+00
1.143267392657143500e+00 4.596636738080896123e+00
8.406850543482002891e+00 3.987285632514371514e+00
7.938949572206174921e+00 7.785117402385891339e+00
8.266268885141025535e+00 3.511504535328874077e+00
7.560322409783136521e+00 1.912890454999614853e+00
1.597773362985442924e+00 6.831292188992570402e-01
3.380906212385905718e+00 4.553417575168979603e+00
6.222859577083275084e+00 5.391730175703465910e+00
1.348308038345463755e+00 6.815224370557060318e+00
5.986783592420378497e+00 6.741892470164573936e+00
3.620951230093405471e+00 7.556243954826397768e+00
2.739284264942209113e+00 5.567318154952713982e+00
8.435890844558894486e+00 3.129262582453434582e+00
5.262535525783621715e+00 2.706813941305112436e+00
7.393609660329662603e+00 4.646889955320300025e+00
7.008141599930668875e+00 1.630234875791281013e-02
4.301727744432884748e+00 2.770014493617646956e+00
4.492035348250796645e+00 3.160756608506822829e-01
2.322981566928465913e+00 1.448892018362013090e+00
5.267705846387306323e+00 2.683934817247726201e+00
1.079753036047570447e-01 4.407518261600825937e+00
4.550789381107987808e+00 1.286550277819580756e+00
6.371157925873091266e+00 4.676587708510644426e+00
2.989293416642551104e+00 4.390696003569050099e+00
1.487585901361463403e+00 7.302846308947475329e+00
9.566785059690387172e+00 6.537520598994192689e+00
4.872747732450390501e+00 4.432964410751348616e+00
3.828191797270025454e+00 2.808225702309580463e+00
9.398406719906029494e+00 5.569822858131976417e-01
3.004508854408902696e+00 6.157060203984983993e+00
8.901044938986146349e+00 5.754185221060554412e+00
9.571209569630245717e-01 1.245225956952950241e+00
1.596218538757888661e+00 6.475005488433913214e+00
1.948289660521131950e+00 2.825272580257828459e+00
5.749584884701811838e+00 1.444632885588891469e+00
8.738390926768088818e+00 7.661876842899427054e+00
4.570756746149063687e+00 6.028560636018241325e+00
5.694545885673729657e-01 3.090427410031193034e+00
6.947463159094842133e+00 7.969104684097959357e+00
5.615744294992176755e+00 1.066491515505105347e+00
4.520731533243537825e+00 8.479333178396482040e-01
7.803743467437886494e+00 5.924382804120611468e+00
9.190390187160421220e+00 5.903651335409891843e-01
4.237352608950201827e+00 2.136695273657958083e-01
8.731285704343914489e+00 1.936387173815592000e+00
6.925634593083229706e-01 3.232075631595858312e+00
2.608245342689508028e+00 5.284033836182735477e+00
4.990915218663732666e+00 5.959938335840568868e-01
1.489902274778410751e+00 1.789206332970864288e+00
2.743547981468551278e+00 6.345193317188616788e+00
6.141710702560133406e+00 6.452155071470325964e+00
3.097452193056016156e-02 4.803872110766675974e+00
4.152418154612825596e+00 5.743879498391961214e+00
6.421240919672656311e+00 2.376045680182597764e+00
1.501423302888243994e+00 8.117527899730587748e-01
7.996017621376848794e+00 2.955035543573041323e+00
5.816420374604295063e+00 3.487320860055715954e-01
2.467261050103848330e+00 2.125431885254821296e+00
7.884365039994260194e+00 2.882784313340854609e+00
7.646513025964219779e+00 2.513503595080719855e+00
1.438693136217500390e+00 2.500680042499778821e-01
7.522633633747592086e+00 1.396941226230246968e+00
1.413347856341681252e+00 2.393014493708831125e+00
1.267233222171640916e+00 3.768266564988851819e+00
5.855547414908224724e+00 3.163602931277534225e+00
3.107007308287010883e+00 5.898364511233861407e+00
3.313859302308040711e+00 4.613679206565717728e+00
5.953870918095238718e-01 5.753885254887851630e-01
9.894624308226060094e+00 7.884741362029122236e+00
3.401739227092711815e+00 5.839704652561930054e+00
9.801081414078179677e+00 2.966420505513625017e+00
2.949443004839532811e+00 6.892478876807428101e+00
3.431795394017825629e+00 7.995739396965780621e+00
5.408009373378384943e+00 6.461030567250828582e+00
4.647766224928159495e+00 6.496305226049031489e+00
6.671700378996018088e+00 4.696189215554440466e+00
6.188266896780577397e+00 5.893755692886550435e+00
7.597681480027226542e+00 2.483543703655461066e+00
7.728089251927370285e+00 6.666967486617472183e+00
6.596475722733739389e+00 5.487077726355102492e+00
2.162613494578610407e+00 5.893418692291183092e+00
7.656984603658324673e+00 4.918448003093729426e+00
6.548877219363527402e+00 6.759773656408107456e+00
3.877293869114752933e+00 2.234723536566018964e-02
2.355776744398666800e+00 4.297608188344383962e+00
2.932023958744180092e+00 4.114998725072712915e+00
7.536440294680940788e+00 6.728681265076408735e+00
1.075975782952403037e+00 1.193187962888832665e+00
8.232126531920883394e+00 5.931287748375054569e+00
6.003027535486959998e-01 5.953254198368044925e+00
5.487221613149517729e+00 5.805337963015810843e+00
7.253179257894366572e+00 5.837215273372479807e+00
9.319140138362822512e+00 3.070891699813406817e+00
8.330275599392653163e+00 4.063852758804413767e-01
4.972949620986430119e+00 5.928468663046897014e+00
3.483707555591246674e+00 1.819045606452138308e+00
1.529533779779014280e+00 2.311906395823511318e+00
7.708444828094785706e+00 5.468665532165243093e+00
8.088753144099664283e+00 6.274152965726410791e+00
3.990764476178574327e+00 3.605303592425596726e+00
5.558085721689376868e+00 5.439356386883575922e-01
8.635926251476316651e+00 6.606198422068444209e+00
1.807396705050586805e+00 6.850916670411185017e+00
7.260447456001538846e+00 4.495398734335083191e+00
7.610063011393237709e+00 2.736203980728976859e+00
2.733450738248897949e+00 4.726132813553394207e+00
4.487422932147076438e+00 7.934710454869852825e+00
4.868298181527791257e+00 7.810994886981789342e+00
6.511481024965104503e-01 5.990055867784254140e+00
3.325026807525057748e+00 4.534008409422458641e-01
1.862735192630201597e+00 5.609933899251387857e+00
3.227618173220190290e+00 1.648345397857542416e+00
1.025110708479649579e+00 5.335931544600046372e+00
9.206098125502965246e+00 3.401397021501327167e+00
5.090317582494174875e-01 1.084337796083809202e+00
2.136477256376393186e+00 8.735947598144067072e-01
9.373576832249188584e+00 2.254573230421292429e+00
4.402580568665940497e+00 4.880413076310369469e+00
3.626675735925832811e+00 1.090652990580870174e+00
4.515567400195338976e+00 4.917188668082700609e+00
5.399767841195322937e+00 3.260053543258752740e+00
5.247965387730872067e+00 4.191882898898275478e+00
3.702897917131148020e+00 3.243002051095700722e+00
1.395073935897697126e+00 6.238842444230532358e+00
5.619890123011284100e-01 5.821122412767382848e+00
4.201520069917746625e+00 2.939273120532082118e-01
8.924640624119163590e+00 3.236680304114210038e+00
9.404616940498209843e+00 5.839635883350780432e+00
4.704031574094735824e-01 8.636754366078376322e-01
8.912282047633834026e+00 7.956136175781094444e+00
4.649495537137904311e-01 1.483923205471650242e+00
1.311569970210748615e+00 3.352436248158598531e+00
3.267379224783116598e+00 9.907408085075770643e-01
1.033861677669420942e+00 2.887567560416280266e+00
8.274990816335225929e+00 4.509530504182350796e+00
7.029072286679016734e+00 8.813326207390064226e-01
5.058737222229805042e+00 4.988802166479080036e+00
6.552658547685044965e+00 8.331807742587038490e-02
8.296045387444193508e+00 7.758821217235423617e+00
5.223820209084403032e+00 2.563835806622718039e+00
4.462396371109158544e+00 3.041410959382346846e+00
6.684816718267294178e+00 3.826813805390806067e+00
9.251158515116886250e+00 1.448539968889107854e+00
1.912544468198873471e-01 5.724682178158615464e+00
1.870260583340864757e+00 4.411860938968913182e+00
8.922891367796266238e+00 5.630755340881938409e+00
6.883379177450056119e+00 1.826538803789640397e+00
6.580274557389296675e+00 2.116415758330903785e+00
1.362393318449298674e+00 4.791681641931297975e-01
6.162694949961529112e+00 7.219240448554004708e+00
5.019986479006062652e+00 5.842911117591421899e+00
2.481780186858928428e+00 2.070839485870652474e+00
7.028776886038894389e+00 1.974966595138861081e+00
1.067843854101443446e+00 4.625369228245805431e+00
5.711279019526040557e+00 2.276826412172034964e+00
1.928367078248226507e+00 6.763449527237733960e+00
4.302696626929267687e+00 4.218954474540479893e+00
5.313750414548818135e+00 2.737605481942179786e+00
3.122137628667001064e+00 2.562692117832722438e+00
3.655776676472094699e+00 2.245306280739715277e+00
4.445676112724891382e+00 5.005123162285820548e+00
1.375429689044815884e+00 4.983854915840737476e-01
8.657796557291323580e+00 6.482398739710635738e+00
3.736801832105063337e+00 7.981013904566042427e+00
2.457186311530080935e+00 3.667056995249459384e+00
4.340115830679214248e-01 1.705748453551703570e+00
3.757312294588132318e+00 1.044220985740196284e-02
1.270215701708869993e+00 5.972523024132986968e+00
1.543504647797989682e+00 7.288608806197491852e+00
1.992959919979233607e+00 4.769587252340976136e+00
7.417836495090100790e+00 6.234066759524223400e+00
4.573563159383268406e+00 2.972465578042514878e+00
8.936311372508265904e+00 2.566774525331156909e+00
9.196011702514084174e-01 3.456652758087606081e+00
6.405909061498160639e-01 4.743628211364221414e-01
9.523389429173731102e+00 4.814250611588779094e+00
3.797649109264727763e+00 1.839388551239818703e+00
5.950605201603824668e+00 2.092445944781595735e+00
5.519791711200525697e+00 3.535775523944638898e+00
1.885901675595746951e+00 4.319276725159623354e+00
8.699284594005444404e+00 1.242306452153020935e+00
7.268249222327129999e+00 1.565358903939040758e+00
5.852093934366376260e+00 7.225378476558184104e+00
8.478895394824219167e+00 7.889839451894725464e+00
6.472253652452336858e+00 1.558216636198032745e+00
3.361436892464375603e-01 6.694404045378914425e+00
3.343816308613117627e+00 2.332711892622247873e-01
4.492488154941111311e+00 4.808952388487072405e+00
6.991420433975839011e+00 1.332048017191036493e+00
1.695683511284405975e+00 4.558981149446676540e+00
8.412857235619737750e+00 7.910046776746735731e+00
3.259295815105291982e+00 2.841325363288552452e+00
8.696992833400152279e+00 1.452680207442654137e+00
5.790714996118319746e+00 7.568497139987033329e+00
1.191657891000941216e-01 3.275981199687478806e+00
4.608768609766936919e+00 7.506362737213313707e+00
2.261006037509224242e+00 4.802835324731625555e+00
4.875611633091044617e+00 5.877384495519668128e+00
3.128683542755882563e+00 5.167980950646133387e+00
3.747949858179481453e+00 6.174123948766116143e+00
2.329130435978437053e+00 3.021096876423818856e-01
2.903275717413567047e-01 7.678903892741332449e+00
7.402239740483621766e+00 7.396978095750139204e+00
6.421540581007718629e+00 5.052990633805906739e+00
5.192573551635060181e-01 1.335494660964196001e+00
4.013714651827591240e+00 4.345463471057738225e+00
6.767974748921124828e+00 1.886979687716190845e+00
2.328567443340048282e+00 4.489254322831817134e+00
4.624403326168897266e+00 4.530549496445438251e+00
9.815232056337647393e+00 5.929240938592512222e+00
8.264025921813239250e+00 2.088495193871432676e+00
5.575765353921998013e+00 2.880595000659477378e+00
8.530279727169320925e-01 4.691088865523053819e+00
8.207693652847469323e+00 5.988572186635040318e+00
3.341762853402558964e+00 1.705840221711317106e+00
3.807470390812653704e+00 3.332693560665026311e+00
8.537446997469853471e+00 2.826569923696307107e+00
6.217620338055951379e-04 3.854244579464255693e+00
3.822307426743165593e-01 5.298534217593134699e+00
8.410250848464176698e+00 5.881751233311058868e-01
7.580881585704037917e+00 2.618696295179069544e+00
8.782440363615897638e+00 5.063626625516268298e+00
8.368632248685424102e+00 2.104266699906833793e-01
3.924431729609083597e+00 9.019208986475915069e-01
7.131576228499436620e-01 1.063008203856611544e+00
1.708457387226296476e+00 4.271819360120478137e+00
1.661751074167557851e+00 6.414142801165684027e+00
5.753473149844662515e+00 2.913567358314839595e+00
1.764717810748769322e+00 3.185723036252124274e+00
4.384009517163854674e+00 4.798875765002224014e+00
2.676013254021478716e+00 8.499772663637736869e-01
7.123547486390521044e+00 6.702766387071881660e+00
2.980120531110208582e-01 3.598912249100858496e+00
5.129154751146417723e+00 6.899208384213784129e+00
2.198790996942298293e+00 5.176499715529518042e+00
9.924196757383960232e+00 7.353221854940199975e+00
7.081970979500033181e+00 1.814162690300999081e+00
5.766652279576574891e+00 3.639802536123442067e+00
8.526631864281998929e+00 1.568886252644364987e+00
6.735961518505960477e+00 7.811393845300362848e+00
4.277468165174119541e+00 9.476021787610386937e-01
8.991838188781644092e+00 5.187618920824299984e+00
2.357233300939438614e+00 4.412773852856162193e+00
1.162387262907725871e+00 5.173213614656949844e+00
4.144628358704305349e-01 3.174880850863800674e+00
1.027417565713087955e+00 6.683644712955299383e+00
7.885347329027108998e+00 1.456762364339299509e+00
8.360065597750580224e+00 1.775739653903486648e+00
5.090718466981849488e+00 6.554085758226515956e+00
5.738727973811663663e-01 7.580974780183912465e+00
3.762347510414865148e-01 6.607139624621406249e+00
3.787331524567142615e+00 5.926497005964481701e+00
8.856271390651585307e+00 2.699951348612206203e-01
7.718892441245861491e+00 5.349671635224346744e+00
6.575894928189970123e+00 3.300031465438074463e+00
1.544208527337065373e-01 3.654968186223509719e+00
9.055424268517910491e+00 4.103903613487674740e+00
2.804320019572756895e+00 7.206281366185955051e+00
1.232360202675168992e+00 1.787122802457759008e+00
5.375531703024640784e+00 6.196483267802131323e+00
1.351937239393140588e+00 2.089396739323543528e+00
6.894611967212471715e-01 5.136024672007339475e+00
1.239304969528225442e+00 7.148681495845699452e+00
8.671063041622346645e+00 1.460289093314603548e+00
9.389732564214783750e+00 7.787179676715459742e+00
9.676398579757551133e+00 2.362660379066769067e+00
2.973144000229688277e+00 2.349760315267179323e+00
2.723275049099451728e+00 1.314539249559492085e+00
5.070314821830424812e+00 7.235973685426618118e+00
3.764767415353809099e-02 3.856048250343836692e+00
7.129716219123538590e-01 5.126309368729152993e+00
3.701218148039426836e+00 7.614424907632468376e+00
2.242113372751053380e-01 8.173197896398587403e-02
4.677509657753225802e+00 3.326731530537570869e+00
3.790993807760414391e+00 2.077711392690364534e+00
3.061819381420369801e+00 2.288427502016858739e+00
9.092270679319673476e+00 3.117300508985891838e-01
6.433016297143801410e+00 2.977153677051838976e+00
6.052137474359945202e+00 5.100334680497287998e+00
8.536583559201117666e+00 4.401168776869028854e+00
2.533834695151750971e+00 3.567541561747468393e+00
2.766486842930683032e+00 2.494925193950356501e+00
3.972466470978455177e+00 6.607730073911740831e+00
1.576644216821820876e+00 5.240371887250574900e+00
3.567679495630150299e+00 5.411200396072064045e+00
4.735225403762605367e+00 3.910758710505069402e+00
2.383005714677643994e-01 5.938010118962151473e+00
9.727575581305906383e+00 7.250832699764130140e+00
4.782705668660740983e+00 1.231993003072155979e+00
7.312296558558659676e+00 1.759369680611917452e+00
4.357496441966222100e+00 6.319309119194926438e+00
3.120954001168432246e+00 4.306088266941594078e+00
1.407235047532406913e-01 1.988763487394199281e+00
8.313576682330795720e+00 2.911119665723997052e+00
5.174643144250861582e+00 2.105754536001938959e+00
4.128289267702317744e+00 4.653297796154820531e+00
8.535509497498564357e+00 2.149021189450473379e+00
8.115167861859085008e-01 4.616842527224121362e+00
8.758621540168615383e+00 3.401947566800547662e+00
2.334310346720492646e+00 6.286325386959860317e+00
2.630411848177956813e+00 7.810476413546272312e+00
5.339621725213792303e+00 6.284444682622583933e+00
8.710115221693090604e+00 6.747166665871491276e-01
2.852446030331790894e+00 4.985324160890031386e+00
1.998087820811185189e+00 5.881984833094277221e+00
1.327462434044520689e+00 7.569321738099645813e-01
5.092533152316914169e+00 4.174032501160040098e+00
3.401839363164838037e+00 3.046555317356910209e+00
8.793406212321988491e+00 3.739500707421025361e+00
7.394287150034582368e+00 7.315092048254561163e-01
8.983472242439953348e+00 7.066107897269542804e+00
3.954656918225745166e+00 4.770159506866544774e-02
1.694012852282714698e+00 3.974003499328230937e+00
8.155398321389119687e+00 6.807510669551447791e+00
5.529991878599014754e+00 3.514998508534024957e+00
1.184981245937556382e+00 5.079600363598371970e+00
9.417708965599224769e+00 5.380278021049766934e-01
2.686292363201185918e+00 5.666068450019587921e+00
7.915030290965415993e+00 7.499529005525550573e+00
5.234153417572950939e-01 2.390068509475362646e-02
2.806498575889736280e+00 6.374956146053491146e+00
5.175296540074779017e+00 2.789313088260368723e+00
6.781009181542657416e+00 5.133550951286224517e+00
7.046019208167043857e+00 7.027959161261328802e+00
9.711158628076443478e+00 3.150131135567129093e+00
1.508732882983223611e+00 5.068400871239409078e+00
1.149794525720637672e+00 3.172390143848622834e+00
2.559773460872838413e+00 3.903850873972816160e-01
3.879979863789682959e+00 1.306375950901549565e+00
8.907560659619296217e+00 3.405633606543703173e+00
2.658966708034035342e+00 7.940683524500268931e+00
8.378508895539395596e+00 4.766586222680119889e+00
9.706583245471650301e+00 4.086297690362314050e+00
3.638757385893343077e+00 4.646947692886670644e+00
9.682085315568384587e+00 6.370093006652528089e+00
9.373671761203954844e+00 6.017081336057619190e+00
1.909244246357322261e-01 5.634935046442507200e+00
2.145765576445905154e+00 7.406456203275573635e+00
9.346790784279072284e+00 4.063224405118512905e-01
5.956780313474180133e+00 1.805327796549171637e+00
9.809966926732171189e+00 4.634753253385164307e+00
7.882595074716950201e+00 5.548908619663925457e+00
7.571178967030421703e+00 1.832100911631888707e+00
9.432641348048280250e+00 5.751402934592928062e+00
6.723713235132279920e+00 7.485893789346569349e+00
6.916105814367266902e+00 5.347830466608797018e+00
4.672910764877830303e+00 1.028376457590611359e+00
5.805221917684458610e+00 6.594684824426270353e+00
7.516194182183328465e+00 4.298027489556348613e-01
2.738545237108067631e+00 2.196500862930599318e+00
2.776826875723497068e+00 1.730952343627751411e+00
8.947934742913897566e+00 8.483121794624466361e-01
4.431575949418117055e+00 4.577709070839143024e+00
1.016046577875387991e+00 4.581692749704103562e+00
9.638770539258912251e+00 7.982615185147425407e+00
2.522605852022129724e+00 4.063369211850205609e+00
4.426776180658274384e+00 9.184108316889894041e-02
5.268449355420433911e+00 6.012205742685127419e+00
7.681621359765733459e+00 7.759734372131881663e+00
5.935270935491768540e+00 3.561514903794980036e+00
1.004320491412621363e+00 5.925919293514140485e+00
4.876210303842821503e+00 6.193286427245922710e+00
8.342194209480521039e+00 6.515229622446814695e+00
5.644438926400727752e+00 3.476032258951754272e+00
8.790709594889111855e+00 3.468902417841404073e+00
1.209395726793022208e+00 7.656345091078091691e+00
3.654076890284337686e+00 5.575905929925506932e+00
1.597879174947216541e+00 4.517986318229602283e+00
5.040288645355983643e-01 7.772973178576906506e+00
8.367008940952397111e+00 1.205393896115814378e+00
7.974569188837147493e+00 7.973336158845868660e+00
7.184721523574917335e+00 3.449914341248132565e+00
1.876703812416852246e+00 4.246757315288908430e+00
2.089339052382879203e+00 5.508206703981781693e+00
7.382652657119976425e+00 2.205715140273464492e+00
4.846469811729885890e+00 6.627710285787070887e+00
9.955655528556523137e+00 1.447548143113949415e+00
8.611329299975323259e-01 5.312279113147319265e+00
7.456428042714976279e+00 6.260786062395412799e+00
3.438946454935866370e+00 3.629362791310916769e+00
6.508871971375658205e+00 4.213098892880175583e+00
9.852774545213788926e+00 4.689885087897049054e+00
9.733323573853922994e+00 7.788580653741377979e+00
6.455100998770428866e+00 2.310843550590514717e+00
6.143541817551028572e+00 2.934665339657985150e+00
5.629152813620990514e+00 6.616051085206644089e+00
8.738205845112023695e-01 7.265056093828532013e+00
1.203307881962581982e+00 2.207648810855660670e+00
9.583684359045181012e+00 1.084201834298389677e+00
5.814977071811306075e+00 8.608229887176293005e-01
1.627597964862257385e+00 4.385226237528957682e+00
8.490086950222456963e+00 5.753290857300417116e+00
8.109103168661291328e-01 7.026222967120343554e-01
4.595130386342541229e+00 5.434891886594831689e+00
8.448621889808551444e+00 1.790951223501378031e+00
4.229015106404560242e+00 5.791664782073304707e-01
4.396267104116821756e+00 1.406108272303432827e+00
9.445068602922935597e+00 5.490567961577456302e+00
5.919720748965593415e+00 7.669914421232723711e+00
8.524805418255317235e+00 5.233521511102924073e+00
9.646279549050460034e+00 8.862716011482705269e-01
5.124524886737090057e+00 3.571096389918960057e+00
6.350729202045384270e+00 7.706477687922030029e+00
9.597589416720403221e+00 1.161246053848391746e+00
7.799977703213033742e+00 7.568904999698979452e+00
6.842228639583249894e+00 5.486608178588632256e+00
4.866780634463378163e+00 1.187586797045225850e+00
5.831354562251878093e+00 5.980126436451800309e+00
2.591580056428487211e+00 3.100533045562688272e+00
6.124353525548907662e+00 7.884588024131394590e+00
4.285157678361231959e+00 4.985599599073887056e+00
5.682663087545143377e+00 7.112823377468467712e+00
7.272981808427429584e+00 4.504137723892441159e+00
5.860076352371967445e+00 7.221322700920166149e+00
8.532302680390754901e+00 3.172675145103662331e+00
7.239880060916786597e+00 6.134788404388983984e+00
8.763668491402651028e+00 6.530747347303639039e+00
2.517300030233236008e+00 4.435973493939363799e+00
3.843476047201065171e+00 6.492260548130029285e+00
7.160348242118040218e+00 7.747181603026742636e+00
9.242435779711021482e+00 4.629782778272619304e+00
8.526710823657058569e+00 4.834748505194265356e+00
8.206384399664582219e+00 1.692465274036616840e+00
1.206523513273067838e+00 3.410237252340243330e+00
5.998937447145470614e+00 6.734332421576619154e+00
9.446830203615991906e+00 4.496836066643501439e+00
8.741492221402404894e+00 7.216207610197491462e-01
5.060170506184712202e+00 6.147523576996427153e+00
6.278742927023850395e-01 3.298280398914127609e+00
5.408172085820187824e+00 4.186662454165792191e+00
9.588544997764612887e+00 7.161720898025263793e+00
9.310203088255784465e+00 2.393321760101810192e+00
7.883386052085070261e+00 1.589600900345398138e+00
5.589989878255877898e+00 7.408777245100526265e+00
7.197537862245853013e+00 6.521488373090657653e+00
2.811204442915939961e+00 4.877294208111807805e+00
9.683123193809018758e+00 5.776833853544503405e+00
9.088108893851053693e+00 5.307264678569475258e+00
4.419019213166027527e+00 9.823342528623424386e-02
8.297917814910540812e+00 1.173282343952842588e+00
6.004988022535817649e+00 6.813589668155323409e+00
7.088173043944006935e+00 4.187760327297526786e+00
7.224137870064140543e+00 3.758179719187490164e+00
8.898989849135817920e+00 7.320069595276186725e+00
6.070648443225406865e+00 7.029458784631078316e+00
7.247496158935792465e+00 5.048222485257562120e+00
3.232223092070143355e+00 3.008174155097156799e+00
9.162976591920791947e+00 6.836351433874957806e+00
8.698298303009901034e+00 7.128790037333302188e+00
2.058123266199383128e+00 5.832159151469483938e+00
5.998122580038031337e+00 7.066256708493108718e+00
6.729451757127420386e+00 2.581964106564083039e-01
8.339002370962473876e+00 5.356850067854145969e+00
4.896552721641924677e+00 1.248302292444049222e+00
1.052703192637830520e+00 1.589786377247434324e+00
3.683076896589395410e+00 7.421822913905796959e+00
4.099809208042413111e+00 3.308011547054791279e+00
5.447581812960036629e+00 5.509205533887734596e+00
4.670895540942262336e+00 4.709706401227947481e+00
7.570895213460782092e-01 3.330139715735231931e+00
8.317405727750182720e+00 7.058542235366233264e+00
5.487359270592857996e+00 5.531609090037212795e+00
4.657014133661579791e+00 3.743823731903867191e+00
4.379317680303756788e+00 6.827411253849698269e+00
3.907230889011474861e+00 6.869869899220778287e+00
7.948788741072868369e+00 2.298824598248784490e+00
6.865293809275103243e+00 3.122048191029013431e+00
5.314660994598955135e+00 8.748796942083396644e-01
4.185404012879708979e+00 6.745836073896999352e+00
8.817317002957352656e+00 6.297996023162053980e+00
2.055979113522058199e+00 5.477946497775986856e+00
4.370358025173411320e+00 6.715338586919952668e+00
5.104197963976981001e+00 1.771650541296208914e+00
6.460403513662784647e+00 4.353143425609105499e+00
3.447459429601751335e+00 2.211702574368897167e+00
7.246092381894467138e+00 3.187465246026962795e+00
5.471787605675303645e+00 6.580981306484148696e+00
6.271969764722316043e+00 2.083050674972635186e+00
3.639454627446231605e+00 7.054631967388437452e+00
7.127386187740637702e+00 1.824926268420066222e-01
1.564476484981959237e+00 5.873361535805119438e+00
9.421166924086772809e+00 2.867530216718976455e+00
6.876651657675192375e-01 3.348645960543894518e+00
4.614935393737839675e+00 7.699912223401118361e+00
9.106589808150149068e+00 4.310227599785945607e+00
4.372429253693868034e+00 8.395746045550867009e-01
9.791678866226519062e+00 4.857724183579844812e+00
9.782329505117592916e+00 5.310193365969667845e+00
7.317739067205040193e+00 5.508474333574759463e+00
3.781737717988793435e+00 4.122556371429019428e+00
5.417517608314565081e+00 1.427225026314522083e+00
2.347325474151640279e-01 6.606235205243110364e+00
6.324018613113145726e+00 3.736546475899807263e+00
7.617297788127360469e+00 2.186728346303273618e+00
4.572357794126946651e+00 4.347626300161308244e+00
7.278100442335890818e+00 6.538933753383373571e+00
2.153187092654296197e-01 6.574634866288099566e+00
3.077970128506182235e+00 4.282651138808809321e+00
8.156067420278741764e+00 7.286396611922011601e+00
7.364745548300920319e+00 7.557286171668205377e+00
8.734253473090015873e+00 1.351344086244601783e+00
7.078856437264432699e+00 1.288796531383787247e+00
7.169776249107705723e+00 2.141760087055913253e+00
4.288870337785266607e-01 7.238792605951349657e-01
8.519832879298339989e+00 6.672052633679030009e+00
5.226613837608427460e+00 4.667555945343710988e+00
8.102828255345961850e+00 6.452302877634015665e+00
3.297014849416377569e+00 4.394785944490980256e+00
5.717405067958370779e+00 5.736786661033135282e+00
6.439826200901110909e-02 3.790946140757108118e+00
5.571454202488679286e+00 2.909956722506426452e+00
2.954417144905766790e+00 1.504113115818772606e+00
7.417549834351531146e+00 4.983375614280625143e-01
3.476134686407533536e+00 3.888078824398650823e-01
2.465430519082753236e+00 7.625203842442909163e-01
1.896214265270107502e+00 6.906024190532769502e+00
8.327876307887526863e+00 2.320866683230881300e+00
4.486970290530467587e-02 1.669498873119956706e+00
7.824347090050470577e+00 7.687653493257347037e-01
3.974428841552514413e+00 5.418837786913446308e+00
3.264280275834336109e+00 2.967981116685129983e+00
5.442861214035390915e+00 5.365574917452601511e+00
2.979906539124188569e+00 5.894543435147834742e+00
3.894277649341113534e+00 6.707341374180170845e+00
1.701607785804309936e+00 1.170148945363216342e-01
8.344123713465691594e+00 5.381934377404027359e-01
8.733652646621370419e-01 2.095296398527881188e+00
7.444178792943926481e+00 4.735312865864432119e+00
5.130187134367172774e+00 3.625115902941630885e+00
3.367849608809182271e+00 9.642915549687511856e-01
8.626372545415756932e+00 4.827297940929611286e+00
3.067539277089379457e+00 4.447213797157475668e+00
6.516504687228782622e+00 2.924320467714212057e-01
2.426832684747799451e+00 9.462611015320518959e-01
6.360910131283796787e+00 5.646563961971750700e+00
8.321931243794951527e+00 1.611456632948730316e+00
3.907275081824110874e+00 6.458237244667424548e+00
1.955387309531976259e+00 1.110525695722095030e+00
7.409998558851659922e+00 5.913549742290525657e+00
5.401579612250206885e+00 7.761830161028440145e+00
5.050404141031107130e+00 4.991515909968257780e+00
5.330609229638558766e+00 4.385876086563852638e+00
9.901778601493438359e+00 5.997771772739763918e-01
1.614358675458369419e+00 7.425073485008429230e+00
6.823410597106837727e+00 3.566867938814882955e+00
6.048384027850641331e+00 6.019971115464853639e+00
2.653155500348672646e+00 6.611086227189137965e+00
6.990389451477973637e+00 1.729565948091487115e+00
3.914232265991569371e+00 7.163636304726772153e+00
6.665834276710289608e+00 2.396731677592729426e-01
3.023230856979546299e+00 5.293860517116013575e+00
3.539407509054414369e+00 6.229638488884845060e+00
9.731161716963763197e+00 1.759763866621939066e+00
5.480095987913374600e+00 4.181136230040225499e+00
3.005016618614810842e+00 6.303857833879559003e+00
5.331105351371413725e+00 2.397227426934816386e+00
7.144894455899533980e+00 2.197162318330417641e+00
8.850305024302203449e+00 4.219123711318338188e+00
3.046295050148517536e-01 3.944340943097777163e+00
5.013447212949174059e+00 6.898815375418723583e+00
5.300067243494329006e+00 2.123273335151763419e+00
3.838541161141295621e-01 5.157561303346268389e+00
6.689632695562400144e+00 4.771523925131154087e+00
1.424785198811762132e-01 3.879125974492554363e-01
5.793554112856174498e+00 4.307637324943661028e+00
5.832999863303381716e+00 1.361616057984004868e+00
8.892135259543010761e+00 3.162671458018333936e+00
3.652367583329959366e+00 5.586683469356354514e+00
4.684007132027588227e+00 8.041020399927489848e-01
1.312470981144148174e+00 5.703452317105239366e+00
2.233550252018801086e+00 4.980304624638195676e+00
2.890123354227227548e+00 5.954167607324232669e+00
8.126629072580868751e+00 1.626536854284516664e+00
8.567428521234536021e+00 6.578601060479413398e+00
9.040242519188970149e+00 4.384519182205670162e+00
8.684890423522711345e+00 4.352311304458930330e+00
6.065735978786052307e+00 2.511815533057615291e+00
7.683526105990919675e+00 1.487955121580352369e+00
7.344520643432272955e-01 1.746891941518237346e+00
7.777734454482682303e+00 3.731006425839157536e+00
2.601876232097977137e+00 3.043884414099147229e+00
1.314669336641915987e+00 2.601534434319996869e+00
5.134398380980785603e+00 7.131036398961974498e+00
7.379597593151096646e+00 5.578784275302751894e+00
8.115364459096802818e+00 3.297269295311529014e+00
8.360568133358043497e+00 1.544927122283364263e+00
2.606838731865463110e+00 4.680713491449290942e+00
5.682519779240814195e+00 7.883646739714928131e+00
2.801528381895426190e+00 7.430792931340806540e+00
9.442441735226392296e+00 7.604442442603442487e+00
3.867683025461538193e+00 4.877039779545451204e+00
6.248176263371751027e+00 6.744640708136130591e+00
7.304640320973803114e+00 5.762684867547295475e+00
4.493038110324858891e+00 8.121675039447966427e-01
3.006336662430952877e-01 6.710008606172862322e+00
4.112003009178208934e+00 3.443638030788632065e+00
4.136485425767345347e+00 4.727518995713550609e+00
1.525479560207778640e+00 9.802566694930758828e-01
3.604007487800947374e+00 4.853412257505882010e+00
8.603935488248884766e+00 4.240222002791652400e+00
3.638296845317866790e+00 3.527882562085968843e-01
1.695591759506801521e+00 5.536492803119260842e+00
4.142809289162789455e+00 5.954734815715045926e-01
9.623084086390251812e+00 2.327291220767486735e+00
2.980700201474757449e+00 5.411118314376804683e+00
4.073274661675641006e+00 5.719340348097414761e+00
9.706049993579643598e+00 2.012017070562266419e+00
6.095476804649121227e+00 5.279351677931267695e+00
4.283142727620161239e+00 3.780954245938564995e+00
8.525357637739783279e-01 7.341238000720381685e+00
8.275764542976435933e+00 5.097805479789793814e+00
9.106544153251960871e-02 4.942261123065146755e+00
6.114050026301054430e+00 5.825600673486184711e+00
3.500416738647817994e+00 2.824964853221260341e+00
5.527598747825354764e+00 4.038954185722705148e-01
5.055620678423268011e+00 4.497316551122408690e+00
1.772252879232911749e+00 5.746925595845710610e+00
7.624805874632524016e+00 2.613670905318123516e+00
3.961921825002509223e+00 4.933603747817549845e-01
2.537838188450152188e+00 6.886504769023981787e+00
4.173709589892920846e+00 7.344754253142554923e+00
6.611952199242809858e-01 2.719211955918776624e+00
4.613234809432382733e+00 6.354540365566450966e+00
1.220375481713735777e+00 5.649732622242591873e+00
9.503892049608287707e+00 4.674417306319124776e+00
3.944252182594998324e-01 5.422579621400211991e-01
2.794400638370745149e+00 1.105266212970512640e-01
1.743335919487489782e+00 1.851841173153220055e+00
9.053694928998028857e+00 1.843309265840137989e+00
6.951508753303548005e+00 6.099897271455907877e+00
2.533628626935219508e+00 4.585910804846908384e+00
6.533998165548315917e-01 5.867394414431435834e+00
5.445376082077339142e+00 4.638117070405621156e+00
9.130024114101505717e+00 3.608473950167431887e+00
4.916870030395421587e+00 5.973864594822372531e+00
9.408842784657256431e+00 6.341830704539279218e+00
1.025963706933503694e+00 7.637294151845885892e-02
8.624834312979318796e+00 6.472736369377409815e-01
9.818244066963643490e+00 4.368960812955555717e+00
3.260022234938576347e+00 7.260692549927338924e+00
6.931909936370950209e-01 1.766354122200764820e+00
9.735212524850460625e+00 4.550524859863418037e+00
4.000455394612010274e+00 3.782401453965532845e+00
8.939472991880169417e+00 3.865186264766452773e+00
7.685588965978460863e+00 1.701726484716630239e+00
5.649402752047812726e+00 4.784070946933107749e-01
2.898416765483372792e+00 7.311585019262591523e+00
3.255131847804641154e+00 1.171805224847827454e+00
7.638558903664343092e+00 3.400530494488046784e+00
7.922647137502995207e+00 5.662066764527108553e+00
2.075512471579057383e+00 7.332975465008708227e+00
3.061524873594404283e+00 3.450281818801582467e+00
2.306216889888380805e+00 2.333130416141671049e+00
8.179137195171922059e+00 7.433378120125036403e+00
3.335772235726150114e+00 3.043856249548920090e+00
5.575881331747837066e+00 7.274124805661569937e+00
8.604273733971334437e+00 1.797171196023541917e+00
3.392120328302078214e+00 3.931448095692214650e+00
8.647222245854080391e-01 2.033785522730542361e+00
6.434736616656795860e+00 3.282399744066757385e+00
5.413625374840780324e-01 5.670940028199587424e+00
6.804947072475627579e+00 1.733434372782101107e-01
4.913947033326478753e+00 6.015156832569708456e+00
9.023018379246284582e+00 1.203459346357464099e+00
3.309196029049443766e-02 1.977217949498963456e+00
9.175162664204796314e+00 8.814060809662143114e-01
7.232593217633228377e+00 5.272114410265810847e+00
1.804908140792595983e+00 1.330982837272186359e+00
7.495711044440729331e+00 7.581777170237984365e+00
4.817147192996555916e+00 2.854052328462640453e+00
7.643427672317627319e+00 5.916418568658664334e+00
5.230908366486847427e+00 8.422422190147740295e-01
2.920655155047975349e+00 6.776932299986995645e+00
4.597613810829216163e+00 7.063544377113126771e+00
8.140010696121652956e+00 7.667010135447455355e+00
6.334985188292455938e+00 6.933368454099724687e+00
8.847994637751621649e-01 1.152287189449812566e+00
4.373982085960307131e+00 6.238184796348670069e+00
6.516694272884339334e+00 5.324845702589368734e+00
7.187943580141133992e+00 4.615796732163408578e-01
6.181747896720118263e+00 7.457470898368325329e+00
1.435936813089125907e+00 4.492780754833630041e+00
8.928496019561801944e+00 7.508265193751166855e+00
2.848087437832318436e+00 7.413264040601667659e+00
7.455677095902032647e+00 4.580811523850663924e+00
2.460269616753829602e+00 8.095692152412459208e-01
1.582796160721013923e+00 4.485662869386978890e+00
7.878537020727471862e+00 1.532119758859724179e+00
6.490881980602514645e+00 7.465805894079506011e+00
1.981902849234936648e+00 9.331289101074027315e-01
1.989686226775955191e-01 9.556788099913680057e-01
7.087975469935394734e+00 8.879037926616835108e-01
2.321997597883870057e+00 7.153219417229099264e+00
5.269736985306910704e+00 3.412254047276084279e+00
8.473765011166605632e+00 6.641807365830778132e+00
2.585956103207926127e+00 6.765013609053474042e+00
7.060103221126542650e+00 1.023070267331786631e+00
7.227267820419930544e+00 7.233814704997459266e+00
1.377935516536542560e+00 1.334436118919842151e+00
4.999846478230406177e+00 4.087905823721841081e+00
4.615913904705348791e+00 1.208628067144283946e-01
9.637152897147787556e+00 6.193338647640415751e+00
7.567597884016409537e+00 6.008424882715867277e+00
7.822926399251086238e+00 2.207937081465636275e+00
6.890108787327320350e+00 5.893046813618452617e+00
3.577068951695179244e+00 4.562392310155438224e+00
9.120688706342575003e+00 5.032603309111571832e-01
5.491520197026206418e+00 6.464085520676762897e+00
4.079805238305391768e+00 1.847871330165713921e+00
4.952623144501536956e+00 8.872399505446724177e-01
3.738415527741922872e+00 4.871647189558243163e+00
1.134693161830216956e+00 6.955034426357791233e-01
7.612097288801844552e-01 3.685619868755884987e+00
9.884105331721567467e+00 5.585904297164901777e+00
8.470722230151221055e+00 5.483923569791173236e+00
6.633219458408029290e+00 1.482381381072623405e+00
2.404888905379921837e+00 4.727988775077219152e+00
6.347285515749280904e+00 1.216441975551560972e+00
6.800728481356923538e+00 4.694939286342565410e+00
2.345475828433097654e+00 5.022673439053075839e-01
3.208275723027953497e+00 9.519270443833898199e-01
9.794822375057021802e+00 4.527880937747618795e+00
6.778828930513100204e+00 6.118238018810968626e+00
9.252799211775673882e+00 5.291657557483266494e+00
9.331582236966173838e+00 6.395459440674638785e+00
2.731946502212225791e+00 4.910833472164379820e+00
6.039745089737191819e-01 3.336075317443019550e+00
4.684894799910508389e+00 7.962918855097091964e+00
6.677017511310358699e+00 6.023611036806659769e+00
1.813093776752371378e+00 5.384612274434941170e-01
2.892261605392914880e+00 5.836064236196343735e+00
2.530202794626967844e+00 1.269707158912485312e-01
2.758009957011597901e-01 4.981883202672219291e+00
5.485881047699532331e+00 2.454260801246320511e+00
5.026527636592764026e+00 7.315216242705667504e+00
6.173723241187447641e+00 2.648987612249531054e+00
2.433784221410435489e+00 4.827859145863934387e+00
4.326708856245654822e+00 7.503766497153828929e+00
4.725285549297240095e+00 1.621994111197390787e+00
8.462020518332247221e-01 6.652994896802869818e+00
1.801834375157953527e+00 4.834349465500933363e+00
4.139103435880043591e+00 8.623905737803871929e-01
7.316807665580933318e+00 7.507885601513835994e+00
7.650592129015645781e+00 7.886775946490018896e-01
6.265182307543248008e+00 6.176070503648966259e+00
1.493084042825923996e+00 1.553134053575718099e+00
3.583897308731183173e+00 3.263033245482878542e+00
3.313610000248053744e+00 1.271001859304395687e+00
3.542716513106336507e-03 5.675828167153794901e+00
1.038816648841397461e+00 5.590595223819976312e+00
6.806436294310502788e+00 3.468963010529741098e+00
3.912738602289000944e-01 2.460939867716200879e+00
7.009043648455119069e+00 1.066703256412973033e-01
8.438988856395173599e+00 6.710830454112943322e+00
2.407055420358905629e-02 3.697550569571996348e+00
4.018484099452617642e+00 4.207950819167590062e+00
3.443206386487962511e+00 2.140722434564433563e+00
9.736198877169307764e+00 1.028053192975686869e+00
7.661429761868170374e+00 1.364301281759694007e+00
4.166350155634294339e+00 2.776948244301483015e+00
5.196185247661873952e+00 1.139555073755339265e+00
8.408117804409739549e+00 6.421253853389036870e+00
5.230620019378284802e+00 1.666897269102584289e+00
5.844446606357017515e+00 2.292306620398311345e+00
4.592922757978657344e+00 6.946242606636031880e+00
6.723856929533642557e+00 1.003168174801072787e+00
1.242060088438483589e+00 4.263865697936418009e+00
2.837765943826144888e+00 2.456964054929446029e+00
5.436696304971212257e+00 1.408162824609870079e+00
5.212655689138055770e+00 5.792904952618512127e+00
1.173793297322355267e+00 7.338138461196347606e+00
6.791115721674267913e-01 4.097917428809033424e+00
5.025410939162609836e+00 7.433688414498270447e+00
2.314043968273065133e+00 2.105210800637745905e+00
2.322142459245996271e+00 6.690448907334538120e+00
7.559754291503423040e+00 2.315169297685601535e+00
7.600819739035651779e+00 6.931355613764687007e-01
7.800429956240332530e+00 3.167149194284210267e+00
3.594846809526187847e+00 6.857165943382388384e+00
1.871150386562266954e+00 7.511693123959997109e-01
9.618340213604048117e+00 1.264846810818387013e+00
6.384790639583275862e+00 7.618170863659681658e+00
9.227289232260385887e+00 6.936871448626567904e+00
1.268422312557705434e+00 5.029876560628548710e+00
7.680746081169420592e+00 5.252975638746295139e+00
2.289054170505663066e+00 5.211771533674410151e+00
1.473790325776079824e+00 3.246916024853429228e+00
1.983252773950949788e-01 5.257266812824544999e+00
1.791914309752274947e+00 7.863974781195227415e+00
7.268767217390495361e+00 3.629611872959770835e+00
7.301344733968312184e+00 2.853755444202912273e+00
8.350687132146996206e+00 7.202653822719960353e+00
3.016555189230841982e+00 6.710955624720356560e+00
2.412473595123976189e+00 4.954859796897857827e+00
8.175791711579451615e+00 2.838457786806128702e+00
9.297629760949636335e+00 6.980357069404743875e+00
2.954111807483159602e+00 7.690492213970061997e+00
9.980529066686463224e+00 7.910126803610616264e+00
3.566545686203900445e+00 7.961735861406173953e+00
6.748377071594648946e+00 5.233848367358992171e+00
7.938963683699689078e+00 9.534479672340445688e-03
4.355048444347739967e+00 1.111249786916710391e-01
6.114858972040809526e+00 4.344579223491948916e+00
5.819780671169716868e+00 4.233588976182709906e+00
6.761721944181963373e+00 3.548963220576914601e+00
2.736448786233879105e+00 3.875949026305295142e+00
6.967581468955551749e+00 5.458341219974677472e+00
1.235287586552663575e+00 5.274630472502384926e+00
7.410513419133706314e+00 4.056685182779281362e+00
8.642730857523257981e+00 4.399488315775116121e+00
3.835171136461168473e+00 1.099166908236533402e+00
5.810810690858247973e+00 1.350399951035855750e+00
4.811975932424928715e+00 7.713435408817668204e+00
5.582426395339216363e+00 8.798925067186331717e-01
8.334489556592361126e+00 5.658553112469595803e+00
3.764173052582325596e+00 6.052434787033318386e+00
1.396420071772541682e-02 2.252611401408619152e+00
8.356434981654505378e+00 1.836656354922146406e+00
4.819548686260903381e+00 3.346704333587219971e+00
4.317534857809773641e+00 1.982162871794254322e+00
8.826111161424600837e+00 2.249503476766481214e+00
9.082024575798997024e-01 5.152666576624274519e+00
7.881874782746124630e+00 2.232391882662508209e+00
1.471566431431240440e+00 5.273281120548113599e+00
2.952660645797790195e+00 1.910539537599989401e+00
9.409264636802198822e+00 3.409710479195704025e+00
2.744784201263898105e+00 3.745008403222365168e+00
9.521179788940132838e+00 5.246350337549348097e-01
6.400961622075795887e-01 5.452837515980486494e+00
7.788826688785890795e+00 4.549128899832011186e+00
9.783534720634312620e+00 1.877961641103814472e+00
4.585475700278662359e+00 7.186358726113186712e+00
1.305361309463044517e+00 1.360285639846519068e+00
3.500314202155356824e+00 7.531301373500322249e+00
6.582071621819778784e+00 4.757568773264779338e+00
5.905874861433084710e+00 1.792251057591767172e+00
2.873081680124498494e+00 4.432095326762048870e+00
2.920505401380863120e+00 3.868933445358858414e+00
5.654314077105224712e+00 1.484027060817272314e+00
2.786050866358142919e+00 2.892506960054045173e+00
1.963541775455203142e+00 9.606236998527464266e-01
4.366868164395657281e+00 4.962920145412185846e+00
2.387046536423932608e+00 5.336615736428215406e+00
1.471656125069950027e+00 6.408939550524269890e+00
2.120470533567540006e+00 5.856150785806829795e+00
5.560586713017771743e+00 3.926567286929015133e+00
6.450311858981142343e+00 3.540549351899730190e+00
7.648747704580091344e+00 4.700552952847310451e+00
7.827284320136359774e+00 5.968425088908854370e+00
3.848078631998916865e+00 4.524970003283959485e+00
9.606529394322102178e+00 3.094160513468540152e+00
9.860290063620073653e+00 6.186113728287461200e-01
9.977236222106562025e+00 1.077453283053464439e+00
3.753296071048239924e-01 7.622075372416598604e+00
5.375169886391267582e+00 8.212595601511960552e-01
1.441414942925536291e+00 6.329232675091231108e+00
2.970432203659646220e+00 2.522266327129732311e+00
8.053704771358916048e-02 4.208665917598779060e+00
7.351794491151311561e+00 7.609633395897174246e+00
1.478931010639072952e-01 4.341345846547259413e+00
1.274630860700199930e+00 1.125410114487280566e+00
6.650328679903017459e+00 2.487213410219803578e+00
4.144112524113476859e+00 4.987426814482454063e-02
9.886862198365305332e+00 3.942173031747588041e+00
8.769928567992034019e+00 5.857481290837755594e+00
6.174062361081436912e+00 1.118067001664364568e-01
7.056145408968017563e-01 6.170949480526708442e+00
9.880268098158857981e+00 5.444884364621343842e+00
9.081712428025754846e+00 7.989611401978412353e+00
2.870970338651076759e+00 6.288993836308275576e+00
3.314762694619663108e+00 6.117352335722995527e+00
8.365737188209624975e+00 3.345257895623629629e+00
6.025506608345221338e+00 7.738337880108918654e+00
5.949864521489556246e+00 2.586773653191793088e+00
1.523544522054777195e+00 5.673825988492273709e+00
9.672414807112128532e-01 5.117236714562791278e+00
2.104338336535660492e-01 7.748569707159554731e+00
9.245300360182605814e+00 6.525035226559581680e+00
5.891605105442426549e+00 5.823131204586508680e+00
5.950939447333612797e+00 6.551612926169720907e-01
8.825431162430248833e+00 6.938087288894625004e+00
7.948563676016339841e+00 6.427511009754262261e+00
4.057839382148764606e+00 3.580917718229361668e+00
3.079497260327552777e+00 4.383712026785840266e+00
2.322191649187677065e-01 4.634584701675641405e+00
8.601882912915918666e+00 4.795208473271460825e+00
3.127808694022866653e+00 6.928002894924100374e+00
2.412666186828932524e+00 7.272973007752260521e+00
5.481869858509136328e-01 4.956547234028032101e+00
5.610703314672340625e+00 1.478033548716035206e+00
3.953469508136596922e+00 3.146765985813220645e+00
1.655406052046459742e-01 9.827938524178048141e-02
3.706792926623988293e+00 1.751258233047331636e+00
4.371889291680774114e+00 3.104516622352941901e+00
7.549138690422394049e+00 5.469186185747744844e+00
2.610257903304755711e+00 1.209984543294496007e+00
4.118783634606759669e-01 5.493590518799837952e-01
6.675226628184683264e+00 4.400598587085992719e+00
2.672059051476263214e+00 6.126606658853794407e+00
8.685792969465765623e+00 7.944496711382909915e+00
2.633814873184523453e+00 7.299498045001415747e+00
1.203951678752004373e+00 2.524089005073335557e-01
6.492891284427093623e-02 1.404329707859019116e+00
3.514173275017405729e+00 4.795890808987801179e+00
3.109137001038659864e+00 1.766155911536325895e+00
6.043155506991428894e+00 4.383620851858783141e+00
9.129872637462918661e+00 7.072532613835660342e-01
2.222825694974164268e+00 1.109564431038602805e+00
8.328905070481595896e-01 7.150052506029337174e+00
5.804013663817744195e+00 9.415686168379400200e-01
6.037813533339737582e+00 5.805460939379119445e+00
5.982851356875027449e+00 4.098615177649365116e+00
1.573168999501656229e+00 1.563998965588206502e+00
3.995670372307598139e+00 3.985906847917943807e+00
2.642133315347655831e+00 3.304621575416943458e+00
4.207434469029346147e+00 5.402017901551297463e+00
5.338715457773906437e+00 4.471486224325111003e+00
5.310590619740201745e+00 4.999981414356943432e+00
7.697465749041415783e+00 5.399371814752077725e+00
8.440334669534985679e+00 7.202655218007034676e-01
4.832314556280251416e+00 2.858933357399277675e+00
4.901665891717477130e-02 2.163694614663848270e+00
2.105769737376619322e+00 4.111309880007196327e+00
2.447334901900639625e+00 3.909294419150607602e+00
1.685381812773661947e+00 3.631411453428366798e+00
2.225314150186981976e+00 4.784587797961369127e+00
2.209870526024528825e+00 7.675095814722690868e+00
8.226791924306771975e+00 6.159820706965746240e-04
2.061201891013405785e+00 6.499420083027281692e+00
6.622996455316221276e-01 9.881630429586962805e-01
3.406560515069537942e+00 2.293970585889727687e+00
5.873049642538971327e+00 5.597134263240253205e+00
1.352570908082528778e-01 5.278679510703576661e+00
5.436449184456224160e+00 2.420727246834219137e+00
9.256874201440490335e-01 6.853942334645092060e+00
1.568643198048720322e+00 6.723016279222635561e+00
4.540380138887347705e+00 4.100823021862100681e+00
9.101549572339456162e+00 3.192085348770941522e+00
8.353516998219722822e+00 2.767273895347496016e+00
5.074382942446057143e+00 5.923721224289980825e+00
2.388523904970393019e+00 5.385855693332392669e+00
9.450645563849223052e+00 4.411600714180756277e+00
3.899321402132172043e+00 7.576990752038689436e+00
5.845793406638951417e+00 5.234469703549321729e+00
2.679302871891622306e+00 4.047879567853476246e+00
7.486238363933042095e+00 7.455156811947826867e+00
2.918546456699433467e+00 7.787353444899441257e+00
2.838801156511929769e+00 4.085080245101115892e+00
1.681486858151408637e+00 3.911047716707617639e+00
9.853544393535772272e+00 3.836363325657724310e+00
3.390682282573874495e+00 6.900637279300860349e+00
3.786581623866264401e+00 1.234991077106871948e+00
2.948753461595496006e+00 4.578995020413188399e+00
6.058264649844340433e+00 7.675915475306213764e+00
2.309530019331408113e+00 4.044812075039495802e+00
8.705533806597880897e+00 3.490262168314189672e+00
2.673594066304913142e+00 5.170694295448841515e+00
1.387406403873683303e+00 1.937629179847440319e+00
8.547021158442376532e+00 1.511428027401034768e+00
6.881834919568872166e+00 7.216441695669082002e+00
6.807064284862422099e+00 6.536109986872836508e+00
9.875191876897730481e+00 3.355049767976562514e+00
3.580498969470826687e+00 6.678879895653874854e+00
4.231210849312486921e+00 1.288159428044068910e+00
7.578029834093413797e+00 2.566415495955383541e+00
9.271164582698164125e+00 7.643763437484774492e+00
7.886380188233786726e+00 1.182576910624717037e+00
7.472478409055205439e-01 9.111438420635193935e-01
1.074617979577546789e+00 5.737256790609999157e+00
3.824778223826887924e+00 5.793922186655734663e+00
3.807649547759301978e+00 4.335520086973172482e+00
4.129726562036105442e+00 1.916722898586117552e+00
3.211789287524629000e+00 7.166078333985249849e+00
8.130015769601683928e+00 4.990884665744775184e+00
5.618396735916691753e+00 3.941718966782148392e+00
6.895938091345144016e+00 1.763525030053001430e-01
4.350565987747742724e+00 7.477866781684330277e-01
5.213743076464058213e+00 8.926722112034166656e-01
5.720710334143190856e+00 7.485592779035183497e+00
3.576170875224733425e+00 7.215496016932210210e-02
6.898397260925824170e+00 1.476749651278756126e+00
3.149216421837212287e+00 3.343341717444979544e+00
3.681884011718276284e+00 5.488638255618454309e-01
6.537732396791524181e+00 1.167725942766386638e+00
4.268022224330454861e+00 4.239745617622330265e+00
6.229002551635309359e+00 1.254656539107997126e+00
5.633960057684808120e+00 6.379738178305063734e+00
9.898926576367784946e+00 2.869832409567749210e+00
5.518961218769192989e+00 6.953140023517201840e+00
8.156461585280705862e+00 5.405900536925282829e+00
6.599902649706538504e+00 7.842892842637425588e+00
5.013133136164501735e+00 4.727518188127218579e+00
9.805332142714286547e+00 4.727447055352196337e+00
9.539075343630985415e+00 5.112514087298738907e+00
2.961650709816596727e+00 4.805044901343106467e+00
5.419462879988396153e+00 2.439295478973614095e+00
8.415422748579260315e+00 4.640284928937965958e+00
5.875857656552875952e+00 6.594370083588272813e+00
6.497980683693340254e+00 6.243223920972738483e+00
1.528035761206762988e+00 3.536680861663725750e-01
6.490792078207646476e+00 1.858304787079655185e+00
7.084089835793148993e+00 3.639781372793928327e+00
6.092237625499140385e+00 5.124762787084339521e+00
1.559932035042472798e+00 7.405873646401607502e+00
2.200441515283419136e+00 7.383520454225930507e+00
8.228425268772646461e+00 6.594074994865423811e+00
8.755222447879422276e+00 1.682324704418669548e+00
2.675730940284993586e+00 3.252358652838903019e+00
5.429896361600265564e+00 6.944787206138296476e+00
9.243060559046337943e+00 3.009879466461628184e+00
9.307811769939732471e+00 2.403259336948322833e+00
5.353041707979376618e+00 2.530809373513482896e+00
3.882562988732118914e+00 7.157921469087395572e+00
9.182506713181856739e+00 6.265550011343422376e+00
7.030064228846275576e+00 7.183029683366809692e+00
8.450356576389607355e+00 2.714944909915661952e-02
5.465233631986579077e+00 5.237675519441379990e+00
8.954419807540208609e+00 7.549786205086651769e+00
4.331422688821527700e+00 1.652084369414927423e+00
3.826236037211566909e+00 5.515109263114616134e+00
8.680238389186808234e+00 1.256642227640859311e+00
7.850202540983994837e+00 3.658848092858081102e+00
2.980618849773261303e+00 7.992188185306057235e+00
3.606369930249941902e+00 7.481117733875162656e+00
5.649099628494753667e+00 2.205870926831410728e+00
4.595855614135905043e+00 3.072163373258764985e+00
7.726480211898478778e-01 8.149261673439225362e-01
3.800747168264484444e-01 1.569655473945673840e+00
5.449493026843544641e+00 3.603795091303119591e+00
6.098352384305499641e+00 7.551443102850672773e+00
4.327075889054920133e+00 8.514312621494610767e-01
1.241654909376876947e-01 1.215632529922251237e+00
2.614243921478387467e+00 7.622444329053602807e+00
8.244313036327429955e+00 6.942105644408654186e+00
9.090478316774611045e+00 7.397839318090285943e+00
3.163979085698060967e+00 3.025890058141411210e+00
4.733088768384623890e+00 2.990435014121189283e+00
2.353437380703216952e+00 1.473085786331776781e+00
6.045183600451364825e+00 5.246586850787554823e+00
2.701858677261465225e+00 3.340416084230739990e+00
9.711936255594835643e+00 9.144302666119514811e-01
4.604792870875701993e+00 8.099718308731143068e-01
6.844794750370354564e+00 7.249050890908222300e+00
6.396808725282473240e+00 2.893570114806018445e+00
1.052404599416467690e-03 1.124969419470083665e+00
3.711263303085987619e+00 1.076389634403521534e+00
4.958259658596717578e+00 4.246424295714678721e+00
3.364157054507797895e+00 8.961933098974741441e-01
8.189877709632963132e+00 5.158745758205025567e-01
7.679512415199455155e+00 1.719903828914942423e+00
6.196014179607743699e+00 6.184876585599339727e+00
8.476260340493737999e+00 1.715742864238290366e+00
3.050805476765151347e+00 3.181341639436787716e+00
7.950215566352283325e+00 4.028237171479244871e+00
1.973600723206423435e+00 2.201086313695305385e+00
7.809888644479214825e+00 1.875764402680093923e+00
9.750886123513977211e+00 5.424866640674180118e+00
9.980840695789240158e+00 7.004600280465880680e+00
4.650760145691270608e+00 3.682328462021982496e+00
1.811602596736907600e+00 3.117992813964777454e+00
4.407624626745936247e+00 6.703109881726420305e+00
5.905000467561915656e+00 2.837991396549994327e+00
3.511011279005062935e+00 7.646495304417824102e+00
5.977469073668104649e+00 4.735512345577886251e+00
2.875177718070685007e+00 4.156218901568226265e+00
6.031117156714271843e+00 5.875095133902350497e+00
4.745088854763706898e+00 6.169628769483681552e+00
3.825056722552782063e+00 3.825333886033044806e+00
9.920206035486060614e+00 4.166441811959206376e+00
9.897448129301070097e+00 3.490249329099069264e+00
9.879608361845184206e+00 4.373392434422749275e+00
2.338637519119814989e+00 1.331048928141597365e+00
2.419925615493401239e-01 7.672587589337436675e+00
6.899692435245220246e+00 4.726524719314606493e+00
1.104731734042491142e+00 4.692468465660878607e+00
2.777949848462074378e+00 5.754432871867938282e+00
6.114912235009941632e+00 3.775268024955680701e+00
5.299906609251944012e+00 6.324708550621891412e+00
3.836178338869784543e+00 4.679343379199123909e+00
2.919197708501085842e+00 6.016509074119840150e-01
2.908365768297328735e+00 6.770511362063774463e+00
6.091002107942385280e+00 1.829554777703243040e+00
7.428523186344349050e-02 6.685454021845779415e+00
3.359022504833502065e+00 7.816150067331677498e+00
1.662761300835080558e-01 5.473329518326499610e+00
6.646492963065018245e+00 4.135350627165215620e+00
2.476151505787280716e+00 5.364452780599931359e+00
5.592618000312445936e+00 5.173563188621232101e+00
1.639929097270008684e+00 2.539823812677295400e+00
4.702881885418808139e+00 3.819661634128594052e+00
3.896670194032529011e+00 7.258145192743415741e+00
9.810489036578312394e+00 4.976390546206744148e+00
6.416934879479110343e+00 4.724825468054614674e+00
8.804449794547475339e-01 7.967252099806562349e+00
9.114743384190393982e+00 7.752892965058306274e+00
4.376435402672131936e+00 2.354234816952933684e-01
7.282172674525765999e+00 3.324149931055565332e+00
6.459102153834649584e+00 5.743295080673247455e+00
5.043735106348504971e+00 1.796202928737986149e+00
1.031462938657303763e+00 3.195469714519268756e+00
9.952379316993681613e+00 1.798922727704319158e+00
3.699672708061929605e-01 6.749091999268862274e+00
3.684341569448954523e+00 1.354177771662628871e+00
2.822484220226351148e-01 2.908874539171594442e+00
9.396045124926587278e+00 7.524553414358274850e+00
9.037667149265690369e+00 1.359587153988403685e+00
1.797091843690727941e+00 7.696841736712708659e+00
8.333461261258754860e+00 4.942109165855534059e+00
1.202966590240217570e+00 4.558539777966697848e+00
3.693592727938237452e+00 5.561775478198862643e+00
9.239380040447469966e+00 3.688253767094296975e+00
3.104959473894827404e+00 7.599824546694598837e+00
7.766594202897874055e+00 5.416612551209792237e+00
6.757818829888165624e+00 1.851855463164809201e+00
9.868790597602256298e+00 4.252436242620373896e+00
7.188084681406781140e-01 7.003006115369224460e+00
3.323905236606028435e-01 6.194315796164774568e+00
3.466642022397976586e+00 4.388555755389894841e+00
3.671125003545840926e+00 6.760055241452427310e+00
6.982374930848170180e+00 2.018935360921378930e+00
7.507682974692952094e+00 6.848373092813038632e+00
3.603495362533772894e+00 6.987155321177406009e+00
4.300536178626311212e+00 1.752522614694894010e+00
8.721062663302316054e+00 3.378518176086896752e+00
3.976000032383685046e+00 3.502276407889358012e+00
8.335037357717212103e-01 3.471050900714376830e+00
8.317495368045378257e+00 7.460150964266175855e+00
7.629947106509582522e-01 3.479799073224266515e+00
8.742923021723274957e+00 7.901172009892247772e+00
4.183066729688707852e+00 2.637251425191202259e+00
7.539143797504137545e+00 7.044611511949924854e+00
1.462386421400777570e+00 3.598622065232497391e+00
1.890530617762317123e+00 1.162047910768162495e+00
7.992249006639273290e+00 3.228296533348453679e-01
8.237187394425804499e-02 5.801304438309874634e+00
2.696770531473808852e+00 6.784113376782066496e+00
8.630207733143359761e+00 3.718728973352570577e+00
6.888719598187032389e+00 5.596546913246924326e+00
3.484820051863313228e+00 4.975659608810299339e+00
9.722081407897293914e+00 6.672650572124354085e+00
1.939028913396672049e+00 3.281187251388780979e+00
2.987938363724013335e+00 4.641406595499971921e+00
5.434696188326087807e+00 6.290202105550037892e+00
6.490444252680815929e-01 1.397051859637933546e+00
3.589753323169042609e+00 5.166715604804386075e+00
9.615642914519785478e+00 1.964060654764518965e+00
5.313062101892426448e+00 1.959849416968975966e+00
6.153530674483329577e+00 1.339270791291785834e+00
9.969686566691457585e+00 7.116388482505919377e+00
8.109250220552640442e+00 6.842362440117264022e+00
3.882458864969768886e+00 5.578237557680326475e+00
9.589101979388127361e+00 2.812036529118505435e+00
3.655226041524476166e+00 9.998046918820735485e-01
4.667989665073263517e+00 5.293447342405680267e+00
8.730894761328467979e+00 1.425613934222351276e+00
2.620235234965690996e+00 5.385386703141096909e+00
1.260784467506755879e+00 2.408229717580613993e+00
8.893872326329407940e+00 3.994873332791615717e+00
7.428724930763119794e+00 1.147162395865057860e-01
7.798720701196516281e+00 5.620069441050296710e+00
3.465707695941015132e+00 2.697975230062702678e+00
9.090117846048542560e+00 5.868757801843708322e+00
8.264506110599018740e+00 7.413608279153951486e-01
1.502881141009045907e+00 3.577607905954378609e+00
8.154582125683797145e+00 2.404969744215353700e+00
8.035103728943052914e+00 4.675012157444691674e+00
8.344589160261740801e+00 2.791411438475610574e+00
1.234635411327492660e+00 5.741539127918731111e-01
2.784095281935694555e-01 1.217225199893309018e+00
5.937209393201099417e+00 3.612042994965290355e+00
7.475653688321163060e+00 3.961560086502038835e+00
6.243639965123826130e-01 6.973328079688807080e+00
6.969545941901028385e+00 5.271684438301805109e+00
9.890603600150507546e+00 7.848449552361463688e+00
3.067112991562782831e+00 3.745275035790411877e+00
6.630649737757533302e+00 2.673087247421997326e+00
3.032845650982304520e+00 3.221113898764861538e+00
5.541871571999865687e+00 2.791247685816649948e+00
1.848913667128169180e+00 2.594400140313767089e+00
4.190446728437971835e+00 5.222946323529717993e+00
3.516058553329091119e+00 4.504250734561890290e+00
1.559126268405502946e+00 9.781399829448966798e-01
9.019483113409066277e+00 3.540857889810459014e+00
8.206358754800092470e+00 5.062189116301171410e+00
8.303033454938290703e+00 4.252110101231679096e+00
9.773448868436933168e+00 4.690173780859191233e+00
1.625061335530353368e+00 6.668480992009667929e+00
7.805425277815536411e-01 3.409697120066798703e+00
7.570599200428018705e-02 5.190424569636173047e+00
1.643624180884484254e+00 2.231049253733070614e-01
2.449253459005362732e-01 7.515195201601992281e+00
1.315667007526225563e+00 1.890449635479489743e+00
1.268561984978294754e+00 3.137105459436239308e+00
9.178098416106722723e+00 7.194148439804451733e+00
2.942823725058066664e+00 1.105950809840111404e+00
3.101224659585657406e+00 6.676198068917811312e+00
3.423287635676650620e+00 5.828607772290152589e+00
6.781306325002995017e+00 3.528354538080090030e+00
4.961525838436831037e-01 8.241279757217947477e-01
3.338714266931497310e+00 7.015586196782459538e+00
8.498425732586556425e-01 7.957857444259163415e+00
1.305855051086567409e+00 2.839587092606335794e+00
1.824724200500369431e+00 1.461116240880859785e+00
4.135119461233328408e+00 5.289155336672124008e+00
3.853650390742632048e+00 4.810836237494299894e+00
9.326829243404494818e+00 6.555724702722408814e+00
5.929049386752152095e+00 4.844589287179165815e+00
2.000249273542694439e+00 3.900239012084263379e-01
4.648679492102070210e-01 6.194733414408742256e+00
6.981183032899816787e+00 6.158411799417116583e+00
2.737305436612195386e+00 2.657006294873559327e+00
8.952679618443079690e+00 2.316748407912426089e+00
2.472907132779678108e+00 1.060132747486917992e+00
4.304482575415748080e+00 1.473186810868026164e+00
9.032899098043243313e+00 2.966909548193545021e+00
2.115187455033465724e+00 5.265252161366485772e+00
2.476573151050507349e+00 2.106857075430734305e+00
1.654872018083342056e-02 3.227827449596682108e+00
1.599451732589038944e+00 7.722199532672769706e+00
1.191086578689868336e+00 3.448199133230790636e+00
6.456317223142465700e+00 1.111696757353322518e+00
9.428882258693715102e+00 5.644310894872025308e+00
1.702001134180934905e+00 2.581707139472785961e+00
8.056585064514989014e+00 9.897862135071155976e-01
9.157258947669703275e+00 4.806383214207974319e+00
4.004380896566611447e+00 7.451283722744908466e+00
6.142453950441598920e+00 7.373298655698298454e+00
2.579598509651081173e+00 3.607797969998809862e+00
7.307382037402186725e+00 2.626023860410596988e+00
9.712402791185596129e+00 5.213419753762665643e+00
4.968594646480834598e+00 5.268266846620006660e-01
2.126783995162508933e+00 1.168899363988387563e+00
1.442105367262714877e+00 6.022550144216242352e+00
2.928202589539929956e+00 5.806688953775510420e+00
1.985109127882418445e+00 5.157957898301697597e+00
2.946650004343976725e+00 6.368010677767419914e+00
1.205551516437834980e+00 3.859394434406762997e+00
4.834594003127751449e+00 4.266214318855328536e+00
6.808208876625347017e+00 2.407822098329106986e+00
6.015260745755857119e-01 7.332458682653634874e+00
7.356887115881526995e+00 7.363245615656166088e+00
1.076886299406105696e+00 6.674299363444143651e+00
6.470558441139631967e+00 4.229231951847383542e+00
1.303921779521114432e+00 3.323477052938473619e+00
7.477222039534389353e+00 7.170738559709961990e+00
7.932092788015376872e-01 3.667388138269513931e+00
1.567990638628984357e+00 5.009272496057525004e+00
3.731741212768789673e+00 9.088198353156728970e-01
1.785362103574476000e+00 1.530245266003453786e+00
1.671067698709066685e+00 4.375187867777100337e+00
9.632271603718601583e+00 5.565013288260001190e-02
4.218601773958660317e+00 7.776778813332857254e+00
5.310981012635926923e+00 2.873799922798382589e+00
2.971978409233011487e+00 4.653244643066870800e+00
6.767039616367499733e+00 2.126513171688693582e+00
4.279681201480745933e+00 7.519460599226936992e+00
9.457559964283085208e+00 6.053721385752257156e+00
7.086580916203095271e+00 2.238009480959750164e+00
3.493394907618589951e+00 2.681351004586693065e+00
6.214406730138724910e+00 5.812062602983573356e+00
4.577621174882581023e+00 7.427727718747056507e+00
1.241236468370519042e+00 6.882591761187824453e+00
9.145849973416176226e+00 1.204129207556027481e+00
8.599168136309076615e+00 1.661752460117353891e-01
8.128164864621092889e+00 1.740436146066483225e+00
5.481335064708796168e+00 1.511681021922702151e+00
3.087581883720321940e+00 5.283647486208397304e+00
5.745228915324791075e+00 4.913946352750347302e+00
2.464043736529597517e-01 2.337464234407858221e+00
9.494225108692704751e+00 4.117900621331618716e+00
7.957286296821017402e+00 6.726178408311654700e+00
2.414955593703774994e+00 6.239782020395984397e+00
4.256580649141539219e-01 6.243658043200753127e+00
6.486511298893777422e+00 7.337677660765735688e+00
6.943270834748251019e+00 3.708488248577587854e+00
5.592748053496563898e+00 3.490609838226752970e+00
8.855487015019123831e+00 5.182324340421541109e+00
9.735478917784714525e+00 5.981643164124382572e+00
7.637215636122994589e+00 1.522691290250225649e+00
7.816287038843708679e+00 4.538836270626060987e+00
4.342663320549035255e+00 7.619968562254042510e+00
7.565094641577131185e+00 6.539137850928295137e+00
6.952454596638315110e+00 2.716475074314933735e+00
5.098012547516628246e+00 3.486843430859210002e-01
1.993128999834973270e+00 4.917107414720677916e+00
9.393937723189232258e+00 3.650781134098042280e+00
5.971215454473689732e+00 2.100860573418414035e+00
8.342671306903728379e+00 1.056160014813198877e+00
1.902985751869360476e+00 3.107392936358725599e+00
3.922835369877692102e+00 7.203830196562488908e+00
4.232239161957437545e+00 7.725350282425899273e+00
6.991662258475860980e+00 3.783524596533375473e+00
4.391444938130636189e+00 6.646881706715920046e+00
9.940499332654639808e-01 5.992771172203066321e+00
5.432172918427307984e+00 5.751762266737917351e+00
2.958153312252696843e+00 3.415787773110973369e+00
9.191785669038809559e+00 1.458664710399691700e+00
6.547561927342970378e+00 6.309758718968847546e-01
6.084171006685857641e+00 2.328085416128634400e+00
5.576960283051234590e+00 3.589610848100995177e+00
6.718753525768891066e+00 5.348835731486079048e+00
6.949690927830197928e+00 3.367628017755279757e-01
1.127601404165101684e-01 2.378991901471720460e+00
6.001143896224605534e+00 1.126532558346458934e+00
8.210488709311603017e+00 4.786549170880070037e+00
2.657003441756281781e+00 4.964386592117028485e+00
9.890935993466221987e+00 6.240797484348086677e+00
2.329204065142621793e+00 3.112321452733421090e+00
3.161147777209138976e-01 6.728575354856010549e+00
3.313038719241002461e+00 4.087354536862375376e+00
3.832101032025265752e+00 4.195585562917800715e-01
4.612047959681182974e+00 1.071606961888125653e+00
8.613060174668639490e+00 6.914188843720165067e+00
7.452047414738810716e+00 3.336953444527337886e+00
9.172553502302591255e+00 2.819674604372459648e+00
8.638965245303168672e+00 4.947208233558652246e+00
5.602913839665095708e+00 8.092586444628393494e-01
1.858114966037467397e+00 6.313172241383818495e+00
7.423336431309488503e+00 1.449132875198497317e+00
5.873416896408589771e+00 4.980068204775832896e+00
6.535736995714271913e+00 7.758692106363598739e+00
1.035588662780250191e+00 6.725250248317783175e+00
6.001999374986515257e+00 1.563111416128752040e+00
4.358629446961629128e+00 6.999883449510037714e+00
5.414390906998736597e+00 1.105997756693548162e+00
3.658700268762853369e+00 6.177316821092080801e+00
9.504723470663181573e+00 9.214502741802172991e-01
8.710772848100557297e+00 3.736742061907204260e+00
2.851468632281040083e+00 2.713568445818834718e-01
5.552463429176711429e+00 2.299133640586523697e+00
1.379882808403520844e+00 1.616145824731649583e-01
5.673326010265476782e+00 7.380721045761577948e+00
4.112571008073828693e-02 4.164015368368061409e+00
1.991343426633852554e+00 1.109416191016033615e+00
6.738732976260887853e+00 3.958937306032258796e+00
5.528344716554883576e+00 3.752697514395697098e+00
4.984451384555481646e+00 1.303012052976970203e+00
6.720786275785556541e+00 4.021609954681454546e+00
1.463964894169189623e+00 5.413745082775959894e+00
6.078048803593444127e+00 3.913172897934590111e+00
9.465280204743118375e+00 6.448164771368536385e+00
8.873527004127499396e+00 3.728423551992102958e+00
2.802353832718458282e+00 3.990231004910962831e+00
3.334500192160202658e+00 4.447032460885870897e+00
2.136871167672138583e+00 4.194101223735922090e+00
1.298633679398438767e+00 5.804377655789935808e+00
8.011840474945437052e+00 6.979117009672147098e+00
3.125706276313746645e+00 2.541636310335555038e+00
5.158691035843760098e+00 2.937328056766808970e+00
9.363447667543706388e+00 3.217462135363929221e+00
7.255235313655218121e+00 4.173912391346195960e+00
8.633930699221576077e+00 3.996661956122445680e+00
7.192271098309243271e+00 5.113999943900293665e+00
2.839026887313556013e-01 2.577380104383706794e+00
9.236342813257712336e+00 5.649157011497006664e+00
5.515939616442944171e+00 5.052467878529064649e+00
4.852135521626866677e+00 2.727059721249139201e+00
8.898879413141440153e+00 5.337886263110896756e+00
9.655154869203212087e+00 2.234833931215770342e+00
5.853913917822430868e+00 5.476522518630495107e+00
4.452264956982294741e+00 1.274009189236962492e+00
4.531733267720894354e+00 2.818907076713697890e+00
6.431735268899846147e+00 7.113974045079729080e+00
7.280209471876509575e+00 4.202740271921671322e+00
7.439861888753602770e+00 6.843875796069910145e+00
3.270505976654345393e+00 6.343829207730887987e+00
1.985205042958824162e+00 6.409169637112140272e+00
4.278491457847483304e+00 3.524777565056095519e+00
9.370836710845587447e+00 1.628422151234000026e+00
6.455046413120840043e+00 2.220032690783630969e+00
4.770781852850664251e+00 2.906463798756586669e-01
3.521359152198506592e+00 1.420693322776914513e+00
2.908150480299945606e+00 2.966411436869084817e+00
9.807842224737473025e-01 1.132291755641112729e+00
7.296350622010995934e+00 1.326356987480222571e+00
1.812771638421754039e+00 7.489564728453272480e+00
4.448587813581329264e+00 2.927860488494999025e+00
1.505926107755557464e+00 4.178334740372148914e+00
3.848378401484603195e+00 5.172837455095951498e+00
6.630449220545643563e+00 8.457998771456685105e-01
9.816746315034997394e+00 3.334673003767210986e+00
3.087747864689183164e+00 6.648409608195700038e+00
3.700736033814178150e-01 4.106810936098054476e+00
4.818235458999846621e+00 1.822009781396104700e+00
6.239161929814772023e+00 1.416773792085955108e+00
5.392531020196533742e-01 3.249269184713456937e+00
5.191898956696443079e+00 1.313052675701893435e+00
1.056824481092161205e+00 3.097783710749526520e-01
1.611570854049751977e+00 4.000514097675893943e+00
9.427253547663081434e+00 6.514667568174971279e+00
3.551022036289801509e+00 9.584973677507990786e-01
8.607465645867023341e+00 4.407141758345153093e+00
7.149718206590735647e+00 6.468554846391136870e+00
5.204924541713861430e+00 7.382979911789009364e+00
9.724970475016320393e+00 6.495861893898347006e-02
7.590034467838523646e+00 4.712752623206516667e+00
6.659911055879641495e-01 7.981724442825674615e+00
1.300354083452619491e+00 1.465559734132459546e+00
4.199055259726991451e-01 4.812346024550846479e-01
8.645743223734790206e+00 7.189139132552423206e+00
4.600190036701595986e+00 7.735259971947826330e+00
5.179176270946361793e-01 1.025868270335326571e+00
2.968569369150075854e-01 2.195841300789129313e+00
8.075304214866987351e+00 5.291264505461245271e+00
9.262960830876124874e+00 4.372258661223113130e+00
7.162645500784936559e+00 3.924948599283721862e+00
6.233157924265478655e+00 1.205159834859696133e+00
7.358984124319434272e+00 2.761895575077454978e+00
6.454763255920090259e+00 6.228723939086187045e-01
3.873692788340155069e-02 5.914083653813901442e+00
7.581527770332032290e+00 1.838943577818774600e-01
2.538434217422222083e+00 4.832359434238238549e+00
6.739450576021365436e+00 2.723618371541775218e+00
5.833657795579803462e+00 2.896997302841400668e+00
1.667177636600196688e+00 2.840934572248963619e+00
5.311449586791278321e+00 5.282764068690027237e+00
8.851547535801630673e+00 4.730939851876983404e+00
9.368385920871292072e+00 3.546411996654480703e+00
5.372251192535326680e+00 6.016589044319455404e+00
5.004006372577260997e+00 8.093940629309672730e-01
4.283405746499452604e+00 6.047247321811403786e+00
7.449887920240527706e+00 2.404115858213129897e+00
5.680887353246272475e+00 2.111685327513495025e+00
4.634579942840085565e+00 1.084940296160071149e+00
4.068313750013804686e+00 4.509484985636398768e+00
7.639105159295721315e+00 5.125695561742684703e-01
3.818040207069728353e-01 7.147954766396824589e+00
8.138138065826410639e+00 5.978638794233279263e+00
2.022093696743066715e+00 7.053636904036764577e+00
3.127949814175523535e-01 2.735137950361540504e+00
2.633449509401359911e+00 1.583753845674374716e+00
6.021960861970593548e+00 7.284035304739498784e+00
4.800439828362054406e+00 6.597970295504265614e+00
6.724212080599559549e+00 1.979714491495885298e+00
7.786110445618852793e+00 2.357338418333982943e+00
5.846194683942798953e+00 6.243331298480306657e+00
7.900485050187509906e+00 7.431239088158439365e+00
2.842104316704480382e+00 1.805115894551057920e+00
9.900538441192471950e+00 9.228371481612569482e-01
6.258347808562375825e+00 1.083958277578933149e+00
8.893810831189119526e-01 3.109972245001127789e+00
4.087321162737977964e-01 5.279124822127338135e+00
4.427147538134073912e+00 1.550339793918305453e+00
5.304169411249225696e+00 7.308201312243518544e+00
1.535584832997803906e+00 3.750910553073858011e+00
9.595288529848147618e+00 1.577670221037974940e+00
2.709806652567042562e+00 1.226357173451144256e+00
4.203305105890371429e+00 5.842405421347083738e+00
7.163041841088424455e+00 1.567633772249656054e+00
9.237524185584387482e+00 4.539814525450945659e+00
5.163941162024467957e+00 2.077748944968580425e+00
3.599296741858897253e+00 1.157403626548398456e+00
1.462041265669313805e+00 2.551213854610740128e+00
6.385105284286245464e+00 4.777807097202110498e+00
8.777279488098349347e+00 2.098133640627603214e+00
1.120258484429180745e+00 1.002859761202453903e+00
8.546882427063721366e+00 3.881334124492435755e+00
2.236898378472071958e+00 1.927533452188213481e+00
3.732246567388208813e+00 2.391919683778503725e+00
3.260233709189119811e-01 2.954798469770463676e+00
2.909031501708827516e+00 5.628862632729059179e+00
2.767461975631398730e+00 3.769909082300851644e+00
2.272575672508279077e+00 6.441858822211130153e+00
3.410750453600082110e+00 5.628031613836549596e+00
1.276208530463787127e+00 5.351783787326914954e+00
2.545855388657076723e+00 4.913109440143904827e+00
5.104290132455762574e+00 2.506705623903254576e+00
9.800706408694328076e+00 3.457144411543580986e+00
5.221546737523906856e+00 5.644723154378398888e+00
2.949903640520774584e+00 2.432825771922347613e+00
6.176715807629403976e+00 4.556105852521588062e-01
5.873766288116661904e+00 3.016120680407430754e+00
6.750088066747629512e+00 6.993032425193977275e+00
3.921005656465550437e+00 7.875569872763302115e+00
5.015515952572803471e+00 5.784369871889755821e+00
3.698150715021092161e+00 7.528368750854207647e+00
9.584680899970943191e-01 3.429350926157743729e+00
3.278442742555398581e-02 7.393755979936690537e+00
6.153742147611739099e+00 2.846678636993398293e+00
2.497400401313885965e+00 5.180092734954476086e+00
2.356090065899123509e+00 6.806779033415889302e+00
4.796484671974687863e+00 2.801598393980667012e+00
5.542510913993040411e+00 2.074190916013329833e+00
8.254334902498657200e+00 4.808172936619859783e+00
2.195915345375776262e-01 5.588130633623268118e+00
4.649695466234328833e+00 6.806032800053287701e-01
2.188218519294136133e+00 2.041942137144139302e+00
1.472855537846344820e+00 6.622862062720026977e+00
4.699642871551469092e+00 7.455508863330002178e+00
4.672319816733876863e+00 5.082642500823515874e+00
4.969741014512316646e+00 6.695999969390697970e-01
5.070551831477946081e+00 5.393000768476146511e+00
2.741368037084870313e+00 2.937800595276646831e+00
9.072625445606661287e+00 7.676535895613101346e+00
5.720567042849200590e+00 6.664671332976075391e-01
9.700290116505117410e+00 3.692081363623253232e+00
6.466946676631954993e+00 3.354627175922608728e-01
1.739619369050338094e+00 2.688365236677441317e+00
3.194172195451161489e+00 5.546364541102660972e+00
7.251921249529747371e+00 2.072893010513856105e+00
2.394547562132936847e+00 7.457741267115120642e+00
7.242503191577588595e+00 2.631743063187840903e+00
5.222950811500389534e+00 5.570948213317028497e+00
2.807106139000770106e-01 7.703572033589027868e-01
8.107923912325015081e+00 6.682129620648936452e+00
1.777563093842967623e+00 6.543691549844427691e+00
5.294551957867728476e+00 6.538938805825166511e+00
8.962861917547002122e+00 5.282344822506250814e+00
3.448771079951362672e-01 2.653148730880774409e-01
6.400543018270924200e+00 6.304652403821158657e+00
7.936473315087937408e+00 3.044448918028361817e+00
5.527186645747401705e+00 7.106832150332917486e+00
5.007407718294249577e+00 2.055104886767387562e+00
6.491948791089749982e+00 7.482677192356052664e+00
6.342184364988909806e+00 2.126504936288828418e+00
2.448020390946624936e+00 5.025997842138730576e+00
7.680125061400461917e+00 5.250491295750644660e+00
8.955317026704250338e+00 2.119093450473856777e+00
1.178709159648946292e+00 2.179508140477492972e-01
5.187147580378348444e+00 1.730249457198467233e+00
1.827654535620399923e+00 4.213223688462258032e+00
7.215263245035663076e+00 5.714525556400027462e+00
9.391588810338777904e+00 4.780642022659591817e+00
8.201170258372002309e+00 4.330658346251174962e+00
6.447883267093072135e+00 6.911854926414948252e+00
7.970978454835073279e+00 5.115358504992365773e+00
3.894506360177645288e+00 5.349406856741889982e+00
5.692685361424809187e+00 7.004019027286680910e+00
1.042828824590799064e+00 3.646504221989928851e+00
3.634053463903352821e-01 3.383218896575503898e+00
6.615368729699971695e+00 6.678719112062033503e+00
8.222631834970782094e+00 7.956499809560301451e+00
9.498066140211765429e+00 2.303707411831529939e+00
5.216088431780447898e+00 2.547870344286200961e+00
4.535712651277272300e+00 4.369067559551601754e+00
3.663908730436065131e+00 2.660290926369979658e+00
9.331742432897471851e-02 7.270476879646719404e+00
1.715905779434951928e+00 2.219434330028500213e+00
1.960214058984077745e-01 2.658304783707273522e+00
6.475242871944364431e+00 3.011343490134998468e+00
2.078939280321525640e+00 4.442909218470273203e+00
1.045681846456147923e-01 3.755485379094547049e+00
7.437198469519922028e+00 4.104036230573632871e+00
3.616141670337410297e+00 2.367575777636545808e+00
7.366096863144630191e+00 7.915274958866907795e+00
8.066078075525142665e+00 6.023561325261413302e+00
1.742801423238958813e+00 3.401071634593959558e-01
8.131071806290849580e+00 2.850297690236065939e+00
1.277530843556717866e-01 4.325596369356916604e+00
9.645821547564473519e+00 4.860005818623585050e+00
2.827028351341571710e+00 4.792551181581481856e+00
6.552545993039684546e+00 3.508063413283314169e+00
3.472096379299058899e+00 5.420237687362944534e+00
6.532281727334937393e+00 3.396895568755571304e+00
1.508929920527826152e+00 7.673172394833035703e+00
7.849438645087037258e+00 7.838550111142987831e+00
8.778548793396934613e+00 2.881030088159556968e+00
2.466206221954627686e+00 3.216609556916200319e+00
5.934814835997164195e+00 2.147951261240502063e+00
2.241620471405496584e+00 5.344784847014503626e+00
9.730262603405003929e+00 2.658594143913282082e-01
4.960963524776097699e+00 4.673889335075629425e+00
1.981602071224648487e+00 5.507007853109647577e+00
3.559573975372459564e+00 1.399501042008288287e+00
6.559588433080443259e+00 6.290373766786606424e+00
8.649933999995605305e+00 2.275045013629449109e+00
9.489358470189253936e+00 5.166092586205109249e+00
3.715638226107388142e+00 3.393767899097540841e+00
1.981327455507700952e+00 2.887393375632397508e+00
7.276501266593667694e+00 2.676463323716903098e+00
4.946761584444514526e-01 5.997525975801661247e+00
5.058793040570719324e-01 1.660393879449787669e+00
6.096954956274366566e+00 5.216882604079969177e+00
5.618660835767450124e+00 7.747059175125786901e+00
9.845883418208002169e+00 6.268451199241251715e-01
4.333521083883241864e+00 3.574865253384158059e+00
7.016721742811799167e+00 4.652962182233673083e+00
5.720215461143459912e+00 6.466569749078856510e+00
4.887856678408834199e+00 1.444181322462842587e+00
5.448150220521355003e+00 3.838570440138147077e-01
9.792301332629087085e+00 5.263744411507777166e+00
3.923302700491333450e+00 2.899227048118205197e+00
2.690093310667197812e+00 3.255848385486031837e+00
8.742584729935794385e+00 7.708496508709213657e+00
3.879857791305048043e+00 1.742939732462777336e+00
7.602702045845191492e+00 7.660915421069077524e+00
3.645850130987703608e+00 7.694013780312342732e+00
9.771485849406115420e+00 2.057334745224837391e+00
4.356392720620020143e+00 7.177862333257518657e-01
5.579991727461774076e+00 3.429777156620074763e+00
1.855068395834452710e+00 7.968787662604865041e+00
4.503438374935794464e+00 7.486870394727220379e+00
2.647176407300044776e+00 5.995890668834399584e+00
9.488289964960493705e+00 1.412322246136385573e+00
4.939754956751141179e+00 2.868871754574366051e+00
7.659769798812283703e+00 4.986639832135219663e+00
4.204633980778016422e-01 1.397649584761574637e+00
1.627800601221245369e+00 1.803572701142360124e+00
9.649781317540906400e-01 4.916815705813339044e+00
6.327479596735383183e+00 2.364225833673799571e+00
9.847525237135211995e+00 3.974037240729777487e+00
4.263414089274016661e+00 6.670092111159311443e-01
6.183696872858406302e+00 4.251625128404792342e+00
3.139168990961198613e+00 4.740337867320802090e+00
4.394851088909080161e+00 3.025073932365001106e+00
6.643903404446614758e+00 7.948729493183369854e+00
8.187140571067706318e+00 2.022354023598118111e+00
8.989821213892248863e+00 7.087606110961102601e+00
2.703528636327141577e+00 1.513517273545685882e+00
7.274909915083995315e+00 7.885109621983694694e-01
2.690037570697577429e+00 2.221017948966137467e+00
6.431614488888626191e+00 5.315493982293180153e+00
2.767457237275059434e+00 5.576105687675683598e+00
5.215526671532799696e-02 1.575127195387055146e+00
3.391428489271468560e+00 4.302693924068806908e+00
1.289777223667021300e-01 7.009423492618270579e+00
4.653447800976206139e+00 5.894012705871190860e+00
1.666510328614245751e+00 6.746039263074810499e+00
7.985959175560628509e+00 3.077120135157472625e+00
2.717184561780285001e+00 3.075514908103126110e+00
8.793138059116330396e+00 7.485668396529426616e+00
9.433178754287441237e+00 4.526563751305058503e+00
9.845478170035409704e+00 4.479166848094097375e+00
7.707675490161264520e+00 3.443650892510198069e+00
2.306864572283784387e+00 5.012939443127890193e+00
4.453806045690383186e+00 6.330663944942571675e-02
4.292794162134695668e+00 4.653287529744680739e-01
7.512602686227397797e+00 7.399752034453856986e+00
8.467436006943829696e+00 4.320668197340221006e+00
4.882385477511137495e+00 6.796881738159079589e+00
2.114800509257352967e+00 2.345145619501458611e+00
7.763435490730604904e+00 7.289845065589970474e-01
4.242615476921274276e-01 4.608514353686667953e+00
8.397467496933501252e+00 3.434706447214002978e+00
4.704784505192161070e-01 3.648338971054754687e+00
1.687158594534807765e+00 2.857357411520181856e+00
7.890380372589761215e+00 4.384452775854628115e+00
7.032706761956825758e+00 3.934742078392036824e+00
3.822435313856257011e+00 5.726493685931892230e+00
7.758234843972136474e+00 3.620780489497436250e+00
3.267639247680365067e-01 6.713031983036380268e+00
8.776773816352351432e+00 3.276684926955322652e+00
6.525416766341306740e+00 9.956859556261532518e-01
4.443105530653033597e+00 1.880206341235893142e+00
3.450673190043709315e+00 7.122657253000213018e-01
6.187781183590330691e+00 6.546200791927817342e+00
4.323352280971970885e+00 1.908971605542975070e+00
6.862640283819652076e+00 4.386360216617039676e+00
1.350582876788027908e+00 1.431737201752311783e+00
1.815234894582640202e+00 5.985833797016656632e+00
6.756305659523687002e-01 5.524206389588058208e+00
6.139836563803429570e+00 3.523080573689860273e+00
4.217387328311935413e+00 3.797476269637746427e+00
5.630378190406174710e+00 1.490122091673709015e+00
7.212595368724109335e+00 5.724672915981702026e+00
6.586593799201816424e+00 5.700521483319394456e+00
3.953552261742447893e+00 1.956533637564734640e+00
3.624424822711291849e-01 6.940146208392832250e-01
5.615514568474402779e+00 5.839979545532397509e+00
5.000019543511648124e+00 7.151903786983329070e-01
3.479759397975517032e+00 2.639306929068074403e+00
4.358384272936666193e-01 4.902145582517353439e+00
5.383553369025602109e+00 1.766182515274160814e+00
3.164861359386703654e+00 7.750883661629128341e+00
9.517288339828098742e+00 6.229911731050703949e+00
7.603978932341759478e-01 6.941318872682185948e+00
3.999067727047969090e+00 5.251972499365161084e+00
3.941204730496009390e+00 1.325598411546586419e+00
4.528610777005964927e+00 1.822847240613183928e+00
8.529801430188564737e+00 5.105393883222824059e-01
8.790729627507307242e+00 2.388067568516127892e-01
3.175137415991136969e+00 7.894904871601637453e+00
1.477029394534752349e+00 6.173301869671877995e+00
4.814510727761361686e+00 4.647371395780315773e+00
9.194685124543833243e-01 5.635423731406425496e+00
6.828272417467462496e+00 7.829663310078381677e+00
2.859573754787747557e+00 5.483390172536881657e+00
4.059200222466577301e+00 4.312906625217725498e+00
8.192071015998635630e+00 6.678780941122038683e+00
3.587321893062678235e-01 1.674588457032577971e+00
2.071076471651941198e+00 7.984268588824520840e+00
3.398999127487729588e+00 6.163999880865657310e+00
1.318931631051761810e+00 7.315850919026781973e+00
7.199810603315629720e+00 7.665737231892995496e+00
7.128082634200736400e+00 3.810270236920574760e+00
4.195868802446751644e+00 2.827674257405830005e+00
4.684186648471588832e+00 7.203077973453892113e+00
8.995117205790540638e+00 5.773993933109620613e+00
9.217439691429174520e-01 3.452379588354214768e+00
1.930139785631398430e+00 8.883533657156847951e-01
1.135260117282688164e-01 1.914936346669255940e-01
3.234662431041657182e-01 2.427489131154858981e+00
8.457650742345990125e+00 7.868097225539933959e-01
5.814658122644011051e+00 7.900020664024085981e+00
5.660993386456106613e+00 4.704580379591575934e+00
4.364575926501697900e+00 7.810288446697113862e+00
5.859708391592603149e+00 2.532257677519950789e+00
6.823771580766612388e+00 7.959152165933126355e+00
6.740339342434720216e+00 4.735189028213317997e-01
2.670693506032560727e+00 5.172006892968630254e+00
4.577428841359640010e+00 2.187209753533063683e+00
4.496483387092757411e+00 1.994502721979537263e+00
3.467018224142575100e+00 2.464164741347818932e+00
9.491162974943781805e+00 4.035505323204366945e+00
5.178718847598243968e+00 3.526822243982666194e+00
5.502930244942860760e+00 5.280311441629909730e+00
1.118745150381212916e+00 1.737098666356941656e+00
6.053970438005139343e+00 1.065330176815974639e+00
6.934182380417535541e+00 7.973354371388536421e+00
7.002597183375802725e-01 5.257634844435616017e+00
1.106731761730099795e+00 5.957786342511468547e+00
2.096380072749219892e+00 6.910175435326063820e+00
3.875962579111359219e+00 1.674424185229437256e-01
7.480830926862602759e-01 2.956319245639644322e+00
2.740485847695990351e+00 1.509203443365834119e+00
7.874476420617559924e+00 2.331127529632464501e+00
3.609748647229051866e+00 7.909060396099834023e-01
5.136049152474142510e-01 3.634936146791966749e+00
8.444799263373770515e+00 1.900659845223758637e+00
3.227126563457249020e+00 5.972450420635397883e+00
6.896906833672844517e-01 6.465462916983284458e-01
4.383850316722771367e+00 1.791888138995996194e+00
9.477764596239875772e+00 8.882484413160476322e-01
4.491129261253382410e+00 9.304189386200194534e-01
1.871555257727801624e+00 6.386110460709094383e+00
5.855717993424271128e+00 2.519612971143595281e+00
3.402976622427618114e+00 5.254235961741864358e+00
3.630642011864772201e+00 2.480364648434784769e+00
4.015933203086189174e+00 3.940492128600095789e+00
3.050734731638955477e+00 1.046747191878630190e+00
9.335367046182005524e+00 6.396285611160173801e+00
7.134965031012007408e+00 7.136960693245875120e-01
5.334398288445747482e+00 1.632088690513805673e+00
9.063391005272691814e-01 6.753503572080880701e+00
5.735052800276445595e+00 3.949089606089168925e+00
7.001970433119427462e+00 1.666725693273271247e+00
6.595598196778207356e-01 7.093249179584971920e+00
6.035027780487025595e+00 6.059751910296738764e+00
9.896794888203519491e-01 7.607527334078137748e+00
4.795554629092348087e+00 2.920228588410874515e+00
9.662674831004752107e+00 3.346484199157959694e-01
2.766967514726426991e+00 5.299125661278588417e+00
5.070374111567155229e-01 7.249504485202953319e+00
8.337745010578585081e+00 2.431222491306484379e+00
3.142064908519950350e+00 3.226582761999784665e+00
5.454032515540437664e+00 8.185562007805327056e-01
6.721493571916809628e+00 2.512792552151934977e+00
1.678073710336246416e+00 1.532762154905585206e+00
3.204240285893427131e+00 4.130817852389920830e-01
9.823922446119659924e+00 6.324456509395969483e+00
6.016675778052484880e+00 4.367267401285001682e+00
9.099063986298110862e+00 6.830101648601934805e+00
7.870115704940864987e+00 4.990125320444783519e+00
3.496763901437000222e+00 3.362020963248890659e+00
2.498937943542167694e+00 1.332515314502221493e+00
9.399084810827364578e+00 6.764895436353718594e+00
6.871065518103216974e+00 6.638674514293130713e+00
1.142148842193135838e+00 1.839252917438936485e+00
7.752413685523025677e+00 5.211514568892329891e+00
4.804362552244871409e+00 1.150740055988802801e+00
1.917057718353025741e+00 2.150496481972687945e+00
1.351683616878834870e+00 6.072358190708510683e+00
3.257097299372795352e+00 6.020617442790034524e+00
2.600210218607236001e+00 2.291910278933841916e+00
6.084002912459967938e+00 3.119579841298456557e-01
6.924319571561390774e+00 1.569129363020318024e+00
2.283348977113066613e+00 3.078591134859454570e+00
6.583366997377071428e-01 5.513708136027597462e-01
6.080203908682272562e+00 3.102845892262053873e+00
7.634510392984646288e+00 1.228419536650387833e+00
3.917293260048912984e+00 3.393082591895398181e+00
7.207782082917053579e+00 1.344702639501411667e-01
6.117284706128778282e+00 4.343735374796214188e+00
9.819564484283350936e+00 6.358697823116141734e+00
3.097941002705232094e+00 4.599152030387855028e+00
6.474936093073559107e+00 6.627140238236706615e+00
1.564248477470027154e+00 3.548324603429063195e+00
8.130780090057703191e+00 2.682994403366272707e+00
1.547330069998535951e+00 3.946604127612896029e+00
7.410498230520187413e+00 1.483235155337330191e+00
3.108083987901077094e+00 3.789431165718547767e+00
8.569476769801305238e+00 6.929617543505779409e-01
7.465513777702036613e+00 2.578962343869921625e-01
1.004830207502460659e-01 6.547940065960474953e+00
9.086311655846516899e+00 8.161847137184441436e-02
9.877912301778424720e+00 7.364590048042012782e+00
5.114565845571723557e+00 2.916619025163595502e+00
2.116657191701847296e+00 4.348039516665729742e+00
8.196862169387623354e+00 4.278342727849116400e+00
6.709900187966782781e+00 3.611483202916650370e+00
5.362391184655307619e+00 3.486222954261300799e+00
5.383536345381268795e+00 5.303932795777696718e+00
2.440416587074116794e+00 3.672071074207338803e+00
6.937471763592330198e+00 6.905175775870959320e+00
6.117061394777298489e+00 3.978587208013228071e+00
3.553002062327448307e-01 6.283204999434986782e+00
2.653305631340717952e+00 6.026269996762337655e+00
4.835715700625630831e+00 2.491244026388905297e+00
7.690355823267223556e+00 4.836796440601833780e-01
6.515509993823465962e+00 2.330970063371498924e+00
7.449248179602916409e+00 4.610785293514219063e+00
1.427049070028173494e+00 3.212251822281134039e+00
9.263675829459463884e+00 3.887857752947021517e+00
4.066246174227947208e+00 3.205244489156822141e-02
9.625683762363481222e+00 1.713798623779807073e+00
9.900970092110203069e+00 4.005947054966609855e+00
6.223482818177400233e+00 2.031507742164429864e+00
5.760530125653200884e+00 3.101959106367949914e+00
9.161210326121263847e+00 2.910806369603109012e+00
6.875255684802857203e+00 6.007580198234980351e+00
7.771816544297380780e+00 3.510363793473764815e+00
2.330719816384780874e+00 1.859536718623324703e+00
1.897512697809949911e+00 3.323085874320556243e+00
1.437400881035032496e+00 3.727585820943509098e+00
9.358631498651380554e+00 7.998955598507889952e+00
8.749240015495463041e+00 8.231276582578628265e-01
1.888962598320658159e+00 1.792505868023622995e+00
7.111414657089011548e+00 4.520171056047761482e+00
6.750986115385351205e+00 2.940255365516330599e+00
9.527028613485233777e+00 2.751447322259643613e+00
6.947978316392507736e+00 4.312781751243980999e+00
9.002372772659683609e-01 2.413416429387211792e-01
5.562512553770159407e+00 4.326047032022258598e+00
5.301489053303226839e+00 2.248343822910830347e+00
3.830519317214950092e+00 4.654092528506382997e+00
6.350335664717730921e+00 6.170663822738701398e+00
1.259781234295600516e+00 3.505284837294220246e+00
3.880401469161841810e+00 3.639955229028359440e+00
3.518522723225798732e+00 6.153546863233643194e-01
5.788819235551442510e+00 4.698413468769737200e+00
5.545776401331607985e+00 5.057956200285776305e+00
8.951764519525850616e+00 7.727176611185449850e+00
2.035856282748699009e+00 4.335246369806251110e+00
3.731398198204790795e+00 7.853262776210543805e+00
6.943241603834936271e+00 4.681379150232062969e+00
7.764853739164453650e+00 2.693734614906067470e+00
8.589196348148169236e+00 3.249563212710691040e+00
2.336882831183051401e+00 2.222279520921555118e+00
5.483543910120777021e+00 4.050467201724905486e+00
2.652096232604570503e+00 5.036860210494833900e+00
7.465767210884677318e-01 4.251080324151153000e+00
8.140513962477326615e+00 3.535830204558462420e+00
5.011530414239963704e+00 3.945917575478150141e+00
3.163317112950200460e+00 9.822888621017646926e-01
8.355601511572025686e+00 1.984149927707259842e+00
5.155731307691246990e+00 5.422515737328776453e+00
5.811084587845023464e+00 2.311889683736163548e+00
5.617695020290520702e+00 7.839982036533555743e+00
2.480313518049658050e+00 7.000633064606659239e+00
3.304577887834096117e+00 4.101484874384807355e+00
5.707273998107774915e+00 9.187199237444092503e-01
4.025561103082480940e+00 2.464610702273705378e+00
7.571222637050507132e+00 3.317051840646263905e+00
9.799231071705442275e+00 7.217681638913858500e+00
9.147949844993092938e+00 7.342738492721809784e+00
5.254262063783871284e+00 2.714405769045131755e+00
4.546888982908803278e+00 7.232040302027984424e+00
6.517260005680335588e+00 4.979303887132990880e+00
6.667048269520792658e+00 1.779408209897068716e-01
1.544007298889863433e+00 3.224006215967168743e+00
8.548709883195911630e+00 6.573892609469257131e+00
7.629085797108132283e+00 6.675591237768054853e+00
6.565745402054488977e+00 3.567022063905645801e+00
5.997580565257304208e+00 7.386297592851928329e+00
2.637400428645364503e-01 4.003627996858222460e+00
4.188411756242306438e+00 6.550515195050189199e+00
5.006156770621829288e+00 2.727662259601330241e+00
1.821492153763643040e+00 4.252444879888474638e+00
7.386050296734905984e+00 5.325619158970071432e+00
6.439976135288604908e+00 1.266786583437912839e+00
8.603649571299234466e+00 1.079285653848538473e-01
2.833586968725375854e+00 2.069524181833880760e+00
9.448856001835306273e+00 1.530626445471288122e+00
4.004977819999105293e+00 1.878899282475152255e+00
6.777108714638387710e+00 4.085463770507829828e+00
2.413403715930686477e+00 2.799023539882893097e+00
7.939246553638124482e+00 4.229880949307283089e+00
8.782233949572205489e+00 7.873267236738479724e+00
8.946234798097753682e+00 7.224270639151973761e+00
6.878308065650156955e+00 1.222558536716284117e+00
8.264169246396491531e+00 7.045200893557793442e+00
9.903445468001358165e+00 5.270097412065062770e+00
7.702195174538626787e+00 3.321279432842585422e-01
3.981841086724429157e+00 1.554091341340245513e+00
7.911987924498522062e+00 4.915062417361904856e+00
1.514345427979206793e+00 1.196192715181799038e+00
9.075013294941879138e+00 2.862226477882976461e+00
1.354339186920411331e+00 2.264774904041853887e+00
7.312437334751731299e-01 5.766851373471213016e+00
6.077049275257327743e+00 6.772347723064262581e+00
2.205736626434855463e+00 1.714669767355142760e+00
1.926199273382777077e+00 4.305187511146147727e+00
1.940733969629876432e+00 7.909570450308268441e+00
3.351165240353298991e+00 9.595627516399547474e-01
8.697642864542951102e+00 7.112442743653564214e+00
4.827574526403566324e-01 2.272006884148584760e+00
9.141419349660285576e+00 1.320296393376277244e+00
2.955984219187900663e+00 2.134819023420940987e+00
3.710550729040087425e+00 2.199579859863730391e+00
8.516599149384774137e+00 2.438384825636187081e+00
9.285242610653467565e+00 7.408628326248573259e+00
9.691121580213749809e+00 3.307994478830611484e-01
7.155834182004010557e+00 1.824737133560402569e+00
8.391349199248765434e-01 6.481662288503031277e+00
8.577476906538377577e+00 7.882930522553054153e+00
6.354582655060228902e+00 5.489140047857765659e+00
3.430936195976355130e+00 6.167423869264476721e+00
2.868207920509076914e+00 1.459518479128311341e+00
2.287982737850124959e-01 2.857488227067482178e+00
8.660594308333521951e+00 3.697000028040153374e+00
7.795070674480665929e+00 8.293510890419062420e-01
7.120827853315399025e+00 3.963441020820564376e+00
1.288416638425271543e-01 1.726067915568273214e+00
8.766794788250931170e-02 6.716542262908475891e-02
1.474301943590371478e+00 2.661926452672940258e+00
7.159497534019352294e+00 4.377362490397320727e+00
3.670001942207643530e+00 5.896837022747914325e+00
9.473327975379937982e+00 2.368760650275787860e+00
4.239330635965711025e+00 3.629997768797674773e+00
8.996023825405552454e-01 4.909697862206440000e+00
3.011951095424821645e+00 4.868471380060508835e+00
8.371308173655954477e+00 5.984289095540966663e+00
5.225842346682275874e+00 7.499132315579646324e+00
9.196046718618314131e+00 5.023202171924072701e+00
4.122036711555025157e+00 1.547988466460640034e+00
8.014846770793019104e+00 3.867970779477149179e+00
6.181841497564456667e+00 1.274757289715179098e+00
6.938798299068890785e+00 2.714639542153336471e+00
9.835551962739752518e-01 7.374096384643969770e+00
7.254344279741159696e+00 5.704064485168675702e+00
6.964605938213573211e+00 1.384059526504071158e+00
2.742887187851557940e+00 2.088062172365943603e+00
3.520797568179875547e+00 1.362803894157885942e+00
2.638935139213816061e+00 5.748245763276690568e+00
4.467563123860590402e+00 5.748011264438706469e+00
7.647704970494732635e+00 3.198987966833318097e+00
8.880025511375770009e+00 6.368806654422209057e+00
6.227515439585503465e+00 7.277753529734861893e+00
9.925115433265304432e+00 1.915549919654214506e+00
2.004867675406970307e+00 5.061466537756609263e+00
8.313184020955642239e+00 1.606118640313639823e+00
2.188491766066331667e+00 6.634898636542597039e+00
8.916190397676809098e+00 4.261151316682620482e+00
9.948264835326292577e-01 7.204954902386972115e+00
9.239419232017095140e+00 5.965889771150208354e+00
1.555672843501998415e-01 4.120310995655973585e+00
9.940347932380802831e+00 4.366438154077307843e-01
8.185255960905259087e+00 1.611026796712759612e+00
7.700631067210972347e-01 2.783213895513727998e+00
5.663946218090400109e+00 8.647708668032469959e-01
4.166409562305304348e+00 4.443454491347477386e+00
9.544034537393082829e+00 1.212079866175648668e+00
3.441215363914321479e+00 7.274519242315680145e-01
3.385123183007961778e+00 2.379907951463011706e+00
2.859712389615354233e+00 5.297107029592119432e+00
1.110974882554603971e+00 1.299210047625348530e+00
4.528821522666923727e+00 1.346002368734629862e+00
3.429119938088331931e-01 1.991456251424284396e+00
1.713130978631550727e+00 5.056058262001719150e+00
4.016461765125378669e-02 1.609416744640756569e+00
4.114427662412497355e+00 4.994774544363067115e+00
2.803240922304905958e+00 3.120287032661291704e+00
8.212976739194218112e+00 3.699340770189737171e+00
5.371124433135665566e-01 2.847782875804363734e+00
9.855090172206812937e+00 1.178595659224639824e+00
6.664847345687653579e+00 3.216527944285954455e+00
6.972271887808352275e+00 1.148604372422593833e+00
8.446437552323136089e+00 7.563818786335152922e+00
4.773435054322891169e+00 3.561320350078393204e+00
5.462733710607200699e+00 8.921146587296231445e-01
1.098921095317985097e+00 3.461560128383499801e+00
2.681006446213411998e+00 1.959761227013633089e+00
1.706551105923748146e-01 5.357268957721939451e+00
4.064251461933709564e+00 3.237776201419642064e-01
3.277930237706278227e+00 2.066464537887986452e-01
9.480016642152264694e+00 5.244290997127366794e+00
7.599408873136037634e+00 5.462781088739228075e+00
9.856057636162887547e+00 2.413812249944119692e+00
1.768651185635643497e+00 5.123574942124982989e+00
4.756242501053113969e+00 1.573296452888039099e+00
6.309810777337270693e+00 3.596836810203177137e+00
7.791438229190434051e+00 6.245693982304191039e+00
6.528224071776389081e+00 1.077429715188474191e+00
2.593276098934429452e+00 5.830195456010415889e+00
2.389130651717722209e+00 5.629041862204216429e+00
6.188989176364028566e+00 5.042942342648332854e+00
3.929784857432405687e-01 5.608474203996000718e+00
6.858732118102968123e+00 1.217171640397681998e+00
8.342548928254011287e+00 2.581065835494097627e+00
4.697367021606525306e+00 1.788229439595115267e+00
3.069580915560443657e+00 6.975225098957604786e-02
2.288756862177883100e+00 3.820505131235258922e+00
5.740022892727206560e+00 5.572670031725583506e+00
3.763292390509815899e+00 5.857947574545875113e+00
6.292607110660788372e+00 2.233764672708437260e+00
4.112278386537676411e+00 5.090251678321447315e+00
7.523724115029782666e+00 1.628635382941025611e+00
9.398829850637063998e+00 7.659850965181218996e+00
2.583445584201908840e+00 2.943351344903692990e+00
9.990829179999629162e+00 2.138379868663987438e+00
4.256683805966611445e+00 4.133811939501539356e-01
2.249114311266336763e+00 3.553377245404357510e+00
2.265751404133244051e+00 5.845180421878440669e+00
3.440619972216434341e+00 5.053788854880475689e+00
8.587427257858825769e+00 7.548837814606585539e+00
9.559728584961135311e+00 7.762305368811884598e+00
8.435756582147158511e+00 2.942852403314956788e+00
2.569198958109390141e+00 4.652668534145306012e+00
3.629922537223098100e+00 2.147725899066870170e-01
5.777900456156475073e+00 4.373373988730913098e+00
6.002561165554044287e+00 2.831598723048500688e+00
1.878400734155123430e+00 2.016917346599340632e-01
1.364638748716318073e-01 1.481519581804926489e+00
9.582317258340527388e+00 4.831910046829584360e+00
7.549117672108808463e+00 3.875196776100630736e+00
3.257417808174997376e+00 1.488559220911154668e+00
4.224705338259805210e+00 3.012799210321934318e+00
9.453209116477136575e+00 9.894690187929366942e-01
4.575406785230640594e+00 7.644894523443545253e+00
4.125543167765185260e+00 3.478211478279470192e+00
7.056686091371469516e+00 3.997947357715524674e+00
6.126784420928442998e+00 3.393750353982168733e+00
7.904187292810754606e+00 4.732285562927964762e-01
4.863297497956802218e+00 4.005759899915339872e-01
3.905658533211359362e+00 7.670140970215669540e+00
5.165408299184513830e+00 3.912116454856227499e+00
8.770917565311441066e+00 2.733185773391318740e+00
2.084411960599590330e+00 2.792582140131522728e+00
1.641175355217837639e+00 3.806012759284208791e+00
9.519817133569258516e+00 9.945244160392698873e-01
5.968413494848320511e+00 4.405761658368254174e+00
2.452844078522073090e+00 6.624961769847132587e+00
9.148877959540280713e+00 3.572117606204213480e+00
2.874544318031629686e+00 1.718755090473869984e+00
6.645550988461726760e+00 2.579510573363593906e+00
8.369837164275610419e+00 3.769652783234999305e+00
5.748357811522039285e+00 2.744644840265166863e+00
7.820416473577771477e+00 2.013714177458489907e+00
1.247260379492730609e+00 7.150289666659014109e+00
9.014749910808223632e+00 4.307336269402910922e+00
7.582812143347790190e+00 4.550175263708741369e+00
4.319110025469759861e+00 6.267623628877437625e+00
1.909171005823773193e-01 4.512641595182762977e+00
2.564601981903829042e+00 5.338871855704622860e+00
7.502895348666719144e+00 7.874604665522014102e+00
5.690001443270220616e-01 6.439558151498551375e+00
8.106168172489420343e+00 1.586574010642208599e+00
8.810374367214357516e-01 5.073929315875619572e+00
5.545099789255163003e+00 5.163643349162708063e+00
2.355286701853040121e+00 7.160792639438797735e-01
8.643543340016442755e+00 2.173177668226284887e+00
7.084683662064624521e+00 5.391940959801649669e+00
1.153030642375103554e+00 2.065542215492343736e+00
3.056328311491812499e+00 5.698629312777311995e+00
9.839798346679325292e+00 7.613414238103644927e+00
6.739433859068891586e+00 3.799764855158853649e-01
5.264647431291145097e+00 2.823959565066552102e+00
4.228433489224535435e+00 7.251928682769914758e-03
8.960478351159785859e+00 6.334725980082145824e+00
8.034312088736838220e+00 2.654583584369883731e+00
6.568787113320588844e+00 2.118647489887180768e+00
5.185916276906064049e+00 8.425408540761276655e-01
7.030803371866092277e+00 6.204348804607819901e+00
2.128507289573104977e+00 2.020242461137680579e+00
8.621504046757168638e+00 5.548487249000322308e-01
6.023334781586427766e+00 4.986774708975461934e+00
8.955793789694855178e+00 2.789150119501099034e+00
2.406293979194548349e+00 6.342900810067681583e+00
8.349085713513714424e+00 3.057814769954979361e+00
1.949545856731541571e+00 5.215680816882500181e+00
1.397280896082667700e+00 7.562792723324585964e+00
2.523886051906683026e+00 5.989352831198279326e+00
2.721659819738882824e+00 2.553407626900554561e+00
6.310967594471671660e+00 1.024255668238811090e+00
1.716740996401960873e+00 6.576131981209281996e+00
1.457915511929432917e+00 2.846943421926607876e+00
6.698582701676203399e+00 6.554991389111330946e-01
3.610938483895917983e+00 3.867346295410720280e+00
4.635666358375596374e+00 3.479394459424804964e-01
8.512755970970854236e+00 3.504272398985822434e+00
6.288532922834920491e+00 6.964132161820094424e+00
7.863943922841297507e+00 5.114568362478712160e+00
6.953126876896309483e-03 8.574061689392058483e-01
5.137388136669676086e+00 2.042549114602710603e+00
5.319730307231534283e+00 6.682269676073920195e+00
3.262287904535034144e+00 4.515103115447004711e+00
5.253161291738139838e-01 3.341449274660807767e+00
4.967967417665953178e+00 3.622843092123671838e+00
1.801589903871370080e+00 6.325408647566593601e+00
7.676185510706923232e-01 6.788466028927374829e+00
3.059461192438402755e+00 1.154795286705200930e+00
7.898583713325191269e+00 7.106519227870522926e+00
5.409331414533720128e+00 4.395929902060411010e+00
9.433614324499513870e+00 1.601600475773689247e+00
1.803058610699411757e+00 3.190390239353562585e+00
7.985097668224740097e+00 7.481240288326113763e+00
2.110499369326730434e+00 6.935646935165393323e+00
4.570265723214710363e+00 4.566917906083817869e+00
5.109951091266023759e+00 6.827451004364646359e+00
5.606435795699205027e-01 7.200249418394539802e-01
7.740874119004322651e+00 7.345236939223400263e+00
4.343470050584555153e+00 1.376221777215783426e+00
4.606223903617675752e+00 7.181966211426114910e+00
5.063332002111760488e+00 3.453652885184649968e+00
8.277340827643367760e+00 2.361605881744143431e+00
6.658331107262450033e+00 5.767609038790626919e+00
4.646526532578722168e+00 1.166937388901815531e+00
6.240966991168146905e+00 2.982670156227579916e+00
6.926150499676117178e+00 1.249166698209100979e+00
5.818509563331490497e+00 6.638716739252528143e-01
6.560658032874369994e+00 7.371943400839827909e+00
5.893612367214076997e+00 7.288402568800266934e+00
2.781182246353636422e+00 3.318198008313989256e+00
6.197796780902154801e+00 3.505163104853315836e+00
2.293288887870877701e+00 5.007659724561418280e+00
6.646286286123049614e+00 3.740891179967040792e+00
6.631781985934981360e-01 6.266178853257428294e+00
7.198446961107540787e-01 6.687301573374338837e+00
5.464064352371331701e+00 5.994597033732127933e+00
1.734760211005267339e+00 3.125248126485198341e+00
7.787231208496110391e+00 3.652169498063351227e-02
9.540181475890953777e+00 1.184870987154740263e+00
8.827042017971461263e+00 3.087506024950276817e+00
3.792886259313332786e-01 2.202747753560146293e+00
2.880365677652622303e+00 6.418039205638875089e+00
7.227584871722214643e-01 6.146549203553142604e+00
1.990724400058914156e+00 6.414148369857563203e+00
6.250781090066727330e+00 5.806875773049932299e+00
7.916328580610368704e+00 2.060456373791928364e+00
1.253242850164536515e+00 7.518451405440671031e+00
3.602072907639071175e+00 1.681162806241476737e+00
1.063572151788562126e+00 5.964087915228795111e-01
7.616084608512119658e+00 6.177997041949739199e+00
8.915842952086116213e+00 6.500915567928565508e+00
8.920867412657724316e+00 5.933818573353010883e+00
9.229081792774447734e+00 6.893571496671697219e+00
3.421979312786040062e+00 7.313200019903560722e+00
8.195816267416237366e+00 4.053211481367540614e+00
8.871461539393949991e+00 6.286133342277522296e+00
8.415500313984907166e+00 6.761395399670629303e+00
7.516331017090593924e+00 4.811852544454851888e+00
5.916958550997995836e+00 4.645077202118386595e+00
1.559455142150467655e+00 1.384606524945061423e+00
7.128131680979086227e+00 2.467069063382779426e+00
5.936367081934630363e+00 6.256630689880844365e+00
6.014478807312949371e+00 4.948829005933649050e+00
3.867441521598491416e+00 5.247236650813606573e+00
4.467342276902259712e+00 7.733599970404951840e+00
2.996480036609771247e+00 1.399749652778738529e+00
3.280865632981855295e-01 6.117094391808503673e+00
8.481950263027153269e+00 1.184908010892193886e+00
9.361081991547804293e+00 5.399349611790796644e+00
5.164244092408321052e+00 1.959167910901191689e-01
5.443665964101408683e+00 4.639403658106924233e+00
9.891913105941027240e+00 1.145899844075479734e-01
1.804947840026294159e+00 6.993552392491197978e-01
3.484332188803995756e+00 3.913880609025587098e+00
3.211075703730635666e+00 1.262746617329399079e+00
5.061196467080862682e+00 1.214446631325194481e+00
8.481509877263764707e+00 3.821829469904682419e+00
7.635687872629310924e+00 4.195797446328608515e-02
6.350784950466529466e+00 7.487440523068187304e+00
4.367573878319933378e+00 2.491483808021090596e+00
5.079469399835897292e+00 3.615749451688686555e+00
8.842727856359044125e+00 5.153683449086845947e+00
6.743542409949434102e+00 2.879970871792595588e+00
3.746520448082164556e+00 2.368120967384479414e-01
8.568658908835850241e+00 7.270760270180629092e+00
2.222370715317807388e+00 9.809563692834561976e-01
6.193739071552441189e+00 4.994147637044314969e+00
6.677920939233002784e+00 3.298906471412838215e+00
4.245087917881384953e+00 6.403666972114970157e+00
8.790370110092950995e+00 6.364538076344165241e+00
8.049748691204712259e+00 6.335139872441884812e+00
7.335757206729457636e+00 5.875545504456747281e+00
6.123579068879159593e+00 5.777618748936312443e+00
4.630646887352565244e+00 1.216638654603201530e+00
5.064266627924124187e+00 1.562054985394246032e+00
5.577747466856404657e+00 6.140121965568891227e+00
2.452322230837359562e+00 4.405120580573423261e+00
2.704940181351553008e+00 5.955904894515792414e+00
4.753865260388802305e+00 8.648169165132060243e-01
5.809911305345472066e-02 4.324619220923723084e+00
7.248018266017031142e-01 5.322436417406775533e+00
6.611007582120023152e+00 1.268153783167774051e+00
8.702385541879118946e+00 4.785942488868758282e+00
6.256463421887517029e+00 6.050204410702557212e+00
3.727146575523691219e+00 2.420642401996659032e+00
7.483089831085472987e+00 2.201288384362553252e+00
8.889211179468727408e+00 4.832787315404316608e+00
5.310863593216852863e+00 2.909659653837386450e+00
5.285374887196340410e+00 1.733359330058973136e+00
5.634693628723497216e-01 2.398287476471621105e-01
4.282826743146767257e+00 2.109371631041235595e+00
4.014587234076143929e+00 4.039018171344143759e+00
7.298253616551221512e+00 5.256017418859687318e+00
5.264018723479459538e+00 7.788082154457897310e+00
6.958143086718756365e+00 4.816927343098011960e-01
1.303202902862869994e+00 6.957085535633638962e+00
7.245776126250101257e+00 4.677819743179953527e+00
4.958452416634264281e+00 6.138438374350667637e+00
5.629683923078243613e-01 3.160537903616184252e+00
7.166634364761740095e+00 4.860149630167892809e+00
3.581037401519719943e+00 4.160668617499768018e+00
8.147744656977533140e+00 7.357922207693682992e+00
3.762508527910473966e+00 7.141843910549527941e+00
3.910716680833897563e+00 7.499763503469917936e+00
7.039751604376083272e+00 3.791448947933924174e+00
8.781957512228702356e+00 3.637543343875799806e+00
8.368928134112820771e+00 8.579243336857445001e-03
8.649212165329021929e+00 4.935647056720325665e+00
4.158206917894723631e+00 5.998364143599976828e+00
2.007189695270933605e+00 1.121350797917806119e+00
8.743545225027704593e-01 7.760903095887697667e+00
3.571041834361864176e+00 5.807183168594590938e+00
8.318294496574388575e+00 4.815517920042013067e+00
5.053956972342756870e+00 4.666257240388063110e-01
7.698582407667887928e+00 1.502294478844935277e+00
5.777386922006070513e+00 7.859955309526386102e+00
9.751802801461197490e+00 4.707597680189229195e+00
9.216591988835562077e+00 2.702588500804319338e+00
7.350232041458988341e+00 7.178954884298205386e-01
2.331555332072859699e+00 5.673387423181710076e+00
7.333913836180075307e+00 4.308402654964638145e+00
4.513340408785916580e+00 4.390898359905414772e+00
3.238297879744779451e+00 6.766824281278240427e+00
7.146808006587863638e+00 3.444330653994799540e+00
2.122970024218602259e+00 5.686249778179550241e+00
1.066634830626567165e-01 2.338157182927288247e+00
5.857224181228099624e+00 7.853474487133255799e+00
7.204081629934963260e+00 7.264777293836999661e+00
4.125793496772275581e+00 2.769443586210320163e+00
8.514451610496346134e+00 7.565352605887943227e+00
1.734911736146200756e+00 6.002241657534085562e+00
7.438845127958103376e+00 1.258051317279289094e+00
6.632352764487531971e+00 1.854424456963725376e+00
5.399849286452573782e-01 6.301477715165535010e+00
9.732807603927955853e+00 7.603509135672266162e+00
2.198220791905260985e+00 6.295530786636354570e+00
5.554850127730156295e+00 1.021323838629407454e+00
1.961085798616174491e+00 5.858113353381134480e+00
3.874000194214931803e+00 9.797561892253190408e-01
3.005916531273389314e+00 2.757650809930279223e+00
7.483150902334484655e+00 7.107796183230624010e+00
6.394315443101845631e+00 4.663814244887213079e+00
7.045038930015242506e+00 5.886469027844898783e+00
1.450253547714760449e+00 1.183868959107873486e+00
6.453353280879562170e+00 4.618343532443576649e+00
6.042390609987710270e+00 4.568278949916949827e+00
8.266165551711235793e+00 3.828538396022862500e-01
9.379213487825225570e+00 6.751415735019839381e+00
5.340363589175201042e-01 2.833042870115075829e+00
2.022580789370362897e+00 7.947892253298514120e+00
5.213616873963617060e+00 2.155488039548584034e+00
2.306050784344360949e+00 1.552542658898232730e+00
6.764708402010337629e+00 1.002711926262420228e+00
9.697830875286495456e+00 2.060506053530390957e-01
3.271254894317154882e+00 4.081228561519918863e+00
3.176236113337428613e+00 6.565568171519652552e+00
7.308890983666066710e+00 3.445135046554532288e+00
3.730702898984694649e-02 2.868836870344196655e+00
2.380999670046588523e+00 7.898616800905815083e+00
3.394169162589810718e-01 7.776378337726332468e+00
3.045247286772591266e+00 4.152104438792417973e+00
6.857069074734254421e+00 2.658080967489578228e+00
7.374026875613426402e-01 6.222871265497113669e+00
9.271097191746913158e-01 6.069463408322281595e+00
4.132782632384655486e+00 3.558450124785933255e+00
1.096950194450628802e+00 7.284952045365159279e+00
7.433378392244701871e+00 1.647211290639429393e+00
4.446076431597463241e+00 7.277070980556261226e+00
9.075879660563060725e+00 4.923631961700392523e+00
7.543845156412739783e+00 4.297269114551570013e+00
4.297015571515994115e-01 3.229874284127734363e+00
2.495038303932880730e+00 6.761706207548770386e+00
3.856760352671856573e+00 3.586530027653468622e+00
2.030230087112223636e+00 7.914139750715837529e+00
6.757178228517091156e+00 4.724753726780858365e+00
9.194125039781379627e+00 5.978873649457708161e+00
7.140916035661867056e+00 6.699884999132383001e+00
8.829918715313056055e+00 1.577462511345777862e+00
3.220215290457741020e+00 4.158370078674721526e+00
3.962424688373594961e+00 5.449683786880998859e+00
2.488623669908465175e+00 5.679843797585952814e-01
4.969196153844390729e-02 2.713517534490031302e+00
7.099733556043963389e+00 6.643086897655884115e+00
9.035987335892148309e+00 6.972489230135432869e+00
2.200659648857568040e+00 3.936210049101928732e+00
9.988476711363757587e+00 2.001723719240085408e+00
8.518617290161099476e+00 6.906932669258678104e+00
9.847872947654730424e+00 4.013873112628763451e+00
6.085862573334094527e+00 7.371648087207020694e+00
1.048932514498835955e+00 2.118728341993326936e+00
8.589100007063878550e+00 2.635150149798975328e+00
2.560209372300115138e-01 6.608743728058326106e+00
3.583340651089013118e+00 2.813261252176321392e+00
1.497694619085194745e+00 5.181612003999621408e+00
3.514383515672792058e-02 6.871514002349523587e+00
6.455195599965596109e+00 7.272293707312976530e+00
4.453819136314343119e+00 4.955041762423322282e-01
7.282608540394161167e+00 6.107279155116244418e+00
2.799446919561716651e+00 4.810801705121606098e+00
7.490425275013537387e+00 5.080085718861844235e+00
9.332293505797581545e+00 4.546985156726126576e+00
2.681550829385747292e+00 2.332504121037930034e+00
2.152245773485754743e+00 7.509546192807162512e+00
5.468718687286723501e+00 6.154381073420894133e+00
4.202171386876118575e+00 3.642967958813000173e+00
6.114681273053335087e-01 1.776588212816783141e-01
9.118446571325431904e+00 5.168708798391685733e-01
4.175653211698317158e+00 6.814262465596963025e-01
9.569223491375060675e+00 2.160968344706443389e+00
7.408385590151222111e+00 3.343753057917569826e+00
7.973192230910173706e+00 1.258280620640388037e+00
3.801404624594352022e+00 2.885068558499908065e-01
1.014022276587157601e+00 4.946962649028565195e+00
6.146761867479955121e-01 9.507585195767260799e-01
6.689252329960515553e+00 2.208537615382084596e-01
3.727284573957134750e+00 1.686413138191332095e+00
9.885985708717466736e+00 7.224511326686453572e-01
7.616306080506413778e+00 7.861194419127096822e+00
4.071022261190008429e+00 5.737129302743466219e+00
3.260680751310316428e+00 3.633445727546843251e+00
5.168692529984459050e+00 6.893371379750285577e+00
9.611186904740137038e+00 1.986040304585465321e+00
2.222731548836311966e+00 4.440665101197105891e+00
1.665112852159508217e+00 1.204926468561057007e+00
6.239178841694069888e+00 6.094067397625356541e+00
9.458602897351431338e+00 7.944169132965933855e+00
2.081248934509231319e+00 2.052034421855561064e+00
9.869853524211389839e+00 3.771518523330462003e+00
9.917656593217365923e+00 5.205601546338050056e+00
1.476313807942323253e+00 4.468831997665583700e+00
7.993219950720983569e+00 4.055227151463698831e+00
2.614339202750088020e+00 5.188677478354855488e+00
3.339761713329592041e-01 5.734155400797390278e+00
5.992068272794939254e+00 4.010328875190865006e+00
8.068724613174826032e+00 6.944596237405929351e+00
1.383939270807498234e+00 1.796183801790788515e+00
5.493241540960048575e+00 5.837316456712936308e+00
9.727648458605553827e+00 3.532462277880901169e-01
6.164951096215612658e+00 1.563367063399724088e+00
3.459044256018931840e+00 5.893841303150812116e+00
6.501798971003845296e+00 1.064671022110881715e+00
4.258166410837818994e+00 3.738392720540145930e+00
5.671278054821264014e+00 7.304208448872924642e+00
2.056234963806701010e+00 5.191725522647920421e+00
7.483662588787309389e+00 7.390575972928834503e+00
4.423123908937083293e+00 2.822330531571972223e+00
1.946095814255360823e+00 3.423236400203976793e+00
1.579637755061137350e+00 3.849481049098216978e+00
4.709432720530309702e+00 7.455768607295618189e+00
7.593848443637054579e+00 5.463212805835620856e+00
1.328263876777823205e+00 7.368375898542596225e+00
4.017223263983683346e+00 1.659138220472557990e-01
8.506716437247604290e+00 4.984947357436857907e+00
9.883624303180605253e+00 4.145066825296037649e-01
2.110723414292242417e+00 7.774061286548866079e+00
8.497019661192990014e+00 5.850042674327132097e+00
1.148144786326809053e+00 7.765053508717488562e+00
9.767655740111450768e+00 5.480237281963560747e+00
4.361500050569311338e-01 6.772762711211910869e+00
6.451821203300572627e+00 7.327852852307032983e+00
7.763770474041064240e+00 5.946466732577931680e+00
2.208760379401900842e+00 2.846773126823980427e+00
2.468634743217146266e-01 6.354271304587499003e+00
4.373426904186363373e+00 6.231047631316060986e+00
7.875017642704190024e+00 6.652242947254819683e+00
2.513190421884728742e+00 3.013669358802364862e+00
7.378319083770077391e+00 7.779282282312527386e-01
1.140256095300448136e+00 3.724756978155326692e+00
3.686975128592378859e+00 2.756814621754872796e+00
9.617917880258685770e+00 1.484041965429517163e+00
6.458698357278680469e-01 1.076085353393098742e+00
8.674844152866382885e+00 7.545434831772430684e+00
8.345521977460897745e+00 2.775838217290385046e-01
9.573908113021790456e+00 2.016784378478056361e+00
9.434780158092511471e+00 2.749211151249975060e-01
9.616315004170171932e+00 4.039746045472121239e-01
6.205768869194212556e+00 7.559521800935852909e+00
3.842952024877464900e+00 2.091322587209099026e-02
6.151987760686688844e+00 5.813680554176379189e+00
2.272426959091485621e+00 1.615535490186981171e+00
4.277726124191010726e+00 3.460318413104171320e+00
2.145245423621955361e+00 6.489370737672810918e+00
1.448301665793042536e+00 2.485146621754133811e+00
9.431153486037672451e+00 2.065847038553714654e+00
8.977756658304588910e+00 7.830528111370274047e-01
6.649670052124813324e+00 7.833194526096808552e+00
6.427022826160872171e+00 6.072745976692393022e+00
7.440768663354524470e+00 7.414184006557694495e+00
9.282830681016411845e+00 3.097317202760751620e+00
2.640638137487324677e+00 4.968025952743619911e+00
5.126961473788965939e+00 1.784695356285542545e+00
7.611268379735636191e-01 6.749686987532514948e+00
9.209476059323124630e+00 7.371938013492302488e+00
4.046492579134131073e-01 1.724421008634001495e+00
8.060920839059770415e+00 5.594192373279691211e+00
5.773836780478658781e+00 5.938995355668405196e+00
9.982724501267037809e+00 3.394173975545324851e+00
6.432527387106174110e+00 2.831220853422861339e+00
9.871316933106054847e+00 3.373740761244262920e+00
8.602061344157300837e+00 1.393566044197221743e+00
9.242566530346739029e+00 3.867634887624176621e+00
1.367632412508964501e+00 6.785227647063827305e+00
8.036290645787254050e+00 1.168677746386368455e-01
9.848838360464345243e+00 7.142562757850714483e+00
9.955610679596682555e-01 4.471695697172807904e+00
3.139201557361206429e+00 6.819677314483223007e+00
9.590363134012402924e-01 3.191207276924598268e+00
8.994005681393474561e+00 7.883379458122989902e-01
4.965269289675287467e+00 3.122954118782809374e+00
8.709247064776041825e+00 4.448013488101135060e+00
8.994941209998582821e+00 1.208363290781602650e+00
7.771137194713814367e+00 6.538409795348468556e+00
1.827384781232445077e+00 1.873174503883195285e+00
4.876156937620442555e+00 7.612237546574699643e+00
9.220300130279223794e+00 3.131715537911285097e+00
3.193361970887007573e+00 6.143345853484542651e+00
5.208566189550380088e+00 2.949747002454286005e-01
1.869043710505258193e+00 1.438808066452168966e+00
4.503380763182383006e+00 4.609300305054130575e+00
8.047807165234885929e+00 2.429126360915105920e+00
7.040566193611387469e+00 2.525850210102333904e-01
5.687779685199673807e+00 1.110336939633336684e+00
6.416251143677978774e+00 7.483700858802081690e+00
9.765858856015396938e+00 6.737523341425616152e+00
7.436014619737635556e+00 6.740918952085053206e-01
4.134106043755414461e-01 5.548418929697954916e+00
2.433586066281314686e+00 7.801917406752429507e+00
7.335094807946614281e+00 1.143650419734870027e+00
2.998432501415837503e-01 7.898203583341293132e+00
8.335832656087088566e+00 6.999650525306564397e+00
2.861532261141572775e+00 7.419364514620835571e+00
6.432740652576129925e+00 5.965595322974374781e+00
4.165027653787271689e+00 2.443211599933912126e-01
2.444105363442390377e+00 6.011703866007307440e-01
2.449226488105515909e-01 3.775039696906347331e+00
8.045817085840488048e+00 8.816708176395327001e-01
1.660190923950165542e+00 2.410371246977174309e+00
2.470777160514707749e+00 5.487341116675152008e+00
5.589691918981417373e+00 1.168116397509405324e+00
6.313744956653137841e+00 4.703657150696955114e+00
2.595703771945443439e+00 1.390664305487923080e+00
9.411937706906396528e+00 3.155767635732140697e+00
6.697712373330460878e+00 7.251060538056407268e+00
8.358088978493876553e+00 7.398114888349596185e-01
1.487884627765639900e+00 1.437543541669069391e+00
3.194045967843507583e+00 1.006466848809330905e+00
2.492185097941700178e+00 5.934653207199685809e+00
1.901446051502220236e-02 6.372438399274030552e+00
2.394897841106191638e-01 2.241326655831689330e+00
2.288456941591642035e+00 7.057923039828131628e+00
7.597651392114656232e+00 7.825489004622018463e+00
4.611367678349154176e+00 6.032693721229906103e+00
2.660176454489138198e-01 6.168521735816120177e+00
6.443161518797548837e+00 4.176491813358076399e-01
4.691059145129127472e+00 7.732316108912548280e+00
1.234929577651443511e+00 7.839707602195153946e+00
7.453700446349774467e+00 7.366218965926229600e+00
5.511892783353530056e+00 4.907639099507771441e+00
7.945529266110539446e+00 4.554000192873502328e+00
8.916497274533574657e-01 6.736845346001062218e+00
4.449560593880659276e+00 1.754085783274902610e+00
4.598379394522957853e+00 2.510213146974635379e+00
5.231296383208483558e-01 9.627322358953804837e-01
4.382184796707022656e-01 1.586400271767398173e+00
6.411033995283795583e+00 4.993096723574974583e+00
7.245442884489210478e+00 1.423631238596502868e+00
1.930349083036215774e+00 7.327400470548318445e+00
4.949109327086630650e+00 1.691828709683487197e+00
4.683152456963513899e+00 4.455747120656508464e+00
2.082641817105058912e+00 1.197027510134174300e+00
5.122235952178707308e+00 2.552216697184604755e+00
3.479334839805010571e+00 7.695370655983782449e+00
4.026205621890976971e+00 7.194036390291003613e+00
8.597212525030403896e+00 2.239942644665195104e+00
7.908291891446115329e+00 6.564017213922177518e+00
5.338841271844655623e+00 8.791641803886323103e-01
2.094478938783338684e+00 4.128853921990253362e+00
9.750337333419899721e+00 6.843809520122297485e+00
5.206643137719993319e+00 4.531890279577590164e+00
4.853204440644213413e+00 4.559859591148648583e+00
8.491649410547070786e+00 7.686439756981187088e+00
2.160695383342194020e+00 5.660815790406195092e-01
5.461181690485484630e+00 2.703616382123207096e+00
2.609712679135456348e+00 3.697404003094244551e+00
6.055646762085224566e+00 3.275110143648840122e+00
1.297960089002463402e+00 3.457548510738049252e+00
8.999947506479808013e+00 3.075742549687979555e+00
7.402864400313538873e+00 2.466051895893015100e+00
5.472777200348811988e+00 7.604870884631026229e+00
8.764615989916130445e+00 1.714059684383888005e+00
3.677980335773392007e+00 2.788621709575247465e-01
4.607239921149288264e+00 4.584480164880991637e+00
6.459176002570665709e+00 5.356442141301569038e+00
5.762891307721095480e+00 7.401061930134305022e+00
8.500052671234550772e+00 6.000219327853533180e+00
4.287547813743093350e+00 1.490173210126441106e+00
2.188696115801471720e+00 6.429533175366071163e-01
8.321871896496395138e+00 2.940223756506795461e+00
2.188665638986357909e+00 5.973072600003638044e+00
1.494378370881777052e+00 4.654715866337964414e+00
7.020251445253776978e+00 3.181101215717460740e+00
8.236129000705989966e+00 6.417421104696454215e+00
1.242859063957371113e+00 5.886538935477512169e+00
5.597112733331142564e+00 3.635205244727316654e+00
7.797858393191495985e+00 3.817906764768569161e+00
6.088135229428659478e+00 3.011799520940019903e+00
1.791110337707325639e+00 9.623031913403581328e-01
1.217236873136955388e+00 4.819309847950557391e+00
5.604513417654199969e-01 4.443594260087824210e-01
4.376459287599328896e+00 3.221538674220895793e+00
3.154587045844997384e+00 3.450408549190257190e+00
5.324694102187915945e+00 7.652991080839464111e+00
2.212131869218464608e+00 6.754147422353882213e+00
9.866721178105498424e+00 4.285731554315940883e+00
2.377663095365157631e+00 3.060375016643966717e+00
9.825729588284936256e+00 6.724648427805381523e+00
4.810221917042099449e+00 3.379848380878271996e+00
9.044149097110820712e-02 7.076179352088971974e+00
3.444840791035070904e+00 1.620704147070842538e+00
6.442776838060929379e+00 3.737389403792656495e+00
4.449037177426625078e+00 1.441667683354880936e+00
4.470921292961183013e+00 6.155591711068968408e+00
9.559980577729124462e+00 7.744679412113804062e+00
1.470998755056539542e+00 3.397742964850374747e+00
3.261556479048982382e+00 7.270285288167585236e+00
2.284978291228467739e-01 5.485600339289708138e+00
5.222810701601336980e+00 5.841196671709676380e-01
1.871509884165621918e+00 1.544928586520295077e+00
6.605971447341172365e+00 1.046194846627426678e+00
9.817459958379204377e-01 3.900204019445543402e+00
4.054726770582251838e+00 3.674385663742710584e+00
5.053595095734228160e+00 5.203485994380723234e+00
9.588110219684132574e+00 2.337809323023563479e+00
3.388124437279587120e+00 6.768711992694466772e+00
3.155249528672746884e+00 7.987052061469789521e+00
1.717173938157739999e+00 1.913531009976319197e+00
3.367898846143534186e+00 4.802205630391327418e-01
3.520619073073860683e+00 4.561344246153812954e+00
6.364395847218213831e+00 6.868799037449409006e+00
4.193767306233125325e+00 4.113142625292234733e+00
2.695971335962475735e+00 6.797427377761292355e+00
9.000914664391460818e+00 2.189412258262215971e+00
9.791872963387495687e+00 7.637501274610087876e-01
7.600610819361039994e+00 6.606991847994057032e+00
5.459381058567280842e-01 7.253620729139519163e+00
7.981179860244146163e+00 5.212591997529827381e-01
2.920225314739699485e+00 5.102023414370870924e-01
8.728923523933300288e+00 7.268668022636905590e+00
7.942424803990877358e-02 5.629879224253666159e+00
7.719849959285088659e+00 2.060751895365700470e+00
1.179877839313725474e+00 3.840068076115269236e+00
9.401607653817974253e+00 3.070786757061330086e+00
9.875999553960024713e+00 6.754135173949453730e+00
9.125809181780137891e+00 7.549349583935713426e+00
2.205246827511611052e+00 5.299647135709433243e-01
4.362412330553714135e+00 4.276440438317963277e+00
5.735247002819976458e+00 7.461837991204730791e+00
1.081052822406237679e+00 6.572905534073338885e+00
8.313902969215572369e+00 7.841211712461307215e+00
1.076887655792319043e+00 5.905377708830060968e+00
2.968058961841479881e-01 1.054958839586925379e+00
5.079642802333459883e+00 2.464648198013250635e-01
9.230714047379665388e+00 6.677602579054086718e+00
7.711586981751472614e-01 4.071342003641612806e+00
1.640351390901868545e+00 5.703463762382765978e+00
8.203267916635786250e+00 7.440928300187013456e+00
1.823984143008552383e+00 2.998239308011686255e+00
6.419115232741400945e+00 1.099023532380421386e+00
4.791091135725499051e+00 4.996299139520399279e-01
8.893786722719612570e+00 6.559908527209721285e+00
7.515802950682026751e-01 5.835282186897389423e+00
4.829166968437118790e+00 5.793774541251028865e+00
4.558773927512582702e-01 7.971425352120053098e+00
1.109871997379008324e-01 2.914816102949902898e+00
6.969373422160456855e+00 1.803749277713610155e+00
9.707945757273751752e+00 1.661449053744066262e-01
8.196501125734728888e+00 2.604412769469731437e+00
4.159033569091977967e+00 6.443687212419564325e+00
1.620380861854089360e+00 7.217540915989937744e+00
5.892881208851727060e+00 4.296805667694917119e+00
4.294814768672297944e+00 1.915455425705514969e+00
3.695086418571421838e+00 1.302975637509848461e+00
4.727182655389704280e+00 5.018005087655690311e+00
6.526807795588677408e+00 4.031466643297529018e+00
3.690215350644186820e+00 5.162275241933105718e+00
4.557752113745692668e+00 2.318072616406900543e+00
6.035751154173299327e+00 6.376445041535850677e+00
9.565781014713740760e+00 2.777067651009091698e+00
2.210136473703617987e+00 8.750436207496274932e-01
6.561450061328204519e+00 4.268149358187975473e+00
9.349097454085217862e+00 4.143214978216443356e+00
8.495351172714403987e+00 6.059232883150599491e+00
9.036446641110419620e+00 6.493708698624153897e+00
9.059577144055497300e+00 6.473870373164349878e+00
8.989974579899854490e+00 7.119530093971690121e+00
7.047056906956935762e+00 6.210595255098064982e+00
7.665285117368262569e+00 4.061550872837040416e+00
3.270323680949938083e+00 4.091003622802922735e+00
5.863371987405978203e+00 7.029113412000873140e+00
2.944516007177554684e+00 4.841989754728985851e+00
3.916756954055655715e+00 4.425813378276499677e-01
7.648122120184246420e+00 5.281814907074541487e+00
2.969905679549097677e+00 6.172870787542669824e+00
6.247890072400212880e+00 4.658991473170067898e+00
7.257478514977729667e+00 2.911869086035013154e+00
6.214293626038945639e+00 1.150381368700624130e+00
4.421921056447043696e+00 2.183719310145203707e+00
9.735477779018195221e+00 3.879385491174073053e+00
7.593577381395628656e+00 5.561944264854150610e+00
5.989303948741111938e+00 2.521276071480150982e+00
5.286200961949212740e+00 1.233538915775869604e+00
5.763977212054788524e+00 4.342174885348605962e+00
2.883849794997759286e+00 4.456703572943419900e+00
6.328004127772898002e+00 6.463403833341387461e+00
4.874481814327756624e+00 1.519299280357151893e+00
8.675715693106031523e+00 4.681163361511725185e+00
2.275993969138270234e+00 5.422721830710714563e+00
3.163474764755437540e+00 3.599546309592467352e-01
7.529153757955906912e+00 6.217877144404276635e+00
6.501169529266030089e+00 5.449890969493278448e+00
3.192226174427123198e+00 5.570719884540298317e+00
2.522518326623165663e+00 3.895798038643640382e+00
9.840628275542416148e+00 4.491864433906498810e+00
7.959764340101587621e+00 2.250661915446551475e+00
7.101150011150134667e+00 2.324893592987830715e+00
8.610349116409359738e+00 6.391373196897482067e+00
9.349992531485787239e+00 3.044583723794553443e+00
7.623322491867686956e+00 3.403087915723819634e+00
9.474075605277761269e+00 3.293662022012122215e+00
5.260117138367286671e+00 5.879685416291510869e+00
1.395667140089856817e+00 2.990416890100793701e+00
2.480833598249332361e-01 9.239568947106207020e-01
4.475450370541316225e+00 5.285546307223842000e+00
2.274680384075200568e+00 6.119830027056123889e+00
3.372972706986051783e+00 2.446867289100728371e+00
1.720590455862747170e-01 4.721052524785837257e+00
3.925109332695129183e+00 2.390798665931805012e+00
3.396491610448474141e+00 6.441365461198053310e+00
5.102825341996839015e+00 5.032566186673969710e+00
4.344742761437210277e+00 6.132729539037282684e+00
7.993308286237013505e+00 2.908519146627750018e+00
7.814210582040209019e+00 7.412975438201925726e+00
2.159254885261582046e+00 7.353449326668596520e+00
9.382145445557659613e+00 3.246319820416196933e+00
5.263377563915080160e+00 5.785881208840040202e-01
2.090683294946903636e+00 2.268373812158924530e+00
1.759235203401354752e-01 3.487759234382204809e+00
4.406233613872819532e+00 7.357995630518483487e+00
5.272103147826223690e-01 2.147103414593567905e+00
1.804043513142735700e+00 2.220106017882767624e+00
3.147252625472827248e+00 2.855551877024522511e-01
7.050565106792536341e+00 6.861070941317870542e+00
7.482332317664146970e+00 3.037340439913034373e+00
2.319950214137666222e+00 4.855438962468918263e+00
5.960515526227927907e+00 7.454394197730633387e+00
4.979649726649340025e+00 3.645379427376562731e-01
2.390227616246066944e+00 7.929380625898209800e+00
9.593017420944640605e+00 4.144184955513813939e+00
1.446216577963245209e+00 4.347275343216439047e+00
7.324606243215507462e+00 5.777892584872333259e+00
4.255564213314306343e+00 3.686342116055726592e+00
2.237937188173192204e+00 3.269610716278072537e+00
7.254296633973259745e+00 4.358763209357428003e+00
4.362438123745219443e+00 2.432748735685718700e+00
9.800553602112771046e+00 6.175677039007675617e+00
1.703466807775372294e+00 3.064366741883807421e+00
4.944666071423120535e+00 6.117079308059562237e+00
2.590838706188810292e+00 1.759781507735605821e+00
4.796214362675613962e+00 4.781045238174532308e+00
1.143213560398458339e+00 8.872416289483799900e-01
5.451130282064376331e+00 6.649812240499811011e+00
8.869397659766864450e+00 3.310661570545526899e+00
5.940395049897492008e+00 6.400104710371916639e+00
9.733819442454262116e+00 5.944147746652385322e+00
3.986451545899694082e-01 4.220491263861029907e+00
8.677070708473697991e+00 6.871694557813338378e+00
5.204638837998765144e-01 6.162287663369730772e+00
9.144514492494886682e+00 2.771338300989421022e+00
3.372203386388660462e+00 7.578083970806401837e-01
5.861599071844439734e+00 6.327582683607825054e+00
1.688133380375740344e+00 3.838017822015431513e+00
1.722726273129755459e+00 6.896652600560086555e+00
5.917909236695955144e+00 6.636770054230015425e+00
9.307044299676470178e-01 7.769524820411778165e+00
8.089455558545200375e+00 2.859413350503397844e+00
8.591269378232865961e+00 2.953870754845773661e+00
7.958613053985952313e+00 2.813168109315616228e+00
6.380407189488973785e+00 1.725065045164599020e+00
7.772319544583059070e+00 1.912490833925925671e+00
5.078532877428349579e+00 5.606157312045819019e+00
7.842118638176730272e+00 5.155935405300609453e+00
4.272933378141379634e+00 6.079812618749647513e+00
8.208812403008241887e+00 1.810497054668954497e+00
8.081816134047199895e+00 2.382886100498424753e+00
3.628321646554479862e+00 4.177601118854559203e-01
1.943309398120620646e+00 2.929362540845216856e+00
1.251362107912139532e+00 5.591407786099495070e+00
9.213100469548979987e+00 2.450383469356792965e+00
2.044790190710793709e+00 1.655021635247653222e-01
7.557843487480879752e+00 4.253355425961053093e+00
1.487257763094587126e+00 4.661178605974364508e+00
7.450032497174011503e+00 4.240575637325567193e+00
7.186258139194907635e+00 7.860904981545894010e+00
7.246219140326307873e+00 3.426372885357060305e+00
6.175783118353864509e+00 4.490007303240171943e+00
2.076777699942953248e+00 1.704980600253320766e+00
5.439439332276874595e+00 6.627940587334619771e+00
7.531213151765323133e+00 5.540750362127940143e+00
8.611671253779906721e-01 6.163983979694189763e+00
8.059769386414616932e-02 4.123630575738523873e-01
2.365985364667977375e-01 2.015710043213975844e+00
2.084227352587598503e+00 1.499373279585830332e+00
1.838215714951282331e+00 2.289121754990848245e-01
9.003267369905895379e+00 3.829525027045441732e-01
7.489820357710166299e+00 2.424687139365540922e+00
1.839337465805516159e+00 1.196316558467625413e+00
9.395196127956603860e+00 3.900355864054648514e+00
8.781679533256719239e+00 6.561535619134140518e+00
9.723449360683684262e+00 7.554513532919394869e+00
3.431930477442412197e+00 1.503668823836270541e+00
4.231212780925991623e+00 3.327559877220753748e-02
1.186984687798390281e+00 1.744635031118617619e-01
1.722392953410297745e+00 6.871083195104362495e+00
6.241254175553189398e+00 2.272064565297180039e+00
8.932492101263413531e+00 7.583609618960693410e+00
7.987227070989074917e+00 5.370356892933195070e+00
5.228537926901442923e+00 7.211006666267834930e+00
9.588906511364077900e+00 5.602894415055641453e+00
1.977762364520562199e+00 2.914627260149496024e+00
2.298577556150621426e+00 1.572081496670034717e+00
2.880158203752144708e+00 7.570348114949210228e+00
4.373466414337576325e+00 5.413361479106093554e+00
9.886987364670030587e+00 4.840562706377760982e+00
3.311425476029597803e+00 7.979526251689955885e+00
1.663216748958885605e+00 4.798087813896759535e+00
8.864826739915332432e-01 1.382963271559199292e+00
9.369870012046487062e+00 3.297327094209704157e+00
5.773847809064469594e+00 7.709967164039996490e+00
3.391766514197830595e+00 1.896007653702391771e+00
1.580866704676585632e+00 6.347342020807461793e+00
6.194017233142070644e+00 6.560902747890934528e+00
9.211159895100893280e+00 2.422344456793204870e+00
9.990280296336639942e-02 6.142079829106368294e+00
9.642344118333666003e+00 7.406991279098402714e-01
1.826826227416683546e+00 6.060782666871238789e+00
7.134647227878351039e+00 4.387640756911734385e+00
5.391947531343425304e+00 4.427511582565963444e+00
7.768061075022556494e+00 3.133401143551273194e+00
1.607878612315710720e+00 6.410254785997969940e+00
5.360952693605147701e+00 2.688389754184624003e+00
3.254300627020444203e+00 3.678569307303453328e+00
1.133140874051725699e+00 2.361167671218707298e+00
4.184840147072281802e+00 6.627420228169969896e+00
3.823772128401969894e+00 5.251196523813636219e+00
6.195128067196677968e+00 3.410145088789700019e+00
9.007079818535208560e+00 1.136280950964915881e+00
5.834199537051390827e+00 4.827072387484712124e+00
5.559258925265111451e+00 4.868114751971442722e+00
9.788732489970207951e+00 2.164289469420173084e+00
7.126182068531972114e-01 4.687495694493249765e+00
2.203590292761008484e+00 6.365386151766443845e+00
5.481886733884548057e+00 3.299199347000877580e+00
7.575931230247380022e+00 1.848824245993887061e+00
1.141189826639988913e+00 1.590200175076351030e+00
9.742988987049542970e+00 3.093156679945965770e+00
3.316771667175403060e+00 4.733288209983611772e+00
7.945175466627636851e+00 3.897908537629088954e+00
3.425766124053350126e+00 4.606998617058710721e-01
1.992589430925487681e+00 3.702864251266779760e+00
2.868153456660515133e+00 4.165503945389326113e+00
1.021304231085543579e+00 4.879615305168695016e+00
6.222575937789410538e+00 3.248183792570210393e+00
9.861549640762742541e+00 1.024268023276563078e+00
2.379990979797307560e+00 7.741457085454240605e+00
1.315436833094429936e-01 7.303741853783662030e+00
1.306455513165604154e+00 3.176122092260814433e+00
4.329727268173408028e+00 4.669726122072685115e+00
2.946993539781606941e+00 7.998947525670808467e+00
3.126229720764829523e+00 5.886366767462947180e-01
1.948311175195746037e+00 4.292694060593857053e+00
7.656803304438490443e+00 3.449866986058079732e+00
6.469940647555505464e-01 5.898739631808584960e-01
6.427074031850708025e+00 1.629382382853103550e+00
6.626721457208713417e+00 2.413606457805623329e+00
4.650305420192602845e+00 1.051315528454724202e+00
2.875305275579370878e+00 2.957791188093437107e+00
8.021141732714799133e+00 5.447312238994684641e+00
1.331767231551802544e+00 4.828597629426406357e+00
9.185069797663720337e+00 7.610538444867627206e+00
8.540137775668393161e+00 4.925343059470834284e+00
9.536167544650265171e+00 5.856420965379441235e+00
7.562442231206633281e+00 3.322951976721127743e+00
7.810785648417249760e+00 5.098887451463602005e+00
3.471185565858426969e+00 1.223787847466735634e+00
5.679817042488135570e+00 2.213307675088148407e+00
3.879490442227560898e+00 1.466481954616903671e+00
6.725283383709506957e+00 2.301917601681691572e+00
1.065034300289366964e+00 7.131162374162101969e+00
7.862987068689326620e+00 4.309470828822590249e+00
3.644332607721811890e-01 6.621615281756042748e+00
8.274459788658488080e+00 2.532661004978165487e+00
9.447178782881557879e+00 1.035339011640754592e+00
7.393994813351808304e+00 5.968869189424504285e+00
4.204497188064382218e-01 3.858032926695228682e+00
9.276693427776683265e-01 4.259525879867158693e-01
6.854453245245127668e+00 3.568724496908739496e+00
3.481287744003351836e+00 7.683865290544401816e+00
7.915109005633413908e-01 6.437822953209882293e+00
4.593964421630913009e+00 1.873336200899922588e+00
1.344036498795107004e+00 5.210832575223718344e+00
8.412569201402241958e+00 3.752444502881433941e+00
4.100370093691644513e+00 5.784444846579104293e-01
1.228693090967505341e+00 7.782068337410837700e+00
6.518708496517216844e+00 5.099634523627599059e+00
1.277543768407685132e+00 7.979640368322074018e+00
9.244892282969184194e+00 6.853777236435740328e+00
7.486397942335574207e+00 4.171735819110713450e+00
1.755057828641806150e+00 4.054002264862775817e+00
7.020116260235244710e+00 4.075090862187248142e+00
2.808761734341445937e+00 5.720887720512010333e+00
8.774291739671589596e+00 7.770688378040880195e+00
9.436025855883894309e+00 2.672701569238828512e+00
1.218108252808427494e+00 4.675168117255802613e+00
9.918480054704673421e+00 2.240693690159962337e+00
7.305078157477828960e-02 4.368534979967725995e+00
8.010309583000408296e+00 6.710485509926979120e+00
9.719288818775162042e+00 6.198617101650530259e+00
6.193691342243901055e-02 4.087024097701988268e+00
1.253576250784549373e-01 6.268531243812879516e+00
1.003509115640932592e-01 6.490470610509927241e+00
7.917054676444768013e-01 4.270000254452137156e+00
6.501215094316713738e+00 5.341868292452272904e+00
3.186774121824678119e+00 2.946132565982573226e-01
8.333010816997246550e+00 5.856440767347264931e+00
5.584891681631528826e+00 4.948924580468361256e-01
5.374900171045553066e+00 6.225130692660618692e+00
8.268914498502212496e+00 6.732035449168408014e+00
2.403034474760613826e+00 4.025175922412875806e+00
4.799127033259966701e+00 3.675092633691600774e+00
4.868821366648242943e+00 7.323083744753473567e+00
8.854568645721960785e-01 7.373879579012786678e+00
2.976751832411844489e+00 4.981878723889037630e+00
1.394739313715059881e+00 3.974323904447266465e+00
9.887258204482966661e+00 7.027182538761980624e+00
8.611388420583987457e-01 7.205939716861686328e+00
5.857795330223821928e+00 6.833852168631622703e+00
7.000011539787988291e+00 1.429419945746795761e+00
7.376346872086161355e+00 4.863610573939675774e+00
4.875269639546503164e+00 7.749280211367733706e+00
3.488469277037282712e+00 3.798291592903549230e+00
9.085187314483341936e+00 8.032486209885991713e-01
9.826004121789189583e+00 4.357407949412248627e+00
9.928442328910209724e+00 7.027393244919152515e+00
7.331123135918353739e+00 2.200464129270031322e+00
9.657545879027644276e+00 6.424450487778932128e+00
2.442175882400490217e+00 4.811163942601996979e+00
4.103632951758195979e-02 6.195021177246961663e+00
4.572437484601088453e-01 7.451316351120782500e-01
4.250582727739294242e+00 6.759803735641445321e+00
8.303633398652017661e+00 5.078956284683879829e-01
4.026456869228628221e+00 1.152821725057609825e+00
2.937349111277822722e+00 5.934542785407765031e+00
6.170747571055251512e+00 1.174688320513778805e+00
9.648952351575379893e+00 1.496546990436939950e-01
2.003527674732863417e-01 2.423248486983595740e-01
1.562621596041415817e+00 8.730005326965004642e-01
4.195049928205815348e+00 7.648566840890667073e+00
9.755682843474769328e+00 6.291369311874602133e+00
9.761579154702278771e+00 3.357750006221698058e-01
2.357235760191247476e+00 6.775172112921501899e+00
5.421368011337710513e+00 5.556502192502858151e+00
3.327757102262097533e+00 8.707932311750834486e-01
9.882871817868872810e+00 3.011236102821241545e+00
4.526637948594999017e+00 3.873244722646386862e+00
9.515983480926802685e+00 6.318100607841474314e+00
6.487586713681676720e+00 1.447144897270318253e-01
4.081888201283145001e+00 6.716560226280328116e+00
4.617771328144697485e+00 1.387956389200422080e-01
4.942989118532699955e+00 6.147570552041757175e+00
1.687428457286949124e+00 7.048420637495000918e-01
4.491237354605894794e+00 3.835702585437658740e+00
8.298745629923887090e-01 5.204213065110004699e+00
4.989849033269992518e+00 4.862944078964446248e+00
4.532624865092502731e+00 7.287920376891864116e+00
7.564331778978983678e+00 7.574078353204190428e+00
6.179846170967429053e+00 1.866505656531553647e+00
7.562287571596098879e+00 3.390873680441134574e+00
7.315268652478967848e-01 1.656916316813910939e+00
9.267999610178431880e+00 2.613615796680765158e+00
5.921608020752680446e+00 7.518233031653879017e+00
7.651581386678516949e+00 4.023390270997655449e+00
7.967187934227654367e+00 5.651488173275200921e+00
8.738554873004837020e+00 2.070381474408495848e+00
8.410643171176346300e+00 5.234755188039587281e+00
1.601272876329722372e+00 7.307664302078725527e+00
9.645955217219775335e+00 7.376708035424282883e+00
8.302551032923254581e+00 5.467877231014814043e+00
5.152760652442832878e+00 1.780908775073662298e+00
3.313588224097419044e+00 3.027048822285953733e-01
9.418009226119401944e+00 6.237025275672151814e+00
5.894582822531635458e+00 7.294252445946816543e+00
4.367807086554085672e+00 2.501423636369580983e+00
1.567023812763111978e+00 4.055148755119336812e+00
8.115968816729845159e+00 1.980498099438281479e+00
1.102203834418525874e+00 2.903877162745763130e+00
9.028525750273701078e+00 6.885474235060947024e+00
9.131553829476215967e+00 5.505052030748973202e+00
3.107197349307795342e+00 2.407578931353251406e-01
3.391656383559492838e+00 2.873209465767334159e+00
5.208000694730189117e+00 4.834996650833065068e+00
6.455159913644692438e-01 2.227587703757633264e+00
3.262505190552639434e+00 2.756587562031125316e-01
4.036943049752201418e+00 7.865209452393397527e+00
7.086469265812218588e+00 1.678767646280054038e+00
1.154934680419228421e-01 3.372192742242687835e+00
4.805554990556379025e+00 2.901521042176939069e+00
3.090860506393919849e+00 6.021495406889243895e+00
2.993769279881368650e+00 1.565319240742804929e+00
1.530739571079042793e-01 6.473759506742720049e-01
5.229222495302748186e+00 7.848935824965884933e+00
2.624140225144700800e+00 1.938741068847782856e+00
7.354103348279061869e-01 5.656792408558039220e+00
7.449501133708738898e+00 4.589198289683428911e+00
3.746091384925701817e+00 4.909075576651897421e+00
5.915458184536953823e+00 3.270527652430098797e+00
5.127934392585381751e+00 2.255261266704251533e+00
3.088203578585878795e+00 7.544318886245421574e+00
8.799903328485299880e+00 6.386890996655607999e+00
6.252327326637642457e+00 1.826048732071064329e+00
8.607823674409710080e+00 3.930744457192628438e+00
3.534439691313215892e+00 5.969930786390735378e+00
7.896613066151881632e+00 5.356203270493399060e+00
3.988022689520571706e+00 2.013969487133190128e+00
5.299512776578012563e+00 7.822957297581115910e+00
7.925631516085790196e+00 1.022561381229323274e-01
3.967086418111145374e+00 7.355924228728905945e+00
7.876744133693337702e+00 7.027632572790915688e+00
4.908749789040226297e+00 8.936640743746355753e-01
1.927215482373335620e+00 3.856996267795650191e+00
8.325444562543211191e+00 4.006723262419020770e+00
5.678075231699960312e+00 4.066669781134256034e+00
9.441069632983808191e+00 7.140595399206890015e+00
7.062108914283067307e+00 4.863874162880385654e+00
1.894806896764498205e+00 4.462077224662293951e+00
3.279741066666991500e+00 7.597758158573499898e-01
5.525846778939964565e+00 4.174407253259783346e+00
5.099221264175463730e+00 3.912284089608091264e+00
3.302258094219734375e+00 7.489480221661422021e+00
1.284323493680762374e+00 3.544378392732186356e+00
9.633153835288684519e+00 1.838760022846644304e+00
3.908083280446119634e+00 6.194107121789711456e+00
2.708935408989818772e+00 4.419609152390206575e+00
4.448665783292116149e-01 8.000464551854111761e-01
5.702853141324073505e+00 3.897755035033466875e+00
7.320417134910579549e+00 5.241125647876481608e+00
9.812429499297451230e+00 2.639151621014343974e-01
2.292985590182159417e+00 5.783803720810096749e+00
1.799683010040677988e+00 1.101987066180232233e+00
6.075400830578313816e+00 7.616465198134334535e+00
8.262389713001597968e+00 1.877183220756251103e-01
8.367301664834959851e+00 6.925078155289845050e+00
5.655785579398143526e+00 4.910027505204584308e+00
7.528192208356728088e+00 7.560314092429827326e+00
8.478957086924495457e+00 7.359024625404160247e-01
2.684023155960221452e+00 3.479014581515647464e+00
9.592992113013183442e+00 6.862840710586723070e+00
2.876231287945592019e+00 4.399538823655744224e+00
8.077580811843160902e+00 1.443474544343374966e+00
8.850033014927273456e+00 2.301501645483241099e+00
8.017836399266416336e+00 3.545808862636128822e+00
7.835595811251345744e+00 4.921336760223507412e+00
9.661418395188681174e-01 4.138245592912583426e+00
1.044766316962008057e+00 5.594477178413529650e+00
6.621067863941078713e+00 6.098261685541617183e-01
1.484815914520382085e+00 5.327501648332602535e+00
1.672104372927216698e+00 7.342066479883877506e-01
3.792074773010591926e+00 4.850741779389466934e+00
2.979373836737473358e+00 2.561141887288655994e-01
5.436336648855686349e+00 7.719780895163268930e+00
6.021415965270429105e+00 7.358737995979830693e+00
2.213614155515130300e+00 2.223106252627485624e+00
5.631356534042336826e+00 7.047790919329541381e+00
9.129887653229399547e+00 5.925133913145558928e+00
8.731304727818617550e+00 7.490851334310688614e-01
9.692531956902048051e+00 7.496636289670736808e+00
9.058429254043184997e+00 1.067052873263426349e+00
7.103770240522699897e-01 5.851993929880005219e+00
2.378928474646132329e+00 2.208201791979611528e+00
4.144277517600865934e+00 1.713447686628954969e-01
9.907178028059487218e+00 7.255350316705077240e+00
7.385482328593960588e+00 5.569221006044306144e+00
9.073500271778502935e+00 1.720900215332498817e+00
1.923211832324031034e+00 4.381653312986497184e+00
9.204291251825169606e-01 1.914814232960371676e+00
5.847315411977332289e+00 9.887722355816501718e-01
1.534726775720878233e+00 7.173103727171072919e-01
9.104342391211497798e+00 5.445480381382994395e-01
3.446847362776957802e+00 3.290125522690621196e+00
9.374280989642848283e+00 6.254484108894233785e+00
7.628805875772172840e+00 3.489406714152758049e+00
9.857773355370525792e+00 5.248842557999791936e+00
4.726981049403323532e+00 1.755708553795796156e+00
8.306527868511730972e+00 4.195212736209084525e+00
9.718144005792614948e+00 4.604926200821862992e+00
1.675747188299350210e+00 3.807089065518160176e+00
9.350788175205859698e-01 1.600803963896240134e+00
7.660001996549558712e+00 1.931652284899540106e+00
1.361806819337447738e+00 1.321794237640645520e+00
2.563546957790461267e+00 5.076408625076273218e+00
3.501742512438001942e+00 5.207606293881447357e+00
5.065131140151941658e+00 1.619559463898997187e+00
8.741866993683341747e+00 7.969467044549928936e+00
9.330104134218323964e+00 2.221703727420232255e+00
1.970119750759764532e+00 7.387836854735859049e+00
2.185222426631616699e+00 4.364563670485381408e+00
1.955336104917732021e+00 2.132581798853609101e+00
6.169204933072133912e+00 9.783441107361072753e-01
6.319118368354155635e+00 7.282810063351545793e-01
1.400226876800368947e+00 7.859944951408872171e+00
1.993301302351236926e+00 6.736729753667668241e+00
6.851685986019218078e+00 5.685107891076681241e+00
4.253159570517528465e-02 7.467031924477018912e+00
8.628431405157128253e+00 3.956632003577420953e+00
5.406880299658523015e-01 4.564185659787806770e+00
1.805210159040668838e+00 5.985812352630723865e+00
7.876263598575405034e+00 5.195087067014734217e+00
4.661716484639466529e-01 1.880135803368204961e+00
9.318592264646097689e+00 4.480003011161212356e+00
2.034832072410877046e+00 3.657114144074357753e+00
8.254740159075181438e+00 7.521238261680796455e+00
6.689186529933483172e+00 7.822967255627243155e+00
6.830899329357952965e+00 1.660519531394630377e+00
1.595703909259490461e+00 3.099686527950727744e+00
8.773423255114909836e+00 1.328538876979731498e+00
2.499443613942781361e+00 3.875025188090208239e+00
4.053135708080908728e+00 7.997523525924266075e+00
6.861211744708059612e+00 3.263962880637061303e-01
8.064010064170687997e+00 6.533313278235631572e+00
7.515503014069188303e+00 5.012843404788105417e+00
4.319750409436498906e+00 7.201556914948229249e+00
5.833152345505131287e+00 3.668539580832806735e+00
9.285795325744794937e+00 2.284093680852404162e+00
8.740928936091377111e+00 7.960865027788090131e+00
8.460012831833019220e+00 2.518978259080577153e+00
8.256686853239376234e+00 4.447332959738345082e+00
5.298990499534470544e+00 2.372542975843201063e+00
1.089815036888408528e+00 3.443069433415328895e+00
9.139071094467386303e+00 6.628561955235839243e+00
2.918299245163463951e+00 4.860443515612406173e+00
3.210156399082872980e+00 1.417158744294483519e+00
5.662756102847377182e-01 2.660272929923934271e+00
1.405586068063569005e-01 1.121968945117201244e+00
4.866419375933984881e+00 2.695058402368345263e+00
8.486305983756217586e+00 3.556237382612655651e+00
6.412614435534861101e+00 2.623336772149482243e+00
6.219454208165767994e+00 2.064015149465535437e+00
5.910069725706494914e+00 7.704195528290516570e+00
7.539096745684474854e+00 7.556340148664022927e+00
4.152982556473388875e+00 3.579231506393305118e+00
7.234529102555741886e+00 2.279057352256517177e+00
6.853137811024843984e+00 7.998960754863591482e+00
4.424763105324055701e+00 7.240890348900899554e+00
1.040594538845159844e+00 2.541160643658948004e+00
1.210077123087336393e+00 2.095808151945570685e-01
7.031931965001803064e+00 6.584193985757202938e+00
7.300437252004105204e+00 5.052674251498753932e+00
2.029026244309922511e+00 7.881013049729964415e+00
9.806267389135525647e+00 5.570162002817665048e+00
3.670528810491078264e+00 5.807094579145298141e+00
6.940616461848430951e+00 4.320278731030844810e+00
8.173996757631748267e+00 3.175665982466860271e+00
5.635452955004236486e+00 3.871443719625538904e+00
9.105651763339817073e-01 1.223471054899474275e+00
4.618807680573423724e+00 4.478324936843289805e+00
4.621902596051099543e+00 1.750448253398453780e+00
8.753378094679005628e+00 6.267328978947285911e+00
1.295992301977506589e+00 5.805531373829232678e+00
8.525946396214283851e+00 4.506662254985166705e+00
2.862109270025886332e+00 2.424034216108951867e+00
9.807683183986726227e-01 1.266127803765591864e+00
1.159991428300388705e-01 5.854038814203358143e+00
1.936412345496359988e+00 6.257698842260156269e+00
4.656055826576280587e+00 1.555225801527822860e+00
9.082408689248209654e+00 5.017406523252487816e+00
2.182658401329362619e-01 5.364415410046409427e+00
5.802487497657350168e+00 3.739719960605651039e+00
9.987768032603803192e+00 2.658331721625919464e+00
4.053574801403955874e+00 3.509153583389824860e+00
1.173175558047682143e+00 5.212811825529305665e+00
7.176846607337736828e+00 7.625758693746607975e+00
6.080188687641263634e+00 5.702161978602448222e+00
4.103350621243308183e+00 5.921820917297762499e+00
7.493873155918508999e+00 7.547356828333639633e+00
2.329857705215529151e+00 6.979785499857891651e+00
9.049350420376061521e+00 6.930047843006517105e+00
3.980346728844064152e-02 5.764983228677511562e-02
8.442036978252584589e+00 5.372970250308449991e+00
6.212085165259273456e-01 2.471280095305031566e+00
1.351155071568613808e+00 8.192873578928745459e-01
1.774715549966165984e-01 8.751746667521782541e-01
1.762753243406610659e+00 4.269490365441559021e+00
8.210789897649927838e+00 6.069273094864620077e+00
7.201155982962750279e+00 2.641637254233129894e+00
6.181038624143866400e+00 2.275261622931017413e+00
3.474441237352809075e+00 3.139142092006466989e+00
3.019309951307413975e+00 4.321043504469956886e+00
8.715326695110617194e+00 6.069781072544809142e+00
3.398225037832882656e+00 5.333713901817018765e-01
4.743679301531589232e+00 2.912082284328870507e+00
6.578376343032973139e+00 4.868894985839679279e+00
2.231606196550948162e+00 7.574630102489223304e+00
8.498773045581248908e+00 5.618019042439288846e+00
8.547113376124535478e+00 6.201342925122856897e+00
1.181759748604048754e+00 1.395943382826673407e+00
3.857678894457490237e+00 4.312422328325935084e+00
6.234417110275856544e+00 1.782383955537252263e+00
5.567650688777902701e+00 7.921337102298546817e+00
5.439164869743503772e+00 4.808642561595996234e+00
1.797541568445474303e+00 6.326586130247593864e+00
5.906881596396447165e+00 3.934765094646017758e-01
2.820480687388578822e+00 7.645483535598661895e+00
9.569827455492131207e+00 5.317643974712865429e+00
7.172557163957709037e+00 5.530477836083220744e+00
7.801694380553425567e+00 4.758895889775013543e+00
6.014934488078649721e+00 4.776360682511116451e+00
1.292990956680178938e+00 4.032292065723746433e+00
9.322245394125953766e+00 4.703254184010082106e+00
7.510062286694764389e+00 3.984060985189996629e-01
7.809630726204415119e+00 9.818727959808564165e-01
8.929496648624823507e+00 2.247890561450557989e+00
8.836253373495313923e+00 4.584800265461022484e+00
3.258838202423228747e+00 5.494731954339346913e-01
2.891246575347132808e+00 4.364339704371715811e+00
6.124677050199963446e+00 5.163392110321679773e+00
8.046994779163915368e+00 5.440967279250917166e+00
2.941585650134792562e-01 4.944000797276578929e+00
3.877713900966837990e+00 2.982731755290336295e+00
8.662808277706105287e+00 7.437796397151154260e+00
9.662578182592383769e+00 7.177198652401460599e+00
2.468733306415573647e+00 5.248012581698301204e+00
1.575782271362524689e-01 7.617406617336925478e+00
3.197195557458925919e+00 4.746705971609713970e+00
4.729220654013762015e+00 4.767558108371511949e+00
8.430050621874791261e+00 6.621155151308074416e+00
1.977939252241092127e+00 4.705271392364976712e+00
2.733836256397600195e+00 4.377002980297287849e+00
7.768288088562158578e-01 6.578997178856797134e+00
7.377254702393967634e+00 9.561700875887426676e-01
3.521590162225238796e+00 7.466606087323971686e+00
7.758828070608386085e+00 3.542458790247201783e+00
4.915258407229635473e+00 6.977473069879051693e+00
8.850212069726914876e+00 3.563930155779775788e+00
6.850142138932323377e+00 7.568136598194006304e+00
9.807803618265680257e+00 1.650394637310895085e+00
3.006044229635467246e+00 5.724035423059594230e+00
5.451191067283630787e+00 5.725678419686377474e+00
2.483905381149660307e+00 6.167084495160496616e+00
7.051976101657853047e-01 4.157665281467482821e+00
2.541105531978720133e+00 5.742268992374587100e+00
5.612698983364489358e+00 5.918294206125186641e+00
1.451092108496560007e+00 5.676125287803108321e+00
5.098957389775224947e+00 3.082291564693083963e+00
8.939762011716005929e+00 3.484082708031026598e-01
1.210665118663145634e-01 5.393519855903567972e+00
7.775738366853913952e+00 5.834615998855806396e+00
8.723925899137695339e+00 6.088332859480270365e+00
9.091243850951419958e+00 6.469008182637433713e+00
2.970359416253107732e+00 2.986130628787054597e+00
7.461115845296435012e+00 7.717907319957881818e+00
7.840278864711125451e+00 1.210239212464059300e+00
3.828420235703982044e+00 3.544503469955159858e+00
5.353754943916996467e+00 7.484623253594278935e+00
7.215897108340216803e+00 6.096966118585861238e+00
6.973577841246632936e+00 4.225236864370423895e+00
2.790666359163356258e+00 3.500288641200300255e+00
6.725659877100294004e+00 6.598759146886642668e+00
3.577466281209229493e+00 6.737295217844688544e+00
4.772582985766248953e+00 1.449745861293315841e+00
2.884133304169353984e+00 5.119336039821447137e+00
9.331319665585741774e+00 2.209317685506268170e+00
5.280800841859097261e+00 5.707653567177330522e+00
5.307158981355048155e+00 4.952892084078977852e+00
7.656361170075379974e+00 1.561620774264977030e+00
8.271894857724845451e+00 2.119543089940069791e+00
3.645449131402955789e-01 3.759934877607542525e+00
8.656750636522614784e+00 5.611064479852858611e-01
2.343442800440974416e+00 2.643493950517461499e-01
8.306990291060364129e+00 1.697407606747889375e+00
4.968659263792281955e+00 2.015513496823080786e+00
6.731020680668237333e+00 3.424199666198838088e+00
1.855364234679200974e+00 6.202836077882936117e+00
7.740801486738208226e+00 4.775556194465861104e+00
9.320364539080745914e+00 2.998316974711938698e-01
9.272945678599635144e+00 3.319375228548559598e+00
7.061572390927739917e+00 5.182738115069271956e+00
7.622626960942328722e+00 6.536189862598328126e+00
1.361659857691948083e+00 1.825165746946954215e+00
9.961521510151472469e+00 2.988462779501132260e+00
4.017984472941194873e+00 5.640668374350204850e+00
3.656889535211094167e-01 1.448985254507615394e+00
4.799858180531868967e+00 7.306883245022730122e+00
8.807570725642495546e+00 3.322232931992665783e-01
5.155009259922721299e+00 7.744318395717856518e+00
3.243660857109728290e+00 7.274504148908711443e-02
4.579016675657769042e+00 7.663495803882778290e-01
6.919726301487361120e+00 2.757883155909457429e+00
8.381038398225591379e+00 4.983698524161655818e+00
2.636641432217228243e+00 9.505810275080905924e-01
1.626231424925341784e+00 7.847129828607553037e-01
2.775251757901858518e+00 5.447669433498298019e+00
7.715406262123345016e+00 4.233832756542975417e+00
9.847406832487898498e+00 3.308993100692465106e+00
8.685197699095503765e-01 2.869466442522708327e+00
9.087633305308536080e+00 2.049004041956377087e+00
2.134860887931933071e-01 7.315722582236663385e+00
7.388041750838483246e+00 5.279116766642721892e+00
4.451589089868345894e+00 5.286697951917368243e+00
2.466570147409090641e+00 6.320194068487292149e+00
4.305161332958540754e+00 1.305420822891264265e+00
7.166950923773375060e+00 4.653116319853103811e+00
1.877833587289041706e+00 4.778588730146527297e+00
8.275027933234213151e+00 1.509316045765021208e+00
9.448589644397191734e+00 6.603570449913407359e+00
6.282436993682441795e+00 2.874118999696454679e+00
6.663218532842067887e+00 6.831295071630336224e+00
7.072127832757743704e+00 7.074123687413837125e+00
6.329383823691106414e+00 4.430182952292576637e+00
7.472115103192349395e+00 6.146821141922518272e+00
4.708562003940222951e+00 1.854727864997711251e+00
3.915394961968562626e+00 3.456506264649119586e-01
3.282119743446138216e+00 6.226734250150705030e+00
2.167842909239267257e+00 8.830517682844618577e-01
3.895271148395664795e+00 4.789517333788777087e+00
3.788982013737007826e-02 2.437873539826540537e+00
6.061813465836695336e+00 4.265785707456966058e+00
8.423078551795942559e+00 5.065574334238662324e+00
7.454105361440626965e+00 1.295137228603526758e+00
1.351924494837254409e+00 3.342370442346775050e+00
1.851469316321273650e+00 7.900039249829396759e+00
3.191427872157166501e+00 5.955345903662374596e+00
3.937855610428380171e+00 4.041054960003129359e+00
7.834415977431394396e+00 4.763323920405033718e+00
9.731724437512829340e+00 4.704345756022556557e+00
7.801922895766409738e+00 4.743376358880344590e+00
3.996574030071919026e+00 1.860744801365710188e-01
5.840957627524523410e-01 5.576770447401655950e+00
7.356934502628636352e+00 1.868791283014510363e+00
2.406131537558292344e+00 3.071706883449087933e+00
7.708384657711409016e-01 2.594216508979902969e+00
8.169915057058529939e+00 7.707213181444005912e-01
9.901403830218752589e+00 2.592980062120344265e+00
4.806505466132284354e+00 5.944292685689498867e+00
6.912858212853517870e+00 1.144798680949143943e-01
9.935356472376764003e+00 6.608276207073672026e+00
6.042474464674326917e+00 4.669371570897872914e+00
6.909058000151946377e-01 4.939294386758125377e+00
1.785009941355908403e+00 1.165587211832294301e+00
2.542099513779216835e-01 7.964520508848673686e+00
8.423196985875863518e+00 5.405416632769803442e+00
3.235470974005283384e-01 6.561527398534042099e+00
3.850388947780739812e+00 4.028332426113427900e-01
3.238708302108198822e+00 7.955990389596030887e+00
8.745459605351248555e+00 6.880511930427161360e+00
6.969059332390603601e-01 7.579656532123419055e+00
7.506834030376517752e+00 7.063930209176726649e+00
9.991450481286388907e+00 1.717022633360461903e+00
4.723182117199994146e+00 2.472196982264175169e+00
8.576655851608752101e+00 3.428864033191045380e+00
7.742046355162022664e+00 7.366647659438297246e+00
8.594190531294920277e+00 4.813523170229467851e-01
4.875378645692776125e+00 2.739050157760691384e+00
6.917497990697475174e+00 3.924824611214427605e+00
5.917702447267147114e+00 1.132574078768324277e+00
2.107861131047938930e+00 3.107311395185874403e-02
8.546435772842446710e+00 6.105361774773492733e+00
7.429113772794093684e+00 9.010953694066676789e-01
4.423502378962878012e+00 6.169375645492094939e+00
2.831858299731838891e+00 3.163620728162038098e+00
8.665755643305214306e+00 2.311723035860419273e+00
8.880213707610826290e+00 1.366148210428089094e+00
7.556490189625031384e+00 1.519858221912660845e+00
8.560604457017616298e+00 1.174427012376251689e+00
9.635946407084849952e-01 3.076828531911166564e+00
2.188002003486906322e+00 5.733051135302872581e+00
9.608993795536326488e+00 3.796971035786502746e+00
4.751137349697507339e+00 2.342217330312477586e+00
5.372468289679503073e+00 4.722650035375565380e+00
4.007261402871065137e-01 5.114101804977386756e+00
7.694697770874986631e+00 1.819629438570543378e+00
2.214634158802741837e-01 5.069562641710811945e-01
2.972846368218164947e+00 6.287607389586826301e+00
2.527585601151355554e+00 6.248590560396631410e+00
1.056491830397136011e+00 2.637581122995493743e-01
6.757847122921708305e+00 3.618996323957919259e-01
3.049758537626958699e+00 4.546951944547431346e+00
7.652998274391035416e+00 5.704958378535716967e+00
9.165648621863493162e+00 2.496261110522745241e+00
6.881543897662908194e+00 1.704507612244059445e-01
9.187650311600503716e-01 1.348897375464586545e+00
8.154814782046029720e+00 2.071556493793461406e+00
8.906944526577353916e-01 7.996806284164444278e+00
9.355957360863557781e+00 4.245808116314711000e+00
6.011892376115897108e+00 1.166562191870167631e+00
2.573352979478438218e-01 2.808054698231199353e+00
9.655375420769519934e+00 1.605069414514117554e+00
7.094093353440068306e+00 6.098546323720150042e+00
7.009108885032765635e+00 4.204446116656065158e+00
7.034089002687439418e+00 7.679757510254884956e+00
9.864119808812656487e+00 2.540085576504425013e+00
2.476434347673515113e+00 7.968396208166374173e+00
1.310652913852079493e+00 5.939259464124435617e+00
9.858585546401965161e+00 5.447303284334568119e+00
7.815300547506737416e+00 1.363542998455151256e+00
1.744181302000628042e+00 1.582918241586222408e+00
3.519978125880396380e-01 7.921251729958661336e+00
2.675554543234965887e+00 6.923733655538586440e+00
2.693477347036487224e+00 7.455601286804593109e+00
2.852483920795390038e+00 2.682542573708416533e+00
8.660887648857917398e+00 3.176964829510102284e+00
1.966033119404215768e+00 3.249876814938648550e+00
8.557494597447739437e+00 3.184259475037213072e+00
2.861341497376130860e+00 4.038645290739770743e+00
5.599814514702668333e+00 4.576767148662466589e+00
7.538881761047866448e+00 1.045426450688971443e+00
5.224744804894828398e+00 2.296204490331128945e+00
5.575398336159206103e+00 1.841118908029327983e+00
5.601967037209489853e+00 1.983436375930224038e+00
6.757844124058735247e+00 3.179854212791371815e+00
2.745366248974937307e+00 4.397456359778088242e+00
2.163424972236108523e+00 9.998554219342299376e-01
5.414641926834579344e+00 1.412189785268838094e-01
2.590026155463773794e+00 4.608538013274494638e+00
2.207546043515575818e+00 7.853453290056759073e+00
2.145250702410549160e+00 4.266850935473672557e+00
7.086823374955210753e+00 3.269685842141436538e-01
6.458809459769211614e+00 2.693734472810480618e+00
2.888771581300241031e+00 5.201926849390372531e+00
2.150169286330243512e+00 3.810967379224745599e-01
8.028717108040964945e+00 1.613174864285646493e+00
2.253943815155011521e+00 6.633676491938985897e+00
4.974621067346016723e+00 3.868753497718265599e+00
8.565124402114395963e+00 2.790290038843036058e+00
3.198521068586980043e+00 4.736251927049847765e+00
3.049526527160688616e+00 5.598598711749817269e+00
6.407369433111814949e+00 2.864898815407505239e+00
5.201657905217169642e+00 4.902230685395799981e+00
3.206830770093279881e+00 4.443831150235027394e+00
7.137992760597616559e+00 5.011282321083389668e+00
4.240493231493800863e+00 4.747004473765725763e-01
3.639310564146125415e+00 2.734578251412577821e+00
8.222813358203701739e+00 4.370221173197130327e+00
5.076503879016430076e+00 5.905090760156521235e+00
4.866569418337848063e+00 4.638925295780506275e+00
3.217081428572807766e+00 3.112600839692002630e+00
2.247270222496324799e+00 7.384738152884413154e+00
4.342691761006659767e+00 4.128305815898397846e+00
4.069564748785285957e+00 4.181743700030185806e+00
4.999232639172429771e+00 1.050195543745386928e+00
2.194965136752666801e+00 7.915422014844661902e-01
3.986447763545037049e+00 6.543315764160455572e+00
6.162892677839131750e+00 7.214847173933669922e+00
4.951782200178122650e+00 4.033344931794920818e+00
1.493308357046458923e+00 1.272391861574528882e+00
7.376599795945541160e+00 1.040451940767765038e+00
3.131736898533437952e+00 4.011153811003259406e+00
8.111318146539103324e+00 2.739048701948760822e+00
9.602191803049834107e+00 7.527744257961234808e+00
8.637586380203154945e-01 6.416405998495136487e+00
6.354289544234047682e+00 8.575162170355437041e-01
9.401686477867011504e+00 2.418508552378805909e+00
2.826564657785465506e+00 3.890723032946892701e+00
4.361550864213276313e+00 7.100355492549228487e-01
6.426416107664145727e-01 4.936612982005945227e+00
7.794408707818853088e+00 7.492895555000025354e+00
8.665703589512556704e+00 1.796485555463355865e+00
8.551648048856608231e-01 4.941805283904866286e+00
1.794269297694914833e+00 2.048699489038158461e+00
6.895600396232993923e+00 1.456445792999541133e+00
6.416521737511614809e+00 3.205259805052640409e+00
7.789160660570959571e+00 3.027475494431027592e+00
9.709581746698348059e-01 6.033270246684865334e+00
6.667568794205824823e-01 1.303844406034290415e+00
7.867341699492479634e+00 7.139888782627319408e+00
9.211758605621123142e-01 2.737481247539353291e+00
7.774739324049939615e-01 9.612339581623876583e-01
8.356890693479918752e+00 2.631583320294399897e+00
6.560103802996421152e+00 4.866767212089121664e+00
4.106865873192981908e+00 7.911743186691757579e+00
1.238073251256990304e+00 8.000071853167991520e-01
9.934391547717025261e-01 6.543272643176215375e+00
2.359874811088680246e-02 3.095586375032794102e+00
1.758585155203149508e+00 5.258432390839260506e-01
5.011859371046025302e+00 7.911304386520418674e+00
1.530461146668595784e+00 3.159461748420405947e+00
8.943085771679220031e+00 1.342034176687160851e+00
1.368628553578831175e+00 1.525248356393476001e+00
8.934161030625245914e+00 6.512843252495207125e+00
4.043410321141997166e+00 1.328375589968912251e+00
9.503538710066994355e+00 7.668909209309092923e+00
8.427558445672097776e+00 5.255017981262595228e-01
5.850948042834014373e-01 7.229971646943997854e-01
8.993089414941586313e+00 3.543829128077810253e+00
7.332614496901793899e+00 2.428755442222120919e+00
7.070694452000070740e+00 2.703257448407468289e+00
9.372083243741048619e+00 2.485792201941383617e+00
5.332270088619602610e+00 2.111095994905728190e+00
1.514235691906755665e+00 5.824777203948301896e+00
7.439922626001294503e+00 5.258784291421862989e-01
9.371533207671106425e+00 3.760882682453794423e+00
2.116068231971168778e-01 4.445269141615908026e+00
1.606938571721083786e+00 7.104839249619297803e+00
1.539327523116895691e-01 3.522009945722912150e+00
5.201129290080546141e+00 4.852289118745383156e+00
2.866849551357693038e+00 8.643394843163196839e-01
4.999062986951630094e+00 7.327533438001835542e+00
4.837523214910978808e+00 2.176282357832845626e+00
5.197386724761433818e+00 6.601365055578949814e+00
5.040540919174182122e+00 3.091840010344713896e+00
8.545184957991663666e+00 6.626956178647766649e+00
4.464314487400988796e-01 1.976396281133816935e+00
1.842526568288723743e+00 5.488482864311302833e+00
7.105077424775183559e+00 4.675353668509200311e+00
7.126420571608952592e+00 6.703997480150114541e+00
9.918737415094680543e-01 2.533471241010869512e+00
4.960199725949897775e+00 1.886592405725871835e+00
9.739339507182014799e+00 2.477547453839157754e+00
5.117409195298941782e+00 5.929948416421111368e+00
4.259830453165578845e+00 9.795358012841974826e-01
8.843118407856596974e+00 6.540175442869461619e+00
5.047785098000446169e+00 7.347822949250142344e-01
3.671515044350303292e+00 5.573755106386967917e+00
1.294259634649567170e+00 7.428988411965880445e+00
7.167511312388505473e+00 1.917126897829378507e+00
3.297982425043486376e+00 3.919509753597850477e+00
1.964295322870182048e+00 4.604636209653918399e+00
2.045589814976031207e+00 3.572313342413702131e+00
7.891475319978593639e+00 1.163231816438350386e+00
3.989066580104025928e+00 6.203676798941498483e+00
3.869038186868734019e-01 6.489347974024076926e+00
1.000719388443700453e+00 3.676863450576085768e+00
1.251400432189685441e+00 2.159201554073228557e+00
3.955883820083237801e+00 5.236228775520378242e+00
1.555415220708219470e+00 5.831624213860195027e+00
4.611543856988685519e+00 1.471012343168837333e+00
9.914763616587650930e+00 3.979537451016059713e+00
7.815834756014155893e+00 5.029950060215430341e+00
1.806450066778300112e+00 6.334619638079272086e+00
5.538501486819781050e+00 1.588205171556889894e+00
2.227410884043693251e+00 1.445046458248723020e+00
2.207629820124785702e+00 4.701053137856261444e-01
8.334639206194825789e+00 5.272191809924611228e+00
9.979654357490710836e+00 1.113725011903945905e+00
7.052072497813222096e-01 3.134945555167444553e+00
3.815099995748273187e+00 6.585803797226602363e+00
2.918530058241882941e+00 5.509663309380306018e+00
9.495635679984349764e+00 4.765515375768428541e+00
3.137273430611364766e+00 1.536426742630985665e+00
6.255009944012760670e+00 6.683735759477450245e+00
4.519701704863945402e+00 5.248825042866972268e+00
3.152017711698417379e+00 4.666901540652290237e+00
7.135675798007917514e+00 1.549621896162219237e+00
1.601097864629660306e+00 5.500488350476326005e+00
6.198529359553095475e+00 4.405923357774700122e+00
3.596523753816983415e+00 3.329528362615026715e+00
7.040302022547702876e+00 6.846615783768284835e+00
9.290941125426000369e+00 8.353309851519439277e-01
5.805950964919450286e+00 4.473979047710532342e+00
4.006203270824051366e+00 3.839779159205727765e+00
4.331466323033108523e+00 5.345046394138648793e+00
3.253424993629618900e+00 3.124670048374563081e+00
2.819997176434166697e+00 5.331341708367202337e+00
9.388989969491627008e+00 1.945109107921609848e+00
8.198411678802189684e+00 4.858014269774983518e+00
7.863009267081011444e+00 2.531022975747535320e+00
3.796989190308042161e+00 4.218984494805882335e+00
6.895251940392715717e+00 4.453331929087442909e+00
1.322321177430727523e+00 7.003396308080681365e+00
1.213044956966738974e+00 3.710899799225782836e+00
5.488137041569048691e+00 3.235628120415330322e+00
3.482208714250737636e+00 3.120283352448618430e-01
3.283157730131463836e+00 5.686448511208947565e+00
2.310031865546258167e-01 7.508358423433853623e+00
4.059303260633230437e+00 2.218074524061987240e+00
5.982424660919694936e+00 7.450059872189751964e+00
1.028143561498495728e-02 4.414903859066550140e+00
5.820686472830944425e+00 7.019157567045289703e+00
6.315948850172903306e-01 1.025548133303695764e+00
1.981223259411057924e+00 5.270168868931489392e+00
3.274200320843032586e+00 2.460723738102876368e+00
4.110588961959138032e+00 9.058650974396051936e-01
5.685942344430705120e+00 1.752410943823224265e+00
9.913383047535749171e+00 3.127419224875715997e-02
9.998622002776100359e+00 1.060652894440039518e+00
1.686759166702178625e+00 6.283137028281930547e+00
4.367402021103943710e+00 2.491473559679143968e+00
9.159781955161070854e+00 9.853813464075997786e-01
1.290918472303040909e+00 1.866616206878195960e+00
5.177846788713477366e+00 5.727179507132302838e+00
7.803509963659994497e+00 4.257258361974319172e+00
2.377013003717209916e+00 6.415038194349198086e+00
6.427189112999435849e+00 2.064620076601769938e+00
2.899404531582491451e+00 5.930717400503640491e+00
2.316931893766022377e+00 4.087089764554050930e+00
9.648673344185942469e+00 3.457516534013912235e+00
1.891884613049069630e+00 3.859304681858954922e-01
3.072102461075441937e+00 6.192055482188086657e+00
3.849444863031314945e+00 7.533951752523601719e+00
6.371847083868880546e+00 3.906380601398030450e+00
8.426590301731431865e+00 7.558782066234024377e+00
2.892541124215123105e+00 9.629735699443138230e-01
5.996382445990016130e+00 1.824170489102743709e+00
3.394178566737529046e+00 6.073163856936342420e+00
7.310447892424425831e+00 6.526130254655904572e+00
2.255918483018119147e+00 2.105222973004861053e+00
2.930300264799434729e+00 4.259189156891201478e+00
7.136841476433960274e+00 2.723068187938082474e+00
7.135650899105280054e+00 4.835543457964011083e+00
2.353683355149650325e+00 7.147531409706597394e+00
8.984842000005784257e+00 5.192875057861861876e+00
4.297011679625315494e+00 6.278154143115628472e+00
8.826356734354375178e+00 6.490893777669981546e-03
5.747294493626558420e+00 7.437135636755914270e+00
3.352120262645500226e+00 5.111257933680022347e+00
4.465811904009779454e+00 7.395873892218309820e-01
3.608958245456954650e+00 1.755336338598847412e+00
2.968882119122397079e+00 7.142788672764019964e-01
6.732495651661121627e+00 3.965361021920272400e+00
6.790920540707478636e+00 7.263022174552195231e+00
7.396493833460729306e+00 7.046662149005972431e+00
2.342842103212481319e+00 7.862069478954108348e+00
6.542485404573029406e+00 2.318788230078856927e+00
2.283510844388923822e+00 2.996113220316896530e+00
9.819417431831800158e+00 3.579894913710821136e+00
8.504171070211251404e+00 7.949813916981272044e-01
6.792537944108204329e+00 7.313476095377531294e-01
4.314917731304647397e+00 2.946627514206053178e+00
7.435491092843016236e-01 6.222628621131289783e+00
7.539470010013110901e+00 6.074583465927190673e+00
4.358851029867897076e+00 1.972247130616002764e+00
3.031079618609056059e+00 3.085774063932954725e+00
5.027226772816993261e+00 5.473988471835478542e+00
2.823311703339590473e+00 4.082172479798112263e+00
9.118483020897546254e+00 4.834901096789678832e-02
8.676787718556781215e+00 2.352342880679969106e+00
7.263760042305478226e-01 2.316241288967979983e+00
6.524068279086780997e-01 3.901675969897728358e+00
2.133657448477155327e-01 6.493082617472691886e+00
2.357441950729798563e+00 3.841152635865148213e-01
6.778600666769901473e+00 6.546855796597824906e+00
3.224201380429772001e+00 4.303160309453512689e+00
9.114387335681291447e+00 1.837426805364410498e+00
3.919923113725246822e+00 6.646952555577321675e+00
6.308657777502063801e+00 7.625911092914661182e+00
4.859266483818128535e+00 6.759741958392050165e+00
6.970817379094115473e+00 5.530051163381449086e+00
8.279499319560184034e+00 4.287655062373059600e+00
6.196004279026153583e+00 7.860388714408729882e+00
7.234686074520652710e+00 2.063557627276683348e+00
7.654483631158541357e+00 4.594791588598281962e+00
8.664923850943195838e-02 1.928753383895046802e+00
2.462908358344560789e+00 3.375862838842500047e+00
2.408078776208646410e+00 4.849198985287372921e-01
8.196344247147761664e+00 7.286187995123192707e+00
1.318679082252494084e-01 5.883166978277257542e+00
3.377060832703793203e+00 3.092810965173391047e+00
7.506122450470300578e+00 2.281952499440179416e+00
3.148958231382692485e+00 6.724433543205673658e+00
5.293481682030078517e+00 3.198462245644076773e+00
4.712924645499145804e+00 4.923286340305780051e+00
6.839900954750591566e+00 4.140222587739352811e+00
1.974345811658498873e+00 6.561341041493684578e+00
3.197263561239307439e+00 6.862734078541355309e+00
8.604724513008580544e+00 4.385374739958685097e-01
1.489034316827564375e-01 4.959237392307707992e+00
4.264559264510841885e+00 4.182176773587226393e+00
3.107749825785032449e+00 1.866983635799546626e+00
8.530532619255854598e+00 3.922780583845169922e+00
3.565328966373817465e+00 8.951101802550072151e-01
2.154193738955598736e+00 6.153286067344676091e+00
9.023236730791611038e+00 3.539288263658428413e+00
6.745965490682134913e+00 6.552372159126852225e+00
4.697425549172143278e+00 4.134706169564369205e+00
5.002767353024929697e+00 1.453950777324938493e+00
2.718922799448646455e+00 6.293706274808516632e+00
5.516615831994908792e-01 6.159899251745863502e+00
2.352006664148774462e+00 1.997939896438591489e+00
4.450633183245057189e+00 4.082175895367272211e+00
6.622984488894546828e+00 3.545461693500899791e+00
9.419385915732110703e+00 5.302577867511504728e+00
9.956721927976650122e+00 7.816166399852377822e+00
4.826263479518777544e-01 4.787069190547137865e+00
2.525456676640580600e-01 2.981024830326209241e+00
8.957746463837610307e+00 5.018631313338428157e+00
5.959110092877928366e-01 4.704790159127344218e+00
5.947985821249373473e+00 3.129478467330787161e+00
2.499220360761328585e+00 3.152208266205434484e+00
5.280153132010312333e-01 3.825086151276780200e+00
8.338991200371276946e+00 1.417377667723053847e+00
4.674853516329767977e+00 7.750520271408865902e+00
9.893758232655458507e-01 2.062745318529009886e+00
2.657540439642656072e+00 3.450555484934240802e+00
3.204881945666536502e+00 3.848645991856534110e+00
4.128737113757711796e+00 5.429124282476315067e+00
4.629085042565597163e+00 2.184158131936220215e+00
1.213955861471781583e+00 3.818187667634113325e+00
7.502779453508683360e+00 5.995138240886377368e+00
5.409245298844497896e+00 7.927810054707618903e+00
4.850752426558180286e-01 6.072207587786351723e+00
1.796226223569878933e+00 4.415611172554918085e+00
1.405142925520191932e+00 1.253231011722474086e+00
9.746034818466311478e+00 1.430665746961570228e+00
6.850940375084350720e+00 4.481711905704480969e+00
3.187675100932192418e+00 1.008131414138311754e+00
6.920407409846056623e+00 6.628154722732767290e+00
2.087030596650020442e+00 4.685051797420578978e+00
5.041703127870351686e+00 7.732172545705875422e+00
9.443269545031101941e+00 5.241968086621784373e+00
6.356843848560331800e+00 2.495948361508890656e+00
6.092805310628643944e+00 3.965816517538252484e+00
5.028683483248316932e+00 1.278073239015027340e-01
4.134571739845812388e+00 2.587701534805207260e+00
2.278640699240877865e+00 3.452918289043501510e+00
1.638943963779373458e+00 2.372477003353870018e-01
7.463397591383320595e+00 1.753990330115413165e+00
1.617703249355653128e+00 6.433210828898347167e+00
6.549003715121685332e+00 1.235760100702359310e+00
7.294801817460175641e+00 1.887648032952296440e+00
3.757577192232078644e+00 5.785961899195678271e+00
8.443985108097418646e+00 7.725874703011782252e+00
2.671629959099215412e+00 2.394878808200944675e+00
5.518331165148389061e+00 4.293446759035032478e+00
9.352285326418190436e+00 3.928455117404341834e+00
3.584439445909196387e+00 1.647456463045861241e+00
2.319022937412507090e-01 6.823928396112640904e+00
6.565724230844304898e+00 8.504047448648242025e-01
6.629256541371887579e+00 3.719752066749906660e+00
4.504562976299050447e+00 5.062306905789582423e+00
9.321106511847629505e+00 3.210000013781126427e+00
1.426478984534205185e+00 3.921833337709177414e-01
3.700371377087043001e+00 2.751554535242267896e+00
2.788856536408955478e+00 7.725749850612900538e+00
3.654738593698296789e+00 3.278184212801642516e+00
1.606885075202683089e+00 7.847126324421367372e+00
9.845658979105392561e+00 2.064067439685706162e+00
6.750490362389593990e+00 2.913596106366539651e+00
3.449366877603971204e+00 4.093864312351642276e+00
4.952870691198148378e+00 6.566849609291828038e+00
4.595888421880144570e+00 6.090215417236448658e+00
9.832713227160351011e+00 1.424990513014457783e+00
3.749332161463341251e+00 7.035060847771715586e+00
2.997795811998031912e+00 2.660150175090702618e+00
3.462622991687374086e+00 6.862067505471109996e-01
7.116499767541373700e+00 7.544904491300878924e+00
8.132332285561916230e-01 8.389577000271746243e-01
9.799216868070597997e+00 7.360485198207967983e+00
4.408807011184334712e+00 6.510680546963572013e+00
9.900221210470968813e+00 8.877623918429025096e-01
9.721953920210113509e-01 7.551838261842627631e+00
9.907501742429850822e+00 5.751879974225374781e+00
7.056485625624499214e+00 7.853860251295895267e+00
2.018544618920170564e+00 6.754322459745409901e-01
1.151711183196096888e+00 4.826924250640058922e+00
1.129707956541747826e-01 4.582648229791915107e+00
1.758181724324670014e+00 5.032306230087475463e+00
3.356195355694939764e+00 7.478955374986705706e+00
2.433357012944524556e+00 7.048608802921023653e+00
5.747195192594325874e+00 7.408498818504130057e+00
3.351885564355927549e+00 3.655252437550155165e+00
2.311374765649543139e-01 5.834600914393782922e+00
7.955505761126858921e+00 7.473027396639504438e+00
4.175922781080060986e+00 6.354580321577866009e+00
8.268189526716335891e+00 5.230836967259723913e+00
2.647001845607510617e-01 5.165594138653799128e+00
5.895904046622576722e+00 5.743051143022839256e+00
3.184102727053106374e-01 6.948666429697666125e+00
8.847970375252726782e+00 7.133558361114712199e+00
8.476437840465222973e-01 1.736289785892708437e-02
8.975805031826483926e+00 1.743608614128202561e+00
4.968409193999208995e+00 6.620163763572728399e-01
8.931818466397038137e+00 2.683873681805044598e+00
9.945917305804824693e+00 6.987218701972451207e+00
6.870328833283869230e+00 7.092889541032450396e+00
8.466149757693692379e+00 3.484025511364505334e+00
5.326842561545088728e+00 7.178660595274872769e+00
4.001846061315546876e+00 6.945394218746658410e+00
1.264447273063469268e+00 4.759259310276678256e+00
7.251471083991773092e+00 6.232845043982713662e+00
4.152638943921653336e+00 5.258885148306787549e+00
1.497638734573270014e+00 6.013941933231384596e+00
3.114555011304544152e+00 3.943255604419220184e+00
9.527451195389879945e-01 3.937085244121536043e+00
7.247395473950266620e+00 1.985216349994652241e+00
5.622116914325165915e+00 6.621414045608577936e+00
6.422079920699102829e+00 3.508504880645218371e+00
7.080287254140150921e+00 6.087945522207851567e+00
3.406202311503744085e+00 9.211488705388166665e-01
8.128727837263125977e+00 5.458484254333352936e+00
1.186936826016643520e+00 7.526702013153527382e+00
8.011766309318787194e+00 6.457781129063393522e-01
3.600080876607514302e+00 4.146842607050601259e+00
2.930732105992427172e+00 6.974452540480188922e+00
1.792630218290577337e+00 6.078648873790600149e+00
3.739462527659489499e+00 1.509645270833718911e+00
9.651960745310129042e+00 6.892592227868447274e+00
2.972887557765759858e+00 8.522307930646375596e-01
6.695997133320478412e+00 5.146909855623424512e+00
6.015351644323838620e+00 5.965566931573984100e+00
8.597825823097300812e+00 6.512110685697949819e+00
5.881131574023168440e+00 2.868463199019451793e+00
2.491488395570931047e+00 2.261570511497321689e-01
6.863107663319225615e+00 4.355084108717290903e+00
1.608929164546738511e+00 5.591477974951573948e+00
6.071345162094059944e+00 9.510770898433751341e-02
9.105853438526809285e+00 7.994404411406098809e+00
1.481176405232734750e+00 7.005096649842696088e+00
4.735783065804946013e+00 6.257919903991761679e+00
2.920687692776091637e-01 4.700771384958182253e+00
4.718816421254532045e+00 7.508673045169164340e+00
1.164026202662163945e+00 3.052390522306369647e+00
5.960815624602537888e+00 7.362175312877176303e+00
3.788315116004989935e+00 6.729102661499616111e+00
9.527434990102726431e+00 5.617919896280561431e+00
8.016636971009372559e+00 2.729050353246068816e+00
4.195743929553877649e+00 3.823361099474376523e+00
5.980226095947580589e+00 6.397675617579907659e+00
8.182460064134973621e+00 5.443480388987730123e+00
6.062284626642924223e+00 6.910957024838078944e+00
8.489059018518574362e+00 1.456651000166273136e+00
6.392468193502571339e+00 3.058316374196865972e+00
7.511925804598003076e+00 6.532167350288141883e+00
5.350565785011619724e+00 5.871228453027861782e+00
9.211394121269742996e+00 1.495505783008805878e+00
9.255975204899662856e+00 6.703269326619270885e+00
5.663736677093655025e+00 5.576929311604761352e-02
6.134894491477272283e+00 3.609893310406238065e+00
4.717017894213384466e+00 1.819998705942559525e+00
2.088809937858115084e+00 2.632600381358719766e+00
4.476888955695812466e-01 3.256716636118714092e+00
6.906591449524295712e+00 3.606102316888994075e+00
4.994468162827969682e-01 9.247205686540871383e-01
9.161919975729096777e+00 3.092645460406413527e+00
1.383378580043039818e+00 7.537452660060087517e+00
6.478577762593848988e+00 7.622159955700142930e+00
4.619687487278046234e+00 4.112017735076819669e+00
1.271735930189088482e+00 2.870390636290127695e+00
6.307416901654910646e+00 4.151427177663356005e-01
7.447143386352262695e+00 1.278105959936794989e+00
7.552332711478504379e+00 7.733422641315151225e+00
2.717991601377682809e+00 2.272992697672275852e+00
5.119112008230990440e+00 7.559340230544258077e-01
2.802545329870929969e+00 7.729578127571690160e-01
2.970531467412503623e+00 1.171389085112270578e+00
2.244995047557802881e+00 4.287063359699424758e+00
5.686394280567419468e-01 1.170415339812284294e+00
1.993720050108972464e+00 4.702164587605002666e+00
6.858194354930546854e-01 5.375609464118642933e+00
5.359879274915677172e+00 6.364884385691818025e+00
4.165623834864941699e+00 5.473957146287516728e+00
9.609764348150262592e-01 6.231043385425509840e-01
1.979294980156526274e+00 7.994198819795199640e+00
6.416027773768211873e+00 1.891135063398716731e+00
5.375581736281183076e+00 4.565824036387489571e+00
5.809865966858814623e+00 3.909960713577644853e+00
1.726700474384716966e+00 6.932304792442989694e+00
6.874640518479520068e+00 9.715094446068714973e-01
9.422166885640352874e+00 2.199682156805262245e+00
8.456130036087879276e+00 7.836869772970132431e+00
7.958612278858638867e+00 7.171060692174314966e+00
5.358045431608461584e+00 3.869692133286704916e+00
4.027869882278758418e+00 7.099607272445888739e+00
9.261720462656233721e+00 5.801466347020980407e-01
3.167945192253718290e+00 2.779700759836565283e-01
4.688659412969652607e+00 3.285662759278320522e+00
6.801530020532323917e+00 2.464989000122688623e+00
8.008566857681834961e+00 2.791359276000378031e+00
4.975400527568524467e+00 5.688936669060186802e+00
1.782870302366479365e-01 4.326018213267260215e+00
8.520214168097442808e+00 4.520942228866803525e+00
7.591300811846608099e+00 4.672570292926657487e+00
5.313850911972161306e+00 5.627065292157427123e-01
7.104300049247385118e+00 3.220716335551079723e+00
7.422593175067886406e+00 3.948997550326125427e+00
8.648537959808912490e+00 5.116154386803084542e+00
6.050416536765900410e+00 1.384832227187047238e+00
2.770255145613752745e+00 5.996735026927592749e+00
6.140719354760445725e+00 3.307726757870592671e+00
6.917944984459754920e+00 6.296906188400511084e+00
1.740104800211802472e+00 1.487407558973826482e+00
5.799554571828093863e+00 6.620898695470113893e+00
4.006306609521994133e+00 2.254915764619862095e+00
6.401534861501356755e-01 3.183044941119307580e+00
6.693504388449457387e+00 6.359207228040951065e+00
6.242684167053136335e-01 3.252848777485805698e+00
8.534136862566288784e+00 7.127525141180496959e+00
3.440479812975905105e-02 3.247259281448965140e+00
6.446212550105030914e+00 7.671418356057091437e+00
8.554948479942153128e+00 1.209201785179010002e+00
6.876343586544798825e+00 3.889358817518595579e+00
8.503858727186674571e+00 6.559950153428054875e+00
5.696894462656834968e+00 7.054528336443917524e+00
2.778166653495768301e+00 5.321536386358478588e+00
8.368696010525516371e+00 2.311911734714072075e+00
8.713585721124705863e-01 1.976310964337252507e+00
6.169354458416778542e+00 5.711060354982498311e+00
7.646366687225309100e+00 2.537827158780710413e+00
8.418299397618800306e-01 1.804886362449845905e+00
5.052300476905239535e+00 7.359427803212650332e-01
5.540668899312626294e+00 1.608293180191566307e+00
2.457808977858101152e+00 4.582516796139046278e+00
4.773929376842577454e+00 1.158620923475456976e+00
9.565152569168672514e+00 6.509468376584689686e+00
7.858597823528511661e+00 5.864956872598064308e+00
1.783759589396605172e-01 6.594540762306635884e+00
7.546970601379364929e+00 7.444919019447254094e+00
5.238943504457479250e+00 8.015983744794343835e-01
6.405264692160580253e+00 6.675677514501077603e+00
9.138569114100146606e+00 4.489423939229336469e+00
9.332602006967391617e+00 7.421026278622920636e+00
3.226240222325884588e+00 4.589255619623870963e+00
4.328641755494024856e+00 7.067700427850359901e+00
2.710527478824200642e+00 1.005165738445258583e+00
5.905635409858993157e+00 5.993846764811384453e+00
2.385260101563443591e+00 3.921708580865557181e+00
3.912450485768360409e+00 6.920054055456178688e+00
6.234931436499472568e+00 5.653551820949972218e+00
8.373222203337826741e-01 2.669059406419158620e+00
9.242540928017909607e+00 8.496866095316955025e-01
4.828715665908811516e-02 7.461363007146232462e+00
8.737706726912930932e+00 6.437848007259542982e+00
7.941896568909781351e+00 4.429289522781040489e+00
7.459806933991753652e+00 5.125931573256925056e+00
9.229093022291959159e+00 6.864186606459477424e+00
1.232329506215883441e+00 1.541107500159061949e+00
4.484065174249797892e+00 6.718919758280509136e+00
5.200264759963514116e+00 6.361006487178531899e+00
3.470051719096935994e+00 4.273805595753511710e+00
8.083520701673556630e+00 2.223716716928239912e+00
8.645571126095083159e+00 3.779309853704271305e+00
9.814078367329864605e+00 2.567655958698925822e+00
4.669353949975861617e+00 3.644980433575470968e-01
2.157453843826640849e+00 7.464916954815810080e+00
6.646069484711211395e+00 5.158746600270028182e+00
5.196689496037794065e+00 1.939698636932823739e+00
1.731442222499308681e+00 5.496609406714675572e+00
8.285966399847549013e+00 7.969412194476590550e+00
4.137668945190656977e+00 6.037538700050834706e+00
2.805607464320503119e-01 7.446319080309277361e+00
1.307116364640619199e+00 2.318832022806988746e+00
7.093783553818109766e+00 3.781803374341582646e+00
5.824328242295459646e+00 1.089272949327053652e-01
5.358669651705174175e+00 6.847742206507008156e+00
6.387349070782601501e+00 6.560960185488742269e+00
3.323149249367778335e+00 2.039080444709647999e+00
7.275279747897608118e+00 3.751160320763571754e+00
2.830732649411235258e+00 4.940546108065984043e-01
9.299783939948325084e-01 2.662331970967892758e+00
4.473125811470309188e+00 3.293408975631805014e+00
7.374845652367444160e+00 5.502433145848680596e+00
8.535230164973748757e+00 3.530144842643603731e+00
6.593517143599458841e-01 5.936846049520166702e+00
4.417366867701129962e+00 3.565074231363176693e-01
5.967490249174120187e+00 4.899714005408918993e+00
3.805322996695932325e+00 6.461611466761103095e+00
4.658674906580412056e+00 5.646837590927204609e+00
1.669477038031841332e+00 7.388509574732677443e+00
1.660338907160934241e+00 6.136534423606524236e+00
8.872967133560116793e-02 7.085172268194416922e+00
7.142803497599286011e+00 4.242069382835699010e+00
1.572273999136468703e+00 3.769226561664549280e+00
9.768377869804172775e+00 6.531240024543628842e+00
2.846162281855109111e+00 3.159094477227591291e+00
3.039328711551703144e-01 5.314631891273907449e+00
1.449854186543537704e+00 6.928050724449135167e+00
2.717110804049508666e+00 1.353867403222228205e+00
2.980876227734611028e+00 1.587932049773076670e+00
5.587534347697257431e+00 4.243450137127474875e+00
5.902323034993855799e+00 6.183533488453790028e+00
2.297813027607105152e+00 1.317740808557500642e+00
4.780785275652123190e+00 6.523333946779656500e+00
7.585789110252070699e+00 3.778216292877576876e+00
1.716217155856842869e+00 1.937415937958562040e-01
5.070711417271084542e+00 7.532784228232534574e+00
7.344766029866810264e+00 2.139923522698058633e+00
9.032238396036047945e+00 6.010645088995563157e+00
8.121725328974850555e+00 5.530711371650696151e-01
7.104045987144136376e+00 5.321379568487456524e+00
3.049704281019152141e+00 3.695071686489539431e+00
8.078990450526170264e+00 4.130397933021917822e+00
1.735827643409778576e+00 3.514574726376655356e+00
6.168867295212577595e+00 4.432688034767327423e+00
2.280468804225677104e+00 1.274239945081783176e+00
1.038650541761165780e+00 4.805282774337569229e+00
6.512471572785337059e+00 2.994304300023336474e+00
6.045009705694899260e+00 4.082082788220267489e+00
1.564837002538502775e+00 2.559699512849918257e+00
4.695641019693309381e+00 9.664086165183860544e-02
7.855977949656675285e+00 5.465628733146304263e+00
1.409143937896424337e+00 5.169609247078703618e+00
5.937076576656387772e+00 2.078562359006514093e+00
9.869333619981938810e+00 1.215033297207471108e+00
8.656818139809303148e+00 2.011589969701353731e+00
3.112609262493748474e+00 2.318531670516465581e+00
6.012580072274679388e+00 6.654520157682106252e+00
8.988758243323612618e+00 6.442129069652551721e+00
8.951185795273552515e+00 2.677950563137446061e+00
6.712011296032973640e+00 7.855541291404316340e+00
6.889420595746114095e+00 7.367372648286956149e-01
7.767561980245912601e+00 3.561193526461944536e+00
1.367579524158076820e+00 1.941652989310247435e+00
5.660598300118238946e+00 7.400749154556796938e+00
9.415457873792532073e-01 2.283459307590118392e+00
6.191466235185002276e+00 6.201045078749662487e+00
9.017572636858469437e+00 3.363960514323895978e-01
8.692437864116923762e+00 3.055733510390421515e-01
2.941292473904357774e+00 3.852072304471747977e+00
4.612288956629456038e+00 5.368873367454217060e+00
6.691345039401025652e+00 2.029731454172507554e+00
6.330674011063023521e+00 2.928765329822979879e-01
5.199652437238073688e+00 3.421743847242763259e+00
1.934907841483582969e+00 1.688614780234594548e+00
6.908846140678295278e+00 1.858422354522637043e+00
6.266450803342284992e+00 5.401840997774550956e+00
9.229215573382369087e+00 3.952824871299839060e+00
7.537784934446461804e+00 1.850092652706594620e+00
6.801160056390762598e+00 2.537368942504404146e+00
8.577899844607719260e+00 5.073763176086955262e+00
3.726636624980312895e+00 5.026187243827774154e+00
8.370927390094584197e+00 4.291332188978761231e+00
7.953863877441235353e+00 7.420262167385258678e+00
4.073539314225547159e+00 1.998985830537007402e+00
2.012460780896543344e+00 6.462358771554415071e+00
2.527099595067245907e+00 3.969865899911001250e+00
6.696899976730628978e+00 3.936963875427935911e+00
9.665550022870885272e+00 6.467189003064775399e+00
5.277247862407110190e+00 4.143064343112014214e+00
1.879946267359148271e+00 5.152406758226309336e+00
1.984181843756545049e+00 4.164970225920923141e-01
4.725846090605743122e+00 1.305485606147824384e+00
2.928883071030770058e+00 2.111031203345134166e+00
8.526085145972922774e+00 7.298056442294420521e-02
8.863997508448317575e+00 3.220522843607152019e+00
2.478706829116364752e+00 2.612039160572744656e+00
3.598722596298506993e+00 7.156753446995264945e+00
1.502626133815687659e+00 4.100189093866097423e+00
6.154147411808670753e+00 4.747312104925112131e+00
6.066368028069596186e+00 2.603337607009506449e+00
2.958910327330949386e+00 7.617058607328296205e+00
4.068633492964869092e+00 2.926160815747400612e+00
3.346664230682571350e+00 7.414664514564027087e+00
1.876519037956760894e+00 4.723279742316257135e+00
7.450197726562270084e+00 3.806430172521375610e-01
8.843698309442943994e+00 2.235840770760129992e+00
9.788819665500330558e+00 2.303454213081514546e+00
8.781557507730694212e+00 4.651052035282487118e+00
8.350756620549486087e+00 8.235025921610139577e-01
8.521447944996070945e+00 5.648899424580157813e+00
5.948672934558115521e+00 6.455515320533574020e+00
2.911314518006534513e+00 3.096781105086025221e+00
1.491582157576974987e+00 1.572233258312477844e+00
7.963029001680506980e+00 4.197775552019249012e+00
5.634924446824664201e+00 7.820768981600334513e-02
4.603594207337029509e+00 5.696269252118115745e-01
2.425790440651693025e+00 4.319375772704775684e+00
3.627900701080826185e+00 1.681274200455784573e+00
5.970813204456276502e+00 7.437464708913853251e+00
1.886368221298706516e+00 8.473172076977855127e-01
2.119055592792463472e+00 1.710383934979208043e+00
3.419494414166813989e+00 4.399447118916733679e+00
8.917897098138258372e+00 6.477521551224133312e+00
2.094191401425996801e+00 1.475513789170528334e+00
9.461753041416752552e+00 6.687677967607309704e+00
4.160367561052399132e+00 3.173654100213939344e+00
7.916480832878272977e+00 5.681537442334416710e-02
8.062296186892590200e+00 2.430523955362761335e+00
8.575840084262626561e+00 6.669528863333210822e+00
7.449559843688345673e+00 4.235380420344792007e+00
6.256956006909105916e+00 7.341185290288995802e+00
9.606147637624882663e+00 7.332040718921392752e+00
5.860032682393166326e+00 3.865217707403960645e+00
5.420636560740724974e+00 7.259058445440235374e+00
4.179358839405960424e+00 3.913070512005138113e+00
8.323153533166115281e+00 9.922851738128981580e-01
1.060704609460205727e-01 5.766034668346858183e+00
4.763557297553574266e+00 2.925735145983105134e+00
1.161948390795561892e+00 7.508984920794974371e-01
9.888199878718177516e+00 7.024602573365108071e+00
2.512485910895775554e+00 2.902713349826025357e+00
3.622893123544588256e+00 5.115363334693669550e+00
3.155485901717601571e+00 3.148105528413875476e+00
7.469247680648902765e+00 5.003337683498750188e+00
4.329628925005954976e+00 1.889503491230409615e+00
4.220552179744973209e+00 5.575410019543212137e+00
5.507039686038247339e+00 4.292163762092840784e+00
9.639559214048556868e+00 2.716695221644366498e+00
7.885992668225851432e+00 8.597213572731048359e-01
9.588824285147406812e+00 6.125000467902069090e+00
5.244099795685155385e+00 7.813944532782473473e+00
4.832840417822783508e+00 7.606020279087485569e+00
9.820369039933940503e-01 1.750748323116324556e-01
7.917646615421323197e+00 7.084283235849565763e+00
7.092744590285184003e+00 1.516780722131265691e+00
4.513901885854306961e+00 4.010670963317116033e+00
7.912742347031875845e+00 5.741194382395660156e+00
6.292008945271963860e+00 5.837258426430267377e+00
1.571276725768826488e+00 5.561109483491049943e+00
7.858022822386047324e+00 4.092696341352293210e+00
5.970592261328466765e-01 3.567950983207314408e+00
9.612032277233685917e+00 6.525658169896697558e-02
9.205848043197861763e-01 5.424314055650125255e+00
6.718721518689333649e+00 3.232885230592917658e+00
9.650111410302601556e+00 1.191225438985486385e+00
4.769190294708342215e+00 2.581548678065765934e+00
5.113631716028392837e+00 7.040533774855534332e+00
7.833792793134044530e+00 4.018821711270987862e-01
1.958985875932749421e+00 3.320219976891555902e+00
1.936239445982912422e-01 7.940517038288684937e+00
8.116237989814450771e+00 6.971304201904054310e+00
2.761643636872934682e-01 7.508148883740020096e+00
4.293164433021479098e+00 4.592011957576010772e+00
8.788797203645248857e-01 2.527905361696944020e+00
4.980973153403744913e-01 7.359035160881042259e+00
1.404905433188750052e+00 7.418531386263441441e+00
7.607653492948558416e+00 3.654852942006208139e+00
8.952852841665876582e+00 3.888479769908435024e+00
8.620726834645442427e-01 6.433724421939697180e+00
3.328563796629747884e+00 5.439638872277924087e+00
5.841744505285750844e-01 6.163937118149698691e+00
9.071576286970088887e+00 4.006887813677326271e+00
9.878378628096202263e+00 5.641362047608207142e+00
7.421862413093505140e-01 7.650779630061259162e+00
4.811126248246155868e-01 2.675886235429565829e+00
3.518075023308523619e+00 4.575538655637084950e+00
3.380805720650482904e+00 8.399796604756941676e-01
4.621306768021847589e+00 6.187848408622098617e-02
9.350570844296317574e+00 5.901774949212445165e+00
6.542786589500630967e+00 3.090747094384816762e+00
2.914654184020624150e+00 1.993927898490663431e+00
6.860877427387501726e-02 5.201297181568120820e+00
4.444960762256545905e+00 5.809714395193082304e+00
2.587152911100514263e+00 3.531814264199415909e+00
5.820155265009450574e+00 3.942779056568816110e+00
7.458310745219555393e+00 4.022990554851832989e+00
7.858275198686394347e+00 1.960477406403250633e+00
5.374098507729230256e-01 7.471947387993563616e+00
8.488824678917278987e+00 2.036131926275885462e+00
5.985677404263721968e+00 5.957999056511500413e-01
3.709751282048642018e+00 4.684438200109957151e-01
1.380990661877773418e+00 6.485546200094070457e+00
4.087256066784221709e+00 3.155575279559924340e+00
4.527359361486194445e+00 7.537512487354924851e+00
8.401989315884009102e+00 7.802738691198116250e+00
4.195330888458366658e+00 6.730923376057644347e+00
4.518619943707542497e+00 3.247921307587584572e+00
2.297437434725525307e+00 7.698704783641286298e+00
9.555293582848534140e-01 6.768233444472429028e-01
6.595516833770518339e+00 2.377278544073643474e+00
8.399453835122390188e+00 4.238161117510436782e+00
3.565350980749172116e+00 1.204114114002383218e+00
5.429033154040967091e+00 7.149887868772681010e+00
6.502896523767219605e+00 1.692817352868189573e+00
5.465755302029227103e+00 4.873223142082903081e-01
1.348514687418533864e+00 3.628483272063931508e+00
9.782941851392003230e+00 2.079535907239482562e+00
8.908866755378948454e+00 6.765323169479844800e+00
2.576970349997509402e+00 4.041502479180532070e+00
2.228588487689031616e+00 2.737685555212044264e+00
1.020661843112241618e+00 3.275826686689384815e-01
2.874651760648111676e+00 4.491429039948089397e+00
8.852352653045244324e+00 3.507100284006892110e-01
6.064833302452954378e+00 4.735982447792078887e+00
1.186322921821686416e+00 7.110870906989133822e+00
1.019818260833456058e+00 2.129726696739822067e+00
2.640677132065705202e-01 2.030329717534105072e+00
2.225468346008469211e+00 3.842087987612367250e+00
7.463663803547956554e+00 5.762861397174918743e+00
1.381001650956702465e+00 3.559298435004603078e+00
8.060264101783751300e+00 9.667591977747846954e-01
8.502485002151551896e+00 3.354614692242573248e+00
3.339456018492362510e+00 2.778452097017201083e+00
9.980885965287203732e+00 1.722498635748668683e+00
1.578075594556060945e+00 4.910205259486395413e+00
4.780676159690500526e+00 2.113155947170701765e-01
5.448206958392479926e+00 7.729111432554719663e+00
9.016370797277049931e+00 3.677301249764713731e+00
7.749708706028043181e+00 4.889827400361730803e+00
4.283663862352998564e+00 1.643736463674117410e+00
5.320266959833996889e-01 6.445390293230318868e+00
1.359432831608413661e+00 4.324853398765172052e+00
5.050218170387951844e+00 5.041166192543949265e+00
1.266013238113347095e+00 7.997421858493512836e+00
8.576505009191961904e+00 5.528624080444707545e+00
8.432166706900419584e+00 2.615102411512333802e+00
9.810477273552240973e+00 5.654232920614661317e+00
1.775807241256126545e+00 2.525241826291170888e+00
7.337590644447901767e+00 3.224504884622925616e+00
6.291233501064308342e-02 3.723626348222442317e+00
1.594167448312200364e-02 5.751670975271444775e+00
4.122400719176555484e-01 3.666641786012263537e+00
6.472260336669925174e+00 5.677428190645752437e-01
7.072265434155895036e+00 7.034938644796134177e+00
2.973159963934131067e+00 6.993221489702876603e+00
5.672281817427258233e+00 7.125241424998789874e+00
7.035507880479793030e+00 1.744130177415014415e+00
4.392164973893043722e+00 3.380700607027860016e-01
8.044545289075268002e+00 3.253343094408208458e+00
4.606791581891286569e+00 6.162526082997805688e-01
9.331349665853291953e+00 9.518167689233409945e-01
7.989049402971026836e+00 5.698842162604522699e+00
6.921626220125598472e-02 7.553157250105363651e+00
4.854897531504801300e+00 2.431867902709549334e+00
7.681072891279043802e+00 1.498905416696288739e+00
1.856732730851550217e+00 7.344773274140568908e+00
3.074749290245899491e+00 1.949304975058094413e+00
6.456216720834318856e+00 1.355178892115995737e+00
9.573849927728865339e+00 4.380946560754646946e+00
8.593590137923690975e+00 1.291389861453704491e+00
2.429728231760162060e+00 3.649160984962206200e+00
6.983510097739202394e+00 7.930807034324948823e+00
4.293022969484582063e+00 2.726504561880181754e+00
9.040241161181161722e-01 7.431076375005846835e+00
8.716345320279188513e+00 9.063833271545487236e-01
5.313407759938605146e+00 4.711413103309684658e+00
1.971966725309838298e+00 9.236266400295400913e-01
2.563106898177650805e+00 3.530526521021378095e+00
2.055638956031853315e+00 7.143877665544819067e+00
7.111114277679723372e+00 5.428033956992999620e+00
8.085025326016967995e+00 6.883735881154098735e+00
8.288951810571912659e+00 6.954179436151070703e+00
1.502922730883156088e+00 4.001199961755058432e+00
1.476643462607212243e+00 5.408246070378887715e+00
6.190506730311229333e+00 7.877948263279413332e+00
2.365020313730670232e-01 1.687835066148768881e+00
9.233380919926169383e+00 6.161286161937402639e-01
9.088618460391346687e+00 2.160303129467733285e-01
8.909321197338838871e+00 8.219412608387157704e-01
3.333119912699618936e+00 3.023329286980143138e+00
4.506829678790333915e+00 1.781214109601225282e+00
5.994325245205982533e+00 3.307020808126373446e+00
5.739056929737427204e+00 2.416329927943002609e+00
1.480437695433817202e+00 4.953779894471548317e+00
9.038980223087987653e+00 2.823169378580846711e+00
1.218687185491118541e-02 3.480038967943833050e+00
5.443619162649964593e+00 6.281914858911828325e+00
1.151393730718919262e+00 6.786703462611049176e+00
4.209219285260537013e+00 7.170875707661094722e+00
7.969426662216287482e+00 5.496807585593356471e+00
2.291991042730681105e+00 5.181597330872254936e+00
7.543897348749871057e+00 2.533889347861779662e+00
9.150150375485093690e+00 4.854581285568076332e+00
7.869840485073206438e+00 3.565376271330348956e+00
8.312841765833617558e+00 4.297012448857735478e-01
8.541857447201330444e+00 5.129156474229139562e+00
6.932192747385572673e+00 2.487113514887489885e+00
4.831849731841594497e+00 6.802142334228532761e+00
4.436609899019082093e+00 6.291854600183342860e+00
3.029782843773458634e+00 2.650591270970044100e+00
5.537350719663843179e+00 3.133022205011686268e+00
2.616178527822082600e+00 2.438302415972001924e+00
6.290116658528685178e+00 4.736948258365991649e-01
5.505662098656515013e+00 2.921260889258614490e+00
6.877712889836971044e+00 7.231970373039103173e+00
1.972217728883385313e-01 3.853929348964685531e+00
9.049688126529160215e+00 4.205135432746014423e+00
9.233391547156639234e+00 3.398901565089069265e+00
7.382431512594076040e+00 5.454466371767798805e+00
2.060019071288901049e+00 2.222814793602433170e+00
9.608540241260076442e+00 1.210480824361826357e+00
7.923411302805064338e+00 4.673461922999922358e+00
1.963119849382705118e+00 3.642113421995830436e+00
3.459294251338812742e+00 5.212565719461471403e+00
2.144269654980595075e+00 4.379859010501434113e+00
2.662189730228823326e+00 1.056178903353083065e+00
3.231230870642750830e+00 6.257468149073499575e+00
3.264819163625650944e+00 2.772929738190917703e+00
2.406589257126120707e+00 8.073903317965491766e-02
9.001632747019307601e+00 5.302882927447275740e+00
8.512369217404080146e+00 3.784804401108624816e+00
5.049695952044552794e-01 2.908921197010966964e+00
1.396983357530928727e+00 3.755992004821553820e+00
9.527412645074853970e+00 3.294848059608789015e+00
5.139939150066394902e+00 5.762248680738115247e+00
1.230374271020554522e+00 4.803424050770817466e+00
5.607378970481936342e+00 3.379718816562439443e+00
5.913659667817937837e+00 4.771210641123646568e+00
3.041944628696557906e+00 6.022396463372740705e+00
2.474139502585760653e+00 7.556764732825903330e+00
9.118738357070682810e+00 4.543336587045375019e+00
2.483790499245720262e+00 2.825070732641827398e+00
7.374762913975779988e+00 4.852048499051841546e+00
3.424283233009433935e+00 1.224315385414278090e+00
2.410856124497471331e+00 5.832935515619445788e+00
4.530231393545296470e+00 3.924097220110785322e+00
4.505295979681490870e+00 3.358409806506362116e+00
6.669322139177843667e+00 4.751179248498544894e+00
4.655244138107860863e+00 2.364939928922791701e+00
6.417372259540535140e+00 3.724810116740255417e+00
4.845099960133248729e+00 5.528453013623472856e+00
3.262312838448581331e+00 4.192901504105848609e+00
7.847016766366698981e-01 2.341717311257473177e+00
8.807908838621719028e+00 6.342632492983631742e+00
2.398188949519087565e+00 3.018666918822465739e+00
7.963815746599267609e-01 5.792356745855279598e+00
6.262597677400179030e+00 1.423394750844257928e+00
5.735593941480407132e+00 2.550057891566092749e+00
3.472362162555007181e+00 2.970695158165828076e-01
7.622197390086876467e+00 5.625685119068480233e+00
5.784125789851578325e+00 6.837367704068149088e+00
8.824191371698638875e+00 9.402401446083814562e-01
3.395490109753805719e+00 6.428058014206009751e+00
8.961227311123143302e-02 3.133515918261675637e-01
2.773240381927969622e+00 1.679544878219399351e+00
3.581177023234731749e+00 4.343295739157651880e+00
8.764580994446824480e-01 4.887054524822935342e+00
2.424277665381086244e+00 2.387720618539700190e+00
1.875271951163337558e-01 5.502188124692801274e+00
7.548553551812577034e+00 4.212233302395159917e+00
3.950588965309715928e+00 1.220898967989543671e+00
5.797981079114993719e+00 1.855525102691238715e+00
3.001541770596294345e+00 2.694279826421840163e+00
3.879140044409660426e+00 2.124518298624591850e+00
1.305414776411052413e+00 7.085608103417372128e+00
4.532859045139725040e+00 3.559091416162313948e+00
3.467350005193715390e+00 4.931983956813555281e+00
1.681447891397994665e+00 2.509677368269497499e+00
2.099872842152773700e+00 6.088943368125528721e+00
1.220201395218727392e+00 3.944358503791622006e+00
5.130548834933160052e+00 1.301077893893389792e+00
4.786728341797205744e+00 1.372413669872158515e+00
4.547050907366766204e+00 7.200750605128041215e-01
5.486868798581480355e+00 6.692648156545858207e+00
2.487648555338034306e+00 8.478193226797507975e-01
1.183345172387104682e+00 5.783106011602547447e+00
5.613815358697104685e+00 6.409792695888824277e+00
6.029575196265951398e+00 2.394798706643332942e+00
3.825083678285354782e+00 1.739607299608758595e-01
8.188372677347122153e-01 2.328301267543470665e+00
9.776521567123403145e+00 5.259247277166569035e+00
9.365832391698336590e-01 3.801991731857127021e+00
1.134569988285472064e-01 5.929203151078699108e-02
9.056954478956329879e+00 1.061789347672774220e+00
6.234209443562664710e+00 7.921232476477272577e+00
7.244071314708017795e+00 1.852938180454963835e+00
5.629110351301268800e+00 2.432299353855091439e+00
3.088794132101796208e+00 1.535187917816958958e+00
8.991387528835218745e+00 2.237787469882642988e+00
4.401030292558622214e+00 3.705085392748805440e+00
1.600612710944026018e+00 3.545674005752082358e+00
9.697050093529854919e+00 4.797278758882201899e-01
7.303414276213450407e+00 1.686017133298589599e-01
8.516123655333117881e+00 7.023834396557469439e+00
3.144681889495385185e+00 1.134675374170512008e+00
8.300042854430071060e+00 4.289007886414569981e+00
1.130022149234116702e+00 7.995082058679208181e+00
8.080176469801674699e+00 3.817809608063270410e+00
2.147837319401662004e+00 5.443854910841389838e+00
1.036822344802821316e+00 7.903131059064907760e+00
7.533867637757028390e+00 2.859432717526178003e+00
8.523574601600858447e-01 6.377838649383046565e+00
8.106191755957238954e+00 2.089533740868491307e+00
1.253809339538275447e+00 8.854467965262413642e-01
5.396873796657396305e+00 2.448963770202544410e+00
6.212977392428557621e+00 1.315155207085622280e+00
8.438973986146336870e+00 6.827998961571614345e+00
8.635414078080179578e+00 1.157107469808073219e+00
7.676419564177548338e+00 9.086399419660287080e-01
1.789111360341476553e+00 5.455883574625402410e+00
8.132244584301613344e+00 4.735272735135014344e+00
3.581779260492774508e+00 3.801073503962114408e+00
6.212574870896354184e+00 1.505881681543375095e-02
4.639605699442268971e+00 5.167967653245932880e-01
4.153111382673465357e+00 7.164818599012861888e+00
4.908648112361099436e+00 2.014265954308574358e+00
3.547384280840514492e+00 7.531304172207365255e+00
3.666824656570662810e+00 5.707354522576844502e+00
8.580691658086488260e+00 5.072913515486087377e+00
9.848349163158943043e+00 7.908506539399706270e+00
8.686271585093752634e+00 6.701323125875832787e+00
9.755786702025883272e+00 2.992851630954331377e+00
1.653632052062450342e+00 5.820037438194666457e+00
2.572428473628304069e+00 3.130128078637832267e+00
4.670712801616250243e-01 2.904884698172505608e+00
8.066937848435266289e+00 4.036648631996602177e-01
8.717876855750196441e+00 5.619778073390197193e+00
6.837480009535186198e+00 1.980921374590645989e+00
8.550938180678691936e+00 2.991579438698029669e+00
5.294833732539920845e+00 4.992020742331654937e+00
5.871502404915980300e+00 4.139441353829735881e+00
4.864483447224744239e+00 3.388256998827597677e+00
6.601683231876820379e-02 6.230492250409569444e+00
5.196920098328127402e+00 7.469257627342273942e+00
6.237227660906807358e+00 6.198200605427738097e+00
1.095630669837297511e+00 6.228172955328991733e+00
5.823727140980348160e+00 4.826103453490979689e-01
8.360742594313189002e+00 4.111155293993243198e+00
5.029515604971372511e+00 1.706476557544811534e+00
1.147844758679618105e+00 5.446535111962355735e+00
8.653475116450151106e+00 5.035787441195935799e-01
4.581680880203345296e+00 3.160875931520465087e+00
8.428403297631925639e-01 6.037785263651580969e+00
4.560357898706568491e-02 2.232630853735165566e+00
9.971248038176867112e+00 3.111610196079570123e+00
6.442935847519891013e+00 6.057474427280618912e+00
1.393337875834407269e+00 1.199651325892232556e+00
1.656598352844407263e+00 3.036453025159779884e-02
2.375644102478275954e+00 7.060795447298047200e+00
6.064752605617691472e+00 2.129763910169813812e+00
8.539938917207801072e-01 5.238760891462138858e+00
3.528640536654449100e+00 3.868150572039505519e+00
7.565064362911085638e+00 9.164408983590019986e-01
5.387956365963388450e+00 2.969614178120854042e+00
4.673454463066218700e+00 2.945527393484461243e+00
7.287148018262513460e+00 2.239076150993797754e+00
4.829907174551363092e+00 6.184976457501534242e-01
2.941572117079405135e-01 3.272898223603473156e-01
1.852308715315266197e+00 1.752745806622053593e+00
5.548766871875165929e-01 6.588392102834102815e+00
2.466969307337322448e+00 3.005480022896808379e+00
9.725095073604283158e+00 7.199489765901836869e+00
3.453604907217497910e+00 5.177216545776908596e+00
7.301772793190597355e-01 6.411407898693647134e+00
2.012538302516496458e+00 5.206574939141574099e+00
2.700421812756554907e+00 6.490967374821174474e+00
7.887794743896155758e+00 5.315982420867282343e-01
1.107635866601490715e+00 2.593346223884890556e+00
4.134632134980467555e+00 5.667735699489896639e+00
9.909543778457120311e+00 1.662162152409796256e+00
8.136019475412314961e-02 3.098774761762435048e-01
9.424602723911005953e+00 3.957977974727103110e+00
7.667759623539409652e+00 1.538458830702981395e+00
8.851606570401333585e+00 6.945608620390914645e+00
1.836391394848702063e-02 7.640787078851122516e+00
3.577407412540639875e+00 2.024157522334088632e+00
4.763079959035620981e+00 2.014698358214181084e+00
8.006726492384231619e+00 7.873483682271637640e+00
5.593736419733135179e+00 5.991238356187846392e+00
9.586176848824525365e+00 4.384333390097757466e+00
1.652888768610039083e+00 2.945503470941210900e+00
2.621422227775554781e+00 1.761961520739582454e+00
5.642886147568415556e-01 4.470520776934832519e+00
8.651708776117185806e+00 1.837715452256374782e+00
1.412333498003670584e-01 2.748253843396442520e+00
8.383272223164510706e+00 6.270559056544755094e+00
1.669840479302693304e+00 4.492831392287001790e+00
4.732230258586630711e+00 3.587441089959953366e+00
5.835663833105964038e-02 5.868427554135902113e-01
6.763850593821311818e+00 9.537070920644170613e-01
5.759807511257770685e+00 1.642176533152974294e+00
9.971184765531022620e+00 2.806503363921168948e+00
9.971865188537563540e+00 1.497668480140832870e+00
9.113040298908270387e+00 3.856866900897024664e+00
8.104191083411316221e-01 4.279429278752170163e+00
9.222123199688530448e+00 2.276055655027812819e+00
3.146179271912867836e+00 1.536254708265857083e+00
4.605856901884300747e+00 6.912149207553245134e+00
7.740860441591851604e+00 1.609188905092739930e-02
3.798886637458812388e+00 7.519628690366037205e+00
6.188969034627373134e+00 6.692553330687377233e+00
7.140526278776837543e+00 5.509783611395047132e+00
6.611367616234185007e+00 5.455017262668259370e+00
8.861116659990484479e+00 3.038006486500457903e+00
2.177156128346036112e+00 7.789832579459638140e+00
3.030448767579769775e+00 4.314743049783445805e+00
9.128855508522115692e-01 2.232766894214702980e+00
4.483148307073103744e-01 2.941570195743768323e+00
8.163908525223167345e+00 9.576713025691647729e-01
8.024253189467254188e+00 3.569024848506319181e+00
6.597354263107700234e+00 4.815478779114581442e-01
2.848877644035519019e+00 3.544592051332182692e-01
1.434646943201669522e+00 5.331653650211447548e+00
7.025561666440315989e+00 3.059692397884995252e+00
1.692234449057737899e+00 6.967250508496811712e+00
5.272298518077771945e+00 5.473116343047677468e+00
4.870141507943567483e+00 4.721577293489217730e+00
5.135653054776831539e+00 5.673369384866255416e+00
2.309668776318540839e+00 4.474879521526533566e-01
6.724868759643522154e+00 1.121333631897572403e+00
5.202277507954896407e+00 6.965759036473988530e-01
1.327661094829459820e+00 5.240927549199565938e+00
2.467564085777867788e+00 1.453136512784505285e+00
2.955672405406234660e+00 1.126947400615952333e+00
5.130517001163234170e+00 5.021036382378949448e+00
6.108562242229634620e+00 2.417563404495916224e+00
4.606485596501515012e+00 7.299634900074353894e+00
2.258747496595185922e+00 3.250574005757623119e+00
4.186726467068099922e+00 1.557255151470641863e+00
8.509789708923098939e-01 3.024541774871003952e+00
4.884806297677100950e+00 6.211799518815839249e-01
3.705339783344606452e+00 1.909887126788802014e+00
9.136374750108757326e+00 3.276197590747981003e+00
5.211190747979763671e+00 3.863392116806263488e-01
3.393803762336325747e+00 6.351306609774061585e+00
1.761663880471835419e+00 4.839331801128745170e+00
9.100980441662008147e+00 3.181729130109451908e+00
4.091573362368659872e+00 3.473863866420945357e+00
8.830452792151136876e+00 7.617496791900635777e+00
4.117534344923648781e+00 7.371369522502959626e+00
3.699560800103722791e+00 3.772054136197718677e+00
6.377977715278110082e+00 4.277953864836060660e+00
9.598606481144901892e+00 6.251216741188802217e+00
8.177272416920636999e+00 3.063248413878126186e+00
1.173906486482315659e+00 5.909284821971532153e-01
3.694578769083717518e+00 6.737168936656739326e+00
3.142401001685430018e+00 6.055034677745589455e+00
7.035818246630565209e-01 1.797283619482105799e+00
3.999553874773224216e+00 3.352375602039720626e+00
4.950839109583668574e+00 1.352436860842679778e+00
7.865885766017689740e+00 3.458338274778025578e-01
2.428165040489763449e+00 4.847078941100690486e+00
3.835045339866961278e+00 5.316865057378480586e+00
9.762082647166481220e-01 1.181812403544411971e+00
8.668506753231620010e+00 5.338034207948772369e+00
3.930755865088041645e+00 5.643724523805047077e+00
6.913950244325799410e+00 4.197673670206727436e-01
9.145134583891067592e+00 5.064995024289586034e+00
8.153166838749958956e+00 1.837570185838143466e+00
8.047162151912258921e+00 2.753368054407610899e+00
8.951645466062171153e+00 6.170902486505758233e+00
3.636101531374974272e+00 6.563944418386978619e+00
4.789006412015490710e+00 1.871150990842556538e+00
8.569744954716076890e+00 2.032511950806004108e-03
3.406880637385950372e+00 2.827633744337380683e+00
5.316561888436136307e+00 5.348315084611851233e+00
5.219433006172569112e-01 1.295383491152827027e+00
6.337752137746514691e+00 2.674864799144147653e-01
4.755208623520134736e+00 4.644547084939891768e+00
7.326356374695409457e+00 6.664923036616280605e+00
2.287442557228378526e+00 5.181642630774582869e+00
9.824361638519700790e+00 3.391296983777198903e+00
9.213447839455726651e+00 4.364362235713739047e+00
5.131743007705384940e+00 7.286859750967370708e+00
6.100211634001572847e+00 5.448778737567613994e+00
9.651770610611520862e-01 2.002800074641012174e+00
6.577875718109370773e+00 7.481908121613268570e+00
5.255021947522398040e-01 5.996920197693254906e+00
9.725987785695837218e+00 3.080946014480931971e+00
6.432810752788165942e+00 5.467221538231140876e+00
2.583873987167728536e+00 7.416711734647951637e+00
5.017692292739555526e+00 3.557055318855909753e+00
1.015417095473113429e+00 4.807346014992487149e+00
1.883563792891729261e+00 6.289657488044690048e+00
8.669739914941800407e+00 4.249802911047542153e-01
2.381498104655348502e+00 3.476971867446539299e+00
2.534565841681702736e+00 5.895015682532464218e+00
3.451640045684714941e+00 1.044781245849040197e+00
8.016769428037383349e+00 6.218952961497467236e+00
9.545795189573214046e+00 6.448700464698474022e+00
5.925716062454285726e+00 5.852291236490980708e+00
3.498712384176052570e+00 5.320212418221632156e+00
7.956799392380606406e+00 7.451084046471567746e-02
8.641402587364105159e+00 5.123002535167915816e+00
9.282415521574353789e+00 2.647583229304782293e+00
6.456850973638374569e+00 4.562964500519850475e-02
2.483588744560381034e+00 5.843644638053957507e+00
9.587319120044321963e+00 1.196210151987505910e+00
2.473328880009630026e+00 7.430350513585811889e+00
4.847577412294099553e+00 6.418643284776308633e+00
7.805641237549556521e+00 7.955922040379274307e+00
8.638982044320732356e+00 4.982042081547430001e+00
1.321394298267879464e+00 7.981924838496031960e+00
4.381909182694077032e+00 3.900159499036774946e-01
8.892440383427790973e-01 9.243765290945944457e-01
6.691744276660751112e+00 4.627988027964065054e+00
8.898643286440954370e+00 3.216897315485936382e+00
6.275388561218551153e+00 3.043738966591959638e+00
2.053596739538554594e-01 4.866366691199000449e+00
4.065256545337883942e+00 3.108205855579616816e+00
5.869557939008207548e+00 6.044570287003653952e+00
5.186221382197096830e+00 1.289895934494089680e+00
8.443646280898757794e+00 7.100529820080923926e+00
8.527584383902120369e-01 1.529624011299671515e+00
4.860057912169039263e+00 3.408965468600282378e+00
1.306874678461886763e+00 1.963910086039919456e+00
2.825209021012282662e+00 1.175119549685815556e+00
9.053093834375072646e+00 5.135644012811042991e+00
2.901489785802126242e+00 2.382805302757717847e+00
3.500961339279974105e+00 6.054787719651636202e+00
1.402852424306297863e+00 3.139866865613501368e+00
3.637642314871131433e+00 4.940977672017912603e+00
9.511619729628188580e+00 4.401878960951167485e+00
3.705625969792269991e+00 2.427476596372783568e+00
6.415676670500513268e+00 1.401471731528061149e+00
5.949006089126227081e+00 7.884628366368512609e+00
7.068903485828601063e+00 3.964263331060156048e+00
7.134951845739189835e+00 4.255488453739148191e+00
5.667589741468556319e+00 7.385384665865375453e+00
5.280507802795739281e+00 3.688504341857736790e-01
8.303081667500817886e+00 2.496297248377326916e+00
7.191646993398138399e+00 1.062476293501847024e+00
7.121437433977689579e+00 1.634684949812164056e+00
7.660017714722934024e+00 3.777422908870009088e+00
5.392050709098413996e+00 2.335429999063026507e+00
4.031275508386783279e+00 2.473077361617903591e+00
5.831831629459712119e+00 9.836224357602603163e-01
4.168493622626677997e+00 1.714711396514300823e+00
8.991591989105749860e+00 2.346913881499786747e+00
2.884201285625396238e+00 1.360463650531632318e+00
2.496261240427399830e-01 3.613184717635089527e-01
7.685951479931317998e+00 6.706291228349130051e+00
9.628471750594901124e+00 1.100015715289814899e+00
1.751085163484332741e+00 7.215088152990681181e+00
8.625013486343849678e+00 5.718235835334813721e+00
2.976382159467967359e+00 2.392082468074320900e+00
2.249413432705107407e+00 4.111750567215914032e+00
9.106610655225530593e+00 2.562170523337503170e+00
8.906903965865632600e+00 5.535731005288227813e+00
6.623177445663401386e+00 1.110363197426075033e+00
8.461211332730405488e+00 1.968573107560832369e+00
2.854286837418068323e+00 4.008271797254663760e+00
1.491394627183143529e+00 6.556560254459858683e+00
6.813598102708606774e+00 5.932666505968251514e+00
1.762794972014954942e+00 7.371687261690252235e+00
9.934318004593707840e+00 7.123673321956530025e+00
6.510202370570183916e-01 6.550877758864232625e+00
1.216929515535847273e+00 3.474675525541766063e+00
4.413353740966366345e+00 9.228684501382273808e-01
2.397408249405902581e+00 6.113816398843943567e+00
7.579190352576214984e-01 7.690967147825970684e+00
2.982656322697985196e-01 1.124640444692105667e+00
1.476835357343813104e+00 4.326705412180051447e+00
4.282479615482831292e+00 1.860912601357828322e+00
1.719964343355551151e+00 2.283190842017893907e+00
4.975560938557668678e+00 4.867296453268104450e+00
2.834877117709905470e+00 6.370176454717901393e+00
3.958325163036683136e+00 1.123523074901690677e+00
5.998574783930753718e+00 2.253132912083278150e+00
8.953070999604559432e+00 6.534074462822368368e+00
1.647485414300490225e+00 7.864700681815410377e+00
8.180317429975369592e+00 3.553057133899568676e+00
9.464576017420869292e+00 3.240116930922969374e-01
9.485955406762402120e+00 6.707816790381435190e+00
8.148690306268385086e+00 2.901573987204323579e+00
4.185276408715530749e+00 1.235672301391312899e+00
9.035751517485477891e+00 4.902694429743063687e+00
8.875724232304753158e+00 6.360120825673210021e-02
9.881505271577134764e+00 4.476892777518638233e+00
7.940643458206467997e+00 2.207748339265921622e+00
5.682249060522464035e+00 3.100387534473007634e+00
9.754648158307967165e+00 7.672240923252331868e+00
4.381011485481332457e+00 6.660048879834508107e+00
8.341507780913717696e+00 1.882578217240545193e+00
5.993090120790637521e+00 7.536815048177326837e+00
4.520510564778707163e+00 3.840883422333586594e+00
4.544466946388119766e+00 6.826332432797512340e+00
1.472062399260509746e-01 4.581250317907892722e+00
9.377670928092694425e+00 7.636444935844672877e+00
3.099616241802942707e+00 6.469018131354266288e+00
2.472712939310590663e+00 7.036737479151089047e+00
8.415787033941375839e+00 3.458550251767741557e+00
1.820089250519288937e+00 2.738882194303409179e-01
1.719496107866490542e+00 4.821323764397992484e+00
3.066236663155842201e+00 4.255786179359193788e+00
7.913564993309679885e+00 7.776364105041248642e+00
6.005507919425891572e+00 6.411764458043478498e-02
3.069236965616981561e+00 2.781846874909963852e+00
2.553793026103809982e+00 7.772848627325108062e+00
7.670372013524568544e+00 2.264794054019703573e+00
3.505878273750073770e-01 4.738279396078874939e-01
4.761540922507391471e+00 3.859328478557503495e+00
9.082378563397409010e+00 5.368423568877484620e+00
6.142202749508344439e+00 2.631871618781945976e+00
7.161162893610696578e+00 7.037561066394713016e+00
2.022013664398025767e-02 2.606107346532819058e+00
2.406272505833413344e+00 4.650459873611920258e+00
6.537394147027832503e+00 7.618543688168408323e+00
5.946143794396955506e+00 5.395799776444767382e+00
6.716858455054684818e+00 9.553439500885634317e-01
9.207693619539725205e-01 6.805582695267460736e+00
9.384512013669914055e+00 5.740447336206809581e+00
8.397137494554641535e+00 1.144034925197953356e+00
7.912851663434484983e+00 1.861426084994498353e+00
8.451886845008964144e+00 2.112444015579750811e-02
5.190296422972584534e-01 2.411778423082172829e+00
2.642418823307380649e+00 9.621056519088311276e-01
8.754937898869096458e+00 4.756961728855096716e+00
6.461471415084572456e+00 1.759691987306228000e+00
5.030214060014296606e+00 1.100158854649213147e+00
2.053060041710368377e+00 1.175649066790284358e+00
1.662309221812207083e+00 2.417628400425720692e+00
7.643140113971059968e+00 2.356765020701789837e+00
4.410638025900689208e+00 3.654067445996334484e+00
3.960166837918052352e+00 2.415866944346165113e+00
5.658540545760287976e+00 1.770500221927669315e+00
4.506992583598659508e+00 6.885591191434254910e-01
9.281315338072605670e+00 3.638116462789503736e+00
4.533852036146953424e+00 7.048857713866925501e+00
1.103443828475365596e+00 6.046822383003048529e+00
3.774141092023837185e+00 6.723178778252687060e+00
5.697682576749203420e+00 7.831051267195761056e+00
1.946090023474308373e+00 3.346655456554650243e+00
2.961754984847994265e+00 3.702476286859806009e-01
2.716325505955584418e+00 5.014119265856521679e+00
3.504083988505863889e+00 7.216883069582804566e+00
5.117899467169847227e+00 3.479914098539590661e+00
1.447479208003261686e+00 1.589664689470470016e+00
8.466191852724572087e+00 1.287020989573718133e+00
2.256624661201959370e+00 3.470804991433476872e+00
6.903710595056343990e+00 5.474885422202736329e+00
9.416419034033689073e+00 7.024724933168505991e+00
2.880096146230897158e+00 7.489022118023786589e+00
7.429412609664951539e+00 5.791115840178908236e+00
9.339539906506233446e-01 4.332566531363490903e+00
7.848028647374791333e+00 7.422211492855115722e+00
1.065300561970873305e+00 1.205655222866991672e+00
8.042778172092734934e-01 1.430440884905556764e+00
3.425536799603978722e+00 4.880135346788514461e+00
9.675981349230356798e+00 6.861659854645116852e+00
3.897568277783346247e+00 1.544867199754136777e+00
8.182127739105956366e+00 5.896549377079084664e+00
1.195138035832374879e+00 7.379445672545664081e+00
3.833755498933673955e+00 9.359041467390509794e-01
5.088718373078782164e+00 1.873896324707497563e+00
3.822799219589417596e+00 3.390199955125425824e+00
6.076203971256686209e+00 1.411015425286079150e+00
5.738116291379443901e+00 3.407171240906603060e+00
1.492069310768789903e+00 9.427717302040043990e-01
4.814857058950728685e+00 4.894157526430651828e+00
2.512400351630246220e+00 1.480125248378797664e+00
8.036136954802030274e+00 7.047528240075440209e+00
5.372162544764742975e+00 1.582173391668736606e+00
9.146404155013165838e-01 2.731150661164894800e+00
6.074334516444201970e-01 2.665806093932570064e+00
5.124391906928259743e+00 1.197222389281923149e+00
5.322625961488780533e-01 1.983875394287781369e+00
2.605964229499857510e+00 1.923297550155491642e+00
9.346643532467520998e+00 3.446726636096560270e+00
3.565885142306013389e+00 5.365758232936155281e+00
9.533398329631550538e+00 3.269941433411008624e+00
6.713221268978005085e+00 7.258564622889663198e+00
2.662209270189640264e+00 6.150571355049443412e+00
9.435984037764666432e-01 6.806629245736838918e+00
4.313312876437117360e+00 2.371548477647158037e+00
1.131580671749493616e+00 1.217182976748718559e-01
1.583703867070693772e+00 3.292583150192765373e+00
9.051429532296493718e+00 6.178863887071869065e+00
6.584892305328090778e+00 1.587310082959398905e+00
2.608479282585929315e-01 5.637972501397364944e+00
3.825084028697990135e+00 1.560837766184325126e+00
6.925501206960148259e+00 1.068465774439396831e+00
4.314800461782191121e+00 6.370801854790837382e-01
5.459883369034397305e+00 6.922238941292733649e+00
3.237931499183981376e+00 6.135408249413965009e-01
8.794091660173130265e+00 7.733338894958476928e+00
8.609211394691403285e+00 3.792418615842300333e+00
8.654836238183705177e+00 2.602189132848805819e+00
4.050764714737892902e+00 2.786166211809764981e+00
6.164622821302931932e+00 6.238673079346756190e+00
7.579069830851725698e+00 7.687685664224564341e+00
1.318126571043195527e+00 7.869940090737258309e+00
8.779956302953607405e+00 4.295536043234879031e+00
7.003859983573059722e+00 7.539277890311659291e+00
4.217065936182414987e+00 7.206065861806178141e+00
7.108604400097733311e+00 4.648856147956337281e-02
2.699944030308501830e+00 7.867218337235159176e+00
5.891768124585832211e+00 5.981993872594465245e+00
2.616937788215913940e+00 4.116734088502261635e+00
2.309684222992314240e-01 2.403132976644657859e+00
8.188999391030606034e+00 4.322092194147884037e+00
2.138792708973855650e+00 3.046847074358559837e+00
2.166753830170383921e+00 3.734430366724564188e+00
7.659472102567196572e+00 2.082946775028360342e+00
8.549002246850207598e+00 1.720170632859519877e+00
4.332320337416026845e+00 5.490860455621659142e+00
6.225216305844158526e+00 5.255565368817664229e+00
7.648119056314368613e+00 7.751302484285217176e+00
1.839467184536083266e+00 3.313188557396533618e+00
2.511072839133000834e+00 5.422529977219502584e+00
4.357447361808961972e+00 1.776016753201219878e+00
1.731718704007109144e+00 3.742870807058756633e+00
3.409294148357910892e-01 6.934644836173476712e+00
9.616040266060341679e+00 7.014799769030136467e+00
6.922622532804364681e+00 4.567833402422118994e-01
6.193841005237330499e+00 4.178086344102756478e+00
4.828430252527362576e+00 3.027126287525199189e+00
1.700282402914483626e+00 1.246098753967167738e+00
5.996161747467350978e+00 6.645552268403979390e+00
1.916935807817790050e+00 9.070547424368760048e-01
6.061026108985965166e+00 7.755008730132546546e+00
2.097442348574307669e-01 3.648038185993165428e-01
5.007380268551750113e+00 2.678610710741025969e+00
6.988133664868817263e+00 4.661434355793110385e+00
1.611282177525477088e+00 7.224696523104301882e+00
7.661190166225276599e+00 4.512832552248482010e+00
4.782642034955344457e+00 5.082725744095581533e+00
5.138354498945230109e-01 2.028931194762101597e+00
2.366089407955534796e+00 3.253324074682073075e+00
2.086786223410073138e+00 6.549902075186038175e+00
5.017763381433210768e+00 2.525284408562344041e+00
2.903401709734204417e+00 2.413582790463375538e+00
4.399756036413242200e+00 6.117178574903614496e+00
3.317832585896374198e-01 1.274401110056047060e-01
4.150130809933468612e+00 4.255896902840301976e+00
6.532340026742426531e+00 1.280382844261683140e+00
7.141495962100952166e-01 3.841145508875882797e+00
9.532753167105212810e+00 7.321810065654975830e+00
6.535288383039682181e+00 7.557352705846772878e+00
2.133420558401004641e+00 1.269620788827503510e+00
9.605091680981196589e+00 3.668180312604380156e+00
3.765450364381536019e+00 5.364144685120225908e+00
2.517064126325858631e+00 4.718355959198854421e+00
4.469709945896553904e+00 5.147467002328801833e+00
3.867470253365350441e+00 6.633506948381277191e+00
8.358084413222290010e+00 3.889392878825127298e+00
8.836580269558480083e+00 5.706497553775077058e+00
7.746898938535419887e+00 7.038508693695978202e+00
1.826829609287318190e+00 5.708673127762321720e+00
6.996016423044584265e+00 3.891836673954586878e+00
5.426588491407601467e+00 2.288591006147200346e+00
8.608403990247454729e+00 2.983310088560025441e+00
8.263268398090692912e+00 7.959027197765431438e-01
8.420637612717436937e+00 5.882042680551499814e+00
2.823636692478229904e+00 3.088047266381390266e+00
7.743273476374913145e+00 2.609086447852278390e+00
6.646306023281256969e+00 6.483466897224157144e+00
3.735733282078135264e-01 3.198455766485492902e-01
8.123701940250496634e+00 1.601456326362940885e+00
2.126818937390249964e+00 4.277491612285980516e+00
7.716375107172535941e+00 1.076942938548991258e+00
1.500553598794370780e+00 3.888063071769810364e+00
6.193274542420462936e+00 2.137069361146659574e+00
7.563738588339149693e+00 5.131259669829537629e+00
8.567339540395581210e+00 5.828072113591341363e+00
9.427106829776297658e+00 7.183800020708441814e+00
6.449546482721335572e+00 3.420650643468444052e+00
2.526484290944737143e+00 1.069702129941585866e+00
8.286943450720528404e+00 7.540388298305997772e+00
7.440610043680945473e+00 1.987415738182647829e+00
2.457874150602022745e+00 2.686047756959792920e-01
9.928607089231055838e+00 6.783918022671691972e+00
6.419433614921784326e+00 6.119203813152513938e+00
3.532626661676085078e+00 1.259685808447214228e+00
3.182496642135768106e-01 6.152781122509702882e+00
3.065615115677127189e+00 3.290205227189532344e+00
4.037537380629230288e-01 1.880770166685268308e-01
6.285227613749073683e+00 1.573370354790863956e+00
9.757909830054597222e+00 5.534312745314633020e+00
2.714979595068711671e+00 2.710186707537230788e+00
9.941268824567796258e+00 6.938824909573269473e+00
9.148417822498068119e+00 4.797235114069795969e+00
7.815419592944055971e+00 5.513090709528396083e+00
3.991858147454182770e+00 5.988950537954082165e+00
1.230296768064061963e+00 6.113190581191751960e-03
2.226439664103415872e+00 7.755517648486903504e+00
9.724340790971325532e+00 5.201981296933261056e+00
5.608501616055450611e+00 1.158499926588847373e-01
7.603070961839249797e+00 7.875888687798252796e+00
[truncated: 2,100,001 more chars]
