# Supplementary material for: Generative Adversarial Network-Based Joint Mapping and Localization for Millimeter-Wave Communication Systems
Source: Sensors (Basel). 2026 Jul 7;26(13):4319. doi: 10.3390/s26134319 (PMC13364231; doi:10.3390/s26134319)
Supplement: Supplementary file 1 [file sensors-26-04319-s001.zip › userError_noise1]

0.1868833437939829
0.18495052305461235
0.15292174386838148
0.14922609638421955
0.14959355649796907
0.16851941935538073
0.21061961618960356
0.16063702810818525
0.1508495497132583
0.1641632534734921
0.14785637427620296
0.15971823601689533
0.14771152789316633
0.14940124544419198
0.15238238621456024
0.14524086353083734
