# Supplementary material for: Generative Adversarial Network-Based Joint Mapping and Localization for Millimeter-Wave Communication Systems
Source: Sensors (Basel). 2026 Jul 7;26(13):4319. doi: 10.3390/s26134319 (PMC13364231; doi:10.3390/s26134319)
Supplement: Supplementary file 1 [file sensors-26-04319-s001.zip › userEsti-random-2000sample-500batch-noise5-500iter]

8.800000000000000711e+00 5.000000000000000000e-01
1.400000000000000133e+00 3.000000000000000000e+00
1.300000000000000044e+00 4.800000000000000711e+00
6.800000000000000711e+00 7.000000000000000666e-01
8.900000000000000355e+00 5.600000000000000533e+00
8.099999999999999645e+00 4.500000000000000000e+00
9.000000000000000000e+00 7.300000000000000711e+00
3.600000000000000089e+00 1.900000000000000133e+00
3.100000000000000089e+00 2.900000000000000355e+00
4.700000000000000178e+00 5.200000000000000178e+00
0.000000000000000000e+00 6.500000000000000000e+00
5.800000000000000711e+00 1.800000000000000044e+00
5.700000000000000178e+00 6.200000000000000178e+00
1.000000000000000000e+01 2.400000000000000355e+00
1.000000000000000000e+00 4.400000000000000355e+00
9.000000000000000222e-01 6.200000000000000178e+00
3.100000000000000089e+00 1.700000000000000178e+00
3.800000000000000266e+00 3.600000000000000089e+00
2.500000000000000000e+00 2.600000000000000089e+00
2.600000000000000089e+00 1.100000000000000089e+00
8.800000000000000711e+00 7.200000000000000178e+00
6.300000000000000711e+00 7.600000000000000533e+00
2.100000000000000089e+00 3.700000000000000178e+00
1.000000000000000000e+01 2.800000000000000266e+00
7.000000000000000000e+00 7.000000000000000666e-01
6.800000000000000711e+00 2.200000000000000178e+00
1.000000000000000000e+01 8.000000000000000000e+00
3.700000000000000178e+00 6.800000000000000711e+00
9.300000000000000711e+00 6.800000000000000711e+00
3.500000000000000000e+00 3.700000000000000178e+00
1.000000000000000000e+00 7.500000000000000000e+00
1.200000000000000178e+00 5.200000000000000178e+00
3.200000000000000178e+00 2.200000000000000178e+00
9.700000000000001066e+00 3.100000000000000089e+00
6.600000000000000533e+00 7.400000000000000355e+00
0.000000000000000000e+00 3.800000000000000266e+00
8.800000000000000711e+00 3.700000000000000178e+00
7.900000000000000355e+00 7.200000000000000178e+00
9.400000000000000355e+00 3.800000000000000266e+00
4.299999999999999822e+00 1.700000000000000178e+00
2.200000000000000178e+00 1.300000000000000044e+00
2.700000000000000178e+00 3.500000000000000000e+00
4.200000000000000178e+00 5.800000000000000711e+00
1.200000000000000178e+00 1.900000000000000133e+00
1.600000000000000089e+00 2.800000000000000266e+00
6.200000000000000178e+00 1.400000000000000133e+00
1.000000000000000000e+01 5.800000000000000711e+00
8.200000000000001066e+00 6.900000000000000355e+00
3.700000000000000178e+00 2.000000000000000000e+00
6.600000000000000533e+00 3.100000000000000089e+00
3.200000000000000178e+00 6.900000000000000355e+00
4.900000000000000355e+00 3.600000000000000089e+00
8.300000000000000711e+00 5.700000000000000178e+00
1.000000000000000000e+01 6.700000000000000178e+00
7.600000000000000533e+00 4.700000000000000178e+00
4.200000000000000178e+00 0.000000000000000000e+00
9.800000000000000711e+00 4.200000000000000178e+00
0.000000000000000000e+00 3.400000000000000355e+00
4.000000000000000000e+00 4.900000000000000355e+00
7.700000000000000178e+00 5.000000000000000000e+00
8.400000000000000355e+00 4.200000000000000178e+00
2.000000000000000111e-01 7.500000000000000000e+00
3.100000000000000089e+00 6.000000000000000000e+00
2.000000000000000111e-01 1.200000000000000178e+00
2.800000000000000266e+00 7.200000000000000178e+00
1.300000000000000044e+00 1.800000000000000044e+00
2.000000000000000111e-01 4.800000000000000711e+00
8.700000000000001066e+00 5.300000000000000711e+00
1.900000000000000133e+00 1.800000000000000044e+00
2.300000000000000266e+00 8.000000000000000000e+00
5.700000000000000178e+00 5.400000000000000355e+00
4.100000000000000533e+00 6.000000000000000000e+00
6.800000000000000711e+00 3.800000000000000266e+00
1.800000000000000044e+00 1.000000000000000000e+00
2.300000000000000266e+00 7.100000000000000533e+00
2.000000000000000111e-01 2.400000000000000355e+00
3.000000000000000444e-01 9.000000000000000222e-01
8.900000000000000355e+00 4.600000000000000533e+00
3.500000000000000000e+00 6.200000000000000178e+00
3.400000000000000355e+00 4.000000000000000222e-01
1.600000000000000089e+00 2.400000000000000355e+00
7.400000000000000355e+00 7.200000000000000178e+00
1.200000000000000178e+00 3.400000000000000355e+00
1.000000000000000000e+01 5.300000000000000711e+00
3.000000000000000000e+00 8.000000000000000000e+00
1.700000000000000178e+00 2.600000000000000089e+00
7.100000000000000533e+00 2.000000000000000000e+00
2.700000000000000178e+00 7.000000000000000000e+00
6.900000000000000355e+00 5.200000000000000178e+00
1.000000000000000000e+00 4.200000000000000178e+00
9.300000000000000711e+00 6.500000000000000000e+00
9.200000000000001066e+00 2.900000000000000355e+00
4.900000000000000355e+00 2.300000000000000266e+00
6.600000000000000533e+00 7.400000000000000355e+00
2.900000000000000355e+00 7.600000000000000533e+00
2.200000000000000178e+00 8.000000000000000000e+00
6.700000000000000178e+00 5.000000000000000000e+00
1.400000000000000133e+00 1.400000000000000133e+00
2.000000000000000111e-01 4.100000000000000533e+00
1.800000000000000044e+00 5.000000000000000000e+00
1.500000000000000000e+00 1.200000000000000178e+00
4.700000000000000178e+00 1.600000000000000089e+00
9.600000000000001421e+00 3.300000000000000266e+00
7.400000000000000355e+00 8.000000000000000000e+00
9.300000000000000711e+00 2.300000000000000266e+00
7.600000000000000533e+00 8.000000000000000000e+00
4.700000000000000178e+00 5.800000000000000711e+00
9.600000000000001421e+00 7.200000000000000178e+00
6.600000000000000533e+00 6.600000000000000533e+00
2.300000000000000266e+00 6.100000000000000533e+00
8.599999999999999645e+00 1.200000000000000178e+00
6.900000000000000355e+00 5.500000000000000000e+00
6.200000000000000178e+00 7.300000000000000711e+00
2.900000000000000355e+00 8.000000000000000444e-01
7.700000000000000178e+00 3.600000000000000089e+00
4.200000000000000178e+00 3.200000000000000178e+00
7.100000000000000533e+00 2.000000000000000000e+00
6.600000000000000533e+00 2.300000000000000266e+00
4.900000000000000355e+00 5.800000000000000711e+00
9.900000000000000355e+00 5.100000000000000533e+00
2.600000000000000089e+00 2.600000000000000089e+00
3.800000000000000266e+00 6.400000000000000355e+00
5.100000000000000533e+00 4.000000000000000000e+00
9.000000000000000222e-01 1.100000000000000089e+00
2.800000000000000266e+00 8.000000000000000444e-01
0.000000000000000000e+00 6.400000000000000355e+00
7.500000000000000000e+00 2.800000000000000266e+00
9.300000000000000711e+00 3.400000000000000355e+00
1.600000000000000089e+00 2.600000000000000089e+00
7.000000000000000666e-01 1.200000000000000178e+00
8.000000000000000444e-01 3.000000000000000444e-01
1.000000000000000000e+01 1.200000000000000178e+00
4.700000000000000178e+00 7.600000000000000533e+00
2.900000000000000355e+00 1.600000000000000089e+00
2.800000000000000266e+00 5.100000000000000533e+00
4.500000000000000000e+00 4.299999999999999822e+00
2.800000000000000266e+00 2.600000000000000089e+00
3.600000000000000089e+00 7.600000000000000533e+00
1.600000000000000089e+00 5.700000000000000178e+00
6.000000000000000000e+00 3.000000000000000000e+00
4.700000000000000178e+00 5.600000000000000533e+00
3.600000000000000089e+00 7.400000000000000355e+00
9.600000000000001421e+00 2.400000000000000355e+00
7.800000000000000711e+00 2.200000000000000178e+00
4.000000000000000222e-01 7.000000000000000666e-01
5.600000000000000533e+00 4.600000000000000533e+00
6.600000000000000533e+00 3.400000000000000355e+00
8.500000000000000000e+00 4.900000000000000355e+00
5.000000000000000000e-01 3.500000000000000000e+00
9.099999999999999645e+00 7.400000000000000355e+00
2.200000000000000178e+00 1.100000000000000089e+00
2.800000000000000266e+00 2.600000000000000089e+00
5.500000000000000000e+00 3.400000000000000355e+00
1.000000000000000000e+00 3.800000000000000266e+00
7.100000000000000533e+00 5.100000000000000533e+00
2.900000000000000355e+00 5.600000000000000533e+00
6.500000000000000000e+00 2.700000000000000178e+00
7.000000000000000000e+00 3.700000000000000178e+00
3.400000000000000355e+00 1.000000000000000000e+00
8.500000000000000000e+00 6.100000000000000533e+00
8.300000000000000711e+00 6.700000000000000178e+00
5.300000000000000711e+00 4.800000000000000711e+00
0.000000000000000000e+00 3.500000000000000000e+00
4.200000000000000178e+00 0.000000000000000000e+00
3.300000000000000266e+00 3.800000000000000266e+00
8.500000000000000000e+00 4.500000000000000000e+00
6.400000000000000355e+00 2.600000000000000089e+00
7.600000000000000533e+00 5.100000000000000533e+00
7.100000000000000533e+00 4.000000000000000000e+00
3.500000000000000000e+00 2.800000000000000266e+00
0.000000000000000000e+00 4.000000000000000000e+00
4.299999999999999822e+00 6.900000000000000355e+00
6.400000000000000355e+00 4.000000000000000222e-01
7.900000000000000355e+00 7.500000000000000000e+00
9.300000000000000711e+00 4.400000000000000355e+00
8.300000000000000711e+00 4.600000000000000533e+00
7.700000000000000178e+00 4.700000000000000178e+00
8.599999999999999645e+00 5.700000000000000178e+00
9.400000000000000355e+00 7.500000000000000000e+00
0.000000000000000000e+00 1.800000000000000044e+00
1.800000000000000044e+00 1.200000000000000178e+00
9.400000000000000355e+00 2.500000000000000000e+00
3.800000000000000266e+00 3.800000000000000266e+00
6.900000000000000355e+00 5.000000000000000000e-01
7.100000000000000533e+00 5.500000000000000000e+00
1.700000000000000178e+00 3.000000000000000000e+00
2.700000000000000178e+00 4.900000000000000355e+00
5.400000000000000355e+00 9.000000000000000222e-01
7.900000000000000355e+00 4.600000000000000533e+00
9.600000000000001421e+00 4.500000000000000000e+00
3.300000000000000266e+00 4.000000000000000000e+00
1.400000000000000133e+00 5.000000000000000000e-01
1.000000000000000056e-01 4.500000000000000000e+00
4.800000000000000711e+00 7.200000000000000178e+00
2.200000000000000178e+00 1.500000000000000000e+00
2.200000000000000178e+00 2.500000000000000000e+00
4.400000000000000355e+00 5.900000000000000355e+00
1.800000000000000044e+00 1.600000000000000089e+00
5.000000000000000000e+00 1.800000000000000044e+00
7.400000000000000355e+00 6.500000000000000000e+00
6.000000000000000000e+00 5.400000000000000355e+00
3.900000000000000355e+00 3.200000000000000178e+00
0.000000000000000000e+00 5.800000000000000711e+00
2.200000000000000178e+00 1.300000000000000044e+00
1.300000000000000044e+00 1.300000000000000044e+00
1.800000000000000044e+00 4.700000000000000178e+00
8.200000000000001066e+00 9.000000000000000222e-01
1.500000000000000000e+00 7.000000000000000666e-01
9.700000000000001066e+00 3.700000000000000178e+00
0.000000000000000000e+00 7.200000000000000178e+00
3.700000000000000178e+00 9.000000000000000222e-01
4.500000000000000000e+00 4.100000000000000533e+00
2.500000000000000000e+00 3.300000000000000266e+00
1.000000000000000000e+00 6.800000000000000711e+00
3.000000000000000000e+00 2.200000000000000178e+00
2.000000000000000111e-01 6.700000000000000178e+00
1.300000000000000044e+00 4.600000000000000533e+00
2.100000000000000089e+00 3.900000000000000355e+00
3.600000000000000089e+00 6.200000000000000178e+00
1.400000000000000133e+00 2.900000000000000355e+00
3.600000000000000089e+00 6.400000000000000355e+00
3.500000000000000000e+00 3.900000000000000355e+00
3.200000000000000178e+00 4.400000000000000355e+00
8.300000000000000711e+00 5.600000000000000533e+00
2.600000000000000089e+00 2.500000000000000000e+00
3.900000000000000355e+00 6.100000000000000533e+00
1.200000000000000178e+00 1.300000000000000044e+00
1.000000000000000000e+01 6.100000000000000533e+00
0.000000000000000000e+00 4.299999999999999822e+00
1.000000000000000000e+01 6.000000000000000000e+00
3.300000000000000266e+00 3.100000000000000089e+00
4.700000000000000178e+00 6.500000000000000000e+00
5.500000000000000000e+00 3.500000000000000000e+00
6.000000000000000000e+00 3.900000000000000355e+00
3.500000000000000000e+00 1.500000000000000000e+00
5.200000000000000178e+00 6.500000000000000000e+00
7.400000000000000355e+00 2.600000000000000089e+00
5.400000000000000355e+00 6.000000000000000000e+00
5.800000000000000711e+00 1.600000000000000089e+00
1.000000000000000056e-01 2.800000000000000266e+00
8.000000000000000000e+00 1.500000000000000000e+00
6.000000000000000000e+00 6.000000000000000888e-01
1.400000000000000133e+00 5.500000000000000000e+00
9.900000000000000355e+00 1.700000000000000178e+00
2.000000000000000111e-01 4.700000000000000178e+00
0.000000000000000000e+00 1.400000000000000133e+00
2.000000000000000111e-01 3.900000000000000355e+00
2.500000000000000000e+00 5.700000000000000178e+00
8.400000000000000355e+00 3.700000000000000178e+00
3.800000000000000266e+00 2.900000000000000355e+00
6.300000000000000711e+00 0.000000000000000000e+00
3.800000000000000266e+00 1.600000000000000089e+00
2.000000000000000000e+00 3.900000000000000355e+00
9.000000000000000000e+00 1.400000000000000133e+00
5.000000000000000000e+00 3.600000000000000089e+00
8.599999999999999645e+00 3.800000000000000266e+00
2.000000000000000000e+00 3.300000000000000266e+00
3.700000000000000178e+00 7.200000000000000178e+00
7.000000000000000666e-01 5.700000000000000178e+00
1.600000000000000089e+00 2.300000000000000266e+00
8.800000000000000711e+00 3.700000000000000178e+00
4.400000000000000355e+00 1.000000000000000000e+00
7.000000000000000666e-01 1.700000000000000178e+00
8.700000000000001066e+00 1.200000000000000178e+00
3.600000000000000089e+00 2.900000000000000355e+00
1.600000000000000089e+00 4.800000000000000711e+00
3.900000000000000355e+00 3.700000000000000178e+00
3.300000000000000266e+00 7.400000000000000355e+00
7.600000000000000533e+00 1.900000000000000133e+00
1.000000000000000000e+01 1.500000000000000000e+00
1.000000000000000000e+00 4.500000000000000000e+00
4.700000000000000178e+00 4.200000000000000178e+00
6.300000000000000711e+00 2.000000000000000111e-01
9.400000000000000355e+00 6.200000000000000178e+00
2.000000000000000000e+00 3.100000000000000089e+00
8.300000000000000711e+00 6.600000000000000533e+00
1.600000000000000089e+00 1.200000000000000178e+00
3.900000000000000355e+00 6.600000000000000533e+00
0.000000000000000000e+00 5.400000000000000355e+00
9.000000000000000222e-01 3.200000000000000178e+00
3.500000000000000000e+00 4.200000000000000178e+00
2.000000000000000111e-01 1.800000000000000044e+00
2.400000000000000355e+00 2.500000000000000000e+00
1.000000000000000000e+00 2.400000000000000355e+00
3.400000000000000355e+00 5.300000000000000711e+00
6.000000000000000000e+00 5.200000000000000178e+00
6.800000000000000711e+00 3.100000000000000089e+00
7.900000000000000355e+00 6.700000000000000178e+00
6.600000000000000533e+00 5.700000000000000178e+00
4.800000000000000711e+00 7.400000000000000355e+00
0.000000000000000000e+00 6.000000000000000000e+00
4.200000000000000178e+00 8.000000000000000000e+00
9.400000000000000355e+00 2.400000000000000355e+00
4.400000000000000355e+00 6.000000000000000888e-01
5.300000000000000711e+00 4.900000000000000355e+00
2.300000000000000266e+00 3.400000000000000355e+00
3.700000000000000178e+00 8.000000000000000444e-01
9.800000000000000711e+00 6.000000000000000000e+00
3.900000000000000355e+00 0.000000000000000000e+00
5.800000000000000711e+00 1.700000000000000178e+00
1.000000000000000000e+01 3.200000000000000178e+00
5.600000000000000533e+00 1.000000000000000000e+00
0.000000000000000000e+00 1.300000000000000044e+00
7.100000000000000533e+00 4.100000000000000533e+00
6.800000000000000711e+00 4.400000000000000355e+00
3.000000000000000000e+00 1.400000000000000133e+00
4.000000000000000222e-01 6.500000000000000000e+00
5.200000000000000178e+00 4.200000000000000178e+00
3.700000000000000178e+00 1.500000000000000000e+00
1.600000000000000089e+00 2.600000000000000089e+00
5.100000000000000533e+00 4.200000000000000178e+00
3.700000000000000178e+00 1.000000000000000000e+00
6.000000000000000000e+00 8.000000000000000000e+00
6.000000000000000000e+00 3.400000000000000355e+00
2.700000000000000178e+00 3.900000000000000355e+00
7.600000000000000533e+00 5.900000000000000355e+00
3.800000000000000266e+00 4.299999999999999822e+00
1.300000000000000044e+00 3.200000000000000178e+00
1.000000000000000000e+01 1.000000000000000000e+00
6.700000000000000178e+00 3.800000000000000266e+00
2.800000000000000266e+00 2.400000000000000355e+00
4.100000000000000533e+00 6.000000000000000000e+00
1.500000000000000000e+00 1.600000000000000089e+00
8.900000000000000355e+00 7.200000000000000178e+00
7.700000000000000178e+00 5.600000000000000533e+00
2.300000000000000266e+00 4.800000000000000711e+00
8.300000000000000711e+00 9.000000000000000222e-01
6.500000000000000000e+00 4.600000000000000533e+00
9.000000000000000222e-01 1.900000000000000133e+00
6.900000000000000355e+00 4.100000000000000533e+00
1.600000000000000089e+00 6.800000000000000711e+00
9.600000000000001421e+00 6.200000000000000178e+00
3.900000000000000355e+00 0.000000000000000000e+00
9.000000000000000000e+00 5.500000000000000000e+00
5.500000000000000000e+00 4.600000000000000533e+00
5.400000000000000355e+00 7.200000000000000178e+00
1.000000000000000000e+01 1.000000000000000000e+00
7.200000000000000178e+00 1.400000000000000133e+00
7.600000000000000533e+00 2.600000000000000089e+00
5.900000000000000355e+00 1.400000000000000133e+00
8.700000000000001066e+00 6.900000000000000355e+00
1.000000000000000000e+01 6.300000000000000711e+00
4.200000000000000178e+00 2.300000000000000266e+00
1.000000000000000000e+00 2.800000000000000266e+00
4.700000000000000178e+00 4.100000000000000533e+00
5.300000000000000711e+00 2.900000000000000355e+00
8.200000000000001066e+00 4.400000000000000355e+00
9.900000000000000355e+00 4.600000000000000533e+00
6.200000000000000178e+00 7.200000000000000178e+00
4.500000000000000000e+00 4.000000000000000222e-01
7.500000000000000000e+00 2.000000000000000000e+00
3.000000000000000000e+00 3.100000000000000089e+00
6.400000000000000355e+00 3.000000000000000000e+00
9.800000000000000711e+00 6.600000000000000533e+00
3.000000000000000000e+00 8.000000000000000444e-01
1.300000000000000044e+00 5.000000000000000000e-01
8.300000000000000711e+00 6.600000000000000533e+00
8.000000000000000000e+00 2.600000000000000089e+00
8.400000000000000355e+00 2.900000000000000355e+00
0.000000000000000000e+00 5.900000000000000355e+00
8.099999999999999645e+00 6.200000000000000178e+00
3.000000000000000000e+00 7.200000000000000178e+00
1.100000000000000089e+00 2.000000000000000000e+00
0.000000000000000000e+00 0.000000000000000000e+00
1.000000000000000000e+01 6.700000000000000178e+00
4.900000000000000355e+00 5.000000000000000000e-01
6.100000000000000533e+00 9.000000000000000222e-01
7.800000000000000711e+00 7.700000000000000178e+00
4.500000000000000000e+00 1.000000000000000000e+00
1.800000000000000044e+00 7.300000000000000711e+00
9.500000000000000000e+00 5.300000000000000711e+00
7.100000000000000533e+00 7.600000000000000533e+00
5.900000000000000355e+00 6.100000000000000533e+00
6.100000000000000533e+00 8.000000000000000444e-01
2.900000000000000355e+00 7.900000000000000355e+00
4.299999999999999822e+00 1.100000000000000089e+00
6.400000000000000355e+00 7.100000000000000533e+00
1.000000000000000000e+01 4.299999999999999822e+00
7.000000000000000666e-01 1.600000000000000089e+00
1.800000000000000044e+00 5.900000000000000355e+00
8.400000000000000355e+00 7.700000000000000178e+00
3.400000000000000355e+00 2.300000000000000266e+00
4.100000000000000533e+00 8.000000000000000000e+00
9.500000000000000000e+00 5.400000000000000355e+00
3.500000000000000000e+00 0.000000000000000000e+00
5.200000000000000178e+00 7.400000000000000355e+00
6.100000000000000533e+00 5.900000000000000355e+00
5.300000000000000711e+00 4.299999999999999822e+00
3.000000000000000444e-01 4.400000000000000355e+00
7.800000000000000711e+00 4.500000000000000000e+00
4.000000000000000222e-01 7.300000000000000711e+00
1.200000000000000178e+00 1.000000000000000000e+00
9.700000000000001066e+00 1.400000000000000133e+00
3.400000000000000355e+00 1.800000000000000044e+00
8.700000000000001066e+00 4.700000000000000178e+00
4.800000000000000711e+00 7.300000000000000711e+00
5.600000000000000533e+00 3.000000000000000000e+00
2.600000000000000089e+00 3.000000000000000444e-01
7.500000000000000000e+00 6.500000000000000000e+00
3.000000000000000444e-01 5.200000000000000178e+00
1.800000000000000044e+00 7.700000000000000178e+00
6.200000000000000178e+00 5.500000000000000000e+00
8.400000000000000355e+00 1.000000000000000000e+00
4.100000000000000533e+00 2.200000000000000178e+00
5.500000000000000000e+00 3.000000000000000444e-01
4.800000000000000711e+00 5.600000000000000533e+00
1.800000000000000044e+00 8.000000000000000444e-01
1.700000000000000178e+00 4.200000000000000178e+00
6.100000000000000533e+00 3.200000000000000178e+00
5.200000000000000178e+00 6.500000000000000000e+00
3.700000000000000178e+00 4.800000000000000711e+00
1.800000000000000044e+00 8.000000000000000000e+00
3.000000000000000000e+00 3.000000000000000000e+00
9.200000000000001066e+00 2.000000000000000000e+00
9.600000000000001421e+00 7.000000000000000000e+00
2.100000000000000089e+00 4.600000000000000533e+00
3.500000000000000000e+00 2.900000000000000355e+00
3.000000000000000444e-01 3.200000000000000178e+00
5.000000000000000000e+00 2.900000000000000355e+00
8.200000000000001066e+00 1.200000000000000178e+00
8.400000000000000355e+00 4.500000000000000000e+00
3.700000000000000178e+00 4.200000000000000178e+00
1.300000000000000044e+00 7.000000000000000000e+00
9.000000000000000222e-01 6.900000000000000355e+00
1.400000000000000133e+00 5.400000000000000355e+00
2.700000000000000178e+00 6.400000000000000355e+00
1.000000000000000000e+01 1.100000000000000089e+00
9.000000000000000000e+00 6.300000000000000711e+00
4.299999999999999822e+00 5.100000000000000533e+00
8.800000000000000711e+00 5.200000000000000178e+00
9.200000000000001066e+00 4.000000000000000000e+00
6.500000000000000000e+00 4.000000000000000222e-01
2.200000000000000178e+00 7.100000000000000533e+00
6.200000000000000178e+00 1.600000000000000089e+00
5.800000000000000711e+00 3.000000000000000000e+00
4.299999999999999822e+00 5.800000000000000711e+00
2.900000000000000355e+00 4.400000000000000355e+00
8.099999999999999645e+00 4.800000000000000711e+00
2.000000000000000000e+00 7.200000000000000178e+00
7.500000000000000000e+00 5.500000000000000000e+00
6.900000000000000355e+00 3.400000000000000355e+00
1.900000000000000133e+00 1.400000000000000133e+00
8.200000000000001066e+00 5.000000000000000000e+00
1.400000000000000133e+00 6.400000000000000355e+00
8.000000000000000444e-01 4.000000000000000000e+00
9.000000000000000222e-01 0.000000000000000000e+00
8.000000000000000000e+00 1.700000000000000178e+00
6.600000000000000533e+00 1.300000000000000044e+00
0.000000000000000000e+00 4.800000000000000711e+00
3.000000000000000000e+00 7.900000000000000355e+00
5.400000000000000355e+00 1.100000000000000089e+00
8.099999999999999645e+00 3.200000000000000178e+00
8.599999999999999645e+00 5.300000000000000711e+00
6.000000000000000888e-01 5.300000000000000711e+00
4.200000000000000178e+00 5.200000000000000178e+00
2.400000000000000355e+00 3.600000000000000089e+00
3.100000000000000089e+00 2.900000000000000355e+00
2.200000000000000178e+00 2.600000000000000089e+00
1.000000000000000056e-01 7.000000000000000000e+00
6.900000000000000355e+00 4.800000000000000711e+00
2.000000000000000111e-01 3.300000000000000266e+00
2.200000000000000178e+00 6.100000000000000533e+00
6.700000000000000178e+00 7.400000000000000355e+00
3.300000000000000266e+00 4.100000000000000533e+00
5.800000000000000711e+00 3.800000000000000266e+00
1.000000000000000056e-01 3.200000000000000178e+00
1.000000000000000056e-01 8.000000000000000000e+00
9.099999999999999645e+00 4.299999999999999822e+00
9.300000000000000711e+00 2.500000000000000000e+00
2.900000000000000355e+00 7.200000000000000178e+00
4.600000000000000533e+00 3.100000000000000089e+00
3.600000000000000089e+00 3.800000000000000266e+00
5.800000000000000711e+00 4.700000000000000178e+00
3.400000000000000355e+00 2.800000000000000266e+00
4.100000000000000533e+00 3.400000000000000355e+00
2.400000000000000355e+00 3.500000000000000000e+00
1.500000000000000000e+00 8.000000000000000000e+00
8.400000000000000355e+00 6.300000000000000711e+00
6.000000000000000888e-01 6.500000000000000000e+00
7.200000000000000178e+00 0.000000000000000000e+00
1.900000000000000133e+00 7.700000000000000178e+00
6.000000000000000888e-01 5.700000000000000178e+00
6.000000000000000888e-01 2.000000000000000111e-01
4.900000000000000355e+00 4.200000000000000178e+00
1.500000000000000000e+00 1.000000000000000000e+00
3.100000000000000089e+00 1.800000000000000044e+00
7.200000000000000178e+00 1.300000000000000044e+00
6.500000000000000000e+00 6.500000000000000000e+00
1.800000000000000044e+00 5.600000000000000533e+00
3.700000000000000178e+00 4.600000000000000533e+00
0.000000000000000000e+00 5.900000000000000355e+00
9.500000000000000000e+00 9.000000000000000222e-01
6.400000000000000355e+00 2.600000000000000089e+00
9.700000000000001066e+00 4.900000000000000355e+00
1.300000000000000044e+00 1.200000000000000178e+00
2.600000000000000089e+00 6.000000000000000000e+00
4.900000000000000355e+00 1.400000000000000133e+00
6.000000000000000000e+00 3.400000000000000355e+00
9.200000000000001066e+00 4.299999999999999822e+00
7.000000000000000000e+00 5.900000000000000355e+00
