# Supplementary material for: Generative Adversarial Network-Based Joint Mapping and Localization for Millimeter-Wave Communication Systems
Source: Sensors (Basel). 2026 Jul 7;26(13):4319. doi: 10.3390/s26134319 (PMC13364231; doi:10.3390/s26134319)
Supplement: Supplementary file 1 [file sensors-26-04319-s001.zip › userLoc_real-random.txt]

8.726233914096779287e+00 2.752939981122715096e-01
2.412812662367485039e+00 2.846779793739370845e+00
1.448884294046705046e+00 4.444248825070856945e+00
6.401750196695173756e+00 3.379607579406718187e-01
7.356922049209464021e+00 5.536801440767264992e+00
7.954484518987793962e+00 4.689891222396001424e+00
9.447848787463083653e+00 6.768642080136933359e+00
4.287366546975749593e+00 1.812826386667204304e+00
3.346732230770737004e+00 3.064684487480186625e+00
4.586832652864654136e+00 4.303151168240330726e+00
1.675777948808165885e-01 7.255347956414571975e+00
5.848741866069124384e+00 1.214399640146250903e+00
6.267870321517775345e+00 7.095381655663065779e+00
9.625994153587416946e+00 2.122198339889447283e+00
1.452318265373234718e+00 4.120156095742663283e+00
8.768380094628225319e-01 7.701391090677046414e+00
3.141289654267666265e+00 1.105354268737166024e+00
4.091840610865544292e+00 3.702343685688407326e+00
2.087642425489499853e+00 2.658909936501531845e+00
2.232279562394744232e+00 8.958776314716274669e-01
9.458462143479323458e+00 7.228345414781271572e+00
6.683781809350727521e+00 7.539114292221386293e+00
1.980737113987116604e+00 3.581898268997795398e+00
9.711736975765269619e+00 3.090685634350455402e+00
6.313324214824164393e+00 6.056128141668848386e-01
6.916612723234307758e+00 1.962988914531543116e+00
9.201271486015841106e+00 7.829102676240721870e+00
4.067080770143664203e+00 6.737230774244467035e+00
9.770914216878910707e+00 7.329189932086652703e+00
3.585628774184799195e+00 3.152929365037961063e+00
1.586707821582614697e+00 7.378897049567482824e+00
1.441084448172781363e+00 5.014191331773067972e+00
3.436208048262605619e+00 2.496723569599537562e+00
8.769480667202998347e+00 3.186678401813797912e+00
7.363228427553282884e+00 7.183867233318359524e+00
5.860046178595990085e-01 4.079399574377187143e+00
9.389487655490928120e+00 3.859345865825383193e+00
7.604768637302972145e+00 7.493324270677822696e+00
8.657959947157094049e+00 4.272789265843048412e+00
5.475639166855671647e+00 1.296661759412189419e+00
2.309455005916329906e+00 1.695543098817650751e+00
2.675062906906183535e+00 2.840709045017097090e+00
4.089905053206381425e+00 5.518486425337622236e+00
1.071861725917940822e+00 2.368245595284329319e+00
1.410442728713904303e+00 2.190369696110296083e+00
5.515436501381632439e+00 1.214720983874175708e+00
9.955469878006116602e+00 5.378498178852068712e+00
8.182889383092655677e+00 6.068545537616528485e+00
4.035747758979461253e+00 2.141628623962334110e+00
6.755948311541649431e+00 3.310109522956052430e+00
3.194996784747382357e+00 6.924856722606049786e+00
4.572659052043634098e+00 3.407566542540691579e+00
7.217705420862221999e+00 4.673792769474149011e+00
8.970775576828803111e+00 7.161572387663183825e+00
8.302607464196444909e+00 4.789386124901954922e+00
4.606720015217017128e+00 6.239148982967934742e-01
9.273918499293070994e+00 4.305641729120649686e+00
4.285845272647492710e-01 3.956569816246778615e+00
4.380015898480097647e+00 4.779631234691281705e+00
8.517897693119179436e+00 5.029696119029638979e+00
8.881633994634283269e+00 4.051148230824066943e+00
2.405224224975222036e-01 6.920142121432555804e+00
3.559103603606152966e+00 6.252364207465727297e+00
4.420033973435821828e-01 1.259875022643901943e+00
3.043359125500776585e+00 6.414813538532653681e+00
2.973399884826255501e-02 1.007264767154062213e+00
6.708407595193854878e-01 4.550381863060911414e+00
7.889163473529995585e+00 5.615413141557644927e+00
1.465416615916054210e+00 1.718598498582575296e+00
2.559042243677394080e+00 7.802272317765813980e+00
5.227241998159970038e+00 4.623667837891281884e+00
4.430367672776500676e+00 7.648696046168286244e+00
5.778138880961495083e+00 3.235463053183655902e+00
1.856994715940232243e+00 8.980556026012092019e-01
2.637573497983658477e+00 6.905570544256534937e+00
7.596172339640627769e-01 2.349697759160130239e+00
4.268871037790367140e-01 2.487279835658267046e-01
8.400933594971370155e+00 3.729242827611678912e+00
3.014944416043097153e+00 6.540681847747582545e+00
3.416365390965558912e+00 2.234292756825162485e-01
2.013953878857415170e+00 2.439593839362686367e+00
7.339179700437817644e+00 7.044339862760192972e+00
1.426021134119196399e+00 3.612192710591152434e+00
9.297702753151988020e+00 4.982982234304313529e+00
2.561787648807538620e+00 7.642782142747818419e+00
1.923952148765440961e+00 2.749138490157672976e+00
7.216674378235403253e+00 2.403250462657556596e+00
3.222684429542686857e+00 7.807004748250076176e+00
7.672137346001913549e+00 4.624678833552319013e+00
9.195039901694967988e-01 4.249535955961576406e+00
9.043636660632284219e+00 6.365340662881778577e+00
8.072335505231297503e+00 2.421286733902271671e+00
4.782538828153032107e+00 2.505386182842137544e+00
5.987947233886922405e+00 6.716783760252063473e+00
3.134768348494390011e+00 7.079140361835113637e+00
2.603261797058953331e+00 7.776398877232700180e+00
6.335743756652284731e+00 4.646772764805437106e+00
1.664554585913116114e+00 9.471010902672620801e-01
1.018504137037331558e+00 4.106205486942248406e+00
1.620849082875346348e+00 4.178805795572960058e+00
1.613704246530123232e+00 1.479203997290966299e+00
4.538203584136606850e+00 9.735338159754851617e-01
8.468664558189619385e+00 4.080807567877545061e+00
6.625703230635124008e+00 7.883791729985431651e+00
9.379092170321500888e+00 3.527018752643012789e+00
8.558398746855328199e+00 7.701839206895785495e+00
4.561315566751037665e+00 5.255135134153689158e+00
8.354480550833260466e+00 6.917114027974197832e+00
6.625341258729217309e+00 6.389251685024341931e+00
2.126265907513871234e+00 5.652063536716522840e+00
9.569891831581257335e+00 6.949294411846498321e-01
7.336840799430508042e+00 5.003126546000348895e+00
6.103893733403512378e+00 7.089404838208831272e+00
3.335620568214369364e+00 2.390783712593762544e-01
7.525246433676229252e+00 3.038653189889733319e+00
4.483837655891146134e+00 3.625372025575961388e+00
6.835865156367702866e+00 2.518250256261324260e+00
6.955939882081302983e+00 2.701825496694877593e+00
4.304150456118431833e+00 5.616874752666037196e+00
9.621472988725077613e+00 5.254626600242771062e+00
2.457203999512792336e+00 3.066487391332097801e+00
4.343972725491637377e+00 6.509747046330525144e+00
5.588260185491034981e+00 4.626114710743152614e+00
1.397898515193843894e+00 7.692229243481749634e-01
3.240831980586619032e+00 1.287671239962486780e+00
1.971272539886315123e-01 7.034421060446581997e+00
6.604476494833565248e+00 2.317086022162112791e+00
9.019667805172531416e+00 2.969248784967786214e+00
1.232424044984227196e+00 1.742675188824144072e+00
8.997316873768779200e-01 1.524608807323257764e+00
7.615243107200819761e-01 8.525983671655259499e-01
9.323279233776592179e+00 4.595769609704092318e-01
5.593750495897952035e+00 6.534531603976600600e+00
3.052237788662877094e+00 2.403434107695908928e+00
2.799006778221685643e+00 5.850449965078436065e+00
5.344869010732105963e+00 4.793961357549255453e+00
2.749351124507877220e+00 3.684044026967522534e+00
3.322658186674951608e+00 7.278213609882203450e+00
1.202289360665030893e+00 4.961367170676761695e+00
7.283753723866508878e+00 3.090146050023600210e+00
4.570770084946592426e+00 5.378422983517539002e+00
3.226149407301659444e+00 6.919812051950095189e+00
7.731411990322904160e+00 1.394570178176395281e+00
6.450223807537401655e+00 2.125045965934877934e+00
1.073577409651349512e+00 6.159444659402018019e-01
5.483700681779537511e+00 3.601066374998754149e+00
6.486592269025537760e+00 4.018535427735017151e+00
7.443825983133668167e+00 4.763848875243977155e+00
8.581279454105639193e-01 3.679347665089661490e+00
8.556088851155941200e+00 7.784852982339886651e+00
2.094614685238616048e+00 5.917575007873914217e-01
2.959859581169691722e+00 2.076571539002198818e+00
6.304531392649192156e+00 3.200856923610248650e+00
6.782087099153510934e-01 4.015404282011853176e+00
7.695747241972884289e+00 5.135703817710845165e+00
2.795298623183638753e+00 5.917374853623451614e+00
6.713654592503069729e+00 2.344610594350326593e+00
6.884878662553362894e+00 3.866364412608045420e+00
2.910929318271758603e+00 7.026870372023648059e-01
8.046539084998228120e+00 6.197759641724963409e+00
8.023315327685416776e+00 6.977075710284394994e+00
5.483571568398390106e+00 5.037623599225310222e+00
3.535762975157563659e-01 3.867531966145461020e+00
4.232350438707445761e+00 1.470658455493971672e-01
4.076095527249657735e+00 5.000573504801906211e+00
7.634753447461295472e+00 3.626979808128744764e+00
5.864595874604965786e+00 2.405220336036936857e+00
7.596778728140600734e+00 4.914582685501938109e+00
6.856607303398557285e+00 3.544433835567265767e+00
3.697496043771820950e+00 2.332111929099647263e+00
4.849568371346646423e-01 3.359712553852562067e+00
3.820006989618497606e+00 6.192740268077907118e+00
6.025184312504143769e+00 6.381924465212041042e-02
8.186868175427138183e+00 6.716078394596780576e+00
9.183072839033133761e+00 4.848173894548118312e+00
7.843471655420028554e+00 4.458976068447741525e+00
8.076962250353592054e+00 5.966924219823253495e+00
9.012362332770560869e+00 5.313785812645520856e+00
8.515219844207575051e+00 7.289118981931189012e+00
1.285033998017381940e-02 2.073221384830337577e+00
1.946088235597855931e+00 6.482204783671026149e-01
9.618396696864625284e+00 2.603636012390770915e+00
3.740986041338714152e+00 4.252952726297405839e+00
6.548997381673028251e+00 6.825305607303997490e-01
6.909752370107234754e+00 5.822578750799514147e+00
1.270751642827786521e+00 2.804270721729664295e+00
3.429638349460317759e+00 4.914212192818477654e+00
5.350545678204367661e+00 6.871922793859779333e-01
7.153723680376415928e+00 4.430734953572832424e+00
9.978535753892751714e+00 4.679769957453857820e+00
3.809753087118393999e+00 3.713617451596119778e+00
1.584260548000934188e+00 1.856902967357152434e-01
1.430333476802136961e-01 4.821004370058104449e+00
4.421753093952691671e+00 5.378129172167088967e+00
2.071285431714647629e+00 5.957033964371944990e-01
1.999276914365492042e+00 1.695768076303622252e+00
5.405848887265022995e+00 6.485994377022437085e+00
1.710683289979525457e+00 9.878325727077141849e-01
6.563349597469390062e+00 1.776289398635940486e+00
8.235617311770878857e+00 6.357530421124593545e+00
6.136349953723589934e+00 5.685677338426565974e+00
3.787781946661430421e+00 2.375463710870153733e+00
2.383460562419359441e-01 6.350577588390282635e+00
1.569329271113529822e+00 7.435266409635294949e-01
2.308133336514683887e+00 1.819053250424558676e+00
1.145275138247270341e+00 4.527566703171472362e+00
8.118770752185643147e+00 4.514887554313338214e-01
2.341029901014521908e+00 3.734301697268538334e-02
9.007046205971420250e+00 3.804854493177439068e+00
4.663637659518482526e-01 7.529317571226868289e+00
3.556196183691575641e+00 1.166622510214254227e+00
4.488029457070048522e+00 3.656417852049023587e+00
2.606053347139142495e+00 2.892413251733721324e+00
1.660529530712077095e+00 7.427612862282269468e+00
3.205279483863343604e+00 2.367850770579703834e+00
2.758219084822877143e-01 7.181382212648567354e+00
2.153273629844076886e-01 4.180856559563597585e+00
2.595184073227826183e+00 4.550325691024528219e+00
4.548472234842517281e+00 7.995595850593045562e+00
9.859264329595618381e-01 2.575490107118835859e+00
3.619698043706759627e+00 7.985748881097758378e+00
4.020311300582210201e+00 4.654426741295629277e+00
3.719350046905073093e+00 4.222784285693446549e+00
8.166050455861817881e+00 6.051837314843599991e+00
3.411893265128455255e+00 2.275542854417128780e+00
4.212977106925174020e+00 6.417814366386409120e+00
1.000653461681597634e+00 1.152692389218269220e+00
9.622264755418667548e+00 7.480059534464897908e+00
5.591523236194462232e-01 4.378115788817281917e+00
9.632381126592523657e+00 6.363976393014972643e+00
3.940756862655983017e+00 3.101288497250936693e+00
5.879806475379222519e+00 6.052624590176702846e+00
5.591369472009274588e+00 2.826622419156134214e+00
6.332020399253215359e+00 4.087829755688228595e+00
3.573441269564543443e+00 1.626801688000500512e+00
4.996848562762443713e+00 6.784814446699472867e+00
7.601467915205861736e+00 1.939447187044869736e+00
5.080456604436914603e+00 5.287171768163079655e+00
5.961346034758062018e+00 1.913524997354883794e+00
6.794989927608285907e-01 2.411907139369929176e+00
7.716897674303021759e+00 6.747366062140747189e-01
6.713138018528262307e+00 9.990298516280686769e-01
1.280123122456654494e+00 5.434898737480627240e+00
9.433186481693969228e+00 1.215973480744213298e+00
1.491950942962948501e+00 4.083055827107981095e+00
2.059438101876975846e-01 2.067248186505919350e+00
2.828910714826404771e-01 4.264783322064631399e+00
2.520175427211925889e+00 4.416876010968080024e+00
6.742895899483672295e+00 3.716814022964475939e+00
3.810030837243773227e+00 8.368502136277164993e-01
5.948402794668000482e+00 1.784612790124366910e-01
4.314670713265959634e+00 1.237700303447510031e+00
1.657959908972641561e+00 4.240997666595424320e+00
9.031259073145275096e+00 2.064638246154488321e+00
5.502282466673195316e+00 3.699923700162594642e+00
9.073105993658840518e+00 3.983413722798497147e+00
1.679151762867017172e+00 3.315774685187403037e+00
3.760035228905493909e+00 6.454419354386604191e+00
8.148447382243728665e-01 6.180526442225518835e+00
7.907133067412763783e-01 2.233649842913005834e+00
9.804744465268504072e+00 3.745054215387678020e+00
4.661555962164016798e+00 9.540227697996117584e-01
1.634984499384782852e+00 2.306130208929600300e+00
8.084729025514006295e+00 6.666912718376218905e-01
3.596018759745360782e+00 2.404371384831802239e+00
2.139478932086034124e+00 5.344295288463397853e+00
3.743091148518177036e+00 3.638946411538104719e+00
3.586195393149162136e+00 7.380121534296359087e+00
7.074548059616515339e+00 1.736828884216204294e+00
8.737800044577658909e+00 7.186104019165764356e-01
1.431011806968897071e+00 4.422124094044216136e+00
5.051313899321941747e+00 4.525714411974773199e+00
5.934733627465391237e+00 2.559661553145886614e-02
8.295795505977171302e+00 5.861103927698305682e+00
1.797294286700453769e+00 2.744348352433550353e+00
8.747552538873620165e+00 6.539326483845990801e+00
2.087736240821512546e+00 1.168559027618855772e+00
3.778139770990134316e+00 6.671299352964235929e+00
5.636554522726455740e-01 5.938030153242996434e+00
2.229148575787294195e+00 3.484218314075330447e+00
3.830745473545908997e+00 5.337424107843198762e+00
8.082209888522973174e-01 2.162387826809919034e+00
2.628062696725233849e+00 3.032292355621468261e+00
1.448744467175623329e+00 2.526336568876370592e+00
3.437214579907235112e+00 4.902521813302874065e+00
6.624265099708356530e+00 5.671482758123065793e+00
6.045366965918815616e+00 3.087351922579747665e+00
7.647512371034803635e+00 6.101226460950401886e+00
6.375383546613222485e+00 5.069452415427961434e+00
5.232860485052208688e+00 6.311026762322743622e+00
1.823951610176466342e-01 6.693510179873604748e+00
4.857426256490345651e+00 7.782748432256115123e+00
9.275163980364073524e+00 2.298141279863401110e+00
4.631400897832604002e+00 2.742571033760707877e-01
4.257824581944165132e+00 4.239963011313169439e+00
2.451562126739731617e+00 4.087032680008180208e+00
3.390834216613027863e+00 2.788349167673995765e-01
9.373001978549208246e+00 6.547578898306689155e+00
3.647759754158195200e+00 6.127109824562655405e-01
5.872028996951799584e+00 1.310173263600272975e+00
9.964279034845519689e+00 3.439824931324190871e+00
5.637557381771346243e+00 9.457114329861244784e-01
2.969124184656135590e-01 2.181145112922411755e+00
7.486885160573124587e+00 3.997316719000044927e+00
6.683677639538029069e+00 4.776127015317777946e+00
2.843568671824153959e+00 1.457519242918255742e+00
5.750071291005132146e-01 7.222585806850447376e+00
5.737499450069551976e+00 4.553567296545609544e+00
3.495533524836646144e+00 2.079610941297066695e+00
1.650121271720059735e+00 3.340632991136572194e+00
5.543504261627364649e+00 3.828704132418196515e+00
3.808936516534839001e+00 1.813137796622291908e+00
6.817250422148757316e+00 7.998923842691509023e+00
5.805978437139071247e+00 3.129935753358680905e+00
2.789587964183564139e+00 3.931276058710120758e+00
5.831803916709938918e+00 5.409978109176767802e+00
3.540358275917572239e+00 3.259714140123357140e+00
2.217440590714632176e+00 3.067172794218690157e+00
8.392495657546335863e+00 8.271098066820270489e-01
6.927755315089091148e+00 4.012800503803404695e+00
3.070948594700796619e+00 2.047951036751999077e+00
3.759344183594976130e+00 5.519386546669931448e+00
1.449909797111111898e+00 1.536193058326181138e+00
9.141866939208858511e+00 6.657918762308355554e+00
8.187531731845830052e+00 6.368929033538700324e+00
2.764258129305821932e+00 5.593352229014391774e+00
8.935383624586755502e+00 1.236808070032640927e+00
6.935013007965588727e+00 4.671732459966973394e+00
6.581897948856407776e-01 1.781436170257429730e+00
6.768078299415583032e+00 3.048040950186831743e+00
1.846956534084411850e+00 7.138364967168064901e+00
9.768719471449836433e+00 6.037721129345823279e+00
4.602907157956969364e+00 5.929729162447179291e-01
8.467611046054067003e+00 5.664099667821223427e+00
5.464944271193187930e+00 4.491865870007865524e+00
5.385721867318774336e+00 7.104000997548910235e+00
9.815638146203932379e+00 6.493725676694692694e-01
7.013933981891034009e+00 8.391112157059694709e-01
7.822360400911904321e+00 3.164948006859471974e+00
5.954783860995569000e+00 1.657669479881367813e+00
8.135054792099904120e+00 7.809426946637995748e+00
9.977851999586277998e+00 6.284650736023459139e+00
5.084835389504451797e+00 1.768922342635862677e+00
9.574201011449290366e-01 2.164973200538031328e+00
4.295225080787298921e+00 4.278593182478322099e+00
4.784382875797843937e+00 2.167302451558952292e+00
7.898541620963629661e+00 5.007661366567336181e+00
9.890803215217061961e+00 5.231117102382138562e+00
6.621522078863729455e+00 6.167926273656566316e+00
4.185087674961903481e+00 1.112053180957112808e+00
7.114877894885522025e+00 1.753525386205664560e+00
2.795695754848671832e+00 2.562341179321704132e+00
6.440862253842713159e+00 2.705570456059694706e+00
9.248543124626111833e+00 6.509454651431244798e+00
3.706163381866864892e+00 1.830949926162511510e+00
1.073275714694142957e+00 6.708005211367549236e-01
8.322277733088888851e+00 6.714435644827652538e+00
8.333720200972926762e+00 2.751711931664729605e+00
7.701971599955312442e+00 1.600620237752234942e+00
2.584275005426128757e-03 6.182073258271635119e+00
7.399688646727797803e+00 6.590718887283265381e+00
3.482018357639131700e+00 6.568099276732219494e+00
9.649912495368706544e-01 1.963715535378018906e+00
2.625028001002283062e-02 4.475370416713060351e-01
9.256947567759860718e+00 7.908402275997195474e+00
4.448830563239184244e+00 5.404683210746723532e-01
6.379846322033950301e+00 1.413007188185638086e+00
7.298144483895477208e+00 7.218586230859477482e+00
4.453496407831462278e+00 1.061305266127735791e+00
1.959042077248143165e+00 7.089146932242174515e+00
8.604764596744050920e+00 6.113330914504603086e+00
7.212681488054931478e+00 7.167888808348723551e+00
6.532224230882276217e+00 5.701407578265358822e+00
5.390920995835328355e+00 7.992361304004873546e-01
3.238004658785777146e+00 7.616690312773839011e+00
4.336739649086533532e+00 1.051740604789396905e+00
5.747827153648017884e+00 6.143472125332654521e+00
9.719586612577833407e+00 4.235419197832224647e+00
8.745299941893935891e-01 1.875277763483746973e+00
1.981468045987341275e+00 6.118815596766431497e+00
9.303568553656289097e+00 7.451315879191612979e+00
3.596227835025709307e+00 2.420974615922504292e+00
4.089417057120917853e+00 7.330646316882351243e+00
9.134941408871785740e+00 4.602284258916069959e+00
3.828385402927001468e+00 3.083548972864420534e-01
5.241363800591858357e+00 6.668298031083013555e+00
6.014246894490653972e+00 5.402931875504480175e+00
5.089654319972166441e+00 4.749316456722222135e+00
9.479005469418266827e-02 5.303725525674819252e+00
7.608131293337223156e+00 4.637339580468856859e+00
1.293546108782561710e+00 7.835500157228497464e+00
1.819151936817824389e+00 1.236590236111669405e+00
9.763334996127001730e+00 1.298839609913040150e+00
3.629138442025041655e+00 2.151199196511821121e+00
7.758063026901954373e+00 5.210174051604419709e+00
4.800469876832923255e+00 7.600645929065339423e+00
5.508482993028575692e+00 2.836878873386154076e+00
2.171576695467982709e+00 8.489359824298174928e-01
7.521282047784162650e+00 6.703258726483162455e+00
5.999140691171100936e-01 4.683186339801925335e+00
1.411470715703055934e+00 6.432766032833935554e+00
5.559815461730242880e+00 5.203670121740593402e+00
7.981823758096413535e+00 2.447056671955598617e-01
3.803281931164036678e+00 1.389637696579779202e+00
5.643239940578789415e+00 6.950269436919702670e-01
4.907212482977055146e+00 6.049291739047466088e+00
9.274686041225854716e-01 8.195612992195755453e-02
1.869425976198964001e+00 3.514335577518374443e+00
6.548950861263924672e+00 3.171427367567782873e+00
4.744457441047816637e+00 6.296458537919802367e+00
3.854421615028825521e+00 4.533569007189599098e+00
1.786979336665123208e+00 7.230122785976432098e+00
3.193741685884610160e+00 3.333423009978218055e+00
8.185089591342261883e+00 1.964878628485605461e+00
9.444603521345896979e+00 7.543805534784389089e+00
2.393065509777347888e+00 4.410860957681173034e+00
3.359707995439226380e+00 3.418074539602971029e+00
2.826730291580459298e-01 2.810871488374393046e+00
5.385713668103844221e+00 3.229663275607364881e+00
8.519891535212867240e+00 9.585180401099631098e-01
7.814665016652027951e+00 4.821262207747605721e+00
4.237509003831558374e+00 4.343598439814011059e+00
1.836016329699118321e+00 6.484128292168494845e+00
1.882903382752010302e+00 6.472997362247030928e+00
1.952013655266846559e+00 5.966337698447671478e+00
2.414722845498999071e+00 6.250710802088971896e+00
9.829024070494458698e+00 7.814405130141830469e-01
8.938408219900914276e+00 6.860120348813914859e+00
3.876165942280383803e+00 5.163049168638950803e+00
8.410356766470707512e+00 4.571765317056879496e+00
8.524150019224613573e+00 4.783160176931716023e+00
6.680428372039116880e+00 5.966741030316446981e-01
2.434887110253328935e+00 7.064774035126463403e+00
6.598540687920149139e+00 1.667819985279231254e+00
5.956281627157629543e+00 3.528660403931100475e+00
5.118411838534725256e+00 7.242876195718193522e+00
2.827310650853069873e+00 3.766796470443814826e+00
7.433224850083658630e+00 5.167117747236106950e+00
1.823783365609196183e+00 6.193595059931615410e+00
7.390617098832147569e+00 5.430259365728836940e+00
7.048831764594058136e+00 3.911360973646655026e+00
1.703628290563707903e+00 1.014835839640246817e+00
8.312068024786704257e+00 4.465502466128281611e+00
1.884152409681716378e+00 6.567461217895316672e+00
1.862536617461366673e+00 4.447239376162691826e+00
1.388199062655578464e+00 2.405289387093745290e-02
7.683461117918207961e+00 1.176576709026659451e+00
6.580723541631014584e+00 1.228731047690506450e+00
3.185660085421870846e-02 4.503869904234939270e+00
3.041141990367035586e+00 7.464969058635919197e+00
4.959412893388241095e+00 1.552923994463239588e+00
7.620997023357256595e+00 2.815491912863535617e+00
8.829428230690425039e+00 6.026973331315089943e+00
9.790641331164318117e-01 5.397870923761708184e+00
3.926283549841564025e+00 5.164532819422051446e+00
2.411710328671218484e+00 3.588399223136113037e+00
3.116939095348766564e+00 2.310625422607684776e+00
1.746111138859733902e+00 1.293001912578533918e+00
1.359960085527212037e-01 6.624226922910023241e+00
7.258616580598065582e+00 4.958596770407281973e+00
6.236169623464005163e-01 3.429205380407802650e+00
2.273959236642709492e+00 6.310378525730597765e+00
6.655123827586533203e+00 6.796462822938605264e+00
4.280843538658078096e+00 4.019724018176391134e+00
5.299184177566800713e+00 3.009244270584746417e+00
7.652568916902968699e-01 2.608777657187539845e+00
4.413398904054366412e-01 7.339347147913534819e+00
9.310995815794212760e+00 4.416496017489720316e+00
8.634873896605931520e+00 1.966480576930825563e+00
3.669739122278111942e+00 6.917699227629158898e+00
4.686418909575883696e+00 3.594626832767501057e+00
3.356956653353329934e+00 4.199899017267020085e+00
6.246703600099904108e+00 4.927900871108748859e+00
3.606344914300951832e+00 3.252006350984880001e+00
4.492690984162015511e+00 3.462671068850311507e+00
2.677934241695545392e+00 6.670630649500068010e+00
2.293323447839248352e+00 6.559287718478856277e+00
7.278102212158671591e+00 5.728506402920966245e+00
9.596599030437613642e-01 6.208328241378608503e+00
8.446296107785048690e+00 3.069470008819710216e-01
2.038059857916734163e+00 7.644010394110137163e+00
8.776296377688841410e-01 5.775841139111284051e+00
1.261861010323910293e+00 2.199462101318108154e-01
4.668467137669299660e+00 4.006896758628474942e+00
2.182258180799647729e+00 5.330345766338311364e-01
3.086123837128789127e+00 1.607101927394299246e+00
6.230020591607559943e+00 1.161640266457613535e+00
6.959249947739888142e+00 6.745543621886518793e+00
2.217048006645606861e+00 6.099564908137583785e+00
3.351433889338736094e+00 4.049379902578661650e+00
1.453302278742274467e-01 6.427667842865726122e+00
7.848089261459996635e+00 8.972517716848464886e-01
6.334171801391962120e+00 3.252629754190046185e+00
9.833424394268522661e+00 5.166685083227216424e+00
2.392196056703919105e+00 1.504870659791393450e+00
2.930439552238037759e+00 6.609764378371324689e+00
5.151707085933962205e+00 7.144797625613747982e-01
6.332483177204482949e+00 4.020542636014809545e+00
8.225774557676606591e+00 2.828350926955379485e+00
6.862047607016664941e+00 6.313291016111939769e+00
5.671018087429343879e+00 3.906315997442697530e+00
6.412701112367045653e+00 4.857512777971741968e+00
9.129943779883943122e+00 5.000811903668322955e+00
5.803886997366461742e+00 3.155518968705503191e+00
9.866037512875017512e+00 5.908234200189832919e+00
5.721333501770121899e+00 3.270316799544975339e+00
9.539128261804552533e-01 3.567234181482962008e+00
1.949362608611932002e+00 4.191031373933254756e+00
2.598054472582702612e+00 4.483016895371028987e+00
1.954502930087789192e+00 7.219712072647753054e+00
8.608776791572466891e+00 3.214070628042089872e+00
8.301235607205285305e+00 1.579949331147260772e+00
6.949507454115963156e+00 1.074861961702530344e+00
9.399696823093751874e+00 5.596200156959669769e+00
8.715853291676600723e-01 6.389238898812797274e+00
6.112468498478975221e+00 2.928322248522822413e+00
1.029250376374679643e-01 3.928336656197028987e+00
6.935859528887240444e+00 2.990582757079764953e+00
5.015431872764337662e+00 2.650841588861432285e+00
2.166244693878331962e+00 4.962980043659621643e+00
7.074459352283723135e+00 8.738880925401977251e-01
7.083147565408987489e+00 6.200678885123380724e+00
5.375612082703515426e+00 1.958106892178419933e+00
6.905737674879214083e+00 6.509935712206154079e+00
9.461530186772487028e+00 6.619949658187287866e+00
8.639207446486116382e+00 7.789098574271734243e+00
4.141085880406389919e+00 1.304746037809315418e+00
9.679329002349888356e+00 6.091714682310312767e+00
3.779472300278628794e+00 4.115822909713645394e+00
6.219324324440802521e+00 3.221384307173210004e+00
2.265311710043667937e+00 2.719881986900292148e+00
9.938155520995666237e+00 1.672013438422111697e+00
1.495780436940843394e+00 2.530384874729952216e+00
9.456391104718779417e+00 3.331627159037554797e+00
8.578453109520400854e-01 2.088290465390579165e+00
2.833470533078462417e+00 5.644635384046631010e+00
4.719966662742156593e+00 1.358036897543914989e-01
6.431847537582023655e+00 1.415080691328745921e+00
4.297781205410695193e+00 5.905306558486247859e+00
6.189839184634893243e-01 2.882204399185693156e+00
3.027371593263307403e+00 5.357675638427865650e-01
3.865524477491120159e+00 7.785814302371326434e+00
3.882834944921058629e+00 7.007514538983955710e+00
4.031083788639524101e+00 5.308491268081798609e+00
1.955723934033000155e+00 8.130078508111635571e-01
7.808852099707825012e+00 4.249332678050183887e-01
1.180109154835146112e+00 4.031043019714513065e-01
5.120456173933105148e+00 7.500803692098225284e+00
4.995462152320672367e+00 6.730387697057177654e+00
1.439105366509486617e+00 3.890603775234704464e+00
6.827899265622262348e+00 6.481979461035868084e+00
9.241145882151025059e-01 1.102010733774902107e+00
7.129863323011598197e-01 5.225175047081040525e+00
8.453888563912316911e+00 7.079480406038811680e+00
7.755102049217854621e+00 4.472606220103478414e+00
4.726852944891732911e+00 5.821749830253369673e+00
1.573650722344273056e+00 2.989980609924209887e-01
5.930409617697057989e+00 6.541425751839884839e+00
1.415958940814865397e-01 2.933950527263682773e+00
4.984173454414601245e+00 3.614295813853133588e+00
3.713334551916381621e+00 2.187574121175810404e+00
7.369469278157793291e+00 9.356574212979706928e-01
3.538247167792104797e+00 7.359803824893478286e+00
2.354323998623107705e+00 5.534958869847970142e+00
6.726665001226614926e+00 2.665723139908938499e+00
5.022146054194756459e+00 9.211562140201516868e-01
3.547274671426804638e+00 1.536442789463680292e+00
3.304459924641400814e-01 6.151896098545757141e+00
8.278479783399317338e-01 5.862375684088983796e+00
7.765056950891465526e+00 5.996350132607267902e+00
8.127361898091564285e+00 5.400549783902190981e-01
8.848825783471594875e+00 5.596944921387319027e+00
4.159393874061626306e+00 1.871138209971936028e+00
9.266961505322166559e+00 1.720067504111726819e+00
6.432911093387363444e+00 3.366972977123732669e+00
5.390294549422371517e+00 3.137443335071644412e+00
1.634118483289321855e+00 7.691542361836805064e+00
3.159066637499984509e+00 5.041712756105273030e+00
5.453444104863863551e+00 6.792368456762861051e+00
9.333888450320484864e+00 5.185277817064410044e+00
8.120307620656955550e+00 4.950053592145848391e+00
1.436696487833830638e+00 4.452444295043100020e+00
2.530629975968895273e+00 7.963509924482549351e+00
5.141296696960740320e+00 7.404982080080588780e+00
8.528290817447013339e+00 6.540330126218534268e+00
5.049937807103558107e+00 6.937872314622386405e+00
6.476471160719126985e+00 3.629117284345718453e+00
5.609807549907349866e+00 3.215285908230044676e+00
4.813719765348597690e+00 4.852630853184389359e+00
7.949874503600256936e+00 1.401300585567429202e+00
1.686836582472672763e+00 1.878580865389572807e+00
3.489047492253785077e+00 1.001031958867163674e+00
4.311495548495003494e-01 6.841002295480994810e+00
6.007342021420471134e+00 2.545001771616283825e+00
9.106080182546646640e+00 7.653192851224750015e+00
3.469376858484261916e+00 3.834028346921113162e+00
8.286306355389616574e-01 3.665226504980250155e-01
1.033904348961603992e+00 3.544389197981494988e+00
8.529758587772819922e+00 6.603941091988899004e+00
3.059209847299251273e+00 4.537751557244102507e+00
1.240013230573041580e+00 4.353221755897298983e+00
7.610202191301924657e+00 2.140897404347561483e+00
6.893141675153104941e+00 5.759838336860897634e+00
5.354309144325758218e+00 1.815106927256078251e+00
2.370025253290108047e+00 3.770875058901991927e+00
4.438159786294647802e+00 5.305352400811770508e+00
5.601685823251781216e+00 7.051352897955472265e+00
9.557883907274803192e+00 2.077776013896110996e-01
5.167623870890175830e+00 6.585187976708851920e+00
9.744490337030990545e+00 7.170455850240768925e-01
2.099695196171875722e+00 3.459244438898097407e+00
7.039928846745530322e+00 5.093073834850243564e+00
6.449365628572726550e+00 2.465603985343141069e+00
5.617768389540747975e+00 1.390768682791416744e+00
6.240298983389909182e+00 2.351316381307630543e+00
6.152244607887981331e+00 5.884247420737421130e+00
1.795055692621283505e-02 1.106891893895616263e-01
5.544755878154444595e+00 7.535128336267627347e+00
6.519810661776634930e+00 1.663408329112606054e+00
3.922816252408680704e+00 1.564106193571218384e+00
8.728637267071949424e+00 3.346102115081931672e+00
8.790886323373696243e+00 7.036487503056873649e+00
4.509268841149463469e+00 6.468176443431808309e+00
7.561704850860286875e+00 1.454915662730948966e+00
1.338734928876894603e-01 2.674323059515606005e+00
7.423666535901852548e+00 2.866257000603544824e+00
3.918324809928286356e-01 1.155759530948842873e+00
8.957634223194595791e+00 2.818343649083881353e+00
7.943113865757047698e+00 1.869770951775044487e+00
8.225386526006639443e+00 6.914476043522689963e+00
1.567017501868396279e+00 3.969032242682535738e+00
5.314446567081569484e+00 6.044327035965793904e+00
6.555981182260640416e+00 7.662267488564876494e+00
6.497326017237546658e+00 2.889259466661436626e+00
6.445620498356479544e+00 7.574627441574281583e+00
7.083724302972762565e+00 3.304084434967228923e+00
7.461102909670206174e+00 2.598893310950617597e+00
7.112250529712740743e+00 3.872131499968351598e+00
9.958584405024810238e+00 1.987967673359714027e+00
8.685203469023450751e+00 3.893033060930343403e+00
4.021787336384774036e+00 1.491623288035027528e+00
7.490511606930181365e+00 2.878210044410505652e+00
1.906506968935458568e+00 5.296906644337312287e+00
9.082472781605410717e+00 3.168970337643757240e+00
7.749454891928117206e+00 6.030559841499552931e+00
7.319600097135420036e+00 1.027382695704130988e+00
4.206335132452104553e+00 5.001825051232826169e+00
5.326384434812548641e+00 4.018099810512293146e+00
1.090436079825870541e+00 3.690959296187674710e+00
6.648540581468025401e+00 1.277904302798479108e+00
2.381949252214667911e+00 4.228528184318031791e+00
6.848557656274665284e+00 2.122279058607412949e+00
6.328912171751181148e+00 1.618139455490990031e+00
8.308993743218049843e+00 4.420931135883819252e+00
9.185367710605440994e-01 5.714849606192561993e+00
1.069546090842489194e+00 4.957906273320661583e+00
3.580030440432123484e+00 6.620352453605737431e+00
4.558464126084178503e+00 4.658140239237591018e+00
1.108958110610831493e+00 2.238272063010949608e+00
9.021119844591501291e+00 4.928298157485428099e+00
7.214015632638005826e+00 3.295385671694377017e+00
1.057940231408861509e+00 2.791979195020380722e+00
5.584111639130162175e+00 5.681849486220684753e+00
1.179736397216682997e+00 6.597945161825762739e+00
7.797276999766182826e+00 7.666964623269125312e+00
7.172244330109545096e+00 4.486376564430477387e+00
8.185823015805846481e+00 4.024345256093795342e-01
8.131930142620118929e+00 8.018140058152711802e-01
2.622537782553566732e+00 2.261612142681780568e+00
9.800334247185766401e+00 3.188474929089344378e+00
5.578047216428561050e-01 4.078404242952750280e+00
7.501658796126448259e+00 1.380205890442296024e+00
3.372239388114370851e+00 6.446745767512283898e+00
7.154502308963794910e-01 5.870500246371333830e+00
3.275758686438918765e+00 7.464421246257941789e+00
4.024531235429575915e+00 6.923495126389479282e+00
3.668452551744367796e+00 5.676966435171624248e+00
1.169852119470252694e+00 2.762466780059756211e+00
3.795113954448962268e+00 5.292203761397193063e+00
2.295398353813848047e+00 1.002959952184355075e+00
8.912268520403607397e+00 1.124651240119165507e+00
4.878537923451204961e+00 5.777340372415618930e+00
8.588861982258125138e+00 2.483265823927543359e+00
4.343925580659979691e-01 1.004140991706059083e+00
1.747628111906349702e+00 2.390672426125215466e+00
6.356821373868370095e+00 2.755110717184040325e+00
7.710987343582188736e+00 2.145639406296460550e+00
5.605335087674545580e-01 7.578609373257533477e+00
9.462291586103543928e-01 3.924268986007128035e+00
5.437515559362775974e+00 7.145199658700584600e+00
1.504629488884776656e+00 5.962382189139311173e+00
3.087788293341037438e+00 5.163690907065504376e+00
6.536597008865001612e+00 2.629304589088539146e+00
1.720936966076495045e+00 5.780204001377416745e+00
4.623721206358774261e+00 6.210537861952612815e+00
8.889574759222588440e+00 7.207058160153448689e+00
3.911057451781265737e+00 7.118468205121409653e+00
3.913188995316507768e-01 1.850391761238989297e+00
2.162118168714193267e+00 4.019830838472925549e+00
3.581267575800874070e+00 2.512759548053101533e+00
6.900542848868282064e+00 2.926031436746801440e+00
3.122696075944616290e+00 7.623235179580543530e+00
9.053830522045553053e+00 1.070245741117458849e+00
9.022652031198596490e+00 6.257750505305434530e+00
5.168816269861018498e+00 5.605398774530157446e+00
1.439900409567552719e+00 7.489727668015870421e+00
1.725670672493255786e+00 4.216401062896485641e+00
4.694900610379436401e+00 7.199707160200667033e+00
1.169662842015463111e+00 7.370364141047408779e+00
9.589311133293798584e-01 2.975224812402735175e+00
4.389994559382538242e+00 7.703292740224172874e+00
8.022923245648360790e+00 2.920547265556305838e+00
3.788588976072952086e+00 5.803225160835072671e+00
2.792198345112231195e+00 2.466983022649809953e+00
9.832576617322496659e+00 4.851761434952790886e+00
2.287801155041842005e+00 3.440159330458553377e+00
8.114722292711274321e+00 5.972828252402309523e+00
5.779199329711346422e+00 5.071072773508007892e+00
7.388544856024493512e+00 2.767001786236239269e+00
9.189541514351809326e+00 3.246253827011474691e+00
4.147074581826709405e+00 3.181120666692889287e-01
7.662232855200741710e+00 6.839020827919562784e+00
3.656646194098067681e-01 4.587347685514168383e+00
4.431414740195607216e+00 2.187882095031732810e+00
2.520334626231490738e+00 4.975801071011795251e+00
1.608472622318721790e+00 5.604718346875979584e+00
2.760907900686908611e+00 4.339623966028687718e+00
6.390974084666552812e+00 6.020901251656535003e+00
7.210503113169250966e+00 6.821949562572322989e+00
8.949262613153107893e+00 4.835967174317405970e+00
1.026471636978584234e+00 4.127236410208181105e+00
9.322112839193032130e+00 5.207752396749135038e+00
8.755517660298878013e+00 1.344019662298654438e-01
4.405115655655370333e+00 7.524183517871384730e+00
4.693791743715638454e+00 5.350142362349757263e+00
1.004923352000157699e+00 6.926069561611595482e+00
6.771390734097264996e+00 3.916919753560638817e+00
2.236524425890595857e+00 3.500591611909369405e+00
8.392124508082739354e+00 4.989566399027265398e+00
2.437868051454115115e+00 7.123994100787962580e-01
2.704195340518365853e+00 7.919620877344748955e+00
8.815239053843534123e+00 1.639514411949161143e-01
3.949326286857905988e+00 5.446455054354717440e+00
6.159454254194958622e+00 5.120113657078095848e+00
8.422376255385643162e+00 7.102702256557900107e+00
9.285838382191061058e+00 1.066240122347825725e+00
3.631885141869331868e+00 5.819997954791188199e+00
3.323151790591036825e+00 7.701524101282029022e-01
7.212752878154919500e+00 1.435107507129639082e+00
3.033924763731643548e+00 7.702610707192015127e+00
6.176516232501583215e-01 2.942293359486922277e+00
5.740765408225902533e+00 7.904511865975055507e+00
5.552324556260064270e+00 2.401569994601198133e-01
7.718178208202141732e+00 3.324668603108059450e+00
1.976358153966992770e+00 2.408574918763542350e+00
6.357767735118542873e+00 7.867487054510196032e+00
1.186455665441132901e+00 7.134801408947417656e+00
7.922898375550491146e-01 7.643192516255678193e+00
7.605918577198624853e+00 8.976438768328875994e-01
5.157135614208696595e+00 3.520210822295056552e+00
9.727093224212374878e+00 4.577333762639095305e+00
2.669399233766400759e+00 1.845598275077535710e+00
9.753627827421677665e+00 1.997279933342698044e+00
1.512207138713128618e+00 5.625152305021543953e+00
8.041334456302134726e+00 1.005273657101923845e-02
3.196565810778929873e+00 3.469103921152433045e+00
3.061730588615073856e+00 7.788990225474928586e+00
6.503248580641759702e+00 5.501377280691955640e+00
1.517739727042276554e+00 1.199972194656151459e+00
1.474399784855182638e+00 4.828848503185213303e+00
2.884779681976386012e+00 7.524585787905515133e+00
3.925166581406513977e-01 6.568453031191658908e-01
5.865719020585298260e+00 8.135263441444138266e-01
4.186356142675524694e+00 3.911448978938834919e+00
9.362348778893432311e+00 1.106593615173733447e+00
1.904687426903273195e-01 6.445013981523285196e+00
5.586403848319583254e+00 8.114018071712747471e-01
9.177038021375135912e+00 3.516227455314143491e+00
9.760245423615085514e+00 3.033253479006474684e+00
8.056980924705859692e+00 4.522516159946874836e+00
7.077295544268179306e+00 4.025830077550377695e+00
6.436013706648782140e+00 2.152972771339269009e+00
7.956068195761673678e+00 6.911141312220459021e+00
8.871356401781120837e+00 7.528297221547086693e+00
6.750454270988730521e+00 1.940079915060856308e+00
8.421136665437073177e+00 7.110192128147558854e+00
7.242192650889732519e+00 3.431915952400332870e-01
7.165083090255846443e+00 3.396421390770972160e+00
9.898277331374723431e+00 7.437748591076116966e+00
5.747098055642436698e+00 1.509961033592920110e+00
8.240730977356497178e+00 3.919631112919414129e+00
6.878180518191122417e+00 2.716897963799615567e+00
5.266231474926980738e+00 7.747227085226702670e+00
7.029080482591425039e+00 5.175241878331254597e+00
4.026053410643964270e+00 1.174665147240678387e+00
8.088017379001090745e+00 3.527448199838924658e+00
9.020442855471724641e+00 1.856630620723649372e-01
3.511981778859198045e+00 8.939111221398228224e-01
2.506089539162597024e+00 7.030126436371552323e+00
7.780170726367463985e+00 3.787362526362685777e+00
6.602387382683144068e+00 1.565089006069547928e+00
9.467984767874689567e+00 5.929840694785920796e+00
7.846430808692903547e+00 2.890058589976743697e+00
5.653496796124476198e+00 6.832569379175268409e-02
6.815981556818528020e+00 6.103923075765480100e+00
9.000397480542547513e+00 2.776422008453979018e+00
5.179627817744415275e+00 3.343652001112706884e+00
3.664654172034952140e+00 4.653465107378496946e+00
6.347504581419355141e+00 6.765021077810552619e+00
2.893707528874220003e+00 6.195963841085325718e+00
6.415077934067525689e+00 3.152740283963595402e-01
7.887336894857646108e+00 1.093773385977557133e+00
6.312573769745275953e+00 4.363725276193604508e+00
9.126434820394432990e+00 5.865193821135401109e+00
1.474209048483994255e+00 7.814592574880633080e+00
7.808383744221256251e+00 8.449477894388337518e-01
9.050152307552936648e+00 2.057623606221560486e+00
3.370150394068028632e+00 5.012572766649307177e+00
3.648122069081709551e+00 7.922420132215348687e+00
9.687137443318135865e+00 3.163828986330876170e+00
3.892495125453011795e+00 7.741587040373972606e+00
5.273163724045955902e+00 2.664827462916194989e-01
6.088396780664298014e+00 3.882097439869497180e+00
7.131637041295231683e+00 3.533077783958091800e-01
3.332935933867781308e+00 2.122784919692266570e+00
5.186298804330631285e+00 7.844982948198436112e+00
5.920999307605699258e+00 1.475643814115779051e-01
6.027303572783529795e+00 5.401669622816740457e-01
8.835487805228746439e+00 3.676762087535189849e+00
1.642310158602077186e+00 2.637271233622670685e+00
6.779067561259081387e+00 1.650285645392144396e+00
6.557906950002021063e+00 1.842683120736005264e+00
2.160973068194341984e+00 4.005181994541772816e+00
1.710079143152342107e+00 4.368596153810886840e+00
3.139546106861108576e+00 6.325982279462573743e+00
5.540963439588559858e+00 2.348054564575269509e+00
4.463622178090864701e-01 3.780837360662590463e+00
4.939890036976558818e+00 3.823604028551184975e+00
7.383777162751260725e+00 8.327528867536493351e-02
6.650856219435484995e+00 6.650695744047407487e+00
4.556811943976722290e+00 3.258747569546857292e+00
5.331588021245914355e+00 2.185925983028834452e+00
9.800997956757329099e-01 1.271042962984234137e+00
9.592520353601587502e+00 5.939163472440337266e+00
2.926425144516486831e+00 6.050053903450379522e+00
5.313928242721843720e-01 7.053356343568092157e+00
3.799595728528373240e+00 1.544629804301840714e+00
6.605524178219876141e+00 5.271961347266707953e+00
6.192617157762621893e+00 7.999540153799342690e-01
4.542369769072404750e+00 3.533479326925255570e+00
8.824188841642021330e+00 4.649317298659145337e+00
2.042011341369420752e+00 6.349097037384901832e+00
7.318505219738909773e+00 2.795788374055965697e+00
4.275352263381896556e+00 4.688472935252469220e+00
1.130341786142562421e+00 5.876705501874535997e+00
8.154914498355845254e+00 5.591110728854736145e+00
6.191916850428524910e-01 1.123545451896363900e-01
4.334584801616148120e+00 3.253046199009958173e+00
1.917107680393337343e-01 5.051693393771117258e+00
7.964169849751155716e+00 3.508087492719198508e+00
5.927304186166754363e+00 2.418851936971763372e+00
8.775686783471146057e+00 5.580622765396524798e+00
1.560725239070948067e-01 6.381028405810712734e+00
6.582233989492614512e+00 4.168339191156775314e+00
4.891949122116466597e+00 4.549582966795697736e+00
7.044383680618238941e+00 6.131339360414706618e+00
6.201229004426833669e+00 2.938014455274559289e+00
3.695261512567049600e+00 2.736882354425684838e-02
2.887540013014093798e+00 4.622933913881622559e+00
6.452587997861708224e+00 1.693968255496412390e+00
6.242177865098742728e+00 3.757381904137726103e+00
4.147872677960999788e+00 5.753554963945237688e+00
5.293375162897945074e+00 1.736306063268854061e+00
8.881659832144103817e+00 4.614778452702785749e+00
6.852920317832221997e+00 3.157519446400305796e+00
5.776834100786823356e+00 1.492651401321456461e+00
8.261331189313457557e+00 6.080204527735606490e+00
3.809924474273580497e+00 6.863156165143573517e+00
5.571878696872602177e+00 3.363728939710327381e+00
4.160809201538839375e+00 7.348178943160555754e+00
4.177364868962506250e+00 5.238513128756189907e+00
3.080740648787383407e+00 4.802058891187375167e-01
8.671878445520203371e+00 7.577256194473082296e+00
6.939647468724525758e+00 6.723052662808512991e-01
2.337676498560092853e+00 7.429154903189280290e+00
4.941085919553853678e+00 8.682893797472370778e-01
8.786821748165966284e+00 1.991710449532306804e+00
6.803117285639660672e+00 3.944671142396617647e+00
9.126993521426591371e+00 6.096259100963007604e+00
9.729873572556508421e+00 6.491849854131122477e+00
4.100572036214341409e+00 6.832119551591116391e+00
1.728347416868794006e+00 1.428250434054900708e+00
5.539022737930876517e+00 2.280473152981368656e+00
9.235573865375627634e+00 6.336348745502010438e+00
2.470212921629111325e+00 2.229962472049536792e+00
7.333914887878099975e+00 7.999163326175324329e+00
5.209540830646015586e+00 7.737159432541298010e+00
9.546776814520041565e-01 5.925254285523180009e+00
2.464342457297864719e+00 6.733560360359036601e+00
7.434914159353538388e+00 5.386659645899130489e+00
9.213434537669183300e+00 4.230894886328696813e+00
9.732749897781140191e+00 6.829535286915939807e+00
9.255329220215989139e+00 1.498609898629840842e+00
6.664143656475433275e+00 4.294059288002634034e+00
6.614602428247246202e+00 1.124501636566352936e+00
5.748837040508014695e+00 6.778839365006837703e+00
8.996487901861968339e+00 6.923814900504468461e+00
7.642009540151861735e+00 1.122396616200589392e-01
7.406114757777588764e+00 2.324878558069762846e+00
4.329094658697596465e+00 7.419002368034272266e+00
8.223893287157480358e+00 7.669684269860702841e+00
4.131565602671242843e+00 4.865506816753968344e+00
6.562433786176574912e+00 6.941512696484925193e+00
1.466421700871608502e+00 6.501096324943070215e+00
9.282508247744601704e+00 6.274158195529330406e+00
1.307120328780132512e+00 1.207551458837574643e+00
8.431604628608722507e+00 7.916140491169124438e+00
1.767676292135303973e+00 1.313302287774763322e+00
4.736188778646321929e+00 2.735804742511325216e-01
5.816793828328903349e-01 4.971210044906118952e+00
9.025628766905423817e+00 2.572191413631832901e+00
1.518463474641917887e+00 2.072754517165876997e+00
1.522631798440953199e+00 4.817270876174857719e+00
9.531870453006375143e+00 9.455716497093566986e-01
3.595864565730759743e+00 7.152686971126348325e+00
6.596714137357031049e+00 1.021118115366256518e+00
7.929152844421527568e-01 3.777784381231580113e+00
2.035616694321751297e+00 3.835949273899783130e+00
1.075899499673260706e-01 5.327326694476598234e+00
2.006883393885616762e+00 7.984072058685483420e+00
4.971732617106106922e+00 4.216680090420091176e+00
8.633288303694445887e+00 4.135605449562777203e+00
2.303780645304671637e+00 2.316301805764085842e+00
6.217364429487171051e-02 4.066160481589846221e+00
9.937818128170652798e+00 2.068871396368530569e+00
8.294114132243654680e+00 2.789701059877214284e+00
9.284251094999017795e+00 4.911339732357853372e+00
3.867438204090458687e+00 6.360032074153325610e-01
8.972328856713220446e+00 2.477098944906463096e+00
6.764908387559311898e+00 7.142902293714563200e+00
8.007791535623692170e+00 5.123161360255524599e+00
2.205081186207475064e+00 2.781367875570208703e+00
1.742934649123506485e-01 1.827695251830714795e+00
5.816161254801933467e+00 5.232547494149584644e+00
6.422205997465471050e+00 3.017813280203274218e+00
6.925209990623959477e+00 3.528232619856412455e+00
1.083637684746467933e+00 6.495300316966245546e+00
9.578800129689776455e+00 4.346612704882133471e-01
2.593452318628275410e+00 3.745556952693633868e+00
2.973353942278733619e-01 1.422914293315987067e+00
1.344258283755499495e+00 2.231448787467309458e-01
6.309789349108784862e+00 5.178615320581373638e+00
8.340984701993749084e+00 3.146040785293390485e+00
6.883895351104722060e+00 7.344327471989607226e+00
1.875509225272082858e+00 9.597910916879630605e-01
5.049681275869111197e-01 3.190244103997152969e+00
8.427423500176168147e+00 5.273272046240987443e+00
6.095032504933146633e+00 2.233635877711093620e+00
4.800017515964092318e+00 7.673869207823369898e+00
1.866821278465355949e+00 5.048718734585726509e-01
4.879296775773403816e+00 6.279837498271465535e+00
3.488167853950085995e+00 3.848253267017304857e+00
4.242479732966342176e+00 5.776515642319104415e+00
6.844905078004648757e+00 3.127168351127782131e+00
4.023173276114566654e-02 1.311606629215559927e+00
5.567679954230056794e+00 3.691515438187381370e+00
8.502549168122644829e+00 2.913470881916857103e+00
9.114233895987943868e+00 6.915322831472368037e+00
8.038999507595157468e+00 2.379691125337160429e+00
8.289382672568713417e+00 4.975523466352727908e+00
9.153791374318910101e+00 1.796486792026454005e+00
5.830662215152234040e+00 7.552420455401778199e+00
9.850869116810592629e+00 6.306749954105270284e+00
3.003042688874818289e+00 6.380069608549553628e+00
4.422445131921661776e+00 3.549096606439791302e+00
8.351876188186739824e+00 4.376466770278855556e+00
2.110500439736440192e+00 7.258584284795682962e+00
1.768182304746698241e+00 7.327256596010437661e+00
3.579966160373613260e+00 1.633538983315048654e+00
9.180604977292377455e+00 6.960522612437103795e+00
1.090972910035439281e+00 6.767257260187479417e+00
9.873734896999344812e+00 6.289789562331518979e+00
2.145966813152183406e+00 5.003180175546382280e+00
5.867928518698653839e+00 5.639294505809362867e+00
7.795274203163916837e+00 3.337445141131860638e+00
4.956450519481213846e+00 4.933710437063759890e+00
4.709878040622522910e+00 4.318416251877124523e+00
1.269735564179911291e+00 7.237374868168515718e-01
2.430510471598106292e+00 5.080166149198484860e+00
3.693235836367863012e+00 1.324126466444475625e+00
4.454559243487624443e+00 3.266934584795775365e+00
2.851727390723718614e+00 4.083067735391674447e-01
5.940547921099692541e-01 3.711267199027771468e+00
6.897884006787560196e+00 2.554727760710486351e+00
6.291385406621083476e+00 6.394654077470383058e+00
7.416454267976586578e+00 6.298186718226344460e+00
9.224851855474092144e-01 2.273590098222389777e+00
4.730570568290418443e+00 7.423685869094786227e+00
9.369625990960848583e+00 4.022027427073516570e+00
4.626430904648204390e+00 5.972876384316389675e+00
6.599389767814933805e-01 1.883139343311302838e+00
1.546661226059358185e+00 3.454026873515926077e+00
2.266332435164609471e+00 4.451845797920015890e+00
8.912112810655068884e+00 4.290178004858521632e+00
3.585756880274785452e+00 7.540884523196589306e+00
7.487181366857407205e+00 2.417177623165299494e+00
5.389405959167165250e+00 2.241105093665976433e+00
7.590886439182717105e+00 4.387970035713371075e+00
4.900094506136559502e+00 4.555902243647196315e+00
8.576513998967005392e+00 7.180598323422772822e+00
1.259135202026158140e+00 6.141401718949150101e+00
5.972842478187603277e+00 2.496604964860275722e+00
1.163459571260581082e+00 7.114501762814511743e+00
5.883963474849918107e+00 7.817894446120607910e-01
6.546276700132072079e+00 4.563574518238548983e+00
7.022161115956995658e+00 3.303647740624499285e+00
2.695388686120169019e+00 4.210733833179585162e+00
5.601151189168213307e+00 4.122543149076243196e+00
7.341504270961208611e+00 4.070908961457414321e+00
9.693686460855083453e+00 4.871089677835081844e+00
3.302690404221916509e+00 7.573794185082342700e+00
4.511253672561169381e+00 3.116008244387766801e+00
1.148492687521474043e-01 2.307480844655380281e+00
5.706566579724632327e+00 3.214110331303677626e+00
6.381652423426836584e+00 5.608705257962819601e+00
9.754429247160530281e+00 1.835121118105575988e-02
3.048762355809189195e+00 2.620662516405732667e+00
1.681735652333764541e+00 7.576230000017076804e+00
5.058335074101441897e+00 1.507058859098430403e+00
9.023935962090272156e+00 1.110656996266850882e+00
1.440364247946779308e-01 6.724887227169471515e+00
1.892753253396197710e+00 2.684201296325778863e+00
7.562338095618025058e+00 3.928349187497928163e+00
8.557738454312467269e+00 2.378057597595923056e+00
7.152258880038685263e+00 3.003735494037361953e+00
7.842665469938403522e-01 5.620645275033809618e+00
2.380450491991822126e+00 8.074711843431892078e-02
5.570351012831552318e+00 3.085206419274705070e+00
5.949743844942774196e+00 1.246444201251327044e+00
8.732077278779303953e+00 1.024857291249107405e+00
5.815125173802959679e-01 5.526650380527852846e+00
4.499986173455060801e+00 4.875473584149211170e+00
3.141420177809935765e+00 1.496768562284990445e+00
3.054491107211292356e+00 4.454521603453089895e-01
3.615556297452358070e+00 5.154037398930840119e+00
6.437852939056770474e+00 9.419479873891214439e-01
2.968304891999342665e+00 4.669984412350803638e+00
8.048982690128852369e+00 3.283503360133101623e+00
4.561627893336568818e+00 3.935114779072532265e+00
4.747322856193935792e+00 6.393573134201905539e+00
6.146440602271936449e+00 7.474572621760834146e+00
5.103720760018241265e+00 1.841761729137810555e+00
2.957015557023792152e+00 2.810343702104432850e+00
8.431767524138631842e+00 1.438008430109235292e+00
3.544774576548053169e+00 3.524219422777484567e+00
3.404224339569250635e-01 1.007040971694618037e+00
5.084526201461764039e+00 2.745387190555301338e+00
3.918595621775050830e+00 4.891471837140581869e-01
5.854600927516148801e+00 4.745948572256764919e+00
9.617310484602127119e+00 2.271204744900421346e+00
4.280079403877382838e+00 7.583776304105822597e+00
7.229764324656943408e+00 5.521923644058340130e+00
4.259244374809218137e+00 4.252511359960416293e+00
2.870031535885366747e+00 5.217542372226080971e+00
8.835648169816201047e+00 3.205995949186612570e+00
5.853377493478316040e+00 2.658133247486296646e+00
3.916208373966298062e+00 5.899078798149537839e+00
5.925108747520324570e-01 6.069382897131854193e+00
2.955709629080026879e+00 1.557783769413077835e+00
4.715711576612352296e+00 5.657927792006589129e+00
8.283048283640820131e+00 3.429248296792745343e+00
7.186946788628012506e+00 2.674513883035972484e+00
1.635096359096794849e+00 7.311658642340588266e+00
9.016984226382927403e+00 7.756624950094792581e-02
5.758443366602909563e+00 2.953111971761646082e+00
5.064703421209017620e+00 6.719174593030571074e+00
3.573090278265607100e+00 6.843166980615988493e+00
5.691971283489385414e+00 6.557323768609395920e+00
2.035602418212612008e+00 3.400442050583135867e+00
5.773546803459702836e+00 2.590847440236131227e+00
3.541396470535824736e+00 5.601404518479426997e+00
5.611072732307446742e+00 8.798502264008352114e-01
9.879389522222750131e+00 3.110411178034533819e+00
4.847262638405060109e+00 3.432358045032939842e+00
7.141900225910926991e+00 4.843705639889835268e+00
6.178935718614315675e+00 3.633593021668398926e+00
8.529550854354370770e+00 6.362680483798240694e+00
2.185856182191013630e+00 1.693264409181303165e-01
3.799737526239216123e+00 4.522295831459587134e+00
1.852230598143501661e+00 4.786163821288066167e+00
5.990132060668946323e+00 7.916370305543328101e+00
5.636937098516321853e+00 5.990086873440230164e-01
7.533231628831808635e+00 4.355631956734314691e+00
1.928796795885948656e+00 2.074796451986298251e-01
3.001259844002049704e+00 6.295308144988172039e+00
2.841919647275194194e+00 2.912830996649945270e+00
8.135998400260930907e+00 5.824815383083050691e-01
8.878811800301873447e+00 7.938850636633898894e+00
1.306950139795011179e+00 1.216238344873730171e-01
6.536257124468237478e+00 3.814513604114347700e+00
8.346807053903081197e+00 3.710027686988409457e+00
3.678434543012767399e+00 2.463262044853027355e+00
4.044427488394868320e+00 5.457410930044908071e-01
6.901294793974861008e+00 6.687954529167638995e-01
5.236802400606588748e+00 5.745516382042806569e+00
7.915663229958391778e-01 1.332401705135239034e+00
6.471628902688881801e+00 2.654622507310434365e+00
3.391712227821510606e+00 4.009311445950991981e+00
6.721611859478629825e+00 6.281787465477635557e+00
7.093357181089881003e+00 4.478663891482614900e+00
1.992112279882584103e+00 3.212349220745748468e+00
5.343847022805977787e+00 2.578856987101538323e+00
5.946226998135303532e+00 2.250393146785778065e+00
9.831067687957173451e-01 5.945254391785059767e-01
5.716501361921358715e+00 4.565059625385172737e-01
5.805939145455775829e+00 6.769089516300482501e+00
6.807929849227352115e+00 2.136358600579280953e+00
6.405177426437282051e+00 3.685138614582187166e+00
8.583409807807367287e+00 2.715325713396917529e+00
2.605652819621548932e+00 3.904709452426899041e+00
5.999319071726078256e+00 3.666471804559432890e+00
9.464093842313905824e+00 5.997316256630310427e+00
5.377202902224810899e+00 4.409661322297126596e+00
2.978918059282361419e+00 5.699851529454551979e+00
5.795278658188269816e+00 2.181606242924424954e+00
3.972646106081036965e+00 3.247358857210874916e+00
3.194590280742404254e+00 6.624484054133198185e+00
9.617575697176702576e+00 6.444770829224113484e-01
7.137732913657087508e+00 2.857634657971752645e+00
7.000475608575133180e+00 1.473042287047324095e+00
9.890054249607947767e+00 7.167881791166669458e+00
9.150248700372147326e+00 6.140621387291330002e+00
6.974767494889388963e-01 1.326906935651419595e+00
5.019790035822705221e+00 8.507887508101497076e-03
7.420896460195942623e+00 6.129847869021723739e+00
5.024182512526449429e+00 7.508399700888586104e+00
4.480514974037268061e+00 7.491482079515999537e+00
8.858795222874144670e+00 4.102536222462393134e+00
3.686882635701709265e+00 3.311721925446169834e+00
3.127797404437604456e-01 8.118125276849363914e-01
2.380289785850734141e+00 1.625542805727169693e+00
5.062067016081767790e+00 1.544737182461313196e-01
4.227896633943604598e+00 5.486743158380216201e-01
9.020579558829147970e+00 4.783872956575783597e+00
4.695921116435854969e+00 4.049330627027343255e+00
4.547610755828138451e+00 7.881004675267679005e+00
7.918686626132688033e+00 3.587527664492711210e+00
9.510059196527162584e+00 2.703925036350532274e+00
2.716198898422184094e-01 1.575449172187396663e+00
3.946755277427207442e+00 1.526441585778837151e-01
1.556354782227203915e+00 5.189568171433012189e+00
2.205861174464010865e+00 1.641884814211864274e+00
6.631248448101393578e+00 4.029466561434687399e+00
8.133604997951460192e+00 5.650658340351890629e-01
3.090321606926655029e+00 3.930060051382504582e-01
1.057120666298303480e+00 5.602632215390782378e+00
8.845783768852307105e+00 5.919243840413082935e+00
3.491260089432345559e+00 5.599520471155972956e+00
7.152459601939847644e+00 2.925466353840648459e+00
5.693110090672019119e+00 7.731597708103027600e+00
5.069531301535753265e+00 4.013599044739279975e-02
2.160639789283376189e+00 5.276156774919432912e+00
1.622365414204828271e+00 1.473532624642198918e+00
9.491927770048720348e+00 3.232667668801216365e+00
4.400172686309944403e-01 6.460084149586530877e+00
7.114626446662665415e+00 6.524953908631766275e+00
9.154635305748444196e+00 6.032282127137208683e+00
1.902607885145735089e+00 7.085680596485604887e+00
4.098820106558176413e-01 1.977445259707534930e+00
7.576514966891602754e+00 3.777038082642078187e+00
3.854354145549273802e+00 9.634096398875877654e-01
5.749632208394881872e+00 8.413295584893099033e-02
7.564043970015876805e-01 3.360523987679337132e+00
7.956408600849137258e+00 4.578773120569783472e+00
4.529934726332846218e+00 3.188598225573366918e-01
3.786396529867213978e+00 1.318998108859668505e+00
8.386565296966024263e+00 1.582917354217327599e+00
4.320995708988542461e+00 4.125255669369657596e+00
9.972799522188763532e+00 7.181034185121073499e+00
4.301953500404710695e+00 4.480217103277525759e+00
2.372444627217840107e-01 7.356867467021981355e+00
2.550030239486135386e+00 3.627842793871520755e-01
8.955418172920215358e-01 3.959313351259244662e+00
1.797593099681118467e+00 2.060087645794496325e+00
6.432165075368786233e+00 1.202060854953867164e+00
8.147177023723626732e+00 7.377587173182016400e+00
3.446190168621958705e+00 1.977010083206474533e+00
1.255992326000172632e+00 2.896534500821691616e+00
6.555357397499744110e+00 4.515543744993380848e+00
2.308322538198752660e+00 7.169996016141237050e+00
6.786107213226135748e+00 6.503231518547807788e+00
3.694522181417447815e-01 7.759771319712172044e-03
8.659634651890762314e+00 5.131991909047756373e+00
8.546149355789543378e+00 1.011891686180842242e+00
6.001726638013805903e+00 4.024178612628880103e+00
5.151502689527197809e+00 3.188190779098030170e+00
2.749112206250555523e+00 5.489686635352255095e+00
2.965396020182906600e+00 3.751287253856017578e+00
1.205674637977411923e+00 6.108285065207665454e+00
5.674425821389537994e+00 5.887046903285404476e+00
7.782598613499198237e+00 7.773311906886657852e+00
8.176877458133519738e+00 2.108884719072475988e+00
6.144352815376308286e+00 2.978742666949280249e+00
5.644650771243734155e+00 1.801154517970489977e+00
2.907729357262900383e+00 1.805566466050159136e-01
5.431778840793034746e+00 5.186476088146216412e+00
2.600583253223666347e+00 6.398637206984834513e+00
7.837011017973761540e+00 6.845503344001750534e+00
7.876862117997020185e+00 1.482159357627390150e+00
3.168681117976503980e+00 4.824537631048197994e-01
3.178096863663284477e+00 3.896891811260454475e-01
3.076392012641619988e+00 5.926673633753324566e+00
4.584660153207841482e+00 7.803486691129440267e+00
8.348499435600578167e+00 3.549260311000921320e+00
4.245904024193810855e+00 4.006251923759092115e+00
2.973546949635154313e+00 2.919109191892427901e+00
8.764485450438629144e+00 3.779361359067536341e+00
3.313571737629832370e+00 9.995843805756736700e-01
6.696209900038397222e+00 4.596574195707096244e+00
1.653838025519688282e+00 5.063189381507645415e+00
7.587486822726027924e+00 5.922771999974739465e+00
9.833187886448088832e+00 3.174460676272636839e+00
4.523919768760631399e+00 2.805793178139081689e+00
7.243518579977945571e+00 5.797824085192416987e+00
3.205312747815752594e+00 2.593377714254900823e-01
7.064915389771925014e+00 5.649480655220295411e+00
4.069993683171859722e+00 6.681705135433722020e-01
2.980870685500872419e+00 6.432892546427785518e+00
7.081667996620665484e+00 7.757389141223738349e+00
1.300654459201278090e-01 6.828363857193122222e+00
1.568480359824848680e+00 4.537392621391385106e-01
8.431520313542348433e+00 3.559964474157218284e+00
1.760791033448835252e+00 3.276399137785977800e+00
2.566840455757804840e+00 9.092923872352667303e-01
7.444420456079727799e+00 5.362490310603074128e+00
9.103526670262208853e+00 1.962414877819593784e-01
4.972585548242546949e+00 2.942478909599070214e+00
3.449571181756788896e+00 5.483972524879029642e+00
7.635285397950630326e+00 3.756942095670074089e+00
6.361048487924620964e+00 5.452120860833853833e+00
7.129016277263970913e+00 1.881113031535119440e+00
2.322242467651753905e+00 2.248080795088926109e+00
7.507494162242331015e+00 5.376465345712351684e+00
1.062057636233385560e+00 5.168397977327943593e+00
7.692529595344207216e+00 6.391379331958114030e+00
9.446132805255324172e+00 3.121321197232148847e+00
8.620416835617628948e+00 4.069403296547988269e+00
6.672538878791248962e+00 7.927673987333442085e+00
8.249503210725450231e+00 1.085877383299502341e+00
5.173486648578682789e+00 3.482153779697054752e+00
4.074892423570508626e-02 6.092823986512813761e+00
7.576739177101003975e+00 4.386055997242737092e+00
5.594555091188890827e-01 2.029360861345883116e+00
1.353222055326191997e+00 2.393694584651258062e+00
3.797306085934548658e+00 8.959707979582240966e-01
8.543436224941288515e+00 2.196999332575687802e+00
6.773476310729842353e+00 4.043311408517278771e+00
9.219904461627821846e+00 8.190229091274403572e-01
2.244589800668459478e+00 5.585239896621612132e+00
1.669080605134866113e+00 2.816071862580923124e+00
1.487760689173963646e+00 5.399031663282619853e+00
7.706514673299490248e+00 2.125771724669607288e+00
9.790259927915604621e+00 5.055534904516981065e+00
9.461894764774157807e+00 3.369797950485914129e+00
1.464323104466083159e+00 1.993879063120747475e+00
2.897239464367657114e+00 1.785230487493074669e+00
5.933491740868169551e+00 1.821275214440667867e+00
2.408467045554404606e+00 3.620529605125408779e+00
9.000022050951372421e+00 3.274686247068530065e-01
5.871636429146196434e+00 3.779683885783146735e+00
4.673702639842129081e+00 4.120582835486798601e+00
3.158944237057117466e+00 5.628616019472090670e+00
6.666179053561681833e+00 3.863006937543548958e+00
7.136367386585044770e+00 8.867965398612120964e-01
3.706805680477753828e-01 1.177589357533821435e+00
6.113581332123398049e+00 6.664301895924198860e+00
1.895718304722460168e-02 6.779274804903856477e-02
4.237595814149300644e+00 5.110833381807855069e+00
3.040251715747697148e+00 3.989586578317925181e+00
8.962122575536543678e+00 6.839917054771988525e+00
9.304984031814433010e+00 7.859592593893679258e+00
8.874488262253606763e+00 4.742672750759895806e+00
3.812454142845925986e+00 7.361205045586233453e+00
1.850841811219197108e+00 1.866985583583004704e+00
8.624431749934371894e+00 1.465115009790548761e+00
3.466348047541911725e+00 5.952265944992191748e+00
9.569424511424319491e+00 3.624931187431615243e+00
1.766615752082276725e+00 4.054066530694329096e+00
6.894096706414885922e+00 2.022269467988344616e+00
5.131186487005734875e+00 4.280877721232843491e+00
4.334808130557458838e+00 7.384009276666389177e+00
8.546946027354650255e+00 5.970659630435015686e+00
6.451207314643819579e+00 1.305729405836192569e+00
5.704276911724775800e+00 7.217468508852069142e+00
7.251867687278403807e+00 3.342584918572113040e+00
9.927139189448370260e+00 5.061011127922202313e+00
4.192817636614724286e+00 4.242022144517202165e+00
2.589974652307474035e+00 6.802550089212457074e+00
3.592974547632325155e+00 9.531633406025825650e-01
7.638819400046338082e+00 3.695014526351900308e+00
8.827604775437173146e+00 4.357249068194430031e+00
4.274572592536775240e+00 4.255783610943612238e+00
9.367039631312758630e+00 2.254769516090071590e+00
2.247852940828778401e+00 2.576326440493190262e+00
5.744264376520323623e+00 5.102434615108657034e+00
1.694397226133298462e+00 4.144922977787217633e+00
4.114801166807362520e+00 1.529642571810854612e+00
8.665253965881307252e+00 3.521698257690617950e+00
2.104950888365318740e+00 7.206046650540914200e+00
2.305655052612227696e+00 1.369223392633367453e+00
9.522254101617651401e+00 1.961307632075427243e+00
4.032980342598674994e+00 6.829078781625403494e+00
1.098658957290069571e+00 7.502910542490258017e+00
9.933355684483638370e+00 5.766684693674006823e-01
3.405871889293009325e+00 1.809132349796564121e+00
5.283176751414710104e+00 7.037561657165343654e+00
2.314264561990726499e+00 3.817703414485738023e-01
4.834104088578243363e+00 1.456104655037786522e+00
2.456919396554760660e+00 7.515384138814455994e-01
1.495139738387843975e+00 7.176731513557349729e+00
1.864960217266995457e+00 6.469740093331529884e+00
2.517595492871815832e-01 4.889305878670089811e+00
7.296482167773051586e+00 4.792376118886063630e+00
5.823448143795846299e+00 1.746877492540920507e+00
2.910100045143648728e+00 7.384792474547662522e+00
8.359955854318910085e+00 6.124746327925189249e+00
4.110957661236950500e+00 6.287665576698341141e+00
5.128694845440345595e+00 4.432250770154193553e+00
3.016944906190857090e+00 1.210315225735818068e+00
6.904100822080867061e+00 2.105017650454155564e+00
9.748457353821185833e+00 2.100288845206482513e+00
7.986000572580258527e+00 3.898433070066647410e+00
7.825378146400655766e+00 1.313211635068562089e+00
9.870484949499791938e+00 1.220078997554082001e+00
1.473081851190385372e+00 5.660160426659748722e+00
2.756618035460374205e+00 5.846209068889844929e+00
6.991333447566927539e+00 7.528514965806853532e+00
2.235328322824256198e+00 1.869713514211837513e+00
3.253593474845764888e+00 1.422527723236954422e+00
2.802876730589835219e+00 6.284925762793905690e+00
1.493838722720315371e+00 1.950782319039811696e+00
7.012635798763603212e+00 1.228135504634336961e+00
4.992030879632003426e+00 4.750079158698942372e+00
5.854978788834110048e+00 1.666622760840688500e+00
4.937833631622864594e+00 5.396394912260387144e-01
4.754983977310124565e+00 2.917242117311873884e+00
7.536387696867162589e+00 4.016426636026700692e+00
5.005370735902276103e+00 5.617081806841181191e+00
8.885620730170673554e-01 5.823506011053405373e+00
7.138170534174253845e+00 7.402151112843188940e+00
3.738684193876978590e+00 7.733508401097459739e-01
1.669150226572000406e+00 3.759945442120264048e+00
7.939399443036533555e+00 2.487581384720265909e+00
6.806632133410953855e+00 5.988959156332235523e+00
8.588250985133324633e+00 4.125794338538518957e+00
7.686894029393299022e+00 5.416757966972876481e+00
4.314831414861393988e+00 3.783523752537948148e+00
1.728945450828289765e-01 1.791715446923664246e+00
8.268997463020088645e+00 1.365495153728604194e-01
1.869629759140367664e+00 1.466626324214958643e+00
8.276322513078119059e+00 3.011548657735205303e+00
5.754186698178319403e+00 4.342723283711120708e+00
2.987398524588960047e+00 3.763737041123892624e+00
9.189753670785227868e-02 6.332157261130404891e+00
4.077493640159365107e+00 1.706300244938940835e-02
6.915657905213707046e+00 2.302323814870077534e+00
8.358474260409394674e+00 4.977517162219939451e+00
9.821312264378562418e+00 7.566172028477247125e+00
7.031275809965249479e+00 4.491806117950208233e+00
6.416053331240197721e+00 4.458540621037627716e+00
9.492787949869336828e+00 4.224414304923721275e+00
4.283437705930869477e+00 7.645304856232677970e+00
3.376425956713945631e+00 6.706179241338650954e+00
7.864768267703684756e+00 4.776784705234972783e+00
5.547517035332184321e+00 4.832734842273105791e+00
1.419735401261276175e+00 4.757811800574528682e+00
4.906925483023877099e+00 2.136325276413837848e+00
4.038723602510615684e+00 8.453683515716567953e-01
8.736492116255909934e+00 5.025990049251497283e+00
9.671887321821129646e+00 1.595037103138722934e+00
9.451405200115052807e+00 2.425174046566838548e+00
3.470646110510280380e+00 6.515736808661083401e+00
9.708288590520293582e+00 7.143796608263320636e+00
1.333479220550523037e+00 7.808657925075547901e+00
8.687499248244801464e+00 4.454722453215969935e+00
7.322248572228509111e+00 3.006381733415210533e+00
1.260094513041939424e+00 6.837425921115309002e+00
7.510112768038594844e+00 4.439603843137949646e+00
2.460313315132243162e+00 3.167636469799507637e+00
2.181793561981111296e+00 7.303103125101687354e+00
8.159848403968917196e+00 1.528015666058382571e+00
5.285061767674176458e+00 5.375552158754503651e+00
3.042488032743396964e+00 3.330555212369859852e+00
6.164652665294337197e+00 2.841465835912843296e+00
6.492583687496248146e+00 6.789676581788954834e+00
5.075178754711162199e+00 2.340203286275726491e+00
3.510614729435052261e+00 7.376944851452389429e+00
1.099420927024798988e+00 6.923420065149421099e+00
2.418784601242194299e+00 5.226490298754899122e+00
4.898306586272827001e-01 7.022005783714366345e+00
5.974878432334790546e+00 6.958309711183004787e+00
3.088883910029525115e+00 5.596465001523132976e+00
2.047328817934434220e+00 7.951331634667696768e+00
6.524939207995425150e+00 5.976044638047146584e+00
7.527922678957676084e+00 7.735700699214270948e+00
7.939997391236664370e+00 4.184702987595148471e+00
1.237912251807582464e-01 6.809484650915986315e+00
4.048342854904199761e+00 5.138546304988535596e+00
8.869931421646271019e-02 5.911369105228842180e+00
7.287394338484692646e+00 3.906127760654101166e+00
8.820246248840604153e+00 5.236514421294232058e+00
8.672648841176629375e+00 6.774331229314904945e-01
5.676578350560923525e+00 2.100237291218392421e+00
7.313958125886972361e+00 5.400779332251847364e+00
9.987075661991161368e+00 5.191710404437960946e+00
4.436149473808050914e+00 4.998935029716056633e+00
9.347579405851639933e+00 4.606103119483156760e+00
2.222567670680445140e+00 4.169134835174353348e+00
1.535311872716819126e+00 7.164948464007207640e+00
6.141487522973654301e+00 1.895303274306304075e+00
5.873422266060154939e+00 2.982484744396113108e+00
5.844549754979595946e+00 2.324739791356965846e+00
5.812525522729280247e+00 5.254465873782469210e+00
4.194771373765836309e+00 5.280923617797608216e-01
8.789547433498736240e+00 5.515711493007027677e+00
2.027864542870581044e+00 3.348225102492803806e+00
6.863406243825046715e+00 1.454219558928042666e+00
5.438389206180131552e+00 6.464072106785009098e+00
7.854181052219378678e+00 4.781707828354106127e+00
8.072877082690810724e+00 1.612677110854766838e+00
9.040181021474602563e-01 7.093294944471670860e-01
4.918841057263374950e+00 3.382789998310612667e+00
6.952613638815982711e+00 4.206035623058504314e+00
1.059084721329576206e+00 2.620867434644765126e+00
8.256482461843809517e+00 4.323012322298903420e+00
8.829509565915170555e+00 4.631659107500196271e+00
4.066020492057016433e+00 2.143208927644515427e+00
4.930367739811948979e+00 5.194605713603249519e+00
8.772865322125211307e+00 8.675901231011566850e-01
8.525077480109288786e+00 2.792058130966844409e+00
8.516586256725737769e+00 3.547961450299674802e+00
4.503781440811694736e+00 1.681257800592431018e+00
7.340109005293049549e+00 2.703899222103212097e+00
7.424357734410769183e+00 6.800801045100516085e+00
8.817438076182289919e+00 3.874185641336118202e+00
1.547293556223041655e+00 1.835086479856449238e+00
6.797241994336067350e-02 9.710150652799169890e-01
1.922733993376608552e+00 1.155528608875561858e+00
5.158575812558391149e+00 2.479181385983912023e+00
2.986452803765851094e+00 1.782375269971212539e+00
8.517560733470247669e+00 4.506219751079614255e-01
9.262731871283143903e+00 3.247946039657142236e+00
7.400539271111442829e+00 6.180867598508635652e+00
5.130843713975515641e+00 7.278420842967404880e+00
4.391108088838764800e+00 7.705068229410123593e-01
4.972925372730237825e+00 2.564011642466522467e+00
2.898054679354937768e+00 7.901516539187900534e-01
7.031191239380851776e+00 5.225218715819068827e+00
3.772311188545946159e+00 4.129611013615729576e+00
9.116087030502162847e+00 5.542487909396714763e+00
5.748397907893878056e+00 1.902197973145325349e-01
5.188261744640404238e+00 2.794877487890268242e-02
7.870150920494408453e+00 2.994272410371078053e+00
5.652174355108519066e-01 7.349735237465451654e+00
2.896577290838213692e+00 7.137590246173314945e+00
7.950374014584219218e+00 5.069417892650792012e+00
3.593408885404965059e+00 5.825221797995733475e+00
2.115049335464007640e+00 3.594457912468988603e+00
6.209964329816623163e+00 3.272586330194032556e+00
2.883969830770944043e+00 7.421561902151753820e+00
1.837458153493695123e+00 4.581630609634965268e+00
5.959878399128681892e+00 1.406799665429839585e+00
2.600371295402215122e-01 3.274663827314046927e+00
8.868346322958407413e+00 7.134994268018217234e+00
2.188176162342728936e+00 3.486237971957656612e+00
9.336556363429263428e+00 5.219549636943474624e-01
5.961079687692962814e+00 4.229321712596341598e+00
8.006606823142726981e+00 1.173828055140979210e+00
1.957063245769441462e+00 3.170975619512270249e+00
8.155999437181357337e+00 6.010528622642343777e-01
8.003083836879950397e+00 1.042666768728444993e+00
6.105175068913352376e+00 2.729625547642617889e-01
9.445529518365360033e+00 1.949310905823364415e+00
8.233048193009628868e-02 2.483698278076452048e+00
4.561030905654744672e+00 2.612303277138094515e+00
5.192786218006435917e+00 7.410873380861858095e+00
3.062505278074575621e+00 6.316245532658538053e+00
2.159621428178426505e+00 4.781756573578812564e-01
8.962666810990015165e+00 1.819260525145577567e+00
8.979135972879451089e+00 4.208031489905597944e+00
8.343153184107265474e+00 5.040871416783487824e+00
7.461490257739437304e+00 6.965506443251043400e+00
7.230573728447195592e+00 4.420992117582273728e+00
7.973262508273801785e+00 7.350595933432810369e+00
7.846419618191593059e+00 5.003829467741827131e-01
6.354925416524691784e+00 2.770802836985959416e+00
6.259178766351636281e-01 2.932358676421103816e+00
3.402794308838585025e+00 5.525214263369499612e+00
8.045148606200203112e-01 2.796387026531843567e+00
6.219442648115136585e-02 5.016587619394313080e+00
9.020462333756311679e+00 2.895813412573775558e+00
9.887585006676083310e+00 3.816920324273832321e+00
1.679433200050025610e+00 4.073667646862922709e+00
9.109336718281488388e+00 4.290969789027377246e+00
8.616646115126108896e+00 5.559119546630596709e+00
2.279476286884520864e+00 2.711011526906936808e+00
4.665714751065913823e+00 7.529630852925211393e+00
8.410820307973178700e+00 2.267848654992787871e-01
5.740276925653899909e+00 7.291918844081745732e+00
6.650313494735986097e+00 5.428953674512346339e+00
2.459309397619340309e+00 1.798816260437562597e+00
8.863940785352736995e+00 6.762048654185594643e+00
7.447395486951169374e+00 3.051311473351129067e+00
1.087339184708563389e+00 7.080493253323931313e+00
2.655414421847144268e+00 4.613765357792211752e+00
8.102085225239365585e+00 3.541941125984292782e+00
7.632941887766165223e+00 2.671944436524912092e+00
5.328590921685127935e-01 2.820473490736216782e+00
9.546578748008681004e+00 2.700409349766000666e+00
1.644938903105184203e+00 4.850782016021553567e+00
2.004018386273531682e-01 6.018508659593591048e-01
1.295393153413728626e+00 1.354298191515403538e+00
1.549129128121582433e+00 6.976157487252414136e+00
6.119381743901046278e+00 6.488797655591220348e+00
2.527864305460894023e+00 9.733252727916656966e-01
8.551559298229490125e+00 7.629791566851958251e+00
5.402540426110345351e+00 3.899383521187453461e+00
2.937850384850908547e+00 5.617758993983134275e+00
4.497094177305749341e-01 5.538664566998394712e+00
8.606774086339449070e+00 6.506354877707438256e+00
4.831527180046774284e+00 1.332585457158486975e+00
1.375435488766452163e+00 5.568261776776126659e+00
2.042676569921870744e+00 2.840341107108070418e+00
1.849106493330482381e+00 3.265417995499682036e+00
4.061906127200324512e+00 6.085417809198151673e+00
7.800336836864017798e+00 6.573828879505962064e+00
9.875944621274735269e+00 1.184941114820797559e+00
2.084441676291398871e+00 3.594053050159642382e-01
8.814734618736647320e+00 1.279655860567453729e+00
1.479178776371770088e+00 2.393972745851548289e+00
1.717447409131823699e+00 1.587518198630521127e+00
7.042897010504892918e+00 6.060737763226677899e+00
6.237071392602208775e+00 7.714384509043468618e+00
6.074743770255631503e+00 4.204664541712462622e+00
4.020577082208700581e+00 6.742445206641581201e+00
3.729407179728516653e+00 7.907009373884918979e+00
9.849953378329635356e+00 5.897131804304312830e+00
9.817412669583463369e+00 5.308284270321303566e+00
9.099817361100507540e+00 6.036224458731211939e-01
4.751629619942110416e-01 5.553468331371253619e+00
8.767071590120441016e+00 7.651989845400121837e+00
3.844254734343905078e+00 3.753976008429556366e+00
2.742688321796152628e+00 3.594446727198879366e+00
9.909482716772863853e+00 8.902819847833347566e-01
7.676306111599827453e+00 6.572094609926743658e+00
5.242637316182584328e+00 2.293700749158468888e+00
3.513034954194316217e+00 5.654543508540985641e+00
5.932763237198372508e+00 2.969640213289945763e+00
4.714994907757047216e+00 2.614191117599136582e+00
5.227836363510531825e+00 4.364843764806285442e+00
8.160558466013435819e+00 5.409276078842745861e+00
2.931424494762724375e-01 2.089507590505474965e-01
2.499259357740149845e+00 2.720912082847346980e+00
9.526069540409270786e+00 5.973986684846002149e+00
2.212584934657616742e+00 4.437303854651211132e+00
6.945488549595451033e+00 7.287619167085909844e+00
2.036378939284127831e+00 7.801397967362484920e+00
6.479815752499130888e+00 3.517502250797956087e+00
8.264548760882838963e+00 1.895110868635795143e+00
6.788716848730351749e+00 9.189046125107998009e-01
9.064876343022287841e+00 5.769589402226013242e+00
2.802278364886757522e+00 3.949341402825845115e+00
7.589161127590275946e+00 7.159126078535829052e+00
2.853840140299047867e+00 4.641364409594147311e+00
3.308200864761286830e+00 4.291422192732081697e-01
4.021809059342903225e+00 6.186395113228888576e+00
9.993998535501461333e+00 1.817318859249260399e+00
5.532260294162409942e+00 5.812331183747899921e+00
2.421018327516209823e+00 1.589619020408356675e+00
2.451003666092597122e+00 7.620914791377964903e+00
8.965861754039783804e+00 5.643092313676826954e+00
2.452296700017036812e+00 2.853506525853139131e+00
1.907141950827399013e+00 7.307525422677389138e+00
9.545738571915450166e+00 4.723664137231587290e+00
8.403799650820838352e+00 4.167113901700776779e+00
1.511636295958032061e+00 5.596969986831457078e-02
6.079789619688416913e+00 7.126265174969849348e+00
6.247113792156097745e+00 7.012734644718254806e+00
8.129669850674359211e-01 5.593015877820097792e+00
8.341460246781661425e+00 3.272931240003511988e+00
9.696500904305313639e+00 7.453990919017816630e+00
3.662461777811243380e+00 4.122249653069499864e+00
9.101476784383219609e+00 1.226193407760518106e+00
4.595444765457572522e+00 6.959363736427190972e-01
9.200978951029345154e+00 3.886466266753065391e+00
1.602286377016634011e+00 7.851547956820779106e-01
3.046376702320753083e+00 4.860459063862915485e+00
3.673510233978107831e+00 6.209035036652423400e+00
5.593053297281482372e+00 4.764683829267371884e+00
2.238494709590703735e+00 6.731942059247015386e+00
7.995014316446348523e+00 8.087344244369631951e-01
9.965121500343177008e-01 2.435433035966632076e-01
7.190173486591655561e+00 4.598890022689662516e+00
5.742616621020887102e+00 2.267068403216240036e+00
3.683853966857094875e+00 1.119622703512506590e+00
9.395728068817618350e+00 7.824210274056959236e+00
1.772775718669289402e+00 1.244696555080199829e+00
8.342535376697629346e+00 5.441759243210864128e-02
5.489841850802909207e+00 2.066544034127210772e+00
9.831661262041929916e+00 3.906442493179917541e+00
7.993459532671359113e+00 1.702128656698345566e+00
5.960252978913321620e+00 6.846882318373815224e+00
6.575803886437233459e+00 4.727829372045618150e+00
5.637558491356545076e+00 6.138595473126792434e+00
2.501665650601208046e+00 3.955775036475953854e+00
9.571244714728191383e+00 3.788044319073292421e+00
2.913497820575504882e+00 5.987924895710581730e+00
4.708923760145822257e-01 7.991393266018469888e+00
7.719558397130037442e+00 6.262105729157450007e+00
6.527591727476980132e+00 5.877554368148274477e-02
5.046827632166489330e+00 1.699481882996073168e+00
4.665007869161285292e+00 7.089725230998393357e+00
9.618926041039783215e+00 5.676474335874582167e+00
8.258473437402290784e+00 4.001592316728665111e+00
4.459188183825384399e+00 1.871008171738116843e+00
3.986068462707775595e+00 7.619212207843521156e+00
8.724981734921078314e+00 7.061624077468197314e+00
1.742923308501792556e+00 3.555168548464379796e+00
4.780384354491571841e+00 1.922018449176214894e+00
2.549367334623519277e+00 4.837896649192770404e+00
1.265001931417198966e+00 3.039205804413589895e+00
2.691885319513670716e+00 7.219416257707407247e+00
9.646281552626250644e+00 3.533506328404518726e+00
9.819685734916583364e-01 5.836610042081447958e+00
8.588479021197317209e+00 1.404481950607599394e+00
9.085900282340190870e+00 5.495978673234264811e+00
3.777625192680345911e+00 5.521039155546431765e+00
7.060035098357474226e+00 4.574687800521681780e-01
3.366680796069398962e-01 3.285289580368229601e+00
6.782841842025248980e+00 1.049100375087168580e+00
3.994312116370090315e+00 3.357967037699388868e+00
9.053351858767719307e+00 4.970746036165634152e+00
7.878665479895929913e-01 6.676504553912006479e+00
7.576743726426025560e+00 4.941445249924714567e+00
6.814741194054308338e+00 7.635813632783947646e+00
7.832654592993570919e-01 4.235066427177431869e+00
1.363237528389957820e+00 3.186213997643312368e-01
7.884771670706715696e+00 7.473392745535968551e+00
5.460069348252716281e-02 6.376179570092831206e+00
4.984936066597992266e+00 7.222254082064383240e-01
4.809724160562900419e-01 3.620015770541413325e+00
8.099554503728370491e+00 4.278778588925348458e+00
4.661906772819298439e+00 7.792264494300615851e+00
6.767189832622582557e+00 7.410169290181777058e+00
6.345572269966074153e+00 7.982225289834410376e-02
2.807843797368501981e+00 1.335162083637800201e+00
7.921806821210591210e+00 5.732872520725125653e+00
9.362322424280481670e+00 2.001788721800896731e+00
1.793661059063450525e+00 4.092249272251650360e+00
7.908682214367530605e+00 2.372647973571653246e+00
2.352058704557582480e+00 4.099000795855491042e+00
9.878418758667807609e+00 4.022051423627622135e+00
8.715729470409490531e+00 1.711499473331154597e+00
7.894611816478049882e+00 7.439620036208569154e+00
4.098503615053421534e+00 3.643487879034426058e+00
8.770485749330270142e-01 1.532367667940926381e+00
5.211729615154057527e+00 6.066801870053002865e+00
2.956216122484685904e+00 6.237686163736886336e+00
9.997228490602680040e+00 2.642191005603560683e+00
5.794562800532975011e+00 3.066605707202185727e-01
1.269736384134761975e+00 1.776493153635381184e+00
3.543977438115153422e-01 6.501970940908551100e+00
3.203582881881118283e+00 1.094770767468467021e+00
7.344796961560841275e+00 2.872338737352422733e+00
5.581137101847588156e+00 5.313090261251947055e-01
3.553279949802876647e+00 2.916824477319916120e+00
7.111276956475254707e+00 3.684110150662153416e+00
6.311970128147141423e+00 2.690644882088664147e-01
9.681902889796152323e+00 5.945677395073277083e+00
5.836650926905429415e+00 4.731589014333442478e+00
4.867994835257308139e+00 1.127370578693770220e+00
8.277097769402846694e+00 6.745966760063506484e+00
8.577365917300870279e+00 4.232105707217461266e+00
2.709352507973711077e+00 4.839481087577868657e+00
8.429632895236235157e+00 3.752550808763864154e+00
6.863367328451963623e+00 5.767790818815126563e+00
1.575129377922265261e+00 4.319677779186444688e+00
6.532167371047733262e+00 3.432481567691237245e+00
1.147592529261524108e+00 5.680911883918184913e+00
9.787289772825491507e-01 2.359530018733765999e+00
8.184832615699725977e+00 7.346298163225305267e+00
7.123045460125653427e+00 2.751898100006848757e+00
6.398081336296708166e+00 6.913027049959901582e+00
4.925110901545036945e+00 3.520239404610781442e+00
8.934457423752986571e+00 3.533136958253202842e+00
8.688849175892482180e+00 2.497288142270887690e+00
4.509632605004622263e+00 2.544414512399288952e+00
5.931197416404494049e+00 5.328219531220752536e+00
6.585612167577549414e+00 5.938096406217132639e+00
1.692408536531403440e+00 5.210013783005663868e+00
7.097037738816408314e+00 2.411751569692957453e+00
4.460160734266212401e+00 1.759769281519113271e+00
9.402340703034926861e+00 1.770692427508316236e+00
5.890077644330200535e+00 7.204613894568840493e+00
3.991829821867909356e-01 7.846770062124339695e+00
2.702427380753851249e+00 3.649188601628400086e+00
2.813235656116908068e+00 3.823238199215383659e+00
3.842804158019995420e+00 5.599830407948243938e+00
1.061135267313642050e+00 2.939395553591366728e+00
3.456776273362084595e+00 3.619385001139604263e+00
5.734277917669365010e+00 1.242787555540423305e+00
3.004417723297768461e+00 5.713708091295009339e+00
7.670343604016020223e+00 7.154546191142490130e+00
3.097820165930200709e+00 2.214718222663835334e+00
4.354149325672137749e+00 4.069100976675827930e+00
8.288654199103680398e+00 1.195670472504536619e+00
4.329029223292306661e+00 6.156966416723851587e+00
9.613716301218264704e+00 5.242993696706053086e+00
4.858743903015429133e+00 7.042515180751052206e+00
9.836924326910194694e+00 2.822915154475221122e+00
2.054467890833183930e+00 5.290384925904338509e+00
6.916937757123788444e+00 6.785098893010155230e+00
6.139351879140830803e-02 6.148901647866501285e+00
6.669025277620893810e+00 7.190087996104303159e+00
2.373570070885977490e+00 1.312095233042558817e+00
8.699215921331918011e+00 6.243966782001358240e+00
9.468491966645991909e+00 1.680751655627724439e+00
9.285522535352752627e-02 2.889318706836956352e+00
3.263127736560722525e-01 3.048116527063535308e+00
7.718342197190407816e+00 6.814004818659660678e+00
8.606694173202896536e+00 2.121028948261030500e+00
8.536663182345598955e+00 1.712368098944734740e+00
5.253403891147709004e+00 4.665402838872478419e+00
2.312969388683943084e+00 5.335299559143026116e+00
9.563927373739900872e+00 4.482763143798816685e+00
1.561784780749837509e+00 2.820161014995022697e+00
6.580714353557064911e+00 7.021268323119877586e+00
8.297928277361085847e+00 4.825923870918826353e+00
6.668559810850766212e+00 5.042436391484690361e+00
4.684930325608021917e+00 6.082302330474000485e+00
2.654539952165157146e+00 5.035895224225876987e+00
6.157056134174099249e-01 3.176787281741154878e+00
3.821091017895982489e+00 2.660931410047618684e+00
6.514532741126556559e+00 2.496691074519080011e+00
3.238685081293322110e+00 3.420146144137929056e+00
9.644011292825560133e+00 5.697185204825536253e+00
6.260190723691138714e+00 6.744908689843138738e+00
6.940701857466693880e+00 4.882764503305482506e+00
1.296766094464908425e+00 4.085702178316892308e+00
8.728848190775895688e+00 5.131815726019191004e-01
1.875685803853169853e+00 9.233925457018061778e-01
2.162395812236217463e-01 2.824872303003198581e+00
5.535955311367670717e+00 5.002202238902506259e+00
9.696099135640675826e+00 7.082827728038474824e+00
3.638137114005472128e+00 7.743695992443569764e+00
6.550663992556261306e+00 7.975479903603280185e+00
4.035572333591583849e+00 7.410823388730611860e+00
2.065747687399255295e+00 5.713054343251583234e+00
5.499826715297730928e+00 7.236493036666334255e+00
2.054110671433751811e+00 4.235288760796719565e+00
2.203450580700386574e+00 7.808526041526144823e-01
6.587965418317471844e+00 7.727511892945126526e+00
2.286193703128803989e+00 7.457347054142297260e+00
7.624733821158549141e+00 6.923299011822145133e+00
1.516480388175882599e+00 5.423134420834114344e+00
4.815438912245926240e+00 6.090904463212359232e+00
5.531351674394784368e+00 6.059735921351585120e+00
1.572710631388656299e+00 7.799170179027309580e+00
2.378715225291002433e+00 6.154122809030833530e+00
1.652296470947756113e-01 6.382382061679374274e+00
3.626601081130749193e+00 2.398086219462859603e+00
7.027571753346844474e+00 2.128101760037165668e+00
9.991132914147950572e+00 2.639476263747395635e+00
9.048664748966473326e+00 6.480792563983495569e+00
7.211794627199319407e-01 6.326548342486582044e-03
3.467484592017417988e+00 1.485559121789272297e+00
3.187217924514518241e-01 1.309346068741666258e+00
5.914118184226285990e+00 4.679684066536347942e+00
8.481086489609410251e+00 2.657242660406008206e+00
7.844996678201638929e+00 4.159944648451104676e+00
3.468093173214599201e+00 7.977827313511982155e+00
9.147947678176013397e+00 3.133910043087772657e+00
7.661535264200569628e-01 6.103368007876323276e+00
4.056397907851361229e-01 1.092666604789299001e+00
1.434661125563753137e+00 5.102016039103694389e+00
8.260239854603380394e+00 2.369689851897165411e-01
9.405809681973639869e+00 3.590375109313619362e-01
8.883010264289612934e+00 4.451612458304833098e+00
7.515273139313527473e-01 2.439787252051798916e+00
5.155554804548577508e+00 7.481422898317497960e+00
2.195209139445652990e+00 1.090206896041582496e+00
2.502932416862893916e+00 4.894882805453543817e+00
1.610916984842507560e+00 7.849322315142952533e+00
4.317990187707668959e+00 3.210410231600850040e+00
2.710462252321712562e+00 3.571771791825669951e+00
3.362230687825513709e+00 2.904933842230914109e+00
7.102899874597039087e+00 4.462800464033737313e+00
2.016826504117941177e+00 6.375260447593677604e+00
8.622106107393911145e+00 3.925049796069460584e+00
7.546054875113215488e+00 4.338112646461075528e+00
6.412289913910568018e+00 7.970805516241131983e+00
2.110441154282882703e-01 6.933828274531013136e+00
1.179704246465004269e+00 5.034853424390322019e+00
9.587035453284233455e+00 7.365238203668929451e+00
1.572293539455850153e+00 6.390304899078225631e+00
1.967951119397171045e-01 3.334086449166253630e+00
6.680065993551299819e+00 6.620126004066153591e+00
9.713375152441965810e+00 3.421113210839452634e-01
3.048447836071646933e+00 1.494953971982293517e+00
2.029768788063056384e+00 1.368029323792967489e+00
8.855560969876075106e-01 7.746412742078018887e+00
8.288241379133354236e-01 4.301107685043433548e+00
6.286498866756593529e+00 1.777669711762132287e+00
6.087771106951612055e+00 4.130567510553806443e+00
8.053901810549593421e+00 1.772989873182791776e+00
9.644675936689063533e+00 5.900988731289866784e+00
7.419854325003969464e+00 1.352657551492297827e-01
4.973286364169329232e+00 1.294096939584272299e+00
3.034269261425551534e+00 2.954313205411857268e+00
3.303030282811959317e+00 3.846745641530558757e+00
2.317602009390293816e+00 4.534855627457634597e-02
3.564815353789177799e+00 3.330929877387388771e+00
1.104676392416054087e+00 2.155498984500671789e+00
1.305041734650476126e+00 3.685546506194807392e+00
1.627542701917512602e+00 6.894878122977592838e+00
6.913388272000954515e+00 6.742816239010041457e+00
4.403510507690685749e+00 5.957991109278640174e+00
1.128020124929542956e+00 4.797028941498187038e+00
6.947364142950723576e+00 2.074148078831758113e+00
6.174890035166034075e+00 5.012664066901084681e-01
3.015878447641978433e+00 7.892414322421372752e+00
6.711090370152285267e+00 3.117382429511644126e+00
3.150161739574073305e+00 1.118081079695716795e+00
3.776998210737247064e+00 2.530307863181512573e+00
9.461657623266622963e+00 3.148714623613862784e+00
4.774415303940219957e+00 7.267243918662394719e+00
3.704695860311455480e+00 7.575230116324913610e-01
7.374074256090945578e-01 7.148242433102781845e+00
1.426004666865339221e+00 2.388899354400755293e+00
3.609116709207752294e+00 7.584322514818923722e+00
2.127089381319264838e+00 7.331510642011346945e+00
4.462774191382648858e+00 5.064276997960047488e+00
3.327840414059045848e+00 5.257923468401273226e-01
4.848580920698876362e+00 5.037820991669644144e+00
8.714957085432011752e+00 6.426622779486217851e+00
3.743203649527921950e+00 5.333043542376367796e-01
4.885675493610103004e+00 5.523161420609950412e+00
9.037574668325754956e+00 5.523590896390009775e+00
4.447895169012791250e+00 3.444159938870812177e+00
5.797441495172395154e-01 7.734804115446880068e+00
9.124056055062281345e+00 1.256835881798036070e+00
7.613692619912371118e-01 2.398549364822548213e+00
6.130713787454682873e+00 1.429864455566702830e-01
1.186673288645464508e+00 3.457204291149849951e+00
9.526388863264941165e+00 6.918706220658131123e+00
6.160343178445934598e+00 6.613836567767755525e+00
2.545015719294452250e+00 1.684898770869374118e-01
6.361672917087886958e+00 1.686135458957005895e+00
3.939313440056457782e+00 2.913201567155672578e+00
2.406158090704249020e+00 3.725627523836812394e+00
7.810745279336282820e+00 4.550797529860413526e+00
5.871431212276455369e+00 4.726141735836516311e+00
9.835551885803894834e-01 6.084559627638115309e+00
3.616101729190059011e+00 7.450209427640363202e+00
2.406466347285480811e+00 4.152530577072797158e-01
9.542848023790650558e+00 6.882524555372416586e+00
4.602726477148166850e+00 5.165796047932355251e+00
2.498692089188343513e+00 5.165558520633132034e+00
7.093560113937778411e+00 4.510909837491468011e-01
2.919223807381767788e+00 1.157737673274755075e+00
7.928526415914460834e+00 5.051262150846167920e+00
6.418367149217894863e+00 2.452098964167386264e+00
4.769440156360655436e+00 2.868304369891477634e+00
2.971578440113078479e+00 5.404512152414103987e+00
6.426850521777115688e+00 2.886721461275570277e+00
3.514674515085588702e+00 6.013154284426400764e-01
2.833480958701557473e+00 4.352101680870266165e-01
5.469194779303902187e+00 6.570208118026525490e+00
4.499487299328719381e+00 3.034703865250778065e+00
4.655252187857997548e+00 7.570688292783469997e+00
3.586230904543557862e+00 5.232821930588477777e+00
6.934179879010598846e+00 1.034143808068771264e+00
8.566173652034427377e+00 7.834425020410016316e+00
4.018845758166481374e+00 6.847027276228881298e+00
1.493234142990134128e+00 3.830104740430080312e+00
1.520862079474938344e-01 5.582251983835490705e+00
7.871187096550407603e+00 3.676177808977997508e+00
1.729549254680644577e+00 7.333396869906483317e-01
9.661902942934906591e+00 3.070523181268400847e+00
5.025803121791976302e+00 3.014978473502996970e+00
5.666792662477214471e+00 3.733631984198222398e+00
2.501874769040978386e+00 4.537864603816530007e+00
4.214215260034785970e+00 6.741061427004511941e+00
8.886219377106566952e+00 6.253004007766908678e+00
9.662739004655318098e+00 2.795642941205017884e+00
6.235326638323118509e+00 5.386781902483298801e+00
2.525357268408983114e+00 1.738840437785827753e+00
6.215579114624812718e+00 5.085301146975809594e+00
5.569725245470498187e+00 4.710118535031043052e+00
4.342360561210367731e-01 5.582209568600996263e+00
9.639739530924067878e+00 8.554447806250307096e-01
2.507337489975123290e+00 1.923227697088886856e+00
8.392202528345082513e+00 2.610233384686326374e+00
3.924719744634272978e+00 7.124742473255175845e+00
3.158051915877446714e-01 5.835750668293259835e+00
7.929575636152454088e+00 5.560465245338578555e+00
4.448102484507291621e+00 6.454122862598072885e+00
5.486125654231244653e+00 7.832935377618674977e-01
6.451344178454046840e+00 7.822945243866724852e+00
2.180868184531914444e+00 7.348100457028057697e+00
2.352783556678468280e+00 3.141881286843358545e+00
2.413950516825319248e+00 8.462799937686948937e-01
4.025651481343894389e+00 7.141432491387257109e+00
3.148518717170891712e+00 6.860496711150867455e+00
4.746148937271258639e+00 5.910184311699843818e+00
7.879567629280651353e+00 1.790199862688100829e+00
6.753687797431857653e+00 5.433414502205026864e+00
3.068063316226567139e+00 6.470408317205458282e+00
5.899483077823384214e+00 7.752418699536343993e+00
8.724389040617830382e-01 2.614058438003046270e+00
2.489819876204997229e+00 3.346467886511843126e+00
8.812900180078798940e+00 4.845959391173793485e+00
2.241429320318666374e+00 7.000082441347110773e-01
3.140710002343301888e+00 1.169637480587180534e+00
7.820061732543837074e+00 6.206707805604286143e+00
1.706226921019571297e+00 3.301370692688253783e+00
4.199810345076042672e+00 1.655459721796082029e+00
7.863972532928674042e+00 4.260269595989743863e+00
3.077624841454245974e+00 7.133571468803187265e+00
2.195536576519496741e+00 1.687984258584001473e+00
1.525331631663344734e+00 2.635822715651438664e+00
9.631454357413245404e+00 3.271448696952827362e+00
1.587010829368531439e+00 6.976617062835674510e+00
6.181726990881564188e-01 3.450487165809395407e+00
5.459781562021337464e+00 2.308628436707110154e+00
4.450771265216460826e+00 1.401626605684460181e+00
7.644450479647403540e+00 5.163566890406091403e+00
2.549085442482486918e+00 3.962261851719208750e-01
3.516652369109756204e+00 2.531365525672200967e+00
3.394488489014582111e+00 1.506943560448267050e+00
6.140842404935909826e+00 4.451268184437380704e+00
7.384303025532479303e+00 7.465970057124831527e+00
8.455885950320880085e+00 7.205654179303641271e+00
8.339055371807750916e+00 3.620900559363358084e-01
2.034985550619562211e+00 4.219000773129348403e+00
7.551255041554060021e+00 5.097021535927338753e+00
9.419927404060331355e+00 6.344874870212788842e+00
8.772283483811582627e-01 4.708686406444275718e+00
8.730681507038458022e+00 1.345709432840066277e+00
8.429643543501551761e+00 4.160725076583054793e+00
4.314750278563009189e+00 2.085318688384826480e+00
9.370155276918898934e+00 7.709275277328388576e+00
5.077493989041040656e+00 6.260023139176200679e+00
2.887621848504087207e+00 1.603431618424893124e+00
9.226981777762242487e+00 2.081347509580747435e+00
4.289638818279776444e+00 3.613189820316613954e+00
9.921711890741510942e+00 1.472483226432560244e+00
9.686009618036564461e+00 5.745411746789566010e-01
9.074663048283848621e-01 3.809447438229413230e+00
1.984409862243371458e+00 3.856219218261021986e+00
1.066752424696316703e+00 6.244529299255123789e-01
5.441033244807496061e+00 7.734321085823912867e+00
3.348982385719896371e+00 5.792296760451727700e+00
4.141955349085433724e+00 2.128133993140798097e+00
3.260827908537224928e+00 5.160163117180573522e+00
5.004718406079920356e+00 7.726447961132279829e+00
2.560724266493311418e+00 4.477368673436828317e+00
9.690708892876756408e+00 6.787199091831195297e+00
7.436036259852085717e-01 2.618149214145346626e+00
2.883286013411025195e+00 1.157890389995660740e+00
4.445702174677822249e+00 2.772904292333954857e+00
8.771351057779749993e+00 5.683579265874947772e+00
2.993996990190747276e+00 5.798746148244926069e+00
8.504637818598272503e+00 5.101545543985551490e+00
3.579752651932039065e+00 8.924533308066049386e-01
7.039642286013968686e+00 1.442149722399177492e-01
3.875524014637790060e+00 2.062112528510431808e+00
6.436526505090220063e+00 1.054604705485776783e+00
1.795280830980008346e+00 7.760671390594994001e+00
1.730905807764646642e+00 5.575888082206864382e+00
2.154231081112734092e+00 4.538437174984223610e+00
3.512857019748137688e+00 5.394154667929765168e+00
1.103575179857152477e-03 4.976693787671431224e+00
1.620086437081502684e-01 9.670342556139353007e-01
5.419096585863498738e+00 8.251993809402335955e-01
3.339317748810723963e+00 1.443643956483759538e+00
3.416634958355009299e+00 7.296745553941216933e+00
8.935888167909864066e+00 2.850044804541036925e+00
5.875615582343699295e+00 6.304186642325004364e+00
8.431611560729475485e+00 7.226375773422120119e-01
8.064695678811471424e+00 2.161009238101030405e-01
9.600338279796961416e+00 3.663030646335840856e+00
4.965049792702408205e+00 7.753678982674943931e+00
6.493905552490291555e+00 3.520171196577064343e+00
9.975148660217898922e+00 5.820778903034423024e+00
7.699570966006409556e+00 7.334605437430167463e+00
5.568771930149885918e+00 6.420891553503715876e+00
3.693530220510998774e-01 3.859001223209444831e+00
4.277350388734554087e+00 5.104633668931772839e+00
9.376900044197475026e+00 3.201868216187029326e+00
3.255643579511619201e+00 4.220722325380445561e+00
5.844188823396151200e+00 3.265005875899400500e+00
5.192797941646252191e+00 4.595154730253296904e-01
9.287471357724086385e-01 3.679489245384246487e+00
5.143483812525234455e+00 3.954637489763374703e+00
5.105081207959313083e+00 4.344499984575035612e+00
3.698510559933019248e+00 3.990549806463645766e+00
3.057774180524171825e+00 2.561916589633926655e+00
5.830876789596968202e+00 5.632145929772599757e+00
8.457650603076516393e-01 3.451682228715624134e+00
8.386772416943177433e+00 4.867362287464358950e+00
6.844620392068269332e+00 4.655325060131880299e+00
8.213067043435604120e+00 5.854618044725810044e+00
1.567097720096000124e-01 6.056728609241319283e+00
2.131007063772837107e+00 7.081133810103389159e+00
4.318760277458625119e+00 7.415038900317174608e+00
9.623388832604955923e+00 6.490174562515588441e+00
7.407694889006993577e+00 7.944133546060542450e+00
8.149592003402483797e-02 4.812194621835566011e-01
2.729546501382962287e+00 5.276747019449511633e+00
2.358954203450676079e+00 7.130879603290235735e+00
7.358598193394492171e+00 3.728996317419275286e+00
2.316690004564901706e+00 7.793803489013646946e+00
3.154048888540204043e+00 5.010010343349769357e+00
6.950645644282243296e+00 6.704342416208078248e+00
3.319621599835484993e+00 1.947023068832821835e+00
2.897569327070498524e+00 3.380404359849246809e+00
5.924826145592049009e+00 1.159614183192060999e+00
7.179835290399218195e+00 7.446655072411600074e+00
1.391880457866685461e+00 7.522522211149158977e+00
6.326464892951463526e+00 2.899569470152336237e+00
4.932234736410148201e+00 4.162788151656155122e+00
7.050770215385783857e+00 7.745030132680886581e+00
4.484610017678017257e+00 6.995986670431006971e-01
5.296968342877206304e-01 4.838633549674836942e+00
9.825971278300020373e+00 7.578026177119223661e-01
4.818860981399552657e+00 4.060333875673885373e+00
3.363922938168916410e+00 5.127266176675078668e+00
4.133636545702509046e+00 3.007457416945776174e+00
9.128404723801676113e+00 3.754138853602738024e+00
9.962722936315939748e+00 5.928881814479911583e+00
4.787991150343944291e+00 4.248161350692979177e+00
3.385022649208059065e+00 2.750216857518655189e+00
1.078677205989725385e+00 3.274523150033550323e+00
7.400076386049573074e+00 1.263396871794573606e+00
4.069103065241501227e+00 3.211620202301769922e+00
1.759455994205585405e+00 7.164543596888425903e+00
6.292775551428755776e+00 3.090037845561092844e+00
3.425208518075455455e+00 4.825824487438284294e+00
4.359297851404091872e+00 2.119091536984027968e-01
2.201145516136537861e+00 7.390502351689256955e+00
9.223982135558261852e-01 4.659871992712014688e+00
5.592087389048723267e+00 3.517863175084032790e+00
7.911150900117128515e+00 1.064830784403971720e+00
8.031801637381784431e+00 5.385618369614468826e+00
2.168295479581843210e+00 8.918275200113399137e-01
3.000496934187231179e+00 2.787391377963488459e+00
3.476324122040406195e+00 6.155201267674540233e+00
9.075980544700058772e+00 6.369513828824820756e+00
9.661843127005930398e+00 1.788892114358434426e+00
2.898768365825556081e+00 4.984037866532844419e+00
5.646902737134159800e+00 7.567068026857197260e+00
2.275029647026010071e+00 3.845378736557909960e+00
7.007399847360737510e+00 1.274534710611163746e-01
5.621825394708629631e+00 3.822587112649569185e+00
8.101207216764949592e-01 7.264128821316043982e+00
1.486320309718343058e+00 4.624426275497927286e+00
1.723248441911335860e+00 7.217035973681033667e+00
2.831763845187777129e+00 2.201441183174181582e+00
7.951116340638042512e-01 5.806348143146281338e+00
2.189423747822884181e+00 4.432838279004971405e+00
6.881793741224853100e+00 2.293929131022538037e+00
1.640469806753905857e+00 3.885417561185052548e+00
6.911430402816868046e+00 4.372244637447201931e+00
9.726176600384047077e+00 5.147618695926420074e+00
6.953624112300201610e+00 3.315846980221682117e+00
4.895725529491958383e+00 1.375712325730121144e+00
1.464839493238073720e+00 2.409339005719532523e+00
3.644299472902201575e-01 5.490082431004130292e+00
2.622752106425041418e+00 4.864577677606078510e+00
7.304031651911500056e+00 5.490659183571025892e+00
7.448298112099934976e+00 2.851747662063282007e+00
1.733604024268516897e+00 2.573999068850151062e+00
8.027056314590101493e+00 6.760611884140179662e+00
1.811687200155579491e+00 1.474444084380122533e+00
9.496686691272181235e+00 4.257735752860932976e+00
5.665070963093423728e+00 5.137327130571274658e+00
1.502038540697592239e-01 5.266652534367109340e+00
4.279798328623497738e+00 6.916900059039159387e+00
6.734063852353699975e-01 7.512346866448901928e+00
5.627915565441061752e+00 4.087365472790104093e+00
2.579136607421967931e+00 5.299980050354760053e+00
7.785547508404810912e+00 2.702924748891563311e+00
8.904853275849666794e-02 6.433544735896796318e+00
8.808173564002885758e-01 3.069100512411525372e+00
1.272915434642684085e+00 5.516160808353278711e-01
6.781795340240726055e-01 3.221235806332083840e+00
9.987701807388511099e+00 2.154824799851254191e+00
8.635248348884211111e+00 5.983401060838728469e+00
6.264654247472243753e+00 6.586599915227608903e-02
7.297468778689425228e+00 1.612314523305257374e+00
1.256198219702375773e-01 7.726757379921826541e+00
8.336467985702212147e+00 2.191265045768361119e+00
6.207158453022042721e+00 2.288392969124364740e+00
7.393585482536582987e+00 3.817265244063360541e+00
9.785685143128313612e+00 7.024298171781218514e+00
6.456809802976815060e-01 7.991339974607652330e+00
5.414138417466184627e+00 3.414619006546560698e+00
7.307905326887414788e+00 5.916552241710926197e+00
5.907022996700025175e+00 3.183690881386219473e+00
9.057326751307163804e+00 1.913627270952470205e+00
2.159881295709789040e+00 2.081224029241629303e+00
3.767406109534494618e+00 6.928999760735304214e+00
4.201249194490306316e+00 8.881841922456787941e-01
6.265543983922529314e+00 3.084180575802902169e+00
1.170507321584837168e+00 2.672150261622491918e+00
6.160958642328218993e+00 9.008147432187714188e-01
1.069920754256271644e+00 7.111342406149023354e+00
9.727463771776934109e-01 2.148290211024700191e+00
2.030187787206868322e+00 2.202010497375117559e+00
5.066303400294045467e+00 3.061646526373902333e-01
7.171132417046726992e+00 3.576012167378624262e+00
9.449111436870897052e+00 4.008208339713741353e-01
7.077950275221778220e-01 5.247132863475984621e+00
3.526041742988131666e+00 1.447836845927008120e+00
2.368845685309661775e+00 4.850676435886658311e-01
6.972402235468733167e-01 7.628972056095575383e+00
2.148948458179280596e+00 6.072292592637639430e+00
9.406710649360400467e+00 6.410679539384668502e+00
1.557976210633090774e+00 5.002448178681834001e+00
1.797222935585539583e+00 4.225317086149331658e+00
4.916642973155760377e-01 3.461224639940553516e+00
6.394930985368334930e+00 2.073494547176393255e+00
5.127821242685202563e+00 3.494713337734419945e+00
6.502109593058302828e+00 1.323034268468234131e+00
1.152518390430492534e+00 5.457099588484794594e+00
7.025656199553616865e+00 9.442282882354255946e-01
5.598178936969270048e+00 4.226627931617844780e+00
3.732172557087107823e+00 1.343854116094416185e+00
7.623510615589248474e+00 5.083585586367618703e+00
7.203143367424139853e+00 7.442094564017736502e+00
5.315163128021675121e+00 2.958817973704603865e+00
1.711267807268761487e+00 1.345451171491387043e+00
5.236876745438409309e+00 7.944735248218742107e+00
5.486029050192434475e+00 6.587014178358627348e+00
9.027868185354833486e+00 7.595058574966643050e+00
9.063882038961848409e+00 1.684914739189418142e-01
7.706120030062844073e+00 2.853713230114336419e+00
8.735678323046309757e+00 6.937755240833484827e+00
9.284364111359652227e+00 7.623132533723453896e+00
9.867990363594030256e+00 5.847824167879181800e+00
7.391787122303220769e+00 7.590898840501846934e+00
3.196701769325586362e+00 3.671852820438850529e+00
1.256608133170435959e+00 3.723166240917597847e+00
2.136559602171103300e+00 5.201644945017724453e+00
4.750517725027485483e+00 3.413128904314140399e+00
7.805333662315971033e+00 1.272446545684768893e-01
7.330184044642996888e+00 1.663405183963922340e+00
3.048370241304549921e+00 7.518356918664449218e+00
7.932967748184150736e+00 1.110022737874544418e+00
2.532185803951292336e+00 1.710651884813667145e+00
5.399853920204553681e+00 3.051501264133898772e+00
6.107714152778370931e+00 3.668751025444342950e+00
2.110606459176735950e+00 3.020251090975647479e+00
3.310311805454007938e+00 3.600138818401568130e+00
8.673985828200557080e+00 5.797743917280921977e+00
9.993162108218161421e+00 5.010185288432020378e+00
4.441671863210025606e+00 6.846778026969031927e+00
1.696649140176443860e+00 4.585961617825734749e+00
6.231204017606960299e+00 7.606230335913494400e+00
2.226483216670458454e+00 2.564666527916101835e+00
8.568175969105917389e+00 2.358098672941281393e+00
7.799719494778135420e+00 7.433573546194577553e+00
8.923739577506848875e+00 8.693071959729454790e-01
8.130998292581933740e+00 7.808894118356390024e+00
1.173340313334076956e+00 8.359876845843272619e-01
9.671817494757894096e+00 3.273403916686712378e-01
2.816034641046000431e+00 6.717434339941624977e+00
5.509642104970650323e+00 2.275199470764639464e+00
8.624955260775873711e+00 3.938217287797909805e+00
9.614046819196978788e+00 4.661642019361491585e+00
1.587343776452575517e+00 2.336729561944434153e+00
1.243140734585158613e+00 2.332292048541740215e+00
4.769072342774913764e+00 4.758307090216941759e+00
8.357418039113113650e+00 2.409157415889446874e+00
9.429559415016939283e+00 3.068947066858843442e+00
2.068107071822157472e+00 8.035987917856095564e-01
4.690486033093451468e+00 3.871497999991255767e-01
6.825789603579574205e+00 3.874199328869074144e+00
8.118882949220044054e+00 7.519329674764287930e-01
8.444953575798642476e+00 3.955860481678462826e+00
5.420760790574964183e+00 4.906979640601095483e+00
7.555900243023715213e+00 1.631570944839712212e+00
6.142678218345732688e+00 2.420001116968154342e+00
9.409918190239585201e+00 4.786638836942892716e+00
6.465720539590255278e+00 5.550650622819055968e+00
2.290614864206514945e+00 2.731099049791634314e+00
4.654682084347564697e+00 7.606859833321379050e+00
1.404776407803606242e+00 7.748578188061304495e+00
3.193410704506764120e+00 3.912195899161245549e+00
1.791693512155003720e+00 5.141082762647627646e+00
2.182773354259185616e+00 2.532371287245166691e+00
1.340327036371784519e+00 6.408260535629326071e+00
8.905951657557165113e-01 4.629359110562689672e+00
4.804921354203642636e+00 3.502585873485833723e+00
6.017961526265941608e+00 6.981013044824445402e+00
6.137639036479733079e+00 4.288382683650029392e+00
8.539027539021024182e+00 6.325235556752479837e-01
8.854119548917758209e+00 4.563694620370298161e+00
4.168820851057044585e+00 6.785071153487078455e+00
3.739075144452230770e+00 5.353010633646332117e+00
3.227966357707655831e+00 1.495726712723290497e+00
4.172156790874701926e+00 5.737926702513836297e+00
4.405009830813751748e+00 1.762830107569499205e+00
5.576087300383009371e+00 4.463703892488336322e+00
9.611928744584091078e+00 1.380731859352807511e+00
8.692477713321189459e-01 2.907758396338968154e+00
9.520286353148829761e+00 2.146876751267211780e+00
9.141072693863014464e+00 4.592318439535066688e+00
9.386972825708802759e+00 4.908369398460649791e+00
4.515479446131060115e+00 3.587294186891716308e-01
4.594785363210124096e+00 7.059493849918103692e-01
6.845267333843688462e+00 6.280243188220794082e+00
9.061977816464702684e+00 1.753579560630107004e+00
9.611490653515422977e+00 2.363022475083122131e+00
6.062403289187240141e+00 1.993969795355144292e+00
2.928116122932004295e+00 1.821200971743568431e+00
3.116128065822426407e+00 6.035506978486696816e+00
6.699081576951809502e+00 7.817711684361063895e+00
6.631257853727809071e+00 5.703106526221980666e+00
7.099982185572817350e-01 6.445709094064393518e+00
2.313067298201963773e+00 4.700204150281868110e-01
1.767570556219125733e+00 5.727756228775112923e+00
9.928593193848465503e+00 6.199035985392434611e+00
8.319483290775149698e+00 4.636099181664275370e+00
8.163823491053570081e+00 7.434152973079213744e+00
3.651549033739037498e+00 4.851418164284103440e+00
9.667277914896120095e+00 1.880996827765695656e+00
6.478025190351574203e+00 3.520676165198415752e+00
6.674540554820711513e+00 7.589051602917104233e+00
9.271730724429636084e+00 3.195869763012932907e-01
2.124542577246415487e+00 7.136033580939781906e+00
3.724351279438313789e+00 4.030697153753237671e+00
9.389530300270343410e-01 3.354520311747894112e+00
2.484592833496428455e+00 5.159796497208708921e+00
3.030117878796455777e+00 3.455569686156001019e+00
9.354419635960246282e+00 6.238923133630091655e+00
8.470261873842691358e+00 2.646190132194744749e+00
7.120453706194691534e+00 6.280574559267576795e+00
3.590162801668097536e+00 7.826346640944954913e+00
3.622631536389564477e+00 6.234979924301608634e+00
9.977413934689714381e+00 1.513768855669056279e+00
1.870431602701750906e+00 7.878957781809436511e+00
4.960823672276363894e+00 2.644972835114691279e+00
1.279897416687724165e+00 3.471252498675276854e+00
6.025721564448272005e-01 5.563536084864653120e+00
2.201207398966223749e+00 1.267524783644660147e-01
8.264712364574833714e+00 6.582559558126440002e+00
6.540456295979475421e+00 5.823896653437765636e+00
1.833739183663229966e+00 2.484037304704587612e+00
2.620118713011229339e+00 6.652990528060449549e-01
7.067699324620624335e-01 3.104307294382648408e+00
8.408814996823199550e-01 5.538270017020441749e+00
6.159427334554645750e-01 5.588776363065004027e+00
4.080711778782724508e+00 5.007364717843931778e+00
8.064956852909260121e+00 5.608135424850000383e+00
1.458014912585520184e+00 2.833702523032685328e+00
8.670613200120248720e+00 3.752349271477504189e-01
8.744721811379802645e+00 3.817712912933712843e+00
6.425700242718141553e+00 7.293228271598124479e+00
6.413023922045696601e+00 7.191624509992886161e+00
3.494080893712192548e-01 5.121060392197527733e+00
6.086908862208428861e-01 1.769137197355845181e+00
9.127030494925666204e+00 1.833561394187551485e+00
5.302014976843593352e+00 1.779495574908150246e+00
9.943696566129979431e+00 6.017168966410972430e+00
3.541504900173719772e+00 7.922822673501684676e+00
1.701496566474193228e+00 2.326951055023187109e+00
1.012807420975243566e+00 7.398267918422335221e+00
1.564558204644018735e+00 4.414017806634964458e-01
2.273828589748410067e+00 1.289608298298868583e+00
3.884948831739174491e+00 2.121914562735915943e+00
9.552704422011052188e+00 1.131553737009110883e+00
5.906245563147444422e+00 4.264305538346141233e+00
4.060881601841993316e+00 5.603644783834740295e+00
1.533539208910396079e+00 2.155977283650646115e+00
6.550800555470434716e+00 4.093380626684584911e+00
1.144206413483543905e+00 7.194266007451514788e+00
5.955493141312482308e+00 4.755668603893362878e+00
5.984446159585319336e+00 3.139052165774631753e+00
5.412764763896904086e+00 6.852959673204309432e+00
1.028973195289395459e+00 3.963203596826349262e+00
8.949371987767566594e+00 5.981579013640176967e-01
1.473296773840963025e+00 1.139724199297189600e-01
4.390421161162805674e+00 3.984833342981302984e+00
5.589464183365060457e+00 6.486614431573672235e+00
6.992394430534175420e+00 3.406423125198339008e+00
5.643132482269757944e+00 7.483107440925379272e+00
7.002090021189552260e+00 6.318160388367247471e+00
4.317575549057845130e+00 3.041607659184108137e+00
2.231625836539382846e+00 4.359832612345677205e+00
6.287442907507068135e+00 3.940316721561229585e+00
7.731437904264072181e+00 6.316358538683210178e+00
8.332628372291393859e+00 4.768821229871497813e+00
8.833724100547624136e-01 6.591076771979187399e+00
1.657739847703990632e+00 5.253970462433945166e+00
8.879330729187998372e+00 4.006515393575785566e+00
2.278175796243028017e+00 3.613183504102494226e+00
3.847800726867234289e-01 6.401864492793967187e+00
4.570755306532631401e+00 2.934999755548867384e+00
4.981296814166046971e+00 4.812751598738792325e+00
3.137874244825755721e-01 1.594655438277047033e+00
1.351176658401159747e+00 2.421747742170316187e+00
9.334121869350292755e+00 2.793506175363598132e+00
2.240769713128363261e+00 3.084502616398514085e+00
2.231616060562069404e-01 9.514385672733931543e-01
4.701950595199808625e+00 6.112950671785847057e+00
3.710715582212852581e+00 3.648083105214655397e+00
8.985483756622191009e+00 1.121273290212097429e+00
2.621152096054180980e+00 5.119817434704050818e+00
4.330862845723011390e+00 1.461151137479824058e+00
3.417855693953390173e+00 7.719948362207724735e+00
3.428599724613017319e+00 5.977077230219194348e+00
7.521621718707024229e+00 5.892206031746559880e+00
8.166294814267793356e+00 8.865081660236722172e-01
8.857500934096751433e-01 1.968911489043361662e+00
3.781470916279594530e+00 7.618307869132951105e+00
4.380009088725343780e+00 1.334679213446072765e+00
2.513568269562406421e+00 5.277384089945230450e+00
8.809627726156121774e-01 7.408332852484941000e+00
2.563939269192819559e+00 6.910344817887819957e+00
9.388097562942306240e+00 7.355624046915044900e+00
6.503891991433194519e+00 2.628774319120552150e+00
5.146594125558547006e+00 5.781269229854869351e+00
9.138329534575770907e+00 7.120009651955747643e-01
8.557398186592283906e+00 7.112761056854575159e+00
9.889177849614299021e+00 4.684247319149773325e+00
4.552150530782746785e+00 5.196841361963488559e+00
1.436128291771552323e+00 4.212517311833418709e+00
6.805614957158015343e+00 3.708782595350242239e+00
3.844501296829863080e+00 6.424713188583729639e+00
7.477196862452744064e+00 3.066842195960687079e+00
5.405333244231313117e+00 6.962949857891353567e+00
2.344590052225719923e+00 1.818921361243370782e-01
6.514866280814980648e+00 5.154746991288016389e+00
1.737556305541987367e-01 4.221958371195839277e+00
2.534570191729131672e+00 6.463886499091176852e+00
3.676405686786314853e+00 6.196542753937701598e+00
2.103702842937279271e+00 8.887694791071387712e-01
3.396334243972938260e+00 7.150913940334436170e+00
4.224617227663658880e+00 7.757518431784109936e+00
6.274275559564619797e+00 2.939055032853241656e+00
6.936678683346264584e+00 7.302191409370196062e+00
8.702492864107400194e+00 7.381776507110594743e+00
5.487189726286528568e+00 7.013402090907268516e+00
7.647395934700035980e+00 3.736606277755396555e+00
6.870410071302316624e+00 3.020418730468064972e+00
3.573651442340398887e+00 2.849274717833922388e+00
1.143753781317928819e+00 4.202062993701975557e+00
3.296470411978465798e+00 5.905149156142853961e+00
5.904413133175063777e+00 1.949100174392246920e+00
3.748481269552387474e+00 6.972852648992852842e+00
9.469722657450041936e+00 1.778642869181910946e+00
7.064954751524971321e+00 3.477329830319172643e+00
8.524167998410099756e+00 2.109185768248844184e+00
3.945595417139191596e+00 2.592262206687814263e+00
5.160040656487790756e+00 6.621101076816185760e+00
6.311840145368404542e+00 1.161006313581265381e+00
1.177811653999498720e+00 1.732237882278523600e+00
1.687822150587555692e+00 6.626458280160161252e-01
7.574703806555004526e+00 7.443506980828582975e+00
8.634946182240812007e+00 6.400452686807788005e+00
2.167842258616654583e+00 5.605872314594357420e+00
8.242575356221198746e+00 5.528249015983225156e+00
2.348424942589666387e+00 1.827637900017723638e+00
1.399694682008181257e+00 5.459419010983037168e+00
3.635778319038613926e+00 2.232044674309436871e+00
7.505436927632580080e+00 7.865563577881585999e+00
2.325512973802912331e+00 3.557597449368771869e+00
7.342674903962435273e+00 6.339163172354315812e+00
1.109453630763113097e-01 3.576922932750519202e+00
3.249606846753263500e+00 2.378276964027167040e+00
8.717648035550114471e+00 3.153331190038464626e+00
1.328167616989686106e+00 6.183582238468641634e+00
2.995809123370278826e+00 5.246128189255042429e+00
2.489961526520889645e+00 6.296299772792012028e+00
6.495778323238861063e+00 3.960499817291101010e+00
7.109577189458637925e+00 5.740094414318916094e+00
3.413010458306666717e+00 6.350266926574031245e+00
3.621664506904128444e+00 1.377612135450601905e+00
7.115070183673188886e-01 5.415855837196409617e+00
9.424607153116806302e+00 4.383429008465414611e+00
7.887763058129639404e+00 4.340792512930216063e-01
5.670807523106171644e+00 7.981648156326717647e+00
9.380207450280501291e+00 3.507288827338692627e-01
9.208637238975054373e+00 4.820071716552033259e+00
8.084659415488188117e+00 4.487888666428355933e+00
6.208691479817670000e+00 4.778854965275288968e+00
2.238955851000852260e+00 4.387095309216218375e+00
7.965059384652961594e-01 2.767352225721989356e+00
5.997296392683021615e+00 8.552420374531379821e-01
9.066312598589490790e+00 2.961439472206139456e+00
2.262720037526325889e+00 7.383616933668312399e+00
5.858914591236223934e+00 6.153571907216406345e-01
3.687099662800301658e+00 3.873189303936133143e+00
9.288704922469996461e+00 3.258374048754517638e+00
5.503120445373680170e+00 4.917117925807299450e+00
2.672919438322757024e+00 7.926951424093177323e+00
6.986951941772167274e+00 5.887552659649620601e+00
6.908838864716376094e+00 3.478289610062809345e+00
5.751197604895814663e+00 5.814013071878288308e+00
7.802642001847298836e+00 5.071722930519464434e+00
1.478742732007987115e-02 2.320278113015429078e+00
1.944986770749252969e+00 5.736264103260522162e-01
6.974933002936931636e+00 6.655768772476153394e+00
6.541056080951694440e+00 1.135479974939970660e+00
7.995485178031125351e+00 4.870483998571512707e+00
8.719713241740368659e+00 3.305188162016924558e+00
1.031797132061618161e+00 3.919442100786032057e+00
8.964605797693698364e+00 7.839891605558997334e+00
8.835326575636916147e+00 4.539552278963618903e+00
9.521543268974971497e+00 5.004354494186396884e+00
4.143621562706951700e+00 5.577974473329333271e+00
7.770279642314484647e+00 4.348815190597575153e+00
8.922159624740084283e+00 5.862250767688494513e+00
8.092330356244897160e+00 9.871670315972886911e-01
2.688289996671580973e+00 3.810135371749894695e+00
7.236625972968866449e+00 7.847584550393977842e+00
1.559708271608875041e+00 4.029408870604759940e+00
3.087800773860689407e+00 3.367046567294821102e+00
9.032723248845361042e+00 1.059478115571575785e+00
7.601697950323078601e+00 5.285780424373864861e-01
9.115757728124338044e+00 4.008272018789899249e+00
7.052866182592587574e-01 5.721591553269246511e+00
6.343839869640991225e+00 1.520160940566865904e-01
4.996485884767366770e+00 6.423426048329558213e+00
5.000115664222999357e+00 1.165012322003696532e+00
8.578762485520790904e+00 7.795297172533266483e+00
2.709597142623565436e+00 3.848787290485690349e+00
5.279639057838111604e+00 5.852823061541005956e+00
9.351612913361266877e+00 7.756585646240094611e+00
4.291428942700453497e+00 2.075133350378654207e+00
4.007516298571857760e+00 2.299844359821457296e+00
1.551026950942768767e+00 7.158374467280783193e+00
9.474638884944119877e-01 3.584073710508146604e-01
6.645821493104816291e+00 5.293972078990317520e+00
9.277858339528838982e+00 4.270474284732098447e+00
6.689232403490478873e+00 1.087044332615285214e+00
3.678019865319790416e+00 2.507095420312738021e+00
6.517067517836179213e+00 2.854927481241231746e-01
5.189618499106989802e+00 1.811342750086195608e+00
9.074330087405561684e+00 9.629810045141766750e-01
1.997604762155508196e+00 8.925514814871773339e-01
5.068649518201761239e+00 2.508847291906867838e+00
9.309161509261942413e+00 2.484719046878091753e+00
5.051076127520179426e+00 4.862745897617593016e-03
1.386721027928664585e+00 4.907717954096620261e+00
1.834840920928093588e-01 5.539426324559099335e+00
8.444120976481887197e+00 6.375670246102744798e-01
7.799838601666690963e+00 1.483005952133759742e+00
2.531904407317245642e+00 2.365475030514132548e+00
3.200068297453312560e+00 4.214640152884999935e+00
9.948395591168083030e+00 1.513555320339147414e+00
6.075157078755760054e+00 3.675540446233332759e+00
4.085782229576998326e+00 7.872092461988773771e+00
5.066669887870943967e+00 4.536848884438582807e+00
3.944943619193024276e+00 4.716545484607347127e+00
5.124356678236534179e+00 5.843597773333544687e+00
3.742941583254182358e+00 7.253647263925655508e-01
5.343589224878096289e+00 6.870853428176712185e+00
5.254115156161935474e+00 5.213138612830180207e+00
5.626996367914161024e-01 5.121154413829138718e+00
5.094305770100172381e+00 1.262691221182353551e+00
2.310051906855294934e+00 2.899912911593352405e+00
2.173266501563917430e+00 3.563962847049080729e+00
3.039583605935720634e+00 5.451188295571459896e+00
9.651664524950309243e+00 6.017821504564201618e+00
7.995669888072076681e-01 3.046879564541009167e+00
3.246834808298071362e-01 3.514576137460512228e-02
5.243893939830631901e+00 7.297207398189831551e+00
7.082989884196670083e+00 5.201274123364441060e+00
2.121713930088685807e+00 9.601307840949351302e-01
8.650095024530584098e+00 1.997986133277788845e+00
6.447608034991969106e+00 5.490619200818384726e+00
4.443274474523488671e+00 3.156592365648440257e+00
6.796149113625926219e+00 7.979203626898887514e+00
8.617080554282736671e+00 1.116637721821578388e+00
9.902123763014140323e+00 6.748014321487182166e+00
7.144817619997091640e+00 2.403182937194690894e+00
7.292057809789146638e+00 9.280303446254576372e-01
6.426088372126191217e+00 4.092565418642211128e-01
9.514179343473987416e+00 1.698607812281743179e+00
2.968747921378782628e+00 5.719091003308790278e+00
9.942181008698172562e+00 2.176341658206363050e+00
3.608982287921309595e+00 4.236996084264806228e+00
7.591888705928920622e+00 5.751381014375320788e+00
2.331454827476415748e+00 4.622384860365406745e+00
8.323390122407435143e+00 7.653111800517587326e+00
2.279174603291660439e+00 4.833773447274774426e+00
7.346510103320243346e+00 1.535341706501761827e+00
4.352131579061483180e+00 6.470366188380625161e-01
4.907749589430043802e-01 1.387175482557688078e+00
2.672814551896402158e+00 7.751705223286259105e+00
2.796779467120891205e+00 3.455748272359397966e+00
6.964254248958564375e+00 5.770649560738037920e+00
9.908772269962790702e+00 7.515335772747357979e-01
6.465680491764807414e+00 1.516704039317168906e+00
1.205826302452572829e-01 6.619744904558304555e-01
3.449107792132127592e+00 6.675526042978935592e+00
4.143282609187082244e-01 3.990598247861830927e+00
6.673318559723694143e+00 2.888818193868227802e+00
9.057933785169630880e+00 5.768242849125336136e+00
3.414225979049918536e+00 7.220106707240055322e+00
9.311637516182660335e+00 3.827753943700115791e+00
6.371593275723469674e+00 5.771347462395183925e+00
1.936355730836029077e+00 4.375011743840480527e+00
7.411067698612128218e-01 2.777511637289673985e+00
5.705595516683237278e+00 3.754843719417833015e-01
3.659746305209102601e+00 2.891041216379421464e+00
1.192191541098074348e+00 5.363871751199993376e+00
4.482149120972640510e+00 3.686774101294275852e+00
5.495689071669512593e+00 3.209111132515322318e+00
1.384810150562210129e-01 6.801619945428586611e+00
9.397425028575851158e+00 6.873013475015143925e+00
5.242052868761652995e+00 5.573345349589343023e+00
9.345546692064845118e+00 5.774753906645122115e+00
6.514254153157361671e+00 1.878108287359410156e+00
6.152719141932376345e+00 1.009132077157094187e+00
2.325949204846845753e+00 2.265055654932925933e-01
7.315843526373515537e+00 4.760869783735198979e+00
3.732703756035156140e+00 2.517324359898246655e+00
4.077407045346848058e-01 2.322058619358884357e+00
7.009640987527262723e+00 2.746290768270991833e+00
4.703431905186345574e+00 7.354627748359304995e+00
1.690077455165439613e+00 2.694286119261145807e+00
4.007568608003858834e+00 5.364192188756221391e+00
6.502129316013771643e-01 3.585761008713175713e+00
9.009865409223966282e+00 6.722907027767417887e+00
5.832846199797501185e+00 4.816418072796103012e+00
8.758921670860497777e-01 7.797932675516984879e+00
6.195140243783585632e+00 2.061160665159775363e+00
2.923501213519223985e+00 5.528471213789459604e+00
2.286059711598626087e+00 6.378683578436055157e-01
7.087759735157980856e+00 6.661261147494076162e+00
7.742024077077096500e+00 1.258300792658546996e+00
5.185054344246916358e+00 5.081659838768564086e-01
5.198096681394401841e+00 5.125632574582315470e+00
4.450531375266396417e+00 4.231357489085514345e-01
2.854536221448118471e+00 4.619411068037629242e+00
7.838082564584764711e+00 6.137578687833392443e+00
7.057108632769799605e+00 1.938558731214943265e-01
5.640540322812733542e+00 1.022438131103189818e+00
9.976246321532155292e+00 3.211259680786747950e+00
2.847094357344956972e+00 2.129386026467306792e+00
3.511042308339522577e+00 4.825284218256921775e+00
4.567275950867068168e+00 6.313521993809670718e+00
9.426235731345162350e+00 1.205126239696410195e+00
2.779783536142320877e+00 3.138975260328337846e+00
4.260600114935430227e+00 1.512045859005161752e+00
5.163845679217811124e+00 2.699649050327206368e+00
3.249051001723896270e+00 1.890990233217704208e+00
8.714953689312647356e+00 1.281073424449618692e+00
9.049619362350663110e+00 8.586030437645115754e-01
4.824975912107842824e+00 3.609782781916687000e+00
3.211412913300316418e+00 6.875397910883415342e+00
4.148484626655410068e+00 5.833809261238424249e+00
4.984784096457078206e+00 7.398363570826907321e+00
9.485572570853054941e+00 6.381905848106776524e+00
9.588011256452386277e+00 3.933829702646503002e+00
7.051798343315201834e+00 7.672510486945047781e+00
7.380170538142840186e+00 5.716982636069020351e+00
3.159519223159455770e+00 7.548702445537120553e+00
1.894266559532499228e+00 3.472970023456750432e+00
8.249412797882815784e-01 1.347580497933496879e+00
2.344085181927060280e+00 2.457450035939008792e+00
3.049111814278127053e+00 3.979164339914111892e+00
8.821688696237709237e+00 3.551318170886800019e+00
2.653674694646376508e+00 4.288341532949903723e+00
7.347054690235168550e+00 7.792175681712898871e+00
6.188548263211335332e-01 7.928030476185483622e+00
1.142516747010072775e+00 7.075560429892219005e+00
1.804943874125436443e+00 1.426643370442430836e+00
5.701023494212805076e+00 7.495103403794092678e+00
1.811614482597962983e+00 2.495874440899608082e+00
5.526844980200741553e+00 1.421043527970186737e+00
1.400166994513507568e-02 5.680218993938144223e+00
5.396001176691363810e+00 5.559968589805821537e+00
6.684491885001659028e+00 7.119736280212983992e+00
2.861287841634443385e+00 9.404231946992505087e-01
1.554613149389496574e+00 7.749924296724244321e+00
5.433610604928862386e+00 3.333793707012437935e+00
2.058069649887418251e+00 6.997028900327766365e+00
4.178451984361551297e+00 4.335894412237763618e+00
5.346148092830632415e+00 8.350577738188533772e-01
3.359489850152417301e+00 6.497800860960479596e+00
1.503893024080762419e+00 3.569446368920639934e+00
4.226604743938572994e+00 7.787132029988681481e+00
2.087202093218885057e+00 6.811831481901313268e+00
8.127150641395655128e+00 8.205118641197728380e-02
4.405450409281525204e+00 7.188554956233774718e+00
8.082940826632963649e+00 5.518517172114096425e+00
9.782860712116658863e-01 4.267146705809313545e+00
3.675713725642121510e+00 5.949761746414642616e+00
1.487899448854671514e+00 3.803172715002433257e+00
1.028440236078190795e+00 1.195154341602025383e+00
7.910468573331072228e+00 4.706662505577547506e+00
4.304384508394713649e+00 1.098016115082788069e+00
8.787964682580600595e+00 6.899547064448518618e+00
5.701223735973307782e+00 5.189835063706329521e-01
4.050383565467643443e+00 4.031974572430154780e-01
6.274405651052072486e+00 2.888578251829592602e+00
1.596034152730192446e+00 1.444735201623225329e+00
5.215232926820609016e+00 7.644732454401462540e+00
5.351309896345776806e+00 2.855427687759565458e+00
3.807004507740727739e+00 4.694200098242381713e+00
6.997619702579730649e+00 4.754851750910611408e+00
3.407386009478473810e+00 1.969572074552085716e+00
2.459202288159694216e+00 4.325152858090151042e-01
7.095596295134603437e+00 1.308523494794301634e+00
5.222632404608891221e+00 2.748391909258836918e+00
5.594079014869568489e+00 5.417302558555697978e+00
7.477482997913448060e+00 3.746048230162413617e+00
6.215350075776848726e-01 1.855629593697385893e+00
3.739545166510036545e+00 6.673129350337799970e+00
9.780024660885544563e+00 1.980179998766998573e+00
3.093912442113089245e+00 6.895727580024126446e+00
4.369025370432241928e+00 4.200815332802359414e+00
9.757064523618447893e+00 7.503857476387207015e+00
2.174941389976803308e+00 4.064940618405524120e+00
1.396033897286832470e+00 2.479836461268161152e+00
4.377523187169271246e+00 2.886853408232370910e+00
2.280466499151275528e+00 4.344501524684162064e+00
4.914341045469149627e+00 5.055663775570607754e+00
7.000523696028548848e+00 1.771844517027711952e+00
3.139583062313745287e+00 1.426318185217248846e+00
3.545007613613129216e+00 3.566463618311567885e+00
2.955273492120650047e+00 6.104905410241783237e+00
4.182168880808162292e+00 4.524096376081052640e-01
2.560617848405327912e+00 2.828139559746247755e-01
2.915207653262623655e+00 2.651147725060143401e-01
9.844057481944535226e+00 4.353802028594889961e+00
7.481480503372750501e-01 7.096348902231142119e+00
6.978031845459753413e-01 8.111277041580891023e-01
6.708415242384529797e+00 6.345473874803649217e+00
7.232909945406312602e+00 1.424425546199350912e+00
5.703961489224265158e+00 1.742905455490778799e+00
1.273974093300072052e+00 4.377312981374999801e+00
4.743038242574079355e+00 3.280406813540374777e+00
7.550992893781586446e+00 5.628465914411859394e+00
7.816423899761497651e+00 6.031505056556711430e+00
5.886144487260004610e+00 6.468079606346326393e+00
9.355916393684251986e+00 1.903842342949383593e+00
1.983784978119685904e+00 1.292997741319217297e+00
3.520193808517916523e+00 6.962008321225405361e+00
2.932960344372201877e+00 3.776731559245458669e-01
1.822325973503224894e+00 3.190724125139858813e-01
3.697930444572627984e-01 7.413960337989528249e+00
9.883783808454326802e+00 6.320072166685729798e+00
2.687233000607410993e+00 6.775990931478350632e-01
5.534115067408207356e-01 6.402256913055824228e+00
4.271508874860415972e+00 5.535909114610517712e+00
5.741650055616291048e+00 5.472718159375054015e-01
4.049229053145512403e+00 4.035196814672040055e+00
2.800455602215477846e+00 4.255217933917657014e+00
6.684719076880814903e+00 5.279585367151176101e-01
8.826860542627070316e+00 5.667452057965866707e+00
2.308213737009190414e+00 8.514482242892373876e-01
5.239521514190752072e+00 6.840495981792225066e+00
9.495987462849805993e+00 1.714002336065960641e+00
7.202100586825373796e+00 6.470012485747477449e+00
6.117742554666286026e+00 4.287520689868056678e+00
6.715004869857987835e-02 7.928428390741918186e+00
8.538637588573891435e+00 1.851972676873181456e-02
8.345773015288493468e-02 7.441043006623150546e+00
9.193737340118788737e+00 5.118819879357623392e+00
7.781399476619181854e+00 7.908427510279355310e+00
5.586724589625587711e+00 1.665023747080373262e+00
6.287458454719399903e+00 4.896118379329004178e+00
1.634558196186868262e+00 1.559063073529123322e+00
6.539364428405640695e+00 7.754321275845384775e+00
2.175106191520375987e+00 4.063081319782491541e+00
7.148372566586884247e+00 2.774908083413963666e+00
3.718888817892818111e-01 6.368780384971824304e+00
8.679569716851023742e+00 5.045084742288173274e+00
4.681436886333659508e+00 4.800962814639530229e+00
6.969047195532135142e+00 3.973843263394282843e+00
1.222279106522159431e+00 7.720058133189398930e+00
7.315929506048048481e+00 6.080558405581074410e+00
9.859840842024836238e-01 6.781960548489252005e-02
1.141404521447831888e+00 2.487345520596613291e+00
6.728307570453235797e+00 6.439862768286046979e+00
7.436165505584671820e+00 3.503481831286966219e+00
3.225277695246375753e-01 6.945919283917927345e+00
2.234788959802711528e+00 3.571430293890914598e+00
4.795411792683312413e+00 5.508436500813731485e-01
7.606619059831110086e+00 6.189006018221959060e+00
4.124359806680706342e+00 6.535534613091877887e+00
8.047693301028818524e+00 2.968624354247130448e+00
8.679710724824499124e+00 4.904264391763067721e+00
9.356454856935925157e-01 5.858122735210731236e+00
5.851656766133903176e+00 2.331672491455831775e-01
5.303268608853244359e+00 2.462311644792028353e+00
7.003038476209377805e+00 6.389989873153832711e+00
9.920973574162346154e+00 7.265366586137929517e+00
4.773070103026224587e+00 6.095045247121845478e+00
5.331327373227169986e+00 2.240349927564579069e+00
6.778440350137962866e+00 6.691295455515127166e+00
4.905771756190505428e+00 5.166681854178856170e-01
1.417246510472134347e+00 7.556281573153449393e+00
7.065875600574083037e+00 5.246437178975059012e+00
8.007182662160319708e+00 2.214002165010594325e+00
2.016670830218705301e+00 8.160115102283471700e-01
3.060080976488064319e+00 2.985113949492236074e+00
7.631867499481153949e+00 2.321972897526368484e+00
6.455529708735207706e+00 5.433804487018612406e+00
2.377533962793900724e+00 1.329509357061559705e+00
3.847189331357302677e+00 7.835225920611769368e+00
1.380342462309225304e-01 3.946226273752248659e+00
4.173179529407267552e+00 5.170895021860529184e+00
1.689006012194179673e+00 9.782902767826735513e-01
9.910677649000012579e+00 3.617965851467719318e-01
3.870652820436120134e+00 6.881397794687261538e+00
8.743804956497005065e+00 5.701020564854077932e-01
5.050383492373184957e+00 7.250675910227467824e+00
5.788596519924265493e+00 6.158259590344398404e+00
8.894018911518507764e+00 2.027918405902120469e-01
3.884238412500930160e+00 6.389345238528435722e+00
5.527333647158140018e+00 5.287259472100402924e+00
9.962331652488547462e+00 4.055145901208678794e+00
3.408048644129269000e-01 5.047269774685728017e+00
9.060500738959886835e-01 7.615258464789887327e+00
5.061971272313185999e+00 4.242672707167809421e+00
2.811172772647891893e+00 2.133869290365512761e+00
6.782760158720220645e+00 7.082021811216606011e+00
6.741372972329626734e+00 3.631583566613860725e-01
5.966556383036049738e+00 3.883728434751273717e+00
6.288671568537984591e+00 6.684487426486950490e+00
3.933311015064279381e+00 5.011104734908687242e+00
7.726149366003452812e+00 5.094046332514897024e+00
4.916716690400166456e+00 5.984229794717520257e+00
9.682084557535485914e+00 7.041900918667082898e+00
4.367488431394994652e-01 5.538494383290813339e+00
8.958926684842472010e-01 1.741457751637343065e+00
1.545003697749081084e-01 2.654903219657800406e-02
6.164712587770184271e+00 3.685455794600132506e+00
2.843779560273851370e+00 9.504768187796850398e-01
8.329955565351834679e+00 7.223779747777363092e+00
6.459014972098335861e+00 2.172234896831888307e+00
5.798197804433691260e-02 7.438365102644931781e+00
4.546480894366241365e+00 3.168338242569527452e+00
6.360626890950948908e-01 1.511034401507647118e-01
3.145682198168406885e+00 5.131206823738199141e+00
9.722928733446112304e-01 1.731807735271535975e+00
2.882953312112321864e+00 7.582720523131735391e+00
6.623923703810374874e-02 1.163796901553906693e+00
7.656486875434468153e+00 1.061443626151454822e+00
5.431087191040600004e+00 2.151587441777383702e+00
9.804834372912107909e-01 4.867649072453372305e+00
3.966861582070383641e+00 4.381297335911826352e+00
5.264153444133000903e+00 7.338980128349256837e+00
9.602292417935681001e+00 6.141224817075585207e+00
1.409326000433175352e-01 2.849696909136085310e+00
1.410835576889697407e+00 7.591037729943922230e+00
2.847488576452883446e+00 6.551221820953221808e+00
7.534983364350718027e+00 4.390250658993281263e+00
1.590978018394092475e+00 6.559746498851836805e+00
6.500218774583750303e+00 4.571489262046734225e+00
5.322017340242701788e-01 1.269641410730093511e+00
1.355889136968809749e+00 2.506273879162493223e+00
1.619930942016660769e+00 3.272978474040562524e+00
4.135820335752811161e+00 6.441344603994341611e+00
5.272962889829967637e+00 4.306482411596303628e+00
2.464789140234865172e+00 6.565272833594021584e+00
1.048005447256148415e+00 5.789514962042527912e+00
5.681704007099900089e+00 4.937324994586464122e+00
2.961898765666797217e+00 4.523756594902383910e+00
6.968791359653298656e+00 4.097607695951427154e+00
2.011394019411031131e+00 1.260583031333557535e+00
2.016467980215066458e+00 3.582715708846430758e+00
6.430518183002240207e+00 3.145767399169303147e+00
7.545021843009346085e+00 2.427321004549984451e+00
5.832593949219387675e+00 8.632221202239049873e-01
6.533232629938789060e+00 3.955278389000327799e+00
1.402557736781816500e+00 6.046900390646328560e+00
6.979965067649858135e+00 7.834430880673615150e+00
3.863141130505287624e+00 4.887115614589683688e+00
6.449363422338660889e-01 5.282203938475086957e+00
1.484895957370176989e+00 5.629974791639460463e+00
8.341858341412178746e+00 3.693675575484577145e+00
2.616687731444930165e+00 5.906533502547115511e+00
8.902512118471583857e-01 5.819183691641129030e+00
4.309197805122866320e+00 3.814042499173210032e+00
8.896199888965405922e-01 3.425408458583255822e+00
2.475784098597433314e-01 5.033059559434715169e+00
9.836030969946801150e+00 3.916688134413169209e+00
7.065304976479183097e+00 2.819371207053743333e+00
6.675949107951262285e-01 4.351338174133093872e+00
6.142828347702118386e+00 3.720356811837948641e+00
2.545060504785974231e+00 4.603452253264800120e+00
4.106078250375905014e+00 1.302296670837542081e+00
1.247146155097865750e+00 6.684554969527463975e+00
5.976734884943994075e+00 7.348731622288070753e+00
5.997109601241447763e+00 6.909640257039333378e-01
5.500706865994193784e+00 1.207292671025955499e+00
6.316609774671878341e+00 5.028335530925473584e+00
2.788239143322454261e+00 1.145987475938532008e+00
9.088892278305728212e+00 2.218876642596624649e+00
5.705801843979751986e-01 8.067200531799869623e-01
1.568885142741669458e+00 7.521101891788885219e+00
2.676450734649097107e+00 7.595658144080287499e+00
2.729830103546664333e+00 7.768980068393460670e-01
7.329356831657363180e+00 2.267384278143594223e+00
5.634276053686980035e+00 5.172514970083519792e+00
7.665537813289268421e+00 4.274540137279442931e+00
5.934934808617711610e+00 7.563784764959002871e-03
2.541067713475517742e+00 2.371443746938081354e+00
9.157876836610460813e+00 2.554188854437060563e+00
3.202622576515802066e+00 1.072383696801110453e+00
7.781648524692550417e+00 2.498161428867443412e+00
4.482387454937891036e+00 7.435852043356509178e+00
3.110559576786455782e+00 2.577857683588204551e+00
6.656706910566781765e+00 5.349660204321541102e+00
5.436369127047363747e+00 3.822489256482414000e+00
6.069767458428957596e+00 1.891984798698715053e+00
3.467012442342895184e+00 4.559979900446919032e+00
6.161918248580688928e-01 7.757573616357806401e+00
9.125680805014269481e+00 2.164415898206298650e+00
3.699993222135711246e-01 2.121613991992464143e+00
9.239905329413373281e+00 7.868924279191870319e+00
6.534146252091992402e+00 2.138799366095478938e+00
6.511265550691588189e+00 5.172854475288614751e+00
5.124564282221570899e+00 3.507575947841337971e+00
9.683792122116217982e+00 1.887013834828099590e-02
9.904302986993229752e-01 7.558194985449777192e+00
5.926206644189691009e-01 7.153045326445146124e+00
4.094250920962442031e+00 3.417524807349557214e+00
5.748728594315455354e+00 1.882810478829086698e+00
5.236904622673688170e-01 6.497032332627314943e+00
6.318180368938117297e+00 4.744660155722793426e+00
2.259987214574383785e+00 6.219987354434031168e+00
5.657662058730123178e+00 5.024477985444868011e+00
2.869934079260118232e+00 7.797771890489268998e-02
4.086944466144776911e+00 5.179618026474130055e+00
2.057085936598730402e+00 4.545100282295726046e+00
9.549385802437678095e+00 2.409472330792838513e+00
7.470458711601790647e-01 9.830771881090250019e-02
5.492319287467347877e+00 7.261411669468246899e+00
9.366298346605864467e+00 5.861723908669849159e+00
8.314222271414067222e+00 6.548091151230859275e+00
1.103416506532972630e-01 5.184252091722287403e+00
4.683354469790935504e+00 1.599159991361055688e+00
5.392770451220081362e+00 1.984716504259841585e+00
9.986428440191941647e+00 5.783964619182927258e+00
5.930159548264658298e+00 5.933361881378340641e+00
1.426339595318101283e+00 5.454352965809356135e+00
8.102250631880380638e+00 5.156922159213726431e+00
1.650364514497216772e+00 5.014889341159198821e-01
8.867854759659088426e-01 2.142758052158801441e+00
2.306381987677403878e+00 2.944119969348081511e+00
9.666272776141530798e+00 4.712830513187877379e+00
3.302927385147790496e+00 3.500137010353121525e-03
6.265556265064610386e+00 1.512285618862019732e+00
6.693565809011881029e+00 1.791115764281308032e-01
2.588496069261863042e+00 6.562092076778316851e+00
3.706596746529011721e+00 7.193737523174173809e+00
4.725710488744877757e+00 3.030584875219873631e+00
4.034307204758835752e-03 5.876791043163359873e+00
6.993412661221979576e+00 2.589915532129358766e-01
6.388536524228828561e+00 7.979557589337611390e+00
2.446108508425609784e+00 4.130325541131412592e+00
3.446434992941587172e+00 5.800897620246595388e+00
9.765243015099072110e+00 1.443754160864238578e+00
9.625504125561466395e+00 3.248855864978236418e+00
1.467328429570697867e+00 1.609859596816328065e+00
5.792655408901081771e+00 4.368818554643745244e+00
7.998371261511499242e+00 7.975846538423023269e+00
1.247191939520890802e+00 7.828055622826276760e+00
4.211413325300240373e+00 4.993309844697374267e+00
4.002571770600477308e+00 7.464345377516611535e+00
1.733447927350456608e+00 2.266560931915602595e+00
1.037998161474281700e+00 1.632802660359752522e+00
5.573569664287250092e+00 2.414482187230830412e+00
5.781715879177261819e+00 6.424038351232659316e+00
9.309208136811264467e+00 6.015985131523367002e+00
6.750053425581671540e+00 3.651752816089009812e+00
6.195950489274661521e+00 6.644276563526776869e+00
2.605549662876256445e+00 5.658815028219144949e+00
3.894617804837745556e+00 1.710826438188286502e+00
6.130196846938614996e+00 6.667542328480182690e+00
8.807402717296703543e+00 7.587156134537080376e+00
4.922278777474663691e+00 3.930536684161697991e+00
8.028699006754134615e+00 7.250038303781031424e+00
3.017520043885588699e+00 5.207960492079370063e+00
5.432048225585768719e+00 1.721239245579142541e+00
3.785242825716128579e+00 5.355270675336996078e+00
1.110129190590843917e+00 1.760101025556084942e+00
2.730498101400335997e-01 1.205769734367212465e-02
5.976205760278949342e+00 1.863958776893428038e+00
7.514706622640655809e+00 3.671990384724649559e+00
8.088870739558984724e+00 4.991847811761174647e+00
8.900068330865540389e+00 9.413333047847656232e-01
7.971837499173552999e+00 4.365100559142158332e+00
4.034322344421857665e+00 4.219620727931491899e+00
6.875688704205037638e+00 4.832513071664566340e+00
7.986629104868016249e+00 6.884660606591480381e+00
5.328391135609431117e+00 7.821150051604097264e+00
7.308494479588802051e+00 1.790596329429702038e+00
4.811824172369798092e+00 1.013901813869702018e+00
8.215045603866236945e+00 5.429905750666036646e+00
6.997507703278857960e+00 7.696022146808125797e-01
6.968047537181942808e+00 4.381961478006843436e+00
7.433625454397031262e+00 6.786950163423335347e+00
5.743490507992510263e-01 6.013312554618241101e+00
2.217944266403300002e+00 2.960034499772999261e+00
1.611955099414841275e+00 4.676995995208272916e-01
6.884146852748507683e+00 7.443409028083567414e+00
8.063717413832767633e+00 5.420754976640503209e+00
5.121496000709181651e+00 3.225499368354254770e+00
4.363330081672237348e+00 2.384591619009538199e+00
5.084536090719220525e+00 3.998242205509504821e+00
2.972773799773352543e+00 4.712968573572907438e+00
1.078379866854008995e+00 7.753469522107215184e+00
7.229551509793416209e+00 2.097294296763783095e+00
5.666864589220375059e+00 7.074634611508008319e+00
2.101547434295657268e+00 4.365153411237050918e+00
5.724477616040230643e+00 4.103355306449012474e-01
7.490770889058150139e+00 4.111229307029892865e+00
3.369495583164416885e+00 1.962038879915831480e+00
7.025240293550957915e+00 7.238288479457823499e+00
1.592310982470924730e+00 2.590571071827605820e+00
9.780340510760510142e-01 4.938074825694847902e+00
8.098874985892836165e+00 7.617475036366321284e+00
7.649132180025032923e+00 6.015617169606155556e+00
6.184535203733221298e-01 7.159551514941306927e+00
8.833661483859206243e+00 4.875660309114354440e+00
3.407565148306680669e+00 6.881273748750878383e+00
9.384335475308400731e+00 5.428905042614537990e+00
7.846002605612079073e-01 7.428922327274686488e+00
9.599823468219936373e+00 7.838800473769442334e+00
3.171525725879576818e+00 1.085358989431211896e+00
4.980338943582259148e+00 4.897360794055972910e+00
9.825884846486182767e+00 7.908893655975425041e+00
6.170837959336918033e+00 3.661946408810673681e+00
3.291947146045945960e+00 4.851938848327908893e+00
6.916374718095585905e-03 2.823435164409786147e+00
6.595507355741034416e+00 2.513286032723907049e+00
4.532919281516752719e+00 1.908753929010714501e+00
5.888855552150012329e+00 7.437092665478393094e+00
2.553385425332686864e+00 7.076440273078648424e+00
6.294698319346925253e-01 3.761694482061787248e+00
9.304093748628091021e+00 6.779714437868981314e+00
9.888581284104434488e+00 7.031698931692026200e+00
6.858954647219302814e+00 2.673808975364883267e+00
9.749919617737388577e+00 1.668285765237548013e+00
2.900680491370510872e+00 5.650473590650501698e+00
6.811077308542888176e+00 1.796187558142753105e+00
4.256453806972638532e+00 3.628215921906559061e+00
8.159054158206779928e-01 4.805791105036680833e+00
2.897359513788562158e+00 2.186299015116349054e+00
3.434508390453180127e+00 2.119719493184479830e-02
4.561109827315630305e+00 2.322657616279835580e+00
6.724152772878326800e+00 4.672899928255374036e-01
8.498253171071276313e+00 9.990563079253238499e-01
4.542555517736525772e+00 1.043171460718753885e+00
5.241024368171471437e+00 6.979009502160202771e+00
4.053258653650944510e+00 6.390186771677231370e+00
1.001299128592210153e+00 2.851498822756480145e+00
6.584776891044485936e+00 2.355107175408754472e+00
4.003777481362734036e+00 2.562342324202985466e+00
6.078308363853244245e+00 5.225756354962880046e+00
9.568796360830157610e+00 1.980705035455492258e+00
5.484491479135666481e+00 5.532196084389343405e+00
8.197839307887027971e+00 4.908898679796028119e+00
8.606743532696695453e+00 1.961541626156834361e+00
1.378476199311017281e+00 5.467679242355163893e+00
7.370645571341022162e+00 3.156709002568565126e+00
4.095496146098852819e+00 6.577091493558359758e+00
6.830806704533474161e+00 8.418243064739998616e-01
3.997768479141194931e-01 4.765418807859955308e+00
2.849955346127353906e+00 5.333901802800092184e+00
9.013411908439028508e+00 6.283231914934266804e+00
9.549044513403250889e+00 5.166583641067582278e+00
2.434782316639212407e+00 1.150167913252148288e+00
1.396145379697057987e+00 1.404887653397800307e+00
2.046355852103020290e+00 3.241853988205623871e+00
7.454765735085233658e-01 1.546491684501603459e+00
2.566169277516114899e+00 6.739228617638488572e-01
1.685755345845765252e+00 1.994331790334618049e-01
9.233133644698364506e+00 5.451257015725961885e+00
6.312182514156088331e+00 3.904754597902353019e+00
1.044198397325166727e+00 4.647848368819250453e+00
4.535749538644162637e-01 3.407727193014293832e-01
4.422478097204153080e+00 7.205820259199491318e-01
5.020481038768775939e+00 6.670336245643437856e+00
7.244624500151736868e+00 8.711948283665185144e-01
3.975780666869233038e+00 6.101905107012276730e+00
6.605867337871776712e+00 6.926179743565426428e+00
3.088940986137146183e+00 3.218238004722170587e+00
5.089368646380103556e+00 3.381132846252818069e+00
1.367301387211304897e+00 2.466146700500636335e+00
4.053657294259406463e+00 3.283658506617197936e+00
5.871293467392871612e+00 1.069800661758454119e+00
7.194293554015315451e+00 5.075356620391237250e+00
5.659446280621889258e+00 5.615148829377215378e+00
2.300558198492553608e+00 2.099066860593545414e+00
3.427044822414602177e+00 7.552999569212205166e+00
5.429576884940160220e+00 5.705655788617134405e-01
4.270886986210960856e+00 1.051680270951924179e+00
6.905057352237619739e+00 2.162051215737394116e+00
5.519681572555322546e+00 6.631116644391141790e+00
1.399203463137199677e+00 3.593965510727326063e-01
1.934072283683533344e+00 6.374715281852285642e+00
3.088961365404661041e+00 4.043348533360275887e+00
3.488860866310440123e+00 3.885657558234601794e+00
6.316121254652746764e+00 4.114719288054208945e+00
7.343017272553269414e+00 1.565146491997174039e+00
3.639591417733546663e+00 2.421095098988211625e+00
2.262512933833360496e+00 3.661368938685747310e-01
1.335592819345831073e+00 5.076918407255216259e+00
2.895017007244859997e+00 5.063071934493913240e+00
3.822337465165721593e+00 7.665467397163250318e+00
4.089903033461875559e+00 3.173404347855079521e+00
7.309619029901781584e-01 5.208094741029597685e+00
6.883302745378136578e+00 2.099221298566654070e+00
8.503636190745011980e-01 1.621729775866179502e+00
6.124353928040267903e+00 1.549436414627265890e+00
8.070216166804600189e-01 2.530240823417924112e+00
2.296598987609702824e+00 2.659413864230478985e+00
8.446721580738941526e+00 7.449184828146537818e+00
8.633110487081863127e-01 4.282502609550090433e+00
9.256462302462052705e+00 3.293215461052200865e+00
4.547851455101874052e+00 3.651215758840887560e+00
1.307889567417765964e+00 7.333501769970532713e+00
9.033110723849732793e+00 5.341487106126264983e+00
3.926328519926048699e+00 1.202644149830094378e+00
5.198485479791465913e+00 9.486707054351448676e-01
5.198955615173865397e+00 6.416553168602008306e+00
4.864589988077842264e+00 4.342335094156575259e+00
5.758059667301229645e-01 4.486501815461446441e+00
9.718441135007036991e+00 5.183406547114177698e-02
5.721001829216105783e+00 1.614531316370741543e+00
2.589336725632440661e-02 4.815555875279690312e+00
6.852006890672318384e+00 4.173153869101168034e+00
3.585721882196940768e+00 5.841049885045546119e-01
6.035951539800732402e-01 1.161224843018803021e+00
5.390457097699504985e+00 5.457964507564967427e+00
6.458836330393924463e+00 7.924679560578185011e+00
7.114751993942851627e+00 7.047395717110214619e+00
3.677198230832081638e+00 6.091353952464262811e+00
6.474248333515573606e+00 6.770848921621921868e+00
9.546125819500911547e+00 3.452994968465426417e+00
2.721863210871988681e+00 4.602192781297110180e+00
4.801372960192917816e+00 7.705465512142842144e+00
6.616774459074642678e+00 1.790218171477117259e+00
1.819960537997423744e+00 9.875269014569774129e-01
8.591371646724116573e+00 9.583588700376042269e-01
7.992725566903002843e-02 1.993234999330040225e-01
5.844849333647817780e+00 6.063241612036573969e+00
5.472065730354168878e+00 7.988592543336522134e+00
7.607668155447285585e+00 3.784347891783304441e+00
6.643102350367255049e+00 5.434647041688389635e-01
1.773984570256287308e+00 5.372707790022629659e+00
3.108306862206533516e-02 5.003508804446175517e+00
6.065737611105218363e+00 1.961519536914634543e+00
4.643598540028119892e+00 3.853000132875577854e+00
7.056039701561688915e+00 1.120451368699315609e+00
8.546121612501934806e+00 3.081337273341845595e+00
1.794113117644593469e+00 1.599384959825072450e+00
1.816814699326475546e+00 7.827959904444687922e+00
4.749204988317547560e+00 4.521800115364538186e-02
8.605386277151030328e+00 5.807156733076883626e+00
7.946091001831608658e+00 7.827956532242470011e+00
1.948413700252134007e+00 1.617767138366148494e+00
2.996014940534763582e-01 2.237626289502872012e+00
4.552680557982645482e+00 7.276460888593652143e-01
5.879617631346329532e+00 3.761583083735120958e+00
5.273082250752457512e+00 5.200672423081153184e+00
2.514225858031601035e+00 1.873403882035156620e+00
7.911930872935446502e+00 2.945214581092816530e-01
9.252589944211242923e+00 7.655986394314577836e-01
9.833521330943145955e+00 4.154385380568430541e+00
6.974716453227048696e+00 1.545410335575463812e+00
7.053407774521397222e+00 7.159360751947088986e+00
5.380400652423650953e+00 4.983477333251165042e+00
9.277641371794164371e+00 4.604313049916514800e+00
7.396525106345276157e+00 3.785845503673422208e+00
3.245906160218282821e+00 2.014667723105752373e+00
1.521169205958778914e+00 5.347057552164320882e+00
3.548950003970646527e+00 7.812154660597571798e+00
6.526263733930943722e+00 4.887757768662688740e+00
6.102621498964665214e+00 4.550916554753996479e+00
2.418467061427576059e+00 1.088952612737650760e+00
7.249362353298999473e+00 9.741300354953468243e-01
9.107106190950133850e+00 1.598830936046259588e+00
2.336887990101079726e+00 5.051458816009427366e+00
5.497421406604074967e-01 2.876264913437935888e+00
4.948506292314549526e+00 7.024165986694075769e+00
5.002866693836283130e-01 4.020202917971549716e+00
9.179267486803514231e+00 4.261154364576329456e-01
7.078649456110623461e+00 5.352072031372197003e+00
5.711998730688349291e+00 2.899315626489035402e+00
9.301194462585252509e+00 6.116928313162203423e+00
4.934833845417263554e-01 6.461609214319785188e+00
2.803129262686960832e+00 2.550168851817797844e+00
4.314472593774977938e+00 2.695435925050260195e-01
8.827887352125616260e+00 2.213248022832392969e+00
9.963681154582427979e+00 1.094562216356139039e+00
4.455844296533264526e+00 3.490309674150264385e+00
7.904952423771515413e+00 5.118314041411805349e+00
4.300509165604287531e+00 2.510657200995868976e+00
3.535530927132557455e-01 6.079776340910736820e+00
1.992539833750369693e+00 3.770423361471455515e+00
2.437576839520605443e+00 6.202816568984821366e+00
7.440045855029832289e+00 1.281163757792738167e-01
4.832693197124814155e+00 6.736002830142302500e-01
1.297081301227359651e+00 3.943984230555559023e+00
1.669697761803745628e+00 7.810931139126555678e-01
5.987885183562041469e+00 2.163388649231863248e+00
8.492880008181625584e+00 2.067278622662582777e+00
7.296238076778115200e+00 4.814838307917090887e+00
9.026366633635747760e+00 5.512827871326289042e+00
1.346264410715780624e-01 2.699803153070953421e+00
9.609711840192769472e+00 6.729206608363113240e+00
4.891723346161577446e+00 5.431641576584997466e+00
1.175924900814986351e+00 5.008548088042628521e+00
9.555903456889410563e+00 3.073666041471678767e-02
3.068913779164964772e+00 1.829269171426414431e+00
6.547982738447068130e+00 6.530100050174748816e+00
6.496809172155177947e+00 2.750357108197530209e+00
9.136226188448583585e+00 3.237695834952875273e+00
7.541022558794648667e+00 4.484630097669311866e+00
1.421930376066188328e+00 7.713228610895928483e+00
4.810373750587206843e+00 2.351261202724583832e+00
2.916044842174305707e+00 4.879933045264317926e+00
6.595029498178900162e+00 7.912994510714153940e+00
2.521509452247271632e+00 3.107164995832845555e+00
9.444946981829560606e-01 4.613679061983388507e+00
5.968397064029536736e+00 4.508732362079461709e-01
5.980729716604434643e+00 1.755528038026874071e+00
2.019020244095104388e-01 6.802559894610276103e-01
9.782396242246292672e+00 4.826641520177427758e+00
4.036619041331878321e+00 4.330328753335249914e+00
4.342012119054979635e+00 5.568731602855208962e+00
9.130702308913244636e+00 6.120765559359070629e+00
5.515115022392649280e+00 6.622461847642778565e+00
5.846184343147202256e+00 2.289142608032308068e+00
8.062348485289934530e+00 1.358109836846675300e+00
8.611054612660046459e+00 3.739490778236573831e+00
4.254134286690528732e+00 5.391820915969974592e+00
3.249705511189228346e+00 1.428926320221304280e+00
5.691432220990717994e+00 3.226548868686328397e+00
6.582648836396343128e+00 3.384409143845840795e+00
6.818638150938243214e+00 6.096253740025024292e+00
2.833832244286123903e+00 3.443629915682397069e+00
8.618044246635486516e+00 5.552850148157334687e+00
4.749868743344426214e+00 1.386696971303240211e+00
6.844006516546081720e+00 1.329454398102287271e+00
6.509903904751418224e+00 4.767524514349513964e+00
2.605534728955454238e+00 2.154782887502865840e+00
7.269109436108356359e-01 5.642438621585833758e+00
3.876126527052827786e+00 4.355934616537762594e+00
6.358308604218595228e+00 6.170837229979746041e+00
3.406159994494546428e+00 5.080153818173096525e+00
5.647617758804235777e+00 1.727015191301505048e+00
9.835944932908196492e+00 1.189973372110403993e+00
6.801878579691463145e+00 6.661274270791987639e+00
8.927091534682595864e+00 7.414540423736593056e+00
3.543624298549197249e+00 6.171683478860351180e+00
1.943341919366421422e+00 5.318979198790942498e+00
3.557334512891471512e+00 3.159418208420692764e+00
5.115264057437888034e+00 2.041250249976512166e+00
8.593431418039271463e+00 1.067872451004481249e+00
1.305482029129112487e+00 4.397364474920391508e+00
8.706742536101945262e+00 7.594569941509818456e+00
5.810817622964679074e+00 5.923434448391831531e+00
9.003928017634155179e-01 2.564324986279642893e+00
5.741669051448705652e+00 6.420748905172334986e+00
2.984203203287063566e+00 5.556377635079943644e+00
9.148296726583390992e+00 6.444304859083548997e+00
5.041766405915195648e+00 1.147627061271269788e+00
5.541714127512689103e+00 7.300991080438219427e+00
9.330026081989640119e+00 2.234706282851431247e+00
6.524261137582827885e+00 1.731925223927449409e+00
8.112910856860850117e+00 2.292742730830355846e+00
7.225794025748545124e+00 1.971324676977409318e+00
4.683079099389081179e+00 2.178712147516278286e+00
8.935113404912861768e+00 5.651593823354090773e+00
2.793759532468350848e+00 1.742783298061727493e+00
7.153591041035085141e+00 1.813505638723227342e+00
5.589358143538259327e+00 4.345697954797004492e+00
3.236727942775148303e+00 2.795137670561341992e+00
7.176038685354830804e+00 5.465758755171600036e+00
7.304951191432764723e+00 7.229761130019157989e+00
4.250710016214670262e+00 3.244179149946976537e+00
9.865818100761149623e+00 2.293997000379232709e+00
6.147008472682733426e+00 5.877101910189328926e+00
4.576449556630861615e+00 5.688309221634210822e+00
5.467696864624453035e+00 2.003073767240534764e+00
6.322302888372584917e+00 8.492408496132242135e-02
8.805274459373089613e+00 6.372335871275689456e+00
9.654041383157164091e+00 8.298289152076447905e-01
2.945344072955069503e+00 8.800915923866412527e-01
5.361709416444515597e-01 4.359982803041626553e+00
4.010703693986003238e+00 2.909521781390726147e+00
5.052639835026903725e+00 1.399375359049560785e+00
2.942845705326177175e+00 3.054275544738693782e-03
1.865851640525505450e+00 2.336453552608830364e-02
8.959942854830257986e+00 1.104720323188233877e+00
2.607018946735457643e+00 3.716615049506251545e+00
3.401213449828954793e-01 6.054113601864393068e+00
7.367497854643211497e+00 6.935521915494788026e+00
5.604699580686014926e+00 3.438981277768871969e+00
5.176645371920686856e+00 1.839393663465765272e+00
7.556705654792099658e+00 6.734827168094853711e+00
4.202116367503806238e+00 3.322625935819981002e+00
1.252722356751856392e+00 6.028475513409634168e+00
6.632150713930677455e+00 3.857709513731970574e+00
4.401075516141824906e+00 5.254318229632627180e+00
5.090615563505684449e+00 5.406370845330199515e-01
6.368944796876666814e+00 4.725817806178929992e+00
7.562694339719695513e+00 6.974098081463369070e-01
1.965137388269256880e+00 7.939145676923252459e+00
5.189310580822832364e+00 1.734233420845295193e+00
5.014826877103332414e+00 5.106309728976905937e+00
6.669280260394032211e+00 7.187130833722635614e+00
9.310260040073522703e+00 7.977027424003733103e+00
4.966198973899865976e+00 7.610544959782057362e-01
7.834791953445195745e+00 2.485537542507461062e+00
8.956038024629656036e+00 2.549802939720203554e+00
5.594800898031014214e+00 5.025650893777330985e+00
4.032348245658585739e+00 2.008907803798669178e+00
9.342113504839486993e+00 5.498119415558233136e+00
7.155522751927092528e+00 5.031621574927580554e-01
1.113828136295627047e+00 5.987486997664980493e+00
1.084149015282268591e+00 6.026607317082809168e+00
9.625978221205715002e+00 2.671160806780802588e+00
5.572014899473717087e+00 5.706314795059049594e+00
3.091371690138222661e-01 4.488854966776019140e+00
8.662446446915808451e+00 4.641277833161026933e+00
3.723515496503413402e+00 9.341240168320830151e-01
5.503939585446033789e+00 1.486677494200876914e+00
8.944005750099537355e-01 7.985851612072347727e+00
3.507356398261018970e-01 2.705540205726252978e+00
5.435986557296821786e+00 7.848307648180051110e+00
6.679567540782917590e+00 6.383969328533082965e+00
3.826381706122494730e-01 4.223245779362883034e+00
4.325142725660100496e+00 5.156329265193678069e+00
1.849907592200497053e+00 3.189464841814954710e+00
6.005172698384741992e+00 6.523907417983517476e+00
1.406305055082069932e+00 5.562945276950002516e+00
6.289070489859383883e+00 3.655054866905506294e+00
7.562208978636811629e+00 3.715315679503746082e+00
6.925018360847258414e+00 1.241803474605323032e-01
9.191777832243074542e+00 5.856172190288617685e+00
8.010760015997751893e+00 8.560347509409496070e-01
7.291504906756728133e+00 6.131601285335993801e+00
3.439962683047068648e+00 1.362884757490134824e+00
2.632326007566004655e+00 5.066915884929954039e+00
2.266652304948668650e-01 3.138003603118876050e+00
5.199418150252713033e+00 6.542276249444999081e+00
6.491694460630256458e+00 6.109270129975499231e+00
2.603549504872875175e+00 4.423471984986647954e+00
7.238246810467336978e+00 7.858835620945133549e+00
3.263488815465862558e+00 3.961747603066800849e-02
4.361041282312001499e+00 3.898746823292646546e+00
1.169110528658201531e-02 3.099078828619925119e+00
8.495797405393414437e+00 5.526867336657552698e-01
9.759601155297891850e+00 5.065427226048544895e+00
2.802883014131150041e+00 2.037358283990613472e+00
2.884398756559597210e+00 6.567602639078346627e+00
3.937658786556887947e+00 6.642255014994392859e+00
9.203571859678586264e+00 3.740431357797747047e+00
7.598091548742388568e+00 7.255207205915526814e+00
8.167293994295514281e+00 6.067149913942903261e+00
6.188781570385940789e+00 6.562022097866159420e+00
7.497898333618358002e+00 3.022625241341545532e-01
8.669016669065932490e+00 3.754646440623361059e+00
3.961427147452696307e+00 2.471072940598102008e+00
3.052241531730679469e+00 3.138664159400770259e+00
9.540395272256427361e+00 1.063635496037775852e-01
6.062721904305971243e+00 5.234104205505805574e+00
2.483531126569502590e+00 6.539222103933600927e+00
8.320444325438314692e+00 3.989093283475996010e+00
2.049193960615824928e-01 4.781914937336897431e+00
4.906228273956090291e+00 4.606970720684263831e+00
2.122080712666693181e+00 2.560817492534518180e+00
7.894182720398746689e+00 3.753029589661222687e+00
9.972507564950822356e+00 2.075534837568857149e+00
2.815404759206639795e+00 2.708363406068621693e+00
6.192528703943938950e+00 5.286404922542312868e+00
5.275715089979904349e-01 3.825360116632771756e+00
1.267959508535011492e+00 3.947765012827641584e+00
7.231496721394039540e+00 3.348690266536509696e+00
9.269768805627174757e+00 3.537641620553380939e+00
7.917114116288813008e+00 6.521950458842056264e-01
1.429459304816856902e+00 1.486413805737509364e+00
8.364712718371066558e+00 6.987347742961412145e+00
2.604167467305829042e-01 6.347892439404000164e+00
3.837352204127288946e+00 6.333120314963879949e+00
2.741241903391050450e+00 2.522342543176026020e+00
2.348813559827950037e+00 1.035023126093788548e+00
8.904813080304695205e+00 3.742136819554617411e+00
8.899687949243531904e+00 1.205624672339806303e+00
6.309831344436922507e+00 7.531686241765991774e+00
7.922585115206143058e+00 2.559681612121913474e+00
5.131708011461865837e+00 1.087909217982810262e+00
2.653422303204275856e+00 5.907250038329070030e+00
5.097229046519632156e+00 5.829342594721379278e+00
4.151451825647956007e-01 1.583794014621527246e+00
4.041914083481451314e+00 5.021340198809972399e+00
1.318316621609741945e+00 5.477529630643420688e-01
9.383292846764234696e+00 3.568774950345039443e-01
4.004085306967120061e+00 9.309004577917008305e-01
6.746801244125141039e+00 7.117106998165320775e+00
2.431620077759459875e+00 7.228927860193722132e+00
3.485041444095354990e+00 1.239618913566867597e+00
5.246538019812348352e+00 3.955674747943637826e+00
7.098377204619471748e+00 3.807525810842644631e+00
7.125859808159618058e-01 4.317017965280520286e+00
3.274462033334637479e+00 7.853451447922378037e+00
4.446128952369850396e+00 3.960170636230127883e+00
1.728260780988922773e+00 7.425027989594745748e-02
1.677419204002412734e+00 3.775566789234656717e+00
4.696326819087270898e-02 2.901463240981963843e+00
5.311843240329824134e+00 3.341818652876182405e+00
6.710796440119422002e+00 4.502942556275071340e-01
7.190119178858418891e+00 6.547245333731249950e+00
8.789291927258730652e+00 1.457494109059069842e+00
7.139211650425152378e+00 1.587909902533502837e+00
4.930234595437678280e+00 2.062629422507056276e-01
5.794938075138471589e+00 6.593013345481856469e+00
3.354162952073375337e+00 3.211652208416397869e+00
9.604801031022939029e+00 7.963683538732417411e+00
7.411707775918059404e+00 5.835578039661386107e+00
4.887009427005926554e+00 6.697185899896648031e+00
5.099384373338844867e+00 7.019797289811214647e+00
5.530699821630625124e+00 5.255129135677428565e+00
4.335313898839769919e+00 5.616448588624426641e+00
3.013247988815627387e+00 4.028951184334057523e+00
3.650783662153443743e+00 5.866196195364772770e+00
8.830145323006451719e+00 6.633054823775213826e+00
9.691755432498949663e-01 4.018451337674092905e+00
8.465952762940229803e+00 1.204597426409456773e+00
1.237671405316146389e+00 5.501579288884045127e+00
6.140372404988029054e+00 5.556828760477486640e+00
4.240384838146683322e+00 1.652521988134623143e-01
8.987376502956438529e+00 3.812610268837470784e+00
7.729602161192561383e-02 3.618494892136198793e+00
4.330889683186029515e+00 2.315739134465546023e+00
6.567439082619202395e+00 6.628731007442217660e+00
2.484331791233977071e+00 7.286051659014123771e+00
3.117531399786255264e+00 7.212327901990454926e+00
6.155828585046762669e+00 3.044195690713635827e+00
8.651802302654337140e+00 5.214651627411148738e-01
3.986661244179738883e+00 1.911572032305535629e+00
8.537237289966824960e+00 6.131580225749298840e+00
7.173946217137476822e+00 6.496422603771456750e-01
7.651298314730833994e+00 6.096299708080335833e+00
2.554011549252832580e-01 4.563681311772612048e+00
4.125410091178594030e+00 7.280695750845533887e+00
9.696608344813560265e+00 1.487722083386106675e+00
4.712421880698003385e-01 3.399318438603168957e+00
9.113397581088275246e+00 6.816613289039569423e+00
6.614089098805274958e+00 2.828044331554613322e-01
3.807885862712777403e+00 1.265259259550362003e+00
8.847738439066835880e+00 4.114347526201493466e+00
9.343366112344057228e+00 7.964549294889297748e+00
4.002422318510636678e+00 2.770806110095589858e+00
6.001839191881207292e+00 6.756748910083531179e+00
4.470270471510227495e+00 7.386699186032370967e+00
8.831040396844983320e+00 4.820397404871119562e-01
8.102867767779120101e+00 1.647799837467014861e+00
5.647392007975144068e+00 1.838246140852714205e+00
5.898188471065843430e+00 2.243085525305390959e+00
3.554226826083513036e+00 3.671637864869611967e+00
3.696928676564020577e+00 5.968308763143205908e+00
4.061726537640883095e+00 8.296505339913169408e-01
8.096513022666618653e+00 4.129538214125830109e+00
4.292232004234958431e+00 7.382651255073913177e+00
4.923073381416563699e+00 5.372635384427269400e+00
6.123321268168159470e+00 1.675843252330476929e+00
1.809018296169753182e+00 6.667402464784734306e+00
9.773303083673932079e+00 1.980142560593982637e-01
3.880190318603697008e+00 7.620663821026426810e+00
7.947844206520402466e+00 5.605363229520386348e+00
3.374320634299570187e+00 5.839500063164695831e+00
4.220382328134865801e+00 1.889474726041170172e+00
2.926026248091060378e+00 5.321767755122580823e+00
6.684783053748501125e+00 2.786781345665324316e+00
9.548000936972540487e+00 4.647612726368167024e+00
4.956647660066122896e+00 4.294552083932277498e+00
9.896035073018360606e+00 1.872447335653913747e+00
1.829471603312493588e-01 5.391985816431327017e+00
6.550785920641746252e+00 2.698731758471254238e+00
8.292073016609297298e+00 7.531009683254446863e+00
5.107741148648500484e+00 7.501116083070124674e+00
8.690442797841415157e+00 3.854589921465264801e+00
9.819528778351088505e+00 5.466681355860227853e-01
3.479671327444587625e+00 2.059373462126457888e+00
7.457591852461757931e+00 2.273211770183539926e+00
1.712458871913601355e+00 7.205795267661273762e+00
8.550615559991086911e+00 6.928832389067667741e+00
9.121028900700156594e-01 7.469186017703545843e+00
2.197557933387148665e+00 5.814785044510085932e+00
1.173137956298734297e+00 2.998760174559236269e+00
9.413081372385477152e+00 5.269545563485483974e+00
6.378029006025991876e+00 7.472713722514534140e+00
3.271353711187654500e+00 4.901410151886331334e+00
9.657077055732464999e+00 4.083536145866077938e+00
1.771084449650839332e-01 1.135172868109544098e+00
1.414558687479010590e+00 1.713446662728410175e+00
7.037805967969415377e+00 9.981743606775861366e-02
4.049719571699702314e+00 1.621717285707712897e+00
8.464227958197620083e+00 4.700365902288160314e+00
8.527320793197606719e+00 6.076719627071093477e+00
3.704591684129066920e+00 4.357337562160834565e-01
1.678342655771549730e+00 3.024920574987783439e+00
3.947369849709404299e+00 7.454829052893661157e-01
1.184615677093425745e-01 6.655728851013281933e+00
1.400962054396035494e+00 5.713223111976413193e+00
1.265879475309908964e+00 6.011856282672131790e+00
6.408306046172977055e+00 9.196699507674175322e-01
5.469532243474695132e-01 2.069442530229311572e+00
6.566624963548051142e+00 2.320165858896112709e-01
7.624034655618520340e+00 4.618345402862026106e+00
9.017554353047914972e+00 6.469519022626957216e+00
8.592364984736077460e+00 6.494169405267201434e+00
5.629158758957031328e-01 7.252236027324048706e+00
1.196377147589070544e+00 4.246185060031699265e+00
3.983419621019069545e+00 1.871652399871816641e+00
5.078679019822770258e+00 5.075689711110810798e+00
3.690945948403835608e+00 7.618464973339531987e+00
9.582180567082261291e+00 5.752783406535943556e+00
8.591101586394231049e+00 3.801512946007310489e-01
4.919993049056200718e+00 4.614394530951795304e-01
9.874509645315773909e+00 2.143477284131591887e+00
3.562347396932836752e+00 6.014809546780575999e+00
5.109428309505206656e+00 2.469857931808130402e+00
2.530000291311505833e+00 6.170212622942543135e+00
9.987557528395074158e+00 5.994469074107167117e-01
7.099189909751014937e+00 6.632057342458121951e-01
7.783577248299622386e-01 3.322910464268121089e+00
6.968706650214080867e+00 7.601389044616883695e+00
9.948187852581535040e+00 2.715416336771498962e+00
9.287529583312007730e+00 8.223800623308523683e-01
8.702184082014735367e+00 2.632327512616483567e+00
9.518733799384296645e+00 3.150303485998309228e+00
1.739724073185873188e+00 6.801977460373406892e+00
7.065936596588323404e+00 7.268791071183944297e-01
4.386917950501986851e+00 4.813824027876664857e+00
7.475132170872481829e+00 1.711552616378034131e+00
5.542014636763551216e+00 4.339157196500122105e+00
2.166032159377095923e+00 2.183073992589468659e+00
1.814765094645488519e+00 7.477285681309323806e+00
6.141254587030502421e+00 2.610843821120577779e+00
4.732868775073912460e+00 6.584918411119566883e-01
5.540144067965698582e+00 3.504757180512474868e+00
5.779417310606379310e+00 7.442350731415625198e+00
3.586511412046075264e+00 1.934487343350115296e-01
7.904980267261640492e+00 6.987231234949476288e+00
6.878959832484595971e+00 7.204256291986239624e+00
4.276227734060932484e+00 1.973000215959972437e+00
4.088003817417393826e+00 4.344941206909887832e+00
5.921937448333359555e+00 4.610485266901216406e+00
5.026109613914465868e+00 4.740606038808063083e+00
7.397300354699593683e+00 7.836704507575360523e+00
8.196533753899078789e+00 2.273963760223882247e+00
8.759854787709564494e-01 3.273268437658504837e+00
8.694625489996839818e+00 2.254054363963716945e+00
2.546245453143785031e+00 3.239116133370636419e+00
3.349655328283327460e+00 3.535448926194191266e+00
1.712314825134420015e+00 5.238101580549957781e+00
4.638427452978439725e+00 1.363673632957159931e+00
9.553849131691162455e+00 7.782866728720557958e+00
3.336005860345174767e+00 1.347067982234085193e+00
9.057530848857172856e+00 5.635134590218045858e+00
3.465529138336307380e+00 1.562178546421371550e+00
6.908222197311802759e+00 4.804570836994274785e+00
4.835808195418071165e+00 7.096506060924154369e+00
3.727773151084292635e+00 4.372576978370180889e+00
4.840697097600984655e+00 3.894947967733951799e+00
1.061475137580047967e-01 7.785861017043657739e+00
9.081366021624624807e+00 4.338115428389537342e-01
6.271724589496030511e+00 6.921301936922154674e+00
8.659392666466169786e+00 2.014424361465755986e+00
1.230700838516410878e+00 3.223364822391676654e+00
3.841514177367205463e+00 7.876579474799273228e+00
3.089471060751993736e+00 3.683758931154330618e+00
4.550096476327667006e+00 5.374252433997447120e+00
6.439074985905191895e+00 5.453577111691819468e+00
3.842242336887985665e+00 5.299167612601057620e+00
3.041596858681359095e+00 5.517557656289151069e+00
7.331020531743326352e+00 4.912528447175938950e+00
4.001093776102272237e+00 7.942052612568588188e+00
8.240323824617334481e+00 4.475950486244717474e+00
6.221265211226007175e+00 4.761458110567662771e+00
3.148794329868099595e+00 7.624997352467085321e+00
3.596685250828438818e+00 7.511933024302334339e+00
2.071184520888246006e+00 4.947860731365368636e+00
2.579432832526197039e+00 2.239635504305904412e+00
1.214558314505261860e+00 6.753607942925149210e+00
1.210397015283424249e+00 1.467965569308504747e+00
1.110233076390544360e+00 1.407170276161121336e+00
4.613384955848774283e+00 3.936784814095013907e+00
6.904185629830750237e-02 6.054992581565270982e+00
1.130292183691018471e+00 3.618391766132642573e+00
7.937173620807456587e+00 4.074618358306214105e+00
6.391485554733293384e+00 3.760003404616963252e+00
2.564540366398599947e+00 6.634268080890749708e+00
6.117775219818638810e+00 3.649253648162038566e+00
5.889242697536595017e+00 5.472195796147852676e+00
3.548828466998743547e+00 4.495381017273028412e+00
4.749612715411317687e+00 1.369604910822154409e+00
4.477313801334943832e+00 2.589585766889738849e+00
9.985723915521804273e+00 1.225539066736591742e+00
8.287290798158510441e+00 5.422064282439054139e-01
4.722931991892349579e+00 1.828047180974574637e+00
1.057522991313143423e+00 7.133804344299786493e+00
9.762591001208756225e+00 2.817467768104584991e+00
7.383807077447716694e+00 7.023161149396967673e+00
7.945960328227508640e+00 7.861545466529599402e+00
6.069555300256124220e-01 4.372761969871330479e-02
7.756680488271380014e+00 2.185350260214237395e+00
1.818481499396197298e+00 2.851526444569056906e-01
2.321991046600435649e+00 7.324860132867891949e+00
7.445853405749314202e-01 1.297225693811030034e+00
3.053465471391809682e+00 6.046509067431832030e+00
5.610781467865595395e+00 3.730150057850481815e+00
7.329839940113506813e+00 4.110731394866612654e+00
6.533394584079463385e+00 5.760648260662923903e+00
5.372226336282275305e+00 7.824858593792027861e-01
7.915906959598140169e-01 5.828210279460614984e+00
4.172966786467732447e+00 4.600765852122854938e+00
7.649568777020431476e+00 6.108696892866166017e+00
8.776814777652040434e+00 6.087929836921002646e+00
2.334207183264236374e-01 7.504365658450582011e+00
1.854541223916231774e+00 6.613309557615457024e+00
4.814330502719958993e+00 7.967422420313408082e+00
7.976945119439639242e+00 5.342246631455238592e+00
1.975042298238640637e+00 6.691673128798161230e+00
9.848561680873450186e+00 1.537147714034050594e-01
1.941326598231789546e+00 6.946341574655150453e-01
8.159670944221167233e+00 6.418727917260557803e+00
1.895984697089853066e+00 2.083173186853587211e+00
8.895705359026150560e+00 9.698601540210116667e-01
8.849308419548481908e+00 5.927468712553785046e+00
8.720962081772400509e+00 7.106007698936383399e+00
9.941960370840907668e-01 1.967216311009806873e+00
4.741049262652450302e+00 4.260619916210815816e+00
4.302800910993570760e+00 2.567986641425556549e+00
9.022519203884101557e+00 6.558034067569886716e-01
8.646708246626941374e+00 1.348408470409956372e+00
9.440227916963335630e+00 7.545657324122527321e+00
7.405136374973299240e+00 5.669705673989565931e+00
1.028150269447229981e+00 3.591402675056286853e+00
8.365060158650838851e-01 1.625712037214306349e-01
7.008612333356224688e+00 5.675913303958168399e+00
1.594319301205481265e+00 4.309319578562095465e+00
5.720991685687236483e+00 5.417015193661987915e+00
8.052457878241119360e+00 7.717228036215461273e+00
3.454987162968847780e-01 2.080541555967764467e+00
9.787445485345935836e-01 6.646773567275054972e-03
5.654631484847514322e+00 9.533806201815488990e-01
1.056482324338353651e+00 5.324989762510147884e+00
5.532326267261513664e+00 4.528779012517194502e-01
2.457282336155361957e+00 2.774041538204840229e+00
6.553371343074200439e+00 1.382725768825431523e+00
1.615317316667075342e-01 5.933546632484375749e+00
3.508430841286807045e+00 6.829905110702703119e+00
2.978960577213927152e+00 1.868673139856424470e+00
6.036424717770164428e+00 6.399513843619597075e+00
4.198268472338076762e+00 2.211390877890250017e+00
7.561211502271362406e+00 7.348478369849645198e+00
3.060885806795459185e+00 5.639385162936744855e+00
2.288776872530944306e+00 3.548860690508083060e+00
3.792267030696244490e+00 6.273265024121299938e+00
3.306944704928027612e-01 2.811259961402940100e+00
7.361726060764739898e+00 6.897577341428659636e+00
5.816745952022311705e+00 3.883302766071599521e+00
7.221417748693303995e-01 6.277262208503238128e-01
7.043332522761494019e+00 7.467362996114517593e+00
4.629483875069539955e-01 3.414927180142655949e+00
1.394210808572238225e+00 9.260112181527118125e-01
5.366710967434701551e+00 2.033123540138215724e+00
2.648798786871042754e+00 1.194031213124760349e+00
7.527184181462986956e-01 8.193689931454910536e-01
5.839375799837293712e+00 2.576678338948918956e+00
8.404594992233445083e+00 7.621586582348775174e+00
9.083092050422646224e+00 2.729356697087059302e+00
1.812154654174862323e+00 1.934707378804652933e+00
5.037725876898723421e+00 5.127604235849055669e+00
4.619154373101254762e+00 7.795933963014413770e+00
2.475208321472709194e+00 6.151489150990220978e+00
8.615064843850634091e+00 2.294069131614986823e+00
3.720836026102404048e+00 6.024710005205336394e+00
6.613539399476041858e+00 7.448569397920054236e+00
6.526477437938106974e+00 1.989412601511385326e+00
5.807719181750901072e+00 6.775540984581420290e+00
4.978293376070530574e-01 2.955797832002085457e+00
3.292102429348452652e+00 1.475687834429389333e+00
5.989659208280101232e+00 4.491667912365821635e+00
7.220178210906727401e+00 2.034253063156022279e+00
2.897370790319974354e+00 6.037186361327873563e+00
9.119803116703366186e+00 5.457384933760662804e-01
9.053289019345301725e+00 3.262162958109816380e+00
4.266843764175714426e+00 1.856417256732631138e+00
8.002870124265633933e+00 5.723794180981685464e+00
8.404339923697005332e+00 7.511253494214156667e+00
5.794068500517061793e+00 2.050016740780895574e-01
6.741358336443037391e-01 6.789874549613958088e+00
2.918639492857035833e+00 7.658479849483339486e+00
7.155837389309524177e+00 5.393348022779185236e+00
5.548001626585311818e+00 4.906995636763743285e+00
4.377692665542607386e+00 6.287338741167137535e+00
1.492633949077055711e+00 7.431594652398156420e+00
3.770829581810336784e+00 1.132301116770261906e+00
9.184537747806126973e+00 2.298744635269803105e+00
3.155918963446696424e+00 1.423390234728310944e+00
6.573390752287819438e+00 8.558202377341226352e-01
3.221617746070846167e+00 7.809036281476921637e+00
2.915911500497154751e+00 7.094371123765236042e+00
2.578886160652893444e+00 8.426424578162912127e-01
2.751547889304242211e+00 7.427915313676649589e-01
1.002206380556200926e+00 4.214733482197602576e+00
4.219687782803278608e+00 1.625138139795049952e+00
6.027010862954847781e+00 6.616709548324124057e+00
9.056568405045513970e+00 2.643875735011274486e+00
6.322289101538135725e+00 6.534298976475721332e+00
8.192296034807190708e+00 2.669189614049072290e-01
7.620146013635088700e+00 6.930366114926266086e+00
9.900888220814540119e+00 7.732877781265481865e+00
8.493850978169504629e+00 2.373835184675392007e+00
5.373416530155506798e+00 2.620812716995226666e+00
6.675810082301802950e-01 5.049038463943496424e+00
2.229495850969956727e+00 4.473907645410868383e-02
1.026585171056937362e+00 2.657286781706811318e+00
7.264707207929978594e+00 2.437134157862144157e+00
9.328937163729801085e+00 9.156125523431404289e-01
2.547005563996772359e+00 2.661354821557936567e+00
6.420133855714527105e-01 4.654055573951889180e+00
1.989320315082615531e+00 2.776643028996514495e+00
1.451147429644696896e+00 7.366632572537607615e+00
9.775189900575995239e+00 4.402540528929936414e+00
2.867383417029939707e+00 6.272391649859416773e-01
5.692327861706627523e+00 1.326823801604268382e+00
5.564493634924571275e+00 1.838551467459842215e+00
4.129486441182439460e-01 7.022499468880547546e+00
1.977943371282678831e+00 4.046739902518965870e+00
2.836757286185890514e+00 4.373469749637573400e+00
9.731541952569922049e-01 9.414285484446809349e-01
6.483683914859357245e+00 4.939866882093506995e+00
1.132154774305417222e+00 5.809032774865024784e+00
3.111799394957125209e+00 6.937747387601910454e+00
1.013357955482963035e-01 3.885233318143059833e-01
8.429128561419421573e+00 5.329523630061190786e+00
6.751690686505296135e-01 7.084562886873588816e+00
9.155130659779297631e+00 9.446848426704947954e-01
5.622406558196604287e+00 1.988463550867164642e+00
5.510699813179233963e+00 7.831003754319660892e+00
7.140373546180571296e+00 8.238710579662429367e-01
5.384455370573740574e+00 2.507224258345870815e+00
8.685178918813615923e+00 6.113085171013246111e+00
7.579269083732457446e+00 5.105448220700544937e+00
6.171088420125264484e+00 7.252723371799275398e+00
8.718966314786550598e+00 5.635425762011988304e+00
6.335906823242166475e+00 6.806268566065999615e+00
7.215675592513259851e-01 6.339563976480389940e+00
6.511725815077886281e+00 2.693091157498655797e+00
2.274042407081177330e+00 6.262982222457011083e+00
1.253243057705206720e+00 7.492076017178472824e-02
6.027936055737603382e+00 9.431023917623555519e-01
2.467696108381737474e+00 4.362099794537012798e+00
1.020393047064509506e+00 3.395585517596288128e+00
1.337703323861162419e+00 6.620825244465887494e+00
6.540895342032093662e-01 1.412752437462660993e-02
3.101535357991091146e+00 5.159563973157210270e+00
9.476068314944541271e+00 5.160775648934555093e+00
7.945147389971064733e+00 2.629845777897232395e+00
9.394483003234691765e+00 2.463104076252068175e+00
7.971084915316549058e+00 1.805888874379597553e+00
2.770922333720349240e+00 4.096362887505287098e+00
6.711496231287362946e+00 2.172533695799669928e-01
8.881080530828711517e+00 4.850031389357224221e+00
8.239783952339363893e+00 3.917437165289707757e+00
4.149501053021489305e+00 3.083564477067668896e+00
1.237818212818085906e+00 7.772812023389604974e+00
4.724414273265299613e+00 6.403386665008271805e+00
1.825728226590089820e+00 3.856263765246583652e+00
9.941530930711875769e+00 2.921140773736444984e+00
4.273267979786504966e+00 6.129089730999556451e+00
1.298989321805475994e+00 2.106587801928219150e-01
3.628585712938115826e+00 1.917123463566716701e+00
1.972428337490362837e+00 5.861272816168514588e+00
2.538013939220339132e+00 1.920237036135749698e+00
2.416152684190620903e+00 3.434596552582642737e+00
6.582534360854959132e+00 7.207323841692674371e+00
4.148607798327811125e+00 1.715482338584032540e+00
5.163837822943873057e+00 7.559100791471698777e+00
5.303727081850086122e+00 4.590114197278344577e+00
5.292119545099182254e+00 7.459010490848916319e+00
3.688299444149291340e+00 7.811160097692876114e+00
3.684651886366564710e+00 2.676608914816228868e+00
5.288397868211779596e+00 8.205339178323640681e-01
9.751954224289034912e+00 6.399238999386386517e+00
5.590788760667118495e+00 3.010341980733069356e+00
3.830222976110309929e+00 4.680879599640370259e+00
7.517401565184210099e+00 2.813985606791316485e+00
6.306072186583873140e+00 1.484930514368127952e+00
4.788707100270316985e+00 2.103225538612287338e+00
7.535542987461258946e+00 3.285375015135181265e+00
4.182013364140956035e+00 5.794496261317386043e+00
9.865020167208362167e+00 7.841163568437492515e-01
3.723473636802652198e+00 4.000715857171825540e+00
8.036736704064451065e-01 7.635454326038412454e+00
1.487287814560167565e+00 4.493813988839104212e+00
4.545943532634447948e+00 1.212777539991698461e-01
2.139225065701499062e+00 4.754807333596851038e-01
8.180654751002506941e+00 6.124974281154926814e-01
7.279459651087484495e+00 2.865599253181603245e+00
5.201206941904423786e+00 6.276232155896748210e-01
7.715503605558763134e+00 3.094526220593536436e-01
6.664328086826419195e+00 4.558696685989423791e+00
2.455550141440090428e+00 4.002845583564068832e+00
3.987982816656173490e+00 3.646523501370581677e+00
4.221320044527832049e-01 7.451837425389387093e+00
5.517036161324162524e-01 1.486532689284921993e+00
5.669829582129174206e+00 4.306675743802589551e+00
8.117069754176608143e+00 6.579076351517635146e+00
5.527701606695492487e+00 2.680413320167645885e+00
7.612313746236121226e+00 6.614933926345138104e+00
3.104923447332552655e+00 6.852353231682117851e+00
9.606652967548555466e+00 1.628206260451976028e+00
7.793604537329736459e+00 5.439809762653037950e+00
5.644952012131606800e+00 5.649743141825503301e+00
2.140551846425038374e+00 6.859503446219460621e+00
9.951661726526344509e+00 3.756165874101194291e+00
7.243340232692587755e+00 7.531724921099629100e+00
3.570581103030358250e+00 7.676076737828658736e+00
8.115359373627349271e+00 3.317112748565156366e+00
3.463919225664031654e+00 4.641938140424638704e+00
1.511053544877893895e-01 3.092148912959432394e+00
4.427982861880788157e+00 7.556751651081302867e+00
3.574650708213784611e+00 2.061224451713268735e+00
1.427144058593113884e+00 6.786649713822295205e+00
5.181142394710568588e+00 3.275416434133598287e+00
3.413335127018623183e+00 5.093065506603235093e+00
4.246858688888421440e+00 3.937076747531200738e+00
5.847414798461443297e+00 7.292740293101465099e-01
8.976589154285115058e+00 7.846891029629495584e+00
2.838227789817110214e+00 7.628424572626276046e+00
6.214795420094585410e+00 1.715986584734605636e+00
6.651727360494002816e+00 1.053168433855324437e+00
4.414564450022895326e-01 3.173649594460116852e+00
5.562016243073191646e+00 3.762751983737856243e+00
1.215456205598238748e+00 4.374594349292716622e+00
4.339442919090950035e+00 5.357566842336034973e+00
4.286581875591753743e+00 7.008869617925399531e+00
7.163271713934991070e+00 4.512235496395921253e+00
3.835874634640756842e-01 2.224415386282332818e+00
5.329876377352775307e+00 1.677870346902659904e+00
6.829964926429143990e-01 1.919093718716479380e+00
5.452111094845379924e+00 1.203543964726918603e+00
8.930175913240423924e+00 5.283618759632946471e+00
9.350773926127404323e+00 7.500195724762988014e+00
4.055784901089884542e+00 2.854052788085803094e+00
9.689922931695416075e-01 7.007223284909514405e+00
1.818245211193771915e+00 6.606902931207454976e+00
1.348283222329056397e+00 2.630305597445688370e+00
7.363813636439699550e+00 5.867630112571349699e+00
7.868955617847356976e+00 1.121599259609633137e+00
2.809563809699894499e+00 2.324889378089939562e+00
2.991438575619900231e+00 1.861407403650972014e+00
3.005974853638560873e+00 3.193055764134876462e+00
1.080828589202627033e+00 4.818057154698148992e+00
2.414096450298387708e+00 2.119384085159975228e+00
9.741743011808367214e+00 5.630378978784085220e+00
4.834701903035777626e+00 1.884390062413688227e+00
3.590477462001164799e+00 3.280694179126772525e+00
3.087087392628398153e+00 7.645262466325134731e+00
5.351799196191641350e+00 4.358445989938286580e+00
7.194684513464508768e+00 2.353782395739477451e+00
4.891950778850130632e+00 5.708205169332414286e-01
8.553223766081126556e+00 7.609756423625512411e+00
3.801757504343879823e+00 5.630512074424846247e+00
3.860187590587909945e+00 4.923530951962540314e-02
4.102064947968978359e+00 1.243238963760706639e-01
7.645471596028464489e+00 2.677125183367540906e+00
8.486495862895461428e+00 1.974736998764857532e+00
7.022823072141642697e+00 4.712966455289509859e+00
2.615948644901465947e+00 5.594124944373858099e+00
2.615211722682756701e+00 7.127482769849243560e+00
4.425878144539376891e+00 3.399064314657204378e+00
4.451640421818977345e+00 5.211359093886072102e+00
9.738794683971894628e+00 5.763991118521526680e+00
9.231806759834206844e+00 2.454217938327661663e+00
7.639815870723687397e+00 7.751472139394832261e+00
9.587462660408530013e+00 3.113417827105593894e+00
7.630905156041139392e+00 6.602438831357703819e+00
3.838379232413583253e+00 6.149797013384039168e+00
1.380906825336213339e+00 2.270586549713271118e+00
7.445628762595152494e+00 2.483948908033315028e+00
3.939169689402431729e+00 7.832981772774436635e+00
5.892792546934037645e+00 1.088407328646916916e+00
6.683923228205175704e+00 5.927380914452713867e+00
3.682174300577401915e+00 2.086359433391933749e+00
6.095420891395867180e+00 7.374765738436876106e+00
6.551004590032923680e+00 2.404094000156114852e+00
1.550814287733855990e+00 6.450984462889382876e+00
8.940092977995076851e+00 3.725958287171851957e+00
8.303185776574661947e-01 6.169310849397250607e+00
6.133164805344240023e+00 5.286206770692984058e+00
5.154988081254447074e+00 7.610286010800308532e+00
7.760527723771240893e+00 7.501778975749878065e+00
6.792053160474114115e+00 5.564717577407654936e+00
4.556760342719368140e-01 6.351495027360831713e-01
9.774524038394403647e+00 4.916752222480449852e+00
5.036410024590701084e+00 1.327000031135663782e+00
7.140021619588611479e+00 1.013751268038535436e+00
7.965316840085168160e-02 3.049066391241494145e+00
8.391445627906135130e+00 2.675918801503297750e+00
9.703173437977879345e+00 6.003688832802146713e+00
1.359202237680683378e+00 5.071422836779793109e+00
6.609876224759034358e+00 3.009530539948072736e+00
3.293021163372991111e+00 6.965705200013776022e+00
3.642182568970561363e+00 9.020582852141352248e-01
5.001542744003577567e+00 6.110196463413648083e+00
1.911693201192591340e+00 6.498638220855254666e+00
3.325822752285198192e+00 6.470375201246494790e+00
1.891861261807730177e+00 2.301432625335881887e+00
9.419072512558213095e-01 6.011684043658822141e+00
9.884016983407561963e-01 6.528439898142692321e+00
8.130416611589337705e+00 7.696066521544318029e+00
9.153785837837627781e+00 2.070076991329011129e+00
8.530908735665787557e-01 8.347565375626455619e-01
4.234251935765964703e-01 7.594683724111024326e+00
7.213431679694970455e+00 7.056701404643087372e+00
4.804683858883880276e+00 2.443293656691418292e+00
9.603576663093592813e+00 4.130631137107996231e+00
7.260562442929705540e+00 4.648744653186434483e+00
7.966567935246235521e+00 5.625470292755567314e+00
3.995749761402815903e+00 4.003098292785806755e+00
8.009108850609425900e+00 4.314350862577535750e+00
8.334636486778535414e+00 7.534976245037625198e+00
3.564235683990476744e+00 8.727819496301707503e-01
9.723038113975047025e+00 1.979450139599817859e+00
1.638117786092440076e+00 6.035874385472883574e+00
7.964948471195988589e+00 3.082059174946864211e+00
1.610885032669907568e+00 8.048357235952607880e-02
8.919164678711059224e+00 5.329243738689134702e+00
4.428881711891210493e+00 1.780893774160508869e+00
2.561041041610375935e+00 7.056689775611175719e-01
1.732398547398674715e+00 3.219458254829620891e+00
5.277030837523867035e+00 6.063337838378065392e+00
9.881878717402447165e+00 3.702456892239162300e+00
7.657068568915972762e+00 1.265617537955676219e+00
7.871877412444738820e-01 6.891876282295561928e+00
8.387536340352500730e+00 2.772336562679347693e+00
1.859149842748163417e+00 3.359954643596291923e+00
4.849525502839564517e+00 5.941353794201789107e+00
6.907808019469062089e+00 6.831252750837353283e+00
8.677075151686793220e+00 1.509790881851126976e+00
8.784615253089333109e+00 4.675930798210561790e+00
7.457943840803277880e+00 1.001724527984393376e+00
8.898295241109737574e+00 7.372808371867368038e+00
8.327102410572585711e+00 5.117808724577198376e+00
7.315064148409251565e+00 6.467285296502509162e+00
7.725871891388464086e+00 1.108998287981904696e+00
9.897741731883137106e+00 4.595323453682330417e+00
9.401620526898755159e+00 5.087567424959219764e+00
3.754282964578936621e+00 7.148456264209876565e+00
2.347843049609759092e+00 6.863066525617361080e+00
4.883700152528071214e+00 4.808299922154252393e+00
6.602706873402310883e+00 4.403798372534185823e+00
5.765833899866645851e+00 2.552335307138873688e+00
1.910075725986019046e+00 5.168958872413886851e-01
5.827361434447775324e-01 4.389251062904515166e+00
6.146373311348936497e+00 7.471576360211676260e+00
4.559219811243897524e+00 6.870673031161687483e+00
7.050091257957681101e+00 7.104475174254888614e+00
4.868461531112103557e+00 6.862662673616452658e+00
9.220601767802751425e+00 2.826176465274318872e+00
4.349146019801151120e+00 7.724519976007494293e+00
9.286693979693594336e-01 5.996610683968960132e+00
7.988865614775597646e-01 5.712540143214945410e+00
2.467886462498203315e-01 7.296980647305049139e+00
5.456392763802440093e+00 4.829772678070590963e+00
3.596473543405465101e-01 6.943537278765475662e+00
7.326450902826491252e+00 3.944703209747205008e+00
4.014354323611649455e+00 7.417704011838447187e+00
2.869203216985521721e+00 6.754564074432647836e+00
5.566900821255523546e+00 4.391563145943377044e+00
8.325943947994835170e+00 9.542677118048885632e-01
3.071297243471338145e+00 2.026203418456919536e+00
5.128566902638857172e+00 2.055298761520486295e+00
8.868347920764980685e+00 1.771735855362965850e-02
1.335932037544973472e-01 7.726270531751104897e-01
4.366443023546984215e-01 3.765546779732749982e+00
5.447581568947644115e+00 1.298764354395272491e+00
4.440623879234900429e+00 7.234747333419165649e+00
5.714806331296347963e+00 6.404615906454012020e+00
6.886915957253655129e+00 6.069800141117734249e+00
5.972408367341377478e+00 3.603034327300302486e+00
6.043580566827222000e+00 7.309587471904695377e+00
8.963269909973472949e+00 6.480645692018878634e+00
7.144403685067711507e+00 3.846031807082165521e+00
8.293766956974998550e+00 5.949662411952533425e+00
8.235352628350504745e+00 7.050564740377242678e+00
9.190243079211981581e+00 4.872495647310660871e+00
2.412759641147326217e+00 6.600244297687281048e-01
6.965500511653313964e+00 5.643780831188343505e+00
6.529171723150706264e+00 1.812330164527872434e+00
8.079049943301203740e+00 1.735948619554195993e+00
7.507020593049062995e+00 3.985610148286060195e+00
8.694247712711312914e+00 1.533070650885266062e+00
2.842365043171034777e+00 7.756067681885137510e+00
6.943949934754565234e+00 3.686002149521873328e+00
1.465996133455836903e+00 4.950015194198877921e+00
9.359978978044299680e+00 5.111496391472659440e+00
7.544743017769850013e+00 3.597103767914591188e-01
1.949178475210311401e-01 3.065720105456541944e+00
4.366997123519630541e+00 1.074481628329317040e+00
6.341134570466174125e+00 1.663941863913121821e+00
5.878644230480142063e+00 5.204577012647516376e+00
4.933783822479348657e+00 1.829687896379601497e+00
4.333789197680639305e+00 5.363411416682732025e+00
3.128909424721330268e+00 6.700792449944223961e-01
3.952459850651337536e+00 1.356715596536752777e+00
2.227322691693922607e-01 6.499283078802772451e+00
7.480070462445576052e-01 6.771256419753769684e+00
1.250751124280714555e+00 1.629001448287675125e+00
9.331766433788514448e+00 7.157089694152667825e+00
4.963431130735608932e+00 8.003397784244619118e-01
2.490920565061032210e+00 9.577441860009567876e-01
6.915543774690325662e+00 1.814410695941689688e+00
9.161062926149494245e+00 4.919373655730948869e+00
8.396957183510067591e-01 2.999227560356656497e+00
4.018277853138647160e+00 5.583160713896617722e-02
9.080428608137271596e+00 2.854518649915762651e+00
7.970548610534154754e+00 4.233148950536084421e+00
1.073917214088047078e+00 6.473162143058148743e+00
6.504432954677539236e+00 1.328068656568127892e+00
7.325233715255095035e+00 3.565480269552754322e+00
9.832204867770066414e+00 2.267040271374583860e+00
7.792285498426414492e+00 7.584773097406458220e+00
3.009080742117803631e+00 2.725774990782802831e+00
5.957944549262093048e+00 2.493547407577886510e+00
1.515752540426409389e+00 6.293089675132448768e+00
4.770003334876482537e-01 4.231408658508872378e+00
8.983066488569978247e+00 1.760163876263757921e+00
5.862008602198256924e+00 7.265821244257086420e+00
1.145379303305809060e+00 6.444591108394117640e+00
9.434123792059532221e+00 3.482034791182273992e+00
6.025743994954346761e-01 1.246195328824433624e+00
4.624227422203059490e+00 7.444657673044386748e+00
8.483338717221547753e+00 3.255372630653274868e+00
2.445418182778180682e-01 6.014510611734757539e+00
8.191505786575277170e+00 7.198772081122204014e+00
1.361818880800548248e+00 6.116415086785176314e-01
8.655051521675451554e+00 1.766776952633604125e-01
6.199424000922697076e+00 1.255565680413807783e+00
3.816810735820280520e+00 2.666625333559133892e-01
8.458673545187966880e-01 2.431079668772805569e+00
6.797384333638426313e+00 4.261912292646257150e+00
7.090177472312695350e+00 4.598147712201855697e+00
3.668831338264696207e+00 7.734517570586962876e+00
5.337047383015952384e+00 5.704752026722959002e-01
8.408023712554674844e+00 1.398693528587066304e+00
7.867435493904828547e+00 7.437275963674763624e+00
3.288008080854782023e+00 3.658800696471501190e+00
8.125426223809345316e+00 7.292517178430519387e+00
3.588042168834094880e+00 6.781168061888717347e+00
9.884377025515197701e+00 7.413777461181921602e+00
3.449692170778526634e+00 5.558476026813612414e+00
9.762881665900364325e+00 9.428445742871467417e-01
8.731127846733881981e+00 2.295773456798588796e+00
8.456268389225418680e-02 6.856196527924063311e+00
7.644917743276401723e+00 7.585288033998847546e+00
2.862140450322089080e+00 6.305392687078382963e+00
4.835984744124422363e+00 5.537972194730029329e+00
8.671571408763105282e+00 5.628972127031899753e+00
1.555700386321033912e+00 1.899550544856252188e-01
5.260129073993661031e+00 2.208770478089356892e+00
6.281782031503794883e+00 1.376749183682650646e+00
8.359226530791556087e+00 3.606406523805594233e-01
5.724632502739163797e+00 4.282041297947705161e+00
9.661781336100430551e+00 2.595684253159831201e+00
9.500296417866756826e+00 9.897003364449750151e-01
1.555142659231161240e+00 5.483839379370098577e+00
3.876454371336344185e+00 1.632904382378227659e+00
4.768806651724993628e+00 2.984588514218728506e+00
2.280090245976823304e+00 2.680754458950804775e+00
5.548272878247741069e+00 5.134376950855689792e+00
7.018677576834384979e+00 2.810909457661091793e+00
5.355900765784183726e+00 1.880383028345997687e-01
4.335164041233388055e+00 1.906790810010106085e-01
4.738081671699371000e+00 5.640692394457917480e+00
1.649796878662268540e+00 1.932037229639335330e+00
9.902038726478226138e+00 4.165836979069847956e+00
2.612948445640087769e+00 8.407161535482936543e-01
8.501926138851095160e+00 2.618636985246662441e+00
3.201618000712078693e+00 5.170840863347072158e+00
4.954671030997070957e+00 5.099057184475802806e+00
7.259341690067715902e+00 5.493262751287986134e-01
1.311190306257723481e+00 4.967152460316922813e+00
7.570466757141192993e+00 5.928776273496005444e+00
4.706654734085253367e+00 6.995502123232421710e+00
4.724305362125226004e+00 1.788675253245628483e-01
2.542549970202959919e+00 3.874198099535286488e-01
5.190909442900647264e+00 6.045720363221298577e+00
3.244338163098814398e-01 6.485529864778776243e+00
2.886649359565428341e+00 3.383108752786871953e+00
7.327861509611777180e-01 2.395050721591041487e+00
7.007649360947544537e+00 1.022690733719367806e+00
7.687627895530888544e+00 3.547264317190625071e+00
8.352420860740539243e-01 3.398713352210323890e+00
1.368731864995234027e+00 7.940529709186540330e+00
9.416475384812327931e+00 3.772509256350436324e+00
4.811504656525666945e+00 8.006183799141632917e-01
1.338116260033972438e-01 2.117860947733172239e-01
4.746838995623576807e+00 2.790180787873732804e+00
1.799943162916106676e-01 6.436464850772853019e+00
7.468758476943753166e+00 6.263216895872437462e+00
9.994522978401434443e+00 3.458581309790067948e+00
3.360285179665867261e-01 5.084931793527260879e+00
7.432436819014141882e+00 4.818399544988369421e+00
4.221965058093268830e+00 6.570109878707614648e+00
9.585517406891799652e+00 4.227415518085161139e+00
2.160312904493434161e+00 3.934856277282827719e-01
2.933237820640464122e+00 2.161705634549991650e+00
6.031355689222472893e-01 3.428402672683979802e+00
6.634034448993707755e+00 5.644332142098469340e+00
7.553854767973290585e+00 4.101575117732183529e+00
2.433262617220477431e+00 4.245342204380530227e+00
3.761767397887915365e+00 6.607064065298080102e+00
2.702572331016944496e+00 4.663494080167180478e+00
5.918170377774512048e+00 1.613831409119955929e+00
4.735591160886298834e-01 5.715118335457902710e+00
9.819780867661920709e+00 5.399264759666370317e+00
2.243197208228324691e+00 5.390203874370894432e+00
1.488393348459476906e+00 3.663207108078957219e+00
5.099430832976760364e+00 3.961945658871810494e-01
1.172714597095407818e+00 6.537137188703229462e+00
6.278963403580225311e+00 3.398542425048251658e+00
3.172028671893824203e+00 2.636765877799289726e-01
4.795210782993660992e+00 2.604492519015114027e+00
7.628025314283833680e+00 3.431373533292504163e+00
7.276273463967419808e-01 4.346120021659546140e+00
7.146388530177528509e+00 5.663929745539437732e+00
5.034153135398393708e+00 1.990472931675300927e+00
8.637632484556728940e+00 3.517497582860544370e+00
7.735717168960451140e+00 3.408592115403453526e+00
3.522961325576405844e+00 1.074565492356977181e+00
7.000866232345405393e+00 1.437828475028629427e+00
2.370545093796136094e+00 7.437653897098714495e+00
2.759241487945844007e+00 7.734442060718954792e+00
7.102564857128274234e+00 3.967550525191258615e+00
8.859502006259955209e+00 7.930679849485976263e+00
9.198847563578908648e+00 9.788623676252958816e-01
5.533074247699003578e+00 7.197134087000716995e+00
7.243811465414390582e+00 7.852071595883605148e+00
8.589238107698973224e+00 5.276274119688706854e+00
7.841330923975622369e+00 8.190335184650079370e-01
7.613676362397008290e+00 6.382906049192984099e+00
9.311948546829389883e+00 9.107500401891917008e-01
8.457843274651034804e+00 1.084416525399607423e-01
7.876321701758203453e+00 2.254923208353873498e+00
1.301550900307990588e+00 4.795578303778679441e+00
3.206395031689752706e+00 4.286786351892531322e+00
5.668899412455541409e-01 5.954337562527777017e+00
3.312085460455706176e+00 7.680458321907806862e+00
9.703253428639497358e+00 2.143878341716148661e+00
3.454710341930034900e+00 5.768733408676093966e+00
1.752101911566722459e+00 1.739608794611076092e+00
9.980098851013543992e+00 7.021048484917233878e-01
2.525949377782095162e+00 4.383688387435096701e+00
2.154483707931383663e+00 9.731961083862383788e-02
5.696116995693722984e-02 6.541057098707342199e+00
6.280841786755142486e-02 3.946603691460356167e+00
7.062092834956346099e-01 7.158017103474468179e+00
1.701405393947189593e+00 8.805074699759583012e-01
5.752106551653757283e-01 6.743562103927513540e+00
5.483307878090223575e+00 1.567548496790142742e+00
8.780405933401254970e+00 7.206549380445605557e+00
5.132863032897524214e+00 1.718132618634101050e+00
2.363301764530118199e+00 3.227461485522637119e+00
9.658688960701393711e+00 3.952642749182090576e+00
4.781132962593447999e+00 5.226904435097477375e+00
8.477719473247166349e+00 6.560918163796410241e+00
7.454324581898863489e-01 5.274076511677465717e+00
6.507084742820035572e+00 1.699788842721565274e+00
3.941653309142234551e+00 6.239487194046604124e+00
1.423006626107663486e+00 2.878781751204356532e+00
7.207155078660969494e+00 2.088811120118386100e+00
4.679748502564613943e+00 7.761180450464039815e+00
2.180104103720560182e+00 1.492969873949292037e+00
5.159740812038903002e+00 7.798004550623237385e+00
6.844394067011737803e+00 7.718217766512217359e+00
6.354766759939145526e-01 3.002970619328410251e+00
9.071033757060824598e+00 5.376447768851416065e+00
6.773199533035062281e+00 1.753329554353681985e+00
3.268809994281844933e+00 4.832970392342774701e-01
7.148035328912532904e+00 3.470554296610671052e+00
4.171944936443781060e+00 6.420029342006011497e+00
9.919235009423964300e+00 2.620148959068236749e+00
4.021602024072413073e+00 2.533635105336711213e+00
5.341426175665748843e+00 3.208738813157179237e-01
7.205066060919740778e+00 4.716031127494630937e+00
6.745601802417677817e-02 1.974857427390491083e+00
2.707134023624562236e+00 5.841611448710515297e+00
4.685801185790911205e+00 7.047681059846114593e+00
2.227254109120147874e+00 3.088333052511551990e+00
8.705981702412049827e+00 4.834318810506196940e+00
6.484953009266396506e+00 2.731013475581178795e-01
4.322624663441684056e+00 5.316507073585825971e+00
3.092842110295147329e+00 7.925850939085107072e+00
2.965861724381555486e+00 3.479118567474609236e+00
7.519305158107744802e+00 4.072011500029327102e+00
2.131595635573456882e+00 7.589237953338822784e+00
6.373031912212782757e+00 7.064669924260433831e-01
1.561923434552544565e+00 6.842334502237721772e+00
8.317299474877138721e+00 7.674142692776211305e+00
3.565026364344455523e+00 7.994034411921595584e+00
2.052559171960145257e+00 6.004754934694629398e+00
4.565302436859736801e+00 1.063380762076842956e+00
2.544768985363821123e+00 7.913106511789619546e+00
5.688727773866522064e+00 7.666894061083853629e+00
4.631609819548043738e+00 4.781600232943394424e+00
3.834334013183583245e+00 2.852758582086121208e-01
5.401844943452537962e+00 4.564832864630824716e+00
4.798446920985592890e+00 5.690977041129410274e+00
2.594772448291735589e+00 7.211060232020335192e+00
6.250135122092248530e-01 5.669431262205685051e+00
1.794159597221791635e+00 4.226867963674244777e+00
6.070609879563468425e+00 4.501918839986887910e+00
4.951234569426245180e+00 3.452602686781061081e-01
1.738053454841047563e+00 7.824119177859280683e+00
1.607113018775585545e-03 2.666600135214562073e+00
9.858637008460270579e+00 4.766633886804132025e+00
5.920316018235385336e+00 1.106092863253577363e+00
4.083394401780966021e+00 2.865998699221043999e+00
9.266148366937544623e+00 5.543094946231281739e-01
7.873844987315534283e+00 6.072254354414496902e-01
5.498918833041593679e+00 5.471857851413334473e+00
9.521907454343640609e+00 6.436967522871182901e+00
7.910959231320224827e-01 3.057960515876153806e+00
3.518564539119254597e+00 6.662904268196087720e+00
3.056429543785226244e+00 3.791582439446985475e-01
2.043236558083909582e+00 6.690341986619098513e+00
4.471414081968952736e+00 4.532601745494774903e+00
5.716233407472981476e-01 3.684646561788392560e+00
5.572336523693691035e+00 2.400583938275599571e+00
6.459220305030753728e+00 1.814041343706489506e+00
6.379006307179179380e+00 7.019737731006876480e+00
6.581174114607232895e+00 6.521982483207513503e+00
7.571587578806181718e+00 1.867269178906649785e-02
5.112290214442454683e+00 7.066391889715217367e+00
9.182742579295558372e+00 1.153090697211025528e+00
3.104358008718705264e+00 6.773239817242098226e+00
5.708517651509513513e+00 6.857224455335774849e+00
8.074833336832837105e+00 6.100632546000286816e+00
7.690120133918249223e+00 3.009513339414972677e+00
9.421541119054980484e+00 7.869315516828079282e+00
3.908187777670228957e+00 4.536689416987160328e+00
7.174367763140784504e+00 5.113826178675705769e+00
7.340202671748724761e+00 2.338956051732530739e+00
1.800499663517940441e-01 7.402785874561121915e-01
4.637907039710893464e+00 7.530906634197800820e+00
8.585479766412582592e+00 6.347073978219058610e+00
5.739448469999604008e+00 7.007863139460743795e+00
7.007286239984602538e+00 4.463276124725039651e+00
9.938577189368549725e+00 2.215271070608114456e+00
9.825875920624893567e-03 7.741521731429389597e+00
5.797363731987125846e+00 2.097241099206788917e+00
5.287999128234289969e+00 3.583999178587651713e+00
1.835307037140370134e+00 5.883479203526891688e+00
9.086516900676716801e+00 5.652158647174981176e+00
2.047369585317638574e+00 4.711814459664891430e-01
8.750302148152099946e+00 6.899219662970237366e+00
7.831763807159346058e+00 3.030290904768274451e+00
3.360786060998963709e+00 7.914883876849845734e+00
9.604165000542080222e+00 1.055999599285799562e+00
3.167845570369460795e+00 2.760900482854100169e+00
8.065555763072195461e+00 5.494251463908759625e+00
7.709359019821811820e+00 1.985271575626856411e+00
3.265690980259263743e+00 3.155678855941632222e+00
2.957966094183173134e+00 4.997031854306266396e-01
6.130276992145233805e-01 4.459189954104945564e+00
5.291230493886902586e+00 2.316470960271127311e+00
2.394011396546838810e+00 2.962159001347456133e+00
5.817693971850643742e+00 5.672738121753768681e+00
3.684448868775220820e+00 7.730366140585045009e+00
2.482291656164750115e+00 7.687048607523125909e-01
7.527349235005324601e+00 3.493445271614668002e-01
2.000920136788169934e+00 5.706648403615171006e+00
1.157129568560228972e+00 4.001537625912080287e+00
6.677422838251217740e+00 1.377047378001394762e+00
1.093218376396858371e+00 4.403044854892888438e+00
8.973823643754716528e+00 5.687448651588509207e-01
8.606644360550596673e+00 5.806773705134987473e+00
2.508730342460515850e+00 5.108082076116908787e+00
4.154179943688633969e+00 2.062100417991275414e+00
3.895571463149227753e+00 5.526041051593906239e+00
4.872592834114895410e+00 5.809781054217300955e+00
9.600982609503339038e-01 3.479543978651902236e+00
7.533691353345595587e+00 7.834172122191178644e+00
5.468512249683493920e+00 6.101554584390526337e+00
2.484762108913181056e+00 3.487777818881994563e+00
8.138898024100276629e+00 5.279395351668155989e+00
4.794649986223278759e+00 4.826264041548858685e+00
3.869831315492607615e+00 3.980540733492838434e+00
8.143428391752118856e+00 1.992038199516112940e+00
2.107269719254442286e+00 7.883124755811572903e+00
4.740043709196630317e+00 7.982326901671835451e+00
7.890712458772719540e-01 6.660228378111590963e+00
2.447369374154206856e+00 1.620391126278732052e+00
9.415542776539622238e+00 7.882518517587252305e+00
5.246091266889899352e+00 2.919267542935603643e+00
3.809462661822938578e+00 3.463552375147430418e+00
6.876017424985462867e+00 4.899521074414761479e+00
8.102933676544131103e+00 1.611932313685424667e+00
4.168519152460049781e+00 5.037088458906169741e+00
5.807187179903955609e+00 1.836179136080081875e+00
2.427555899016429208e+00 7.293909198908911762e+00
7.505998853371690593e+00 1.298936257833860353e-01
5.232891508504703637e+00 1.176310699264986326e+00
1.213903985267771324e+00 7.725915988264365097e+00
8.125736913003885675e+00 1.843371955689098840e+00
5.589537982090898360e+00 5.059508045268206189e+00
9.421857123025183967e+00 4.717994700385479412e+00
9.325060855106924507e+00 6.153125195788470059e+00
6.686872399973234238e+00 3.566359091770812562e+00
2.421029924324423988e+00 4.687786943872040979e+00
8.288557185057381815e+00 3.216569287348857387e+00
8.706293501563544535e-01 4.685425842412094255e-01
8.775741995775632631e+00 5.382330621468843113e+00
3.675323589723751283e+00 7.344309308598560904e+00
3.522237784748472045e-02 2.187247393746497792e+00
7.317126533326979043e+00 4.427849080940242210e+00
2.058882889749520384e+00 6.013594304663155476e+00
5.237960748931902444e+00 6.636352908148517749e+00
9.123997329252075517e+00 5.808660809062250685e+00
4.568637560709674084e+00 5.345361547289000370e-01
6.955512436288452172e+00 7.485364431173735511e-01
7.825923986131156695e+00 6.167268554162543381e+00
6.003133681724954762e+00 4.406150449287745019e+00
8.923137728019909787e+00 5.854660597864534743e+00
7.320027527284559632e+00 1.290369981313069125e+00
1.024598206420613833e+00 7.402419846445430274e+00
1.616145500748208397e+00 4.058479503093213481e+00
4.260613983367078639e-02 2.205324145337289821e+00
2.590386830525281958e+00 6.057732723496144445e+00
6.115637613480578771e+00 2.843547669268702727e+00
9.395364693036178494e+00 7.310206835682585336e+00
6.888908475016709332e+00 1.115536790642302378e+00
8.723482659289851782e+00 2.047581769578803446e-01
4.528854478534138917e-01 1.025275276995889939e+00
1.127839878364488291e+00 5.573994236545146030e+00
6.864435442638838758e-01 2.031171096825291400e+00
4.498625771863410172e+00 5.232122206040624057e+00
1.018465123979391818e+00 2.431479457608526573e+00
5.490107358263349724e+00 2.633162117883110831e+00
7.589350908325775968e-01 5.876211490003879767e+00
2.385398986003951727e+00 1.226570023515447083e+00
2.157909638029958721e+00 3.036507396952508486e+00
4.134949029350972971e+00 5.622663547838151032e+00
4.488371164176530925e+00 7.005859153674499851e+00
2.385062118412391019e+00 9.732599645698432056e-01
6.210358421357044634e+00 4.472332039038492191e+00
9.957799642080914282e+00 4.471054751446755127e+00
8.348009974738006989e+00 1.547072836090309877e+00
4.080629135058144730e-01 7.043131244430138160e+00
7.625763080252689896e+00 5.355676307819615012e+00
6.246634913276205570e-01 2.997044650485632289e+00
6.493513465491163927e+00 7.335618587073841290e+00
8.658242673512640764e+00 2.970721947680994290e+00
9.398042875202747837e+00 4.776649874029987863e+00
2.145109649777383609e+00 7.164556569798710584e+00
8.617991512375221319e+00 3.650367731562038642e-01
7.488787583264198133e+00 2.950712285432216753e+00
1.673325642237216693e+00 4.005906545526834783e+00
7.853238213988225525e+00 2.579283840110224268e+00
5.293457885193229018e+00 4.266292124809455188e+00
8.337101071461569646e+00 2.599115382329179269e+00
2.455503808708795255e+00 1.545720031099105718e+00
6.672454496215502573e+00 6.066941331526161107e+00
3.540381985657924169e+00 7.328902013411346950e+00
9.965006842033321988e+00 4.602930617228817134e+00
4.707904858840366913e+00 3.143589446951686739e+00
4.873657122989211388e+00 5.768923189660556616e+00
1.451020912120480899e+00 3.580509171266254675e+00
9.695021050511524408e+00 6.790936220718780447e+00
5.975576830650433102e+00 1.978467539389619390e+00
1.886782647589813067e+00 8.092857271379125805e-01
7.397693285599334700e+00 4.071700993004865765e+00
9.601797362508921907e+00 6.321991449745254954e+00
7.999573261343732256e+00 5.886598191418287662e+00
8.816735847796746128e+00 7.343469431055071439e+00
4.796364556706612881e+00 7.898919233918806349e+00
4.280105741073612968e+00 7.818316604935870551e+00
5.391766581790901292e+00 3.766685835380829239e+00
4.695688096993199778e+00 6.926503602955210503e+00
8.726348618095913778e-01 7.348763760446130000e+00
6.442029677300097568e+00 6.339105908055096883e+00
2.428156654690820648e+00 5.076508159478777316e+00
5.275709746498651320e+00 1.100696120429020652e+00
6.038258094268892151e+00 4.095108979862954968e+00
9.145761538886707953e+00 4.771703471708382160e+00
6.394433144687072357e+00 7.713522127913303272e+00
5.036465886017378324e+00 6.671643553092178713e+00
3.196352019351778040e-01 2.092043145115622949e-01
1.172373007501138487e+00 4.268276474937544585e+00
1.948594962969786293e+00 5.980050843329787646e+00
7.823284685131368654e+00 4.212038041897940843e+00
3.771429213169634753e+00 2.654512413023555339e-01
5.980231392102519639e-01 1.464404224206307781e+00
3.103354678319908189e+00 7.559698275194119965e+00
6.297876650665092946e+00 7.938444778277731650e+00
8.992914518796352397e+00 3.953468350443128720e+00
4.952206039915064473e+00 2.658565191646031778e+00
6.251618465637442057e+00 4.031572055400186372e+00
1.673101672798295025e+00 5.685304479918542597e-01
7.992151835513039870e+00 3.553615157512567180e+00
8.899218434342904160e+00 1.959716291963162327e+00
8.583653145419997799e+00 7.295775118728039743e+00
3.789691585459580292e+00 5.190810842111993395e+00
5.864858054608772520e+00 3.953310461067032655e+00
7.401358616426541914e+00 2.834859892561148342e+00
6.692885863313043693e+00 1.941906645778077589e+00
5.593982267998165447e+00 4.607484132173377489e+00
4.708333129128217998e+00 7.665430764236767835e+00
4.802790360519090029e+00 7.743177963303192968e+00
5.355760931914641532e+00 7.309554000393092110e+00
7.568729118900034081e+00 3.308280682435360553e+00
5.790643947150425852e+00 2.550248412953642685e+00
9.396659775059099218e+00 1.363225297470151531e+00
7.459466607981952713e+00 3.131732333812105473e+00
5.903295998323262239e+00 4.307639147787973855e-01
9.470053806709333166e-01 6.426258802231779477e+00
7.742965672086419282e+00 4.188244830280457798e+00
7.694232504273462503e+00 2.858237464681841367e+00
4.839269732805140389e-01 4.050555367318259492e+00
3.936979975501707862e+00 4.321927383757143915e+00
7.295355717406801332e+00 7.385600719165625883e+00
4.816269057708440826e+00 2.607122346018928560e+00
1.605257435154390233e+00 3.099615035202388569e+00
7.194161739015489054e+00 5.684466122232576524e-01
9.876323811899771599e+00 4.957910444615195367e+00
4.783967158957761256e+00 1.047080229003870322e+00
8.890703820843420147e+00 2.966884788703509912e+00
1.535386216584788688e+00 7.850060252202425204e+00
4.477460961751958735e+00 2.338597818177875709e+00
2.750012188468789809e+00 1.554948280358939172e+00
8.775323605871045984e+00 5.537390365635578071e+00
2.756981462017828122e+00 3.525681162632008814e+00
8.462003434152107317e+00 5.394083320408327609e+00
3.969296663379655588e+00 4.365381235028540807e+00
6.150944310837200391e+00 3.223290302777619409e+00
5.875811537971720178e-01 2.236042651548513227e+00
5.761554345758059803e+00 5.488716015842506124e+00
1.185577651388143305e+00 7.576836533924363515e+00
3.842200989879045459e+00 4.312731049637970493e+00
3.575985625345726504e+00 3.194453073543455091e-01
1.689347378313659220e+00 3.409819802733942140e+00
5.010904587472607474e+00 5.478584799138148220e+00
1.934240921725440820e+00 7.240071837962720913e+00
6.176623992369030702e+00 7.456881595088849402e+00
1.895219811978051672e+00 6.390521368211825148e+00
1.039891964352677167e+00 1.339105969913818583e+00
2.794360475863275628e+00 7.139686632291670776e+00
6.096722314605243831e+00 6.507599888071337269e+00
4.999980012895301584e+00 2.838781088543170128e+00
6.632080820539582255e+00 5.653457088856369772e+00
3.375887469659561990e+00 2.203485091558635034e+00
2.208713190056965647e-01 5.712706053339570822e+00
2.217008748727645973e+00 5.087265959289000605e+00
5.048206337381158093e+00 4.989914992982539488e+00
6.676640985891011404e+00 7.656183196585393702e+00
5.493425126213894671e+00 7.076118745192851556e+00
1.720699536397773954e-01 3.696646296388587771e+00
1.055320159340502606e+00 4.577711520968021475e+00
3.230566004131181224e+00 6.938418254314574263e+00
2.266383798674661776e+00 1.249654805480428621e+00
4.480769094001275654e+00 3.901184684224006993e+00
3.460192546038954653e+00 7.786489271264637857e+00
1.701748821959866431e+00 2.322026422452947436e+00
5.774459496842990980e+00 5.490775454008857359e+00
9.307501370276641595e+00 6.547558680993542879e+00
4.104499056246606159e+00 2.110128631429609491e+00
6.323091284408143053e+00 4.019034787626915239e+00
8.368967216341577142e+00 5.578328598630989177e+00
7.275421446556883609e+00 5.513710162846425789e-01
9.798589865353413586e+00 7.988339429958596583e+00
6.259022991329759478e+00 7.504410642631539119e+00
8.081166827851696155e+00 3.116795960385927877e+00
8.097836778532750301e+00 7.660074160302452917e+00
2.018855096089633427e+00 4.994002807578585390e+00
9.014075700190256057e+00 6.384767873904397817e-01
1.091668130878482579e+00 1.118887126919688946e+00
7.320075866894430128e+00 7.203430621500968911e+00
9.475699309894915601e+00 1.975727518196105592e+00
9.073419725143295977e+00 6.689020627835910560e+00
2.430297910355709856e+00 4.040531839900002531e+00
7.089891002255129138e+00 7.416477810660495606e-01
3.653677777661350490e+00 5.472055676656297329e+00
1.788281489566442284e+00 7.599669754978056524e+00
3.900548583007967807e-01 7.109571447891721796e+00
6.733748475735916728e+00 2.474755171987421676e-01
8.908213913901777303e+00 3.469203076848499379e-01
6.349406725826822750e+00 5.498249851281253875e+00
2.854660251938670790e+00 9.948856537813313139e-01
5.450148185492654562e+00 7.583119905298753238e+00
2.609589908144613890e+00 7.887033996519850376e+00
2.536005956090900071e+00 3.363723748639250388e+00
3.459716041015523658e+00 3.593691005881390232e+00
7.406314272344639349e+00 4.522206515039925989e-01
5.791787468757661372e+00 1.292910864058574916e+00
6.481951272759366667e+00 6.197317402941882492e+00
2.829378982585608604e+00 1.218494860401298396e+00
4.608001048116560305e+00 7.274203846109528193e+00
6.620772632764141186e+00 3.521223884351948108e+00
2.033813904824995689e+00 1.060966548613152760e+00
2.757848565899694293e+00 5.288886793464756764e+00
6.307916698050298976e+00 6.512311446703503925e+00
1.680323456659382764e+00 4.209361188943450571e+00
4.882180673692564810e+00 4.501642289119198281e+00
3.083948734977867367e+00 7.954044929096385275e+00
5.574409384657675659e+00 1.020674676585744400e+00
6.126657157620184257e+00 3.616910448677113088e+00
9.176067983027721198e+00 3.433095638410268435e-01
7.025311562703401513e+00 1.324438761938412590e+00
3.033333607555194433e+00 2.834368134584596355e+00
4.684374380622933209e+00 3.667720688752124758e+00
7.149863605087477758e+00 7.290527569014330744e+00
7.614104691165905159e+00 4.813812068360125984e+00
2.443127717576087043e+00 5.010990073914308951e+00
8.401370662532992029e-01 6.166802717054564731e+00
7.676339227994707137e+00 4.665278073250331836e+00
8.018737257865252488e+00 3.239550556148591554e-01
1.248583223427052191e+00 1.298816996060073059e+00
1.596547120693504462e+00 6.482790694817277100e+00
6.640560489985341874e+00 2.233287974772832918e+00
1.855785814784021159e+00 4.865141144202391743e-01
2.536438319488427684e+00 3.925957741713697047e-01
1.406147996032230951e+00 4.647188587365117307e+00
2.273568303257178513e-01 4.654638357535989535e+00
2.767691323249106272e+00 2.058905828154854234e+00
2.935608404956044026e+00 7.395238649695480504e+00
1.933676115643997440e+00 5.389067138468837115e+00
2.085475329201958772e+00 4.344199973695380024e+00
3.583173886490623516e+00 5.301496845591504581e+00
2.153798497654224597e+00 4.715063103076211348e-01
8.466025195757808319e+00 5.200701076395378486e+00
5.640586418699758298e+00 7.593110980034672330e+00
5.129089030990483522e+00 5.351338428414496917e+00
4.872355531724040567e+00 3.195082156283101327e+00
3.752781875652322352e-01 7.410650481998005468e+00
3.620779503281553957e+00 7.736138240863685844e+00
9.667967390484450974e+00 6.432050603886012574e+00
3.484880973663162518e-01 1.859766016331006355e+00
7.063638414046983449e+00 2.295799297055351573e+00
1.307083937611759339e+00 7.673278010491123347e+00
5.208105191864765615e+00 5.435229757383490679e-01
2.502395294335712173e+00 3.800183701246292678e+00
7.523095136983749320e+00 9.389888119653404530e-01
5.579199617692692570e+00 4.823263316286872104e+00
1.788931369599928711e+00 3.915902732821909815e+00
2.296509956963237453e+00 3.399176628092590136e+00
9.337340329060600297e+00 2.279908270865368181e+00
4.216613291616775783e+00 7.333613717627949669e+00
5.457295015037111341e+00 2.831738706465629640e+00
4.102868246024891974e+00 5.061586252011672116e+00
6.275119501448884307e+00 8.127228339547096780e-01
1.562280227860035620e-01 4.116326022093726777e+00
3.551731734094965010e+00 7.225609745802037409e+00
9.371402661034265336e+00 4.578385499111436552e+00
5.408635886997062769e+00 1.888339225026752111e+00
8.267691519032915881e-01 4.460540987270860569e+00
5.093947414263877427e-01 6.723785814649660963e-01
8.559965492544549193e+00 3.571265635327650401e+00
1.761929755732996039e+00 7.258067712030648266e+00
4.115684650168751624e+00 5.626299815684783212e-01
3.599532861960930141e+00 3.860142298465490285e+00
5.580675831037174017e-01 2.597953236382602782e+00
3.550967190433618192e-01 7.098082018030711815e+00
9.090372222447136608e+00 6.076802431747865718e+00
7.014849408253161833e+00 7.750927866077240935e+00
4.851026695760887186e+00 4.059889760869149100e+00
3.186236817660028642e+00 5.841387053961549114e+00
4.529094527873782638e+00 5.699488278661020146e-01
6.891408567354151415e-02 8.130752464943009628e-01
6.682639603276564699e+00 4.827858027784381889e+00
6.547351421582360942e+00 6.526408625985943068e+00
8.086819105604131863e+00 6.863431184007481534e+00
9.005500774654866092e+00 1.673915757258999548e+00
6.918190245824693108e+00 6.013054824320436254e+00
5.744618881801661026e+00 8.788672436382336528e-01
2.552492003486018568e+00 2.505184032635076719e+00
2.386385093299692173e-02 1.819602569635122791e+00
9.589803385836013661e+00 1.679319951976676606e+00
8.434754256689288354e+00 6.626859511296605554e+00
2.682159219820047014e+00 4.110663129675066862e+00
4.380342411114911627e+00 3.510047602912048426e+00
4.188999244287916923e+00 7.742242644703905441e+00
6.913224676858176210e-01 5.979477046667831530e-01
3.561826913940486783e+00 3.200487401043740299e+00
7.869724110633437242e+00 5.327676091978663209e+00
4.341401752083884347e-01 5.940914842344036551e+00
9.255229088526917280e-01 3.252702835150458327e-01
7.506551168233559501e+00 3.754856599705509446e+00
1.050456845306579901e-02 6.374188169851003671e+00
7.068426578383292025e+00 5.319670276647757490e+00
3.821777686998806267e+00 5.056860725129975087e+00
4.078195628665203465e+00 7.988465364386390100e+00
3.418436575021481794e+00 5.358348648734818198e+00
8.270521368692149267e+00 7.533687075117493137e+00
1.212802720239357646e+00 7.536460861980440740e+00
3.690007675857956748e+00 7.906943778812611789e+00
2.915994888820362618e+00 4.608308411189786291e+00
7.636064189927194157e-01 5.546647791797158611e+00
2.972349527518625134e+00 1.351518453820640175e+00
8.403173822236961854e+00 2.935050411907612400e+00
6.652076303573183580e+00 4.566754027981322572e+00
7.751906785279758516e+00 4.939994647142876616e+00
6.403360308186822003e+00 3.901116193743084715e+00
4.722640996821465542e+00 4.409992493947497927e+00
9.130323574588357971e+00 1.154246643997213440e+00
9.827736651610400997e+00 6.511263456269803740e+00
7.339741873673954586e+00 6.385593166533163334e+00
2.717780481428258010e+00 2.976049192412522970e+00
4.169854455672767024e+00 4.206109830669700678e+00
9.193661774357209993e+00 3.285735362378696678e+00
9.495694736356860233e+00 3.084210198310358919e+00
7.631225752424018793e+00 5.203003472979533583e+00
2.937650416794123309e+00 4.860703157238772221e+00
1.716053649533251235e+00 7.878144658181327920e+00
3.509766171343635666e+00 1.811336365921932590e+00
1.808275011240731978e+00 4.015941976917718037e+00
8.387622968512387089e-01 7.581303181748433317e+00
2.616306482463255367e+00 6.538682890415204341e+00
1.194828959631345500e+00 3.028727952527118461e+00
8.265760719661363609e+00 6.608423467590721856e+00
7.631306559338968398e-02 2.540506691256052996e+00
1.165037953598527798e+00 4.378907563951750070e+00
5.054393561297630733e+00 1.188457617656770715e+00
5.344424155301323864e+00 4.361680708675648610e+00
1.719982121949947818e+00 4.496080696134466592e+00
4.514452525427805618e+00 1.942218176602316326e+00
1.059913231103382092e+00 1.283445572554525960e+00
7.225107054665047102e+00 5.109482355349399541e-01
4.164425752860179131e+00 7.802156080473658051e+00
2.469911084705058713e+00 5.524470403685671549e+00
9.216900076465414315e+00 4.085647197822539489e+00
2.964345447771497888e+00 2.362668550328534955e+00
1.735133115341707111e+00 2.527289692097431484e+00
8.212001100036511403e+00 3.663496600022231320e+00
5.602747399812722406e+00 3.241194703069118610e+00
6.788151911570661223e-01 3.250999015558784677e+00
2.246770921471197280e+00 7.923853318110405830e+00
1.900324998914488805e+00 1.592716829219186891e+00
2.751655632348311897e+00 7.834782706880600855e+00
4.207635907544723608e+00 3.321187778256744494e+00
4.802616349502621951e+00 6.820136169091634670e+00
6.456502132249150705e+00 6.096624233082006405e+00
6.672410299988424498e+00 7.739839360886283437e+00
6.607863623275695097e+00 7.157861354654257546e+00
7.749184464902068470e+00 1.524728790222665609e+00
1.914016386515965396e+00 7.781412754916799734e+00
4.641402925418699255e+00 6.973119863806086727e+00
6.518742843742688642e+00 2.864692441624968389e+00
5.434327516479275033e+00 7.013391409021547673e+00
1.787281542499915554e+00 3.772754720556211083e+00
5.469555069781646850e+00 1.742991204332257738e+00
6.169383797546503345e+00 6.314970490565156247e+00
2.244190842064396563e+00 7.093341257763745134e+00
8.493387127558488459e+00 7.996449077385998194e+00
8.304722190528435632e+00 3.426520865681069949e+00
1.670131164466273077e+00 6.770303013392154234e+00
2.005451008298241078e+00 6.970050098914568615e+00
9.669594321686096450e+00 1.609967207754278817e+00
9.633834249021939300e+00 7.451873828675816824e+00
6.251898553636841882e+00 3.337617649404959863e+00
9.140765892595632991e+00 2.640867768068067889e+00
8.525605173574179574e+00 6.355871129997257007e+00
1.088884489633410446e+00 6.255862746175592903e+00
7.165937113415625781e+00 2.838550281007769627e+00
5.339540065315137696e+00 4.584409299210361333e+00
7.941494667058193180e+00 7.744707003351245511e+00
1.313353255703855194e+00 5.743129680393958658e+00
3.948615507240225142e+00 1.175832989201944123e+00
6.529404439586769193e+00 4.218578638953419002e+00
3.955281311032575964e+00 4.127813285369591689e+00
9.394838602610565914e+00 3.566160656142045582e+00
6.825741343221855217e+00 3.577257358438273194e+00
8.858491524767000413e+00 1.140852438005083513e+00
9.917325397857217339e+00 7.278678713456196547e+00
2.397154118645322463e+00 5.772797968945520886e+00
8.158065093001299672e+00 1.182770271602634260e+00
1.388745156141383275e+00 3.492125952185197946e+00
3.531867413655809251e-01 7.590076319405042682e+00
9.445647193504395744e+00 7.224528162213106341e-01
2.159402989877865497e+00 1.849691489732427918e+00
9.658595460634010976e+00 5.785363535348682973e+00
5.824622798415196812e+00 4.591255891889379548e+00
2.343214941468091617e+00 3.229652636197264393e+00
9.151435926874603055e+00 2.335347575003341447e+00
8.627981241101300824e+00 1.694212198435315564e+00
2.814009551021747768e+00 7.690921606659523846e+00
5.996265287855715442e+00 7.265585802276257610e-01
6.927864775881920067e-03 5.635885971481918055e+00
7.840401817224874392e+00 5.784708233648687248e+00
1.439324871227709579e+00 7.216105348984755530e+00
9.850318407407190335e+00 6.078431113485138759e+00
4.410076843050960704e+00 4.063142010139613625e+00
3.592358845654095578e+00 3.146041178962557083e+00
1.397508025608120708e+00 1.449924624921823835e+00
8.239668047660643424e+00 6.081119671725304876e+00
8.393491977405489024e+00 6.799334940077254252e+00
6.590884871933760714e+00 4.017150231134131388e+00
5.843244167192135130e+00 6.738283068612296312e+00
1.003468018751394464e+00 7.293722022037692376e+00
7.065564980574428944e+00 2.847830695039647253e+00
6.296592503185594047e-01 6.029785211942041201e+00
5.171495552015691999e+00 6.608825237127351926e+00
6.094809099447739964e-01 2.759037019484285480e+00
6.050113496266113167e+00 7.127822681323858767e+00
8.825681378798618582e+00 6.929599845834803595e+00
9.465240970908872953e+00 7.393430592857890282e+00
5.916999607918662640e+00 2.033503139471534382e+00
1.081126512288267394e+00 1.944052751791454092e+00
6.046906582793405427e+00 6.442838994551541631e+00
7.954774704346175618e+00 3.141880107365421892e+00
2.822713048179614770e+00 7.477155064867015533e+00
6.043692590237464302e+00 2.959584074784000762e+00
4.302231642244416676e+00 1.367893678723222095e+00
7.498263365571106398e+00 4.699294596206614827e+00
1.384432750339407159e+00 7.914523326609184117e+00
5.788425835330585301e+00 3.717476304368958928e+00
2.491505838599276323e+00 6.596463070820373531e+00
3.411358690058252652e+00 3.261740000131254646e-01
6.598424343231982014e+00 6.918780324812550120e-01
5.556731801713019614e+00 1.309290984060069718e+00
3.538870410525919219e+00 7.639316831239097993e-01
4.589404954965794481e+00 3.775578704229817895e+00
9.530861691932223323e+00 4.179274233291536689e+00
3.264021362377578228e+00 1.857084730057843025e+00
7.215974532222599436e+00 2.197054385757622796e+00
8.859623025688962983e+00 1.992941860901002116e+00
8.705293271469649596e-01 3.282672597292501493e+00
9.285456084187345027e+00 7.812476632257560283e+00
9.275855292392055418e+00 5.810568867538659532e+00
8.765255759712832884e+00 6.742077509266661828e+00
6.436107575931826474e-02 6.369827037552441062e+00
8.991750926051278459e-01 3.173661809541848733e+00
4.747525292772999173e+00 6.541893877468560881e+00
7.448924573236359592e+00 7.271212550777280015e+00
3.301521366244571709e+00 1.058785519028312194e+00
1.526220289661117668e-01 1.797614779147387765e+00
6.216332844080038278e+00 5.209889595983154820e-01
4.950372780461293587e+00 1.734993109699568770e+00
9.511897233408589614e+00 4.075170191608284753e+00
6.734527021339681063e+00 3.967248632448255208e+00
1.484375005062447128e+00 4.582087428168239107e+00
2.422286166603627500e+00 1.862235570473280255e+00
6.372570888384555765e+00 3.097672660497872599e+00
8.197999067814498275e+00 5.205007159737935041e+00
8.998027960243442536e+00 6.626764047538463487e+00
3.176189171436476499e+00 7.830998313906415653e+00
8.811638245441361761e+00 7.217424079416755234e+00
5.528294059065831156e+00 5.343282609082287138e-01
4.110789840649179183e+00 5.121233813128789336e-03
8.888705715203577995e+00 7.800600729488618157e-01
7.732177877504311070e+00 2.137861825362676882e+00
1.423364838547637179e+00 1.879559108635856290e+00
3.329832416126866868e+00 1.064316975490488204e+00
5.531294748432127761e+00 2.857387763698333139e+00
2.668732974133192215e-01 4.024426643914090995e+00
4.277588683508896317e+00 3.199272732116523521e+00
9.304879488367621576e+00 2.773739585543708586e+00
8.826016431951572372e+00 2.407515532183002627e+00
8.132903088518636636e+00 4.827840417656954486e-01
9.995624600775069979e+00 2.056020309546515712e+00
6.850303759236705758e+00 7.987464878350012398e+00
4.931749154630037602e+00 1.468186489394943450e+00
2.439606542836638692e+00 4.446400175549561240e+00
7.607017789881513892e+00 6.428697511246450169e+00
3.226760872591938334e-01 3.135592835264876754e+00
5.068916139325159165e+00 4.814596043690801963e+00
6.012988398886850661e+00 3.165874829780774391e+00
4.239869057277879882e+00 5.486990332588952413e+00
4.675603209199882926e+00 5.912351279528745174e+00
9.790998735111996254e+00 1.679644390374075869e+00
5.497621794374929483e-01 6.841626371473408241e+00
3.688426835051944686e+00 5.978690481503872611e+00
9.359595560155725025e+00 6.190892446158374973e+00
4.017930015834413560e+00 2.883183420287274146e+00
7.964922714161496664e+00 3.972313619077524116e+00
5.241715933717686404e+00 2.478837603639926890e+00
1.950993321913748746e+00 2.384700564378501753e+00
3.634493599265046448e+00 5.034516789034606532e-01
6.459408165612766872e+00 7.312986910186275225e+00
3.631693130755730969e-01 4.175937792607025578e+00
3.818138905579904208e-01 6.898891245220347024e+00
3.052313017794366701e+00 3.507448802834224111e+00
6.499484707025095176e+00 5.696846799098471692e+00
9.544822010426663894e+00 6.824498002172322053e+00
9.261784555326356028e+00 4.511429561669122457e+00
9.487646152398985677e+00 4.905961676816513517e+00
1.125229775975354896e+00 5.627612430709178604e+00
1.039374659688592217e+00 5.818999115108269393e+00
7.435391895531595630e+00 1.473363842853787631e+00
7.322114086786022824e+00 6.838098338432748946e+00
9.038640217493696838e+00 6.696892600677983864e-01
9.472884034227664785e+00 6.022795493345016737e-01
2.499648727636047951e+00 5.783536913147345970e+00
1.102056297806378593e+00 2.100765866923833158e+00
8.932647853598144394e+00 4.844581169635277185e+00
2.020899775313781177e+00 6.661026225540913615e+00
8.153926752719520277e-01 2.368631692476084183e-01
8.392272836274925041e+00 7.564239928230748866e+00
1.330417747097645265e-01 2.397884935630934855e+00
3.016050049996340299e+00 7.272372081526278009e+00
5.748747532354418155e+00 3.554651741130166798e+00
3.545565023281933570e+00 3.206442946405243966e+00
3.629878253674714284e+00 7.346346917170296642e+00
1.244963455717528200e+00 4.485622850536378436e+00
8.685413777129532775e+00 1.115552115808112532e+00
5.151095822568548144e+00 6.874687166711971109e+00
9.878933799644373792e+00 3.188295443219691272e+00
9.319422367036834132e+00 3.706139546247022132e+00
8.889184923944355887e+00 4.886445535734842416e+00
5.953263852420302094e+00 7.669011590306320514e-01
4.689416545454482943e+00 2.262479514526331670e+00
1.317827544520691063e+00 6.301870527033388569e+00
4.555599201984387392e+00 7.884285367915963683e+00
8.446332396437017387e-01 4.308117494239773748e-01
2.781292393725377288e+00 1.981876513790723493e-01
8.101011680607832943e+00 2.430331991122345769e+00
2.562412610354596332e+00 4.988349161157925593e+00
2.805623038491606991e+00 9.127933632705360623e-01
7.058498696073867151e+00 5.849564523267074101e+00
7.538699680538978320e+00 7.884100039005823568e+00
6.013712318572252968e+00 6.745543394860780140e+00
1.505002431650195316e+00 3.826239620642509998e+00
8.355140287149648515e+00 7.366609530561909480e+00
4.398593460969923985e-01 4.220283119524660620e+00
8.184951694816255952e-02 7.208473728290174520e-01
2.015627523362967466e+00 8.402262755104983327e-01
7.330296373128265763e+00 2.963336248097658832e+00
7.709841774881941667e+00 3.631149781234977780e+00
9.019938547285681452e+00 6.292361432604883120e+00
9.387931021850011604e+00 1.192322672076706169e+00
8.039478298860721850e+00 9.286302453067474261e-01
3.821224552869645130e+00 7.348656113232641118e+00
8.369677754824865090e+00 6.242902047326714055e+00
4.650929034021178410e+00 6.111479584068069570e+00
4.744368485699082427e+00 2.381948301005978763e+00
8.470457022071508746e+00 1.270345363566890207e+00
4.962865575932835505e+00 2.722339450127069682e+00
4.434410548447698108e-01 2.324011831205767820e+00
5.765795330729536872e+00 7.058196554242743836e+00
9.688940861697552975e+00 2.321271494095253018e+00
9.753226969714955175e+00 5.206648277807973457e+00
4.160642940870356909e+00 3.226944617929356163e+00
7.619121051729339733e+00 5.692194478633686217e+00
5.730182160004470227e+00 5.282875864574940294e+00
4.189836797750169595e+00 3.795961618567239348e+00
2.471481850534300584e+00 6.889968383020819154e+00
4.657473340414734153e+00 6.814645036159316049e+00
2.305673610628614867e+00 7.731725417657611565e+00
5.940239131503927794e+00 2.843774734050940722e+00
6.274195218131970009e+00 4.427942326593049316e+00
3.546058913482321717e+00 5.236112713254256867e+00
1.923763827619056066e+00 7.021958005484902898e-01
1.371049030169276817e+00 8.053905922187576394e-01
8.834428509378788874e+00 4.863999690117457142e+00
7.631250373605436899e+00 6.230736702996765075e+00
3.880162687962063206e-01 4.741703735206613146e+00
5.665013482023803171e+00 9.860125939670272288e-02
4.359077207054980363e+00 6.877917847522472705e+00
7.652716252117524043e+00 5.336062766356755915e+00
4.850078978096088456e+00 6.965845774493638842e+00
9.543944754855965940e+00 7.127134210289797878e+00
8.014749364924067976e+00 5.010739454123962489e+00
4.517421007371249075e+00 1.138153895323091191e+00
4.455059805654562055e+00 7.189506681964950019e+00
8.459159880746110360e+00 4.729252730043842945e+00
3.103744839074543904e+00 8.882339700730215171e-01
7.148425545995503505e+00 6.037992520583109091e+00
6.712328649070210318e+00 1.912155414933677910e+00
3.106664404948879188e+00 3.191703940131771944e+00
8.307833206980475893e+00 7.066817779888103779e+00
6.942042359422416986e+00 3.644317893900882233e+00
8.152266648859793463e+00 6.448657507025254532e+00
1.392858137609677138e+00 5.895431669514611173e+00
7.939840034309728622e+00 7.185510983830614151e+00
6.682367179624072229e+00 6.146736176429673293e+00
6.382102948098838269e+00 3.301730750130046133e+00
5.418725749939317105e+00 3.642907507491359276e+00
3.606870512045146082e+00 2.932798513934846696e-01
2.755850242499663594e+00 6.727093348555938768e+00
6.381114225832122067e+00 7.116533799628695256e+00
5.556757308101189174e+00 7.369289131632561940e+00
3.771872625915861921e-01 1.609586672028631149e+00
2.608706216268961153e+00 5.988056776720236840e+00
6.527620869089658662e+00 2.037519387024923745e+00
3.602461620294830080e+00 5.272772384693622527e-01
6.534083593384425015e+00 6.400192013051764661e+00
7.903206570417841803e+00 1.799574026701163731e+00
3.802042290801389335e+00 3.767708635570050646e+00
6.086209494159929179e+00 2.093022628744644287e+00
6.192606897963084833e+00 3.035342482546947274e+00
1.581927818617397952e+00 2.334038530426939317e+00
6.535233371866367769e+00 9.410195069333813223e-01
1.316113561275240595e+00 6.346862720923681422e+00
3.243795125546268032e+00 4.649676459637736237e+00
1.203532463438083955e-01 6.094463067325071037e-01
6.735581966932762121e+00 4.181231221106277651e+00
3.356411873590641193e+00 4.069783117958096774e+00
3.958571187732852437e+00 7.083733397274391663e+00
5.700347618426190088e+00 3.721018869512813687e+00
4.168074066998150862e-01 5.322562042941449967e+00
2.930623048132102504e+00 5.743198188572931073e-01
1.047514719618498624e+00 5.958745833962448835e+00
7.826174578376903668e+00 4.050727378545039059e+00
7.441621622755808296e+00 2.077421548944035301e+00
8.311660776400549011e+00 1.697619523455645485e+00
1.013618942890310848e+00 1.723359940346821162e+00
7.505663537490386616e+00 5.431236279070678741e+00
8.419427271117452705e+00 1.109239033149496123e+00
5.025168179703309868e+00 4.591974876516943027e+00
1.806547700761907960e+00 6.354383287937662494e+00
9.119738102289703718e+00 4.645130240214541573e+00
4.133934536288644601e+00 5.044511726739650648e+00
2.562611124016430431e+00 6.660790216351869297e+00
6.398356558065475319e+00 6.917831340709854615e-01
8.241357060565805526e+00 7.606432623178097430e+00
3.098109311126628906e-01 3.921183682727874320e+00
7.201869597189888950e+00 3.092920733189839844e+00
3.926939338986082717e+00 2.345162124894117461e+00
7.637769568549922283e+00 1.310163219362436848e-02
1.942159231461237923e-01 2.135689410803393251e+00
9.471889937512967705e+00 3.671348286073263800e+00
6.490269968714584614e+00 4.365438186330395709e+00
6.679686173139729455e+00 6.864264084925764564e+00
4.497500637519159739e+00 7.854816680754215241e-01
3.190723762291673982e+00 1.525678429901240030e+00
7.815015645090563901e+00 6.439264256515639495e+00
1.664103778883513352e+00 7.622811805363824966e+00
6.323085622153920227e+00 1.732150240208327752e+00
3.715005245927236466e+00 4.495244816249744702e+00
2.914727920212265566e+00 1.187934633445488330e+00
5.631112944593703595e+00 4.302206900429753844e+00
1.420281053244991654e+00 2.412290084709998617e+00
3.112116562861006130e+00 6.844217527536557988e+00
7.873745838104573735e+00 1.147633869793102335e+00
1.267921119315562617e+00 6.541362547758914125e+00
9.008630030068681904e+00 4.865220829021597915e+00
3.312284939151411756e+00 3.431123700673705201e+00
7.157858781567899342e+00 5.146114462389126842e+00
4.009206262983765257e+00 3.460520711771288838e+00
2.346342705101533976e-01 6.736755932279797854e+00
9.608088979179447264e+00 2.020220135283582685e+00
2.446762321706059673e+00 9.884230815417573979e-01
4.273441965886791039e+00 2.157792820756396779e-01
5.423723604824700395e+00 6.892408115115078893e+00
8.237757080957569755e+00 1.955783444953018702e+00
2.625150920175624236e+00 4.126647272597557148e+00
3.008410573495551077e+00 1.320339836673661615e+00
3.997902760882515949e+00 5.162612558988771916e+00
7.929475014303958957e+00 6.593543640637252956e+00
3.871876815119653870e+00 1.953004045122731291e+00
5.977525142459375829e+00 5.969068659796313625e+00
7.903417503192481597e+00 5.126450623285649932e+00
9.674708961229264048e+00 3.832836958684574746e+00
3.749667785306715295e+00 6.321018459771668319e+00
4.772764545977982387e+00 2.564818272852249059e+00
8.658178378054010693e+00 6.316635293487777858e-01
4.136752702507484614e-01 4.438239549993794775e+00
6.407694860563781347e+00 1.863340331982773712e+00
8.189269210676657806e+00 6.033359019310333693e+00
9.152095443340744652e+00 7.289213225438899713e-01
2.887838798717857536e+00 6.804623525154603669e+00
6.284844163582437027e+00 3.451438680616310428e+00
8.223031487290393571e+00 5.324961193575862950e+00
1.572500332801943790e+00 5.279293793216613295e+00
4.037267472019685499e+00 6.407894614038746717e+00
7.385252393304931218e+00 7.892010696835194850e+00
5.384942982746762752e+00 2.722476572857146060e+00
9.180340858793815784e+00 4.934944869552154501e+00
4.444669869259940675e+00 7.315206393727544665e+00
9.058961906281322030e+00 1.874286996680162076e+00
4.479644432384251473e+00 1.844482395797388818e-01
4.223664440926615526e+00 3.325068464655267952e+00
2.829921879396573914e+00 4.237834150271012845e+00
8.329721962225585585e+00 7.394424106297291743e+00
5.332875313179229693e+00 5.744805650756446447e+00
4.647763036361607369e+00 5.687387840965187458e+00
8.390500234387035405e+00 1.831517514327766882e+00
5.860291576053495710e+00 6.638579061338374387e+00
2.467008872334863767e-02 2.230807806726368803e+00
3.881585415693074026e+00 1.846547930951638605e+00
7.083093175540158271e+00 4.197761888563024790e+00
2.163946781721216794e+00 5.564846521769801768e-01
8.792042284169729882e+00 6.638497518848637924e+00
9.203291785402091918e+00 9.775886116003134063e-01
1.307454336225939429e+00 6.151138158957526691e+00
9.828042107163788899e+00 6.943258858277501666e+00
8.495770912659200036e+00 6.909588189755483612e+00
4.594995678813172724e+00 7.950451764264429677e+00
3.542557917613413654e+00 2.991024550899327394e+00
8.449271213449469187e+00 8.904428781045874430e-01
2.789357967556023166e+00 4.080347655395646811e+00
7.544838738588955707e+00 1.505691717855717648e+00
3.647888437919315496e+00 2.638318177451759894e+00
6.951271039383569494e+00 8.257004132719272249e-01
7.178852283442315851e+00 3.351101378875034342e-01
6.600235090578564723e+00 3.990265079772850498e+00
6.554278337207934513e+00 6.880182903535862593e+00
9.009601908706152074e+00 4.834973634675907128e+00
4.438805959947671909e+00 2.867361123753678243e+00
7.679916017050959276e+00 7.136987550263415692e+00
7.627615191539972805e+00 1.134367612352239263e+00
4.559793643917191552e+00 4.701960936908130329e+00
7.477251558227981931e-02 1.991836184252913533e+00
2.005194374447751837e+00 7.614021428887951970e+00
7.647153074474893231e+00 3.290242370260324734e+00
8.554449063653249752e+00 8.662631197432499874e-01
3.732601649482074624e+00 2.215362000608136483e-01
2.955947062504130862e+00 4.251420463936895544e+00
8.178770203813717998e+00 7.186981968310931279e+00
2.019275743239059562e+00 2.251762667204407542e+00
1.237135363463718329e+00 1.107689726858391843e+00
8.273729530831527512e+00 1.958787363487668465e+00
7.956761799002125102e+00 4.535433589791458608e+00
3.093531632238072149e+00 1.948820296908850835e+00
8.380925682747403016e+00 2.963813727554875932e+00
1.764028744298217211e+00 3.523097509111412506e+00
1.765804045745132944e+00 7.585475951938422945e+00
9.272289458062722645e+00 2.497966745474220929e+00
2.075151302801518050e+00 2.558466071668208386e+00
2.533344181606703494e+00 3.845060577125837931e+00
3.122750046156852477e-01 7.127678804957889191e+00
5.388133804976348529e+00 4.178709611873644647e+00
2.018626307938204967e+00 7.007536752295893123e-01
2.203605023290463372e+00 2.103480040941370532e+00
6.243997115521846553e+00 1.647199325805484449e+00
1.024452948162234422e+00 3.902357579495134843e+00
7.563381038592940975e+00 7.341378411092222223e+00
9.184047193886856419e+00 8.460136776545041926e-01
6.742860524555172042e-01 1.496204433543702805e+00
2.568714679118779820e+00 5.399514354508179181e+00
9.833013352484224257e+00 2.458396699763982340e+00
6.059699524988364061e+00 2.291788887796939456e+00
4.194225165694787094e-01 6.569730973280146991e+00
4.370202013764546756e+00 5.745151132826381790e+00
6.359077620953347498e+00 3.760545569725918469e+00
9.770630743882593450e+00 1.193341170268738871e+00
9.556121412036013396e+00 3.532659611187350279e+00
3.356476557825108564e+00 3.267088122984267429e-01
8.725831073544927818e+00 1.112594729227045498e+00
9.791445452811258221e+00 3.372419010912473425e+00
2.014951261629738255e+00 6.507787778871314543e+00
7.886913829436163148e+00 1.107963659538181211e+00
8.864904065865847116e+00 3.942296023240619007e+00
9.577250242805146030e+00 6.312749533269659707e+00
8.190029459739493589e+00 6.093599250872841822e+00
4.648952045004327793e+00 4.069860164440094685e+00
1.330488816748620629e+00 3.738636024574456762e+00
7.088404393545086002e+00 5.158667525560936440e+00
9.597554164515081254e+00 2.271883819210374078e+00
7.767127796585802990e+00 1.759132438082533056e+00
6.891682656458791634e+00 7.905971312162343168e+00
7.129792960280637359e+00 3.391457118421419281e-01
8.615987961519449456e+00 3.182447875774652601e+00
3.230388658022722570e+00 2.209798375671822690e+00
7.685557499820575345e+00 4.717891344011562182e-01
2.850826655863124337e+00 6.856691506564443372e+00
2.684893513332975434e+00 3.922640041303775860e+00
9.998210185922784987e+00 4.752434700562585768e+00
2.873179809148015629e+00 1.311373593145966687e+00
8.695278685746609781e+00 1.976296085557961213e+00
4.302652902735237817e-02 3.110947594132351668e-01
2.007465335268947548e+00 5.269633704139788932e-01
1.473635041438290383e+00 1.392652809604673081e-01
9.923394508487373145e+00 1.150754589724201082e-02
5.086376043184915652e+00 5.770838484920324696e+00
7.147089032178444157e+00 4.921061266511327581e+00
8.510049816031523662e+00 4.157379575837519603e+00
7.950045129928369647e+00 6.877980841559661940e+00
9.634274021460461412e+00 4.792578684443436821e+00
1.810499139074402963e+00 7.375343563522070767e+00
7.237634173293398199e+00 7.482494563844287683e+00
5.344796176512001118e-01 3.640726514813444226e+00
2.830373363223142036e+00 5.939546370870258940e-01
5.835002562555319017e+00 4.273062611571516456e-01
6.902400035415805490e+00 3.459325936152004566e+00
6.430835659832361273e+00 3.991114295871596163e+00
3.989712722570098791e+00 3.783036546076037787e+00
7.523841773763910723e+00 5.279838441552431760e+00
8.465333862883332117e+00 2.083886449946088071e+00
7.119624855573136735e-01 3.791950949570961349e+00
2.309467095520414404e+00 1.582850341142015616e+00
9.753332072483782866e+00 8.941282035987931920e-01
7.866585079284591941e+00 6.640371712640319224e+00
5.372894478909521432e+00 3.304800062821941609e+00
7.354740548609140838e+00 4.271191527708806390e-01
2.081345424957480539e+00 4.811003306044658423e+00
5.822127300076706646e+00 3.250094938949103174e+00
1.984985470430467025e+00 4.618486044139006097e+00
9.115919136234648334e+00 5.729230640864609647e+00
6.366152985814897747e+00 2.396704410381708783e+00
5.716863168771109116e+00 7.572640757711251780e+00
7.161675286672353202e-01 2.005288640181847271e+00
8.448268368241130588e+00 3.529402861457210605e+00
3.490153778159961195e+00 7.610318243530295845e+00
7.708727779596883600e+00 7.206973250234113948e+00
4.526318595045710325e+00 6.766591758670818635e+00
6.261986695373485290e+00 1.506795865669373846e+00
4.704784153740567021e+00 6.465977908400487806e+00
5.485260977556749573e-02 2.035435477145211003e+00
6.335073159564997169e+00 6.418055060681977508e-01
4.793557507897644676e+00 7.694676630779840210e+00
1.579494123991136423e+00 7.083865646980301634e+00
2.514028332942951138e+00 5.998870408322440895e-01
4.432424002654856920e+00 3.258289048500694562e+00
5.023924094441284183e+00 5.731735090655440956e-01
4.789360965917222934e+00 2.332202955885014362e+00
8.297530180661276233e+00 2.066991662485433423e+00
1.404477421577228213e+00 8.135948022529948531e-02
9.374587872329719573e+00 3.479215140686911845e+00
3.487919409182160813e-01 7.351044989538427110e+00
2.690588161530119926e+00 2.972436187915424632e+00
1.157009120097530763e+00 2.360710321785604471e+00
4.247265607856793856e+00 2.879028415298972021e-01
1.826877021368511489e-01 6.957927162624392814e+00
2.486025947451673268e+00 5.661256574386595020e-01
9.303313008061856237e+00 1.764672382183086086e+00
5.268984432169748544e+00 3.334162293009269362e+00
2.366146655249950825e+00 2.592535669410297672e+00
8.600367216050640806e+00 7.531570768454780129e+00
2.946310380663828887e+00 3.123807788205358982e+00
8.696083810177612783e-02 5.808714757746538560e+00
1.485028063779443297e+00 3.399378550939875510e+00
7.520624949451446994e+00 1.282991887175618295e+00
2.489493627751463656e+00 2.431502036009929313e-01
1.618927197000866736e+00 1.219834120700467039e+00
6.025446336430294814e+00 3.798158452823011899e+00
6.614801654829020272e+00 6.630761327188472443e+00
7.329773073627469770e+00 3.033475155790777755e+00
2.387036312966813512e+00 7.831825248516661730e+00
6.467003697527839101e+00 3.048772696130670035e+00
6.024009362373182519e+00 3.419296365453809550e+00
3.654780251060362417e+00 4.936847195817382072e+00
4.949278324478358471e+00 7.598235680169826978e+00
5.533858069697577875e+00 3.109483126967352185e+00
6.395280924042434645e-01 2.504235526345524043e+00
7.987216176740711049e+00 7.515175996514059875e+00
5.750516670312864953e+00 4.643507673705176586e+00
5.094938720334887705e+00 6.409299842998394503e+00
9.614898895629139020e+00 2.243160731263839303e+00
4.495230591761394834e+00 6.276917393399221723e+00
5.251140749723810508e+00 6.364905743672007787e+00
8.961071654363822248e+00 5.231952233248979844e+00
3.967668348700341685e+00 2.023448267203093565e+00
7.414421373475113874e+00 6.182667342640788988e+00
1.979900389929210025e+00 4.962458266471269752e+00
5.668354814382961848e+00 2.968185991725066586e+00
3.918704656927424423e+00 5.014937176814433073e+00
6.542579051160954506e+00 4.418479533353951716e+00
4.178492600001665558e+00 7.244203563590607686e+00
7.407697472704263930e+00 3.247881799957649918e+00
2.004789927792725024e+00 1.852154412545192308e+00
1.974122647586028512e+00 2.435695066675824805e+00
7.743603288527629580e+00 7.933783810151480154e+00
6.804289179972452750e+00 2.123217833473091787e+00
4.388861378404415703e+00 6.631226698951106613e+00
7.671694202136841056e+00 1.457668897018045584e+00
5.927369255655628777e+00 6.565855831129812081e+00
4.803883755937871314e+00 2.187875227185803517e+00
8.427549218803756403e+00 1.869355353144293019e-01
1.959373911259052470e+00 2.996546518100044132e+00
6.136717234603289661e+00 7.311737078459714212e+00
6.864135027238562614e+00 4.430916199195982230e+00
3.508876766053681262e-01 2.204988516078670635e+00
7.855060195781982557e+00 3.526213338388144436e-01
7.325718982396946188e+00 7.962693325532693045e+00
1.843794584258503511e+00 6.370928143382605491e+00
5.800342175436246084e-01 5.741883958646575081e+00
4.547043008447285928e+00 2.736072182199364988e-01
1.175820916768981483e+00 6.388867324770330924e+00
7.164117741495346969e+00 5.315108406862275814e+00
6.385857589118238309e+00 6.913146212249491995e+00
3.652143922706312384e+00 6.812356639838354155e+00
7.434485981316862890e+00 6.154972499576558675e+00
9.856019603636889670e+00 3.042158988504960249e+00
3.911248461855554304e-01 7.856352569931648766e+00
5.527328012114992362e+00 3.252102117664493086e+00
4.300227538860491805e+00 4.207727540595706195e+00
3.000018255969570724e+00 6.692425619611483079e+00
1.435693644226534449e+00 6.187662685234656124e+00
4.129604722368496184e+00 7.061936591746420078e+00
3.911733522724647472e+00 5.455839559259818117e+00
8.060417756841427916e+00 4.636874722249190839e+00
3.434747459330853570e+00 5.065358672091697656e-01
9.804476993978195054e-01 5.238448518939942566e+00
7.116003076531455029e+00 4.321420137180819410e+00
3.756802290770767883e+00 6.105530836403122663e+00
2.085371411575512646e+00 2.841011717478169274e+00
6.863855682121558388e+00 6.492742694192351394e+00
3.536465461827140722e+00 4.173700669996200929e+00
4.670511677174504772e-01 2.734664293198581397e+00
4.604754495311223828e+00 4.388475722973000259e+00
8.663626637705913680e+00 5.564854558482859481e+00
4.396215237437221646e+00 4.266984196548986752e+00
4.636612226937915970e+00 4.449340584926504860e+00
1.193431527556843008e+00 3.275284490008201210e+00
3.289688505486624059e+00 1.733111412722270650e+00
9.823459162610659323e-01 7.350580287794548973e+00
4.955580846885564661e+00 2.838416967928265144e+00
5.199282399745230876e+00 5.934977699246051230e+00
2.815418431044036662e+00 4.723157011784851811e+00
9.870846969812808069e+00 4.923394486138314541e+00
5.908025860976940713e+00 4.458739902432682811e+00
2.980839572260501669e+00 4.745511888009620094e+00
2.290057121746780222e+00 1.220744885698652915e+00
7.087951544251262170e+00 7.347891597047372159e+00
4.606490035619871470e+00 1.984050770833856170e+00
5.833402335023484042e+00 5.174696332450432479e+00
4.509417134461365606e+00 7.796194667352782659e-01
8.720482370122731197e+00 2.969307550510749572e+00
1.493577461885392532e+00 5.691950682290940478e+00
4.935336834897307234e+00 5.023467438192566803e+00
7.547815049160718992e+00 6.359928213815090992e+00
4.598096232838212671e+00 3.176960750676142808e+00
2.844056431409690333e+00 6.774008814957018565e+00
9.967623687143648326e+00 3.780493144670093564e+00
4.241321332004865940e-01 5.961817191978044050e+00
5.996935330900837968e+00 2.174828331908474688e+00
8.364854274460848060e+00 4.389133036044086111e+00
5.340113771358020678e+00 5.898731995986274512e+00
5.612095490662886377e+00 1.110354391211398450e+00
4.810361873399267019e+00 1.296991307751031997e-01
7.139613049730097138e+00 5.888173814382227533e+00
5.965705105342787640e+00 3.768035852419491682e+00
7.596865834023602826e-01 3.340260544999740233e+00
2.270144371145499385e+00 2.036732762174480627e+00
2.079721470774695824e+00 7.999655149450068947e-01
8.008896208750382328e-01 4.300420346324341558e+00
7.485390264285246786e+00 2.194925475848292784e+00
8.130944661601821721e+00 3.926121974478233412e+00
5.184448812831796261e+00 6.150412967088492167e-01
8.122410726071890963e+00 5.276476372938451398e+00
1.754728145422335128e-01 6.026287669669410541e+00
5.009402849733516128e+00 7.469752233408470943e+00
6.353757176600089096e+00 7.196253613280658712e-01
4.060484333743154650e+00 5.806873852767179045e+00
8.155011175448919403e+00 6.136684240659667999e+00
5.384940271575394455e+00 4.760983439132416173e+00
1.816446921525366465e+00 6.527986676857333137e+00
7.403617301549302532e+00 1.254214216585780584e+00
2.400118455086706071e+00 7.775190891117299330e+00
4.420700098081693952e+00 9.828909391918907446e-01
9.945134799047671947e+00 3.251924755485425145e+00
5.327158747407243489e+00 7.085550000653310754e+00
3.026391353093957015e+00 3.698383349335092163e+00
4.537784100637002993e+00 7.337113715548764681e+00
4.079545274781817277e+00 5.637405792310053343e+00
3.967333862145758783e+00 7.193535675919937589e+00
5.874396296238332482e+00 4.806247053279971482e+00
7.163599890090738498e+00 7.517379453015066382e+00
2.879569989094075133e+00 6.489229124032024565e+00
3.365714335830713999e+00 3.188918413736189450e+00
7.541929927380856213e+00 4.505326063855958019e+00
6.870960992834601377e+00 1.614879496212787480e+00
5.123360206270000994e+00 4.340717816193605749e+00
9.275478798917820455e+00 4.421428796394721417e+00
7.384515068707906416e+00 3.101017451092844546e+00
3.485909439332308679e+00 4.049053717623474213e-01
5.888699718059894117e+00 2.668712805458370418e+00
3.101734682094574591e+00 7.797512202213065180e+00
4.313879145496875012e+00 7.889238032383098620e+00
7.264873100938608275e+00 7.568283737279835499e+00
8.918246119058675703e+00 6.410507647631933814e+00
1.524728967933468571e+00 5.947234703346844675e+00
8.425481452557058049e+00 2.802941315338020267e+00
6.714505084990127770e+00 6.113882442971071640e+00
1.881250814328571108e+00 3.834202117644294638e+00
7.375344846096010265e-01 7.583087199846299420e+00
8.373542957286014499e+00 5.649590524711636697e+00
3.859512328916976376e+00 2.528361557965368434e-01
5.837160941606180486e+00 4.941539927068182791e+00
4.928057600819705009e+00 4.837122221398364452e+00
6.049895600160659637e-01 4.830130938326566259e+00
3.486636743244806436e+00 4.840004320215971489e-01
6.484501250826010477e+00 3.985755448321145700e+00
3.138255427694811583e+00 5.558263485541160343e+00
2.104733996595384848e+00 2.167628778679325130e+00
1.626245211708574612e+00 9.250952416028086489e-01
5.462681941070512082e+00 4.159983078160403025e-01
6.365439063246874696e+00 4.126057847251940025e+00
9.899026637857593514e+00 5.725684173987158232e+00
1.485493931775497822e+00 4.148698030362113265e+00
3.411696657160728563e+00 4.580930789785062629e+00
1.938461863009048880e+00 6.702175702980817107e-02
4.846993665424877307e+00 6.406502458278655610e+00
6.849141693406718190e+00 5.257773940624812070e+00
7.905136942730384142e-01 4.711449157912567465e+00
6.017956180486494944e+00 5.660783370732594300e+00
3.764322037004463883e-01 2.776721996626069000e+00
6.453467525650302683e-01 4.893207706553249103e+00
7.919799803661916826e+00 3.828087880244085639e+00
6.000077302355411923e+00 1.854281796920348668e+00
2.646014613136293825e-02 7.754164339204995038e+00
6.467125240757881421e+00 7.194820999546420737e-01
2.989291402585240398e+00 7.634938317950251019e+00
9.479254163103449926e+00 1.744345490007144228e+00
5.927195816303405529e+00 4.726401059117517178e+00
9.466775201387676475e+00 1.885561785207548802e+00
7.996625872034081262e+00 6.507035747676050974e+00
6.769656663582869882e+00 4.124253694036616125e+00
9.932256716947822639e+00 2.355667782672314914e+00
2.865647882258971713e+00 5.284104285299350501e+00
1.249698009013466837e+00 2.823621270747605827e+00
9.921821473595571206e-01 4.510975692222955580e+00
2.297328610479846489e+00 4.370926807533074943e+00
7.203966282536865329e+00 7.231551477644628356e+00
1.312642141193013368e+00 7.263218102109366470e+00
7.706473455367428116e+00 5.898199568285605210e+00
9.819248311350783354e+00 2.926335626631738407e+00
5.503998228928028702e+00 2.382791661633634206e-01
9.732480203446791656e-01 6.773989300573438399e+00
2.383113490047741312e+00 2.901876921313879087e+00
3.610246598035364851e+00 3.959061594329582157e+00
1.143169805093443570e+00 5.935267435410082726e+00
2.958058414116981893e-01 7.299365164834989983e-01
9.179885347973981702e-01 1.999092925586549718e+00
4.753923057626927573e+00 1.772936731701699742e+00
2.685567176383125698e+00 7.926637933806185643e+00
7.631428263108266385e+00 3.402356705800500869e+00
2.606212593964501778e+00 7.727377228894239281e+00
9.025304619899698899e-02 6.395537943042598705e+00
9.128558439649520295e+00 2.259928124384217973e+00
7.024377997673694196e+00 3.743946969910404654e+00
6.943699965239778393e+00 4.865173137914268864e+00
8.930922053595871546e+00 5.855971711670806101e+00
7.826896873841505453e+00 3.701676485117467941e+00
9.847197066300339419e-01 2.008667882218683864e+00
8.173846574280487332e+00 5.754531028254684877e+00
6.827136882647155680e+00 5.225353275377505824e+00
2.332932364453502494e+00 5.293843021781562186e+00
1.390661979594405295e+00 5.635034922590937967e+00
8.786801311498988909e+00 6.296874825083508043e+00
5.853354834469866930e+00 6.966148676070198498e+00
8.804572570802877252e+00 2.651652092435252683e-01
5.749071404780634609e+00 4.674685571029479902e+00
9.224459923474048750e+00 2.667906465017653161e-01
1.236939158694766450e+00 1.702370883073537122e+00
5.434011686593722246e+00 5.059650838201006806e+00
4.723058568118460698e+00 4.721088605139221350e+00
9.716474403655738001e+00 7.381436817764811309e+00
9.612629045356108293e+00 7.471342081698933768e+00
8.386003685389530560e+00 9.509159588332964930e-01
4.013744617481954435e+00 7.517602229649611445e+00
5.018443272507920661e+00 2.977157217776865927e+00
6.033138955148571014e+00 1.555315949708237611e+00
6.550465305501630198e+00 7.242934691549163695e+00
3.970828022923332590e+00 2.727904219903042993e+00
9.223951748040775556e+00 3.032375225606457114e+00
8.282035197359441270e+00 3.636182722511742682e+00
2.762222767876743035e-01 2.122245290203212065e+00
3.218745657191510734e+00 3.396998210282723640e+00
5.962222315148747676e+00 3.982341830288962825e+00
7.457869731418506731e+00 4.410751050947837371e+00
7.879513765455134156e+00 7.309952824145843131e+00
8.195719471090432862e+00 7.121808649153149595e+00
5.086916017796482059e+00 2.094034091386058449e+00
1.883948148223840713e+00 1.780170342339309819e+00
1.094829455265057261e+00 3.911669870464197452e+00
9.862456028927368834e+00 7.606440294082389642e+00
5.942737581123363810e+00 5.597498780046889166e+00
7.749353461434887791e+00 3.756125994224627007e+00
6.499558382223241892e+00 6.931276635760339921e+00
8.748334890374561468e+00 2.657907370011944437e+00
5.611399800416821293e+00 6.378774920407537685e+00
9.705926273551984451e+00 2.674405318729928815e+00
1.099698288152586301e+00 7.403553848941569981e+00
5.620644115243264238e+00 7.266515336370145128e+00
3.608960912416085964e+00 3.910571064028020238e+00
5.582159616064021890e+00 1.170587389962609137e+00
3.252141600324804926e+00 6.439279334079595962e+00
2.244597897990715296e+00 5.333458085107125157e+00
8.707867601948290570e+00 6.840695369282870253e+00
1.376632634605479133e+00 5.643348371961944387e+00
4.503456429752128898e+00 1.547911184603609769e+00
1.759674183205176545e+00 4.093082762878371916e+00
6.727862873162533397e+00 8.067363600172052784e-01
5.827031217074304159e+00 5.273180050640295491e+00
7.717893003605559521e+00 1.830939466020005568e+00
2.964192479273952685e+00 2.876190955772583990e+00
6.710104744062607374e+00 2.324337694790241216e+00
4.609889412234804418e+00 6.749128549404037614e-01
9.491124748519331078e+00 5.938217092666985053e+00
1.198522346606190059e-01 5.616143588604250780e+00
3.138928120730708482e+00 1.908669649003282842e-01
6.165474602728636455e+00 1.995007880526098454e+00
4.834635713092190201e+00 3.416564560648565063e-01
7.248732651206079680e+00 2.259588385341166905e+00
8.852849684984139600e+00 2.891119412768473396e+00
7.948794353088088904e+00 7.379971599788544445e+00
6.539865205943265813e+00 2.751909664087754948e+00
9.419558422512618989e+00 5.769739743559743061e-02
5.859176783313820636e+00 9.062103967238028801e-01
5.486415331324522526e+00 2.885429873048127369e+00
8.232202559381164519e+00 6.430700781808719846e+00
7.524915188794192744e+00 5.851806218543478266e+00
3.606624221488639037e+00 1.220449515471567992e+00
8.044343779386249338e+00 7.423905801874315813e+00
6.212000868023399569e+00 3.232207612974316469e+00
2.467460401465482178e-01 7.399960349806407045e+00
4.726445188779347717e+00 2.763961372416913420e+00
3.342379643926806310e+00 7.694461675896544506e+00
4.999935639623014794e+00 4.542833812403682003e+00
4.333588271963026095e+00 3.688248396320332745e+00
2.116215477071923257e+00 1.575517098639828362e+00
6.219575117006938214e+00 1.638242561146421750e+00
9.704015274067090857e+00 1.224726521558387127e+00
8.574913977670187037e+00 2.274330059614412924e+00
7.704020422009656421e+00 7.473987499012653579e+00
8.221932112281397309e+00 5.437472691762295973e+00
3.284289115908609613e+00 8.082721739459062249e-01
2.250235090603212917e+00 7.227445733366820058e+00
2.681128912203094572e+00 4.996286883689761815e+00
2.262597818578457876e+00 4.637896753438125685e+00
1.322608834001306466e+00 6.447984246609549608e+00
9.569587172198744440e+00 3.108673341566460913e+00
3.343098423454784474e+00 7.748527712617239160e-01
8.306550958995392975e+00 5.910312085861030518e+00
6.014168978153088929e+00 6.074912152517715214e+00
7.699015492249738912e-01 2.111838888694289373e+00
6.064291104880461525e+00 3.274862958411017821e+00
9.139759330196479681e+00 5.249653649313195558e+00
2.270878590260473118e+00 5.638577623460712118e-01
2.448375810999404933e+00 4.294568766596571940e+00
7.572333336443350049e+00 2.787315355689345964e+00
1.497082739207793445e+00 8.483504157416827951e-01
2.982770088388280172e+00 2.270968222869949926e+00
2.286076492434588658e+00 7.006130747739041098e-01
3.642084365704332249e+00 4.452491644861499509e+00
4.977135127637910550e-01 9.677075357873388128e-01
2.180240711710539347e+00 1.722567290974817311e+00
7.745237748304520053e+00 7.913002097851523864e+00
1.586486700480482792e-01 5.070320823650337871e+00
7.096143547497881343e+00 1.290856577389345894e+00
7.914997080604654123e+00 2.720736083701744690e-01
9.187957519986287735e+00 1.671192131146151283e+00
3.751349115991255090e+00 4.637785247880698236e+00
8.773456323493055820e+00 4.484249493170009870e+00
1.832086954294545045e+00 1.823831976097562979e+00
4.547574283397529449e+00 7.968388256124716129e+00
8.043622216918780765e+00 7.423228560315871860e+00
9.807078662020792592e+00 6.169005203639810198e+00
4.597846822278238932e+00 6.922946983068444915e+00
9.745238058850986818e+00 6.262645406918669444e+00
7.455614136068962949e+00 7.393504806028207810e+00
5.615710973055172417e+00 3.340873983720704210e+00
1.546748010845370169e+00 1.432308226947540675e-01
5.000226251603468342e+00 7.125881240796539728e+00
2.568347628629668034e+00 1.001279349837410848e+00
3.614268306325715052e+00 4.746498466747091527e+00
7.842679065143327577e+00 6.677582364513234836e-01
8.636644998074372026e-01 4.471330638829058124e+00
9.026507337592480695e+00 1.365990241785979720e+00
2.296766077708565224e+00 4.897862786989993111e+00
8.593628254600478300e+00 5.136691016499065121e+00
6.305904754029062254e+00 5.830367192205699212e+00
6.062041994815317913e+00 5.235825070861928054e+00
9.144745234367251285e+00 2.457969692896944558e+00
4.862889111822591204e+00 3.137381717588620056e+00
7.459094334752878197e+00 6.060009625940970146e+00
5.788791239069617234e+00 3.005778221225321012e+00
1.304028557693460710e+00 6.248285862572928728e+00
4.404303754126979165e+00 1.106800578370675581e+00
2.404423245169025947e+00 2.178494637487818686e+00
2.733625947127428013e+00 1.576279036637142639e+00
2.955889446188135761e+00 7.794594041835940068e+00
2.459148221245406329e+00 1.615965898349046803e+00
5.356895624358871899e+00 1.409367777403531363e+00
3.991185881062700780e+00 7.342391272619009257e+00
5.126229568542594706e+00 4.713017230971266791e+00
9.967560746508466352e+00 4.225128787740756842e+00
8.423322344927360206e+00 2.449467009945464291e+00
6.666207262903443898e+00 5.535709801161966759e+00
2.804854710998831102e+00 1.741247162830660500e+00
5.906682453652878362e-01 5.142396072771242999e+00
8.949569132400061022e+00 2.921363586557266245e+00
6.961490593416238326e+00 4.943118616243835639e+00
5.993173490796733560e+00 3.968179777857248069e+00
5.062100798743985663e+00 3.694646339110474464e+00
2.391670911185236115e+00 6.165788208116246061e+00
8.812970355560285185e+00 4.357538573105112611e+00
1.274026504814704808e+00 3.575337776651659638e+00
2.323796021079593821e-01 6.648226290479057887e+00
6.983017161728265698e+00 1.284789787285252061e-01
7.004347253333712331e+00 4.034540067424628340e+00
1.035353212901947151e+00 3.937890641646445644e+00
3.336920616482479396e+00 5.809430820022981834e+00
7.580555870771052085e+00 5.157138658614290883e+00
5.661158136714508515e+00 4.937794986993906399e+00
6.210051634852619351e+00 7.924278434089025325e+00
9.474395480054440100e+00 5.538872802899401648e+00
8.826549890961805644e+00 7.612076748837863782e+00
3.229016216814263096e+00 7.588144561255472986e+00
1.517057686663411120e+00 1.988867937321314727e-01
6.805934705640346749e+00 6.985703926165728994e+00
3.028040535147394685e+00 2.029311931880135589e+00
4.031197683151664712e+00 5.885913498520209508e+00
2.161741605637773844e+00 5.911079953163421941e+00
2.229725373464056304e+00 6.428270095255105510e+00
4.242346751622832812e+00 7.741414096741666917e+00
3.314304713827986859e+00 3.313129918401133800e+00
1.852849838595911347e+00 3.289249313201398017e+00
7.815573694820409756e+00 6.181672109326311393e+00
4.456436546507730689e+00 9.937041943465132476e-01
5.653906425302507088e+00 6.090932060443771334e+00
7.818464433787914558e+00 1.033655617733625576e+00
1.357482574306936307e+00 3.277439838549813800e-01
4.191572925013761441e+00 7.447051959608548266e+00
4.706290976167657902e+00 1.249808118198775020e+00
3.698735486489833413e+00 6.618550175305199623e+00
9.434847880859271285e+00 3.899173479452440638e+00
2.135289313460742022e-01 3.953346487086578875e+00
4.311985664204085467e+00 1.225836089934020379e-01
9.040066360854424943e+00 2.090337172165030566e+00
5.639303841738428247e+00 3.434477894895245242e+00
5.040564759254369420e+00 3.144690303826508604e+00
5.412679774605773098e+00 1.811098843533032188e+00
2.917103453554442893e+00 6.086148217797876292e+00
3.700132207236017656e-01 6.420568164250109788e+00
9.140280444040591590e+00 1.524226280414985091e+00
3.442983991209088934e+00 3.356882633906152158e+00
6.180201558774224502e+00 5.490782987194852360e+00
5.040530263685885970e+00 2.917042185643557772e+00
9.964732389566718140e+00 4.181301610202794450e+00
3.063734324610702942e+00 5.074605475439581070e+00
8.105922378637044901e+00 3.499291881734610143e+00
5.008512537080012095e-01 6.484308760411197525e+00
9.771265811694762604e+00 7.533762317017300703e+00
1.772335746988423777e+00 1.631984055944064593e+00
8.896783098556181102e+00 6.237561922155450134e+00
5.728003286883023293e+00 8.877179892603184186e-01
8.052705299706806485e+00 7.118447553464123168e+00
6.017547119594413907e+00 8.915699239026553258e-01
2.999530132467823407e+00 3.940153059077792896e+00
7.898314299722743570e+00 4.171826499440830283e+00
6.778787459512823688e+00 1.283601677225964188e+00
1.680807853980389455e+00 5.474804155166943964e+00
5.567522753356196397e+00 6.139327580928490846e+00
3.317193039782104780e+00 6.861307345498357080e+00
5.973344606710821125e+00 2.997850439439098125e-02
2.582214968089698637e+00 8.142288246021172071e-01
9.897284510546931813e+00 3.814981841187727873e+00
3.632349199948827767e+00 6.415796574567159460e+00
9.719639397359321364e+00 2.306921660238914207e+00
5.259287821662287143e+00 2.280101043528443228e+00
1.897141924240690614e+00 6.153310750522204664e+00
2.508966382493693636e-01 1.318346698209035495e+00
7.135927133022415880e+00 2.840409121566880302e-01
7.566060248055394233e+00 3.996762687582581464e+00
3.451223033316079825e+00 4.923387103964226519e+00
5.659100780668556929e+00 4.059127159307243105e+00
2.384136537394176969e+00 1.189178918450836342e+00
8.623318824470616040e-01 7.397485922768707312e-01
8.828574473665510070e+00 4.473918620516132094e+00
2.809461600113247748e+00 5.313486260974665143e+00
1.954214162650386166e+00 1.805363897133211104e+00
1.619275494135802296e+00 2.360704189968914513e+00
1.303939351685140524e+00 1.898606690949472764e+00
9.681348651011385087e+00 5.878140404993423829e-01
8.061601495760317704e-01 1.955685460884331484e+00
3.843196049986854490e+00 6.399690835420480006e+00
6.082907813150823628e+00 7.486321220857217185e-01
6.833326046042475177e+00 2.252321292193547819e+00
2.912862774143142097e+00 2.459736810695152265e+00
2.292367819341831758e+00 6.415325936814705976e+00
4.087794396478763304e+00 7.086835150199359390e+00
1.339875214076799992e+00 2.705081896133620489e+00
2.390114958017034219e+00 1.972553564345127519e+00
6.602778518029618127e+00 8.857373409968403166e-01
6.612862165900135203e-01 5.827972126663575558e+00
3.447134742306654509e+00 2.697400849157216562e+00
9.918014693574466634e+00 5.185385442720754412e+00
5.943667594317267877e+00 1.478984247290693332e-02
5.411698207652744230e+00 3.320120272832946640e+00
2.823602023480461298e+00 3.480774446380063836e-01
7.694976194616951481e+00 4.915852786067219427e+00
5.847023749048193331e+00 2.936979090368003753e+00
3.006875019410850669e+00 1.710115984210227147e+00
7.570666547211794217e+00 2.920200769393431983e+00
4.994937872607993157e+00 2.748614306148075670e+00
6.240483589706999012e+00 5.477440471675126155e+00
7.835110632821532306e+00 5.871356523195726318e+00
9.368310885360964235e-01 6.076576218391016582e-01
8.914877000211536284e+00 1.912423038137066378e+00
6.708772250652977220e+00 9.101518624665150270e-01
2.297121111682579375e+00 1.829247984752075951e+00
7.570919601393520715e+00 3.064455403257897892e+00
3.003686835624669094e+00 7.404594381613069487e+00
4.089338757522885004e+00 4.124389628531692331e+00
4.123418172515913582e-01 7.630955335623936797e+00
8.562000578288753161e+00 5.192982920565780702e-01
6.613638347945087759e+00 5.921184933345591261e+00
6.880446134043549655e-01 3.771080508724681479e+00
5.010031478083220691e+00 6.150103834637512534e+00
2.397182872226772954e+00 2.219867170365029452e+00
7.017663762482737155e+00 4.229699440004675459e+00
1.859752925344827501e+00 7.563567500111532560e+00
7.545778259476819905e+00 1.857478202789328847e-01
5.820418038013213113e+00 4.892850566090416464e+00
9.836160364216706142e-01 1.963879062392743791e-01
7.008008070471884565e+00 9.680679011080766116e-01
7.351354934043570211e+00 5.892507717447612592e+00
2.030211870303706423e+00 2.179072814857389240e+00
8.342255843122126535e+00 3.761492285999048057e+00
3.734086377620848829e-01 7.844070414083445186e+00
6.504569503210735348e+00 4.172297101555032306e+00
6.504998486205026076e+00 1.891623714407033141e+00
8.123844148594507431e+00 5.732874896279874122e+00
4.461958492307475765e+00 2.868153758286455357e+00
6.053947570006715573e+00 5.888560703598865409e+00
3.330837770662855579e+00 2.250615370484612576e+00
4.723506922253460694e+00 4.635038467216610947e+00
6.999931014260405426e+00 2.725253464330164022e+00
1.327168357364740814e+00 4.782494791240463172e+00
1.824708124238680895e+00 6.038703658891656723e+00
4.911987531300333387e+00 6.689748376641589722e+00
7.195376194507604239e+00 6.460333297923415152e+00
6.791539132843591453e+00 3.663080955552906914e+00
1.897754068347351497e+00 4.391454976025142898e+00
2.299430191290372516e+00 2.564085208610856981e+00
6.670699783691935281e+00 3.103839317962631128e-01
3.581771056617373272e+00 7.958835868077303921e+00
9.617849331343162333e+00 1.322211593997963064e+00
5.937878248911956369e+00 4.004792046386090654e+00
3.406962924385925628e+00 6.360316871145466067e-01
9.733676046148931338e-01 6.705890260019196525e+00
1.116874301373459444e+00 6.391378324350806217e+00
3.297262785262473628e+00 5.419788057963402572e+00
6.490396126690608725e+00 3.699976093706808022e+00
8.858526933087114585e+00 1.392963785298476864e+00
5.709259361872101479e+00 1.822315894690023086e+00
7.254346135176135135e+00 5.269521313988043687e+00
1.682415837168936834e+00 7.672056486775932882e+00
3.163735326569303563e+00 4.781115194118727096e+00
3.130048490401224903e+00 7.732804530151507372e+00
4.685523421783369891e+00 7.558663446221247639e-01
5.980812915587641054e-01 2.093585507579694749e+00
4.500982268501635630e+00 2.843385364913308067e+00
3.370341333838996256e+00 1.457108893528103799e+00
3.607414781540301263e+00 7.245723615147828589e+00
3.504416293710737040e+00 3.705816607374099902e+00
5.064506378380697171e+00 3.741803277999588673e+00
3.680218406778124951e+00 2.601140495473655889e+00
1.575062808891347643e-01 6.221136570047370640e+00
1.873368792449005005e+00 2.039900674494910859e+00
7.779122292267777183e+00 7.159312161875477365e+00
7.383795082758579653e+00 3.852020968994397165e+00
5.145323424468173812e+00 1.143463785908005015e+00
7.261497139782814081e+00 3.273863603667304112e+00
1.218576950844874052e-01 3.887288423101416868e+00
8.107893805320902203e+00 6.443826600737942556e+00
9.834103332306753487e+00 9.028144283976384799e-01
9.885332405184028559e+00 3.736827614241455819e+00
5.511383355771060089e-02 3.567803292232386347e+00
1.612832972054533132e+00 4.031183694345847890e+00
6.056343113477291595e+00 2.727353200372570008e+00
5.918667535585564465e-02 9.595021743721252605e-01
4.995318542720456279e+00 5.384519219581257232e+00
7.970593154671278491e+00 3.097647749107379944e+00
4.175654669063061597e+00 6.462531007204062483e+00
4.289255005477685678e+00 5.657255039587588463e+00
9.092682650231727948e+00 7.840365727966680964e+00
1.549153215926784011e+00 4.526006904878522086e+00
5.270314137759669393e+00 3.762032122338967888e+00
5.207012691000301174e+00 5.958779617610788115e+00
7.131076049364649450e+00 7.645121949268078865e-01
5.378597785899108530e+00 6.364355699120073595e+00
7.160489839388707090e+00 2.269275082995877213e+00
7.918770607653172533e+00 7.661187844202999031e+00
6.318322170612558075e+00 6.600547102480277317e+00
5.911746148873331386e+00 4.691175046240642743e+00
9.477211699699028546e-01 7.717576126094486177e+00
8.464849301625120503e+00 7.191881243549087976e+00
4.177792325437579279e-01 1.939511142138794497e-01
6.005071151578248667e+00 4.722176243780994653e+00
8.046727542781534126e+00 7.899160784685370196e+00
7.966943830647508662e+00 2.239249515873076746e+00
7.772583179668998810e+00 3.001700872201150005e+00
3.977654899641833719e+00 2.625535657355934305e+00
3.668088615440709077e+00 6.055418347977425952e+00
7.393945835385341780e+00 1.498585610788372158e+00
1.324676704467077082e+00 4.184886830442581918e+00
8.963575712039217880e-01 3.417362836582898744e+00
2.962301862258017948e+00 3.972715491515341313e+00
1.062035571220963925e+00 7.141934584176532930e+00
2.398823962078022731e-01 6.684146588304191283e+00
4.387288491451609929e+00 3.342842998717813430e+00
3.780934000204464240e+00 1.322960893648787106e+00
5.942728823278432770e+00 6.930009270083870909e+00
1.785334835639343920e+00 2.104169109803409654e+00
8.357074002760633835e-01 3.616747268575959851e+00
7.833785969995529008e+00 3.364463608914469717e+00
7.722169831512734284e+00 2.419239205636267265e+00
9.013090610553864401e-01 2.418712593380534237e+00
2.869763979471984250e+00 5.033704776187213348e+00
8.944999485536740735e+00 1.714020908050887471e+00
2.851983614081452512e+00 1.424561251017892438e+00
4.160622140351042830e+00 7.514511928683607955e+00
1.600631747524234871e+00 3.600195301822710192e+00
2.755494020138333777e+00 2.643172082117700938e+00
7.128074403300344031e+00 2.279516159511681295e+00
5.434915755324800202e+00 6.890979440121336452e+00
4.923936341626472313e+00 5.580548716800644016e-01
1.500620897214088867e-01 6.958663820092327867e+00
3.352813941818231225e+00 8.023635225455079123e-01
9.631309330444127070e+00 1.536027007234452846e+00
4.200256478141105809e+00 7.242775791412168651e+00
5.287437278715453104e+00 7.760349225623548897e+00
7.868329888373728487e+00 1.814400270761929335e+00
3.617514114481702237e+00 3.894113274889576815e-02
2.620848094939565165e-01 2.081575429413030420e+00
6.086469752882063489e+00 6.990334520279712471e+00
1.338382918983069825e+00 3.511568111205943588e+00
6.178660550387931494e+00 4.067345574484036774e+00
4.879930057488801154e+00 5.595435831522586057e-01
2.318390274205126556e+00 1.308055418176719442e+00
8.734007094219165879e+00 6.102902592578033136e+00
1.154816775202879287e+00 1.188250197557779941e+00
9.762184326932624501e+00 1.913237726398182126e+00
9.910799765445121423e+00 3.346443423412508444e+00
2.371522549770697985e+00 1.131313423594203726e+00
6.420627272157629406e+00 2.220028067323325693e+00
8.725389372393067333e+00 9.391577150591947643e-01
7.266870264701847049e+00 4.645413457277040692e+00
9.277326327504036740e+00 5.658555649766388917e+00
9.346408098859718905e+00 6.938763743456010324e+00
8.910259476716705151e+00 1.239567362558053887e+00
5.305467567430221187e+00 3.186936252805216085e+00
1.959732020454988399e+00 4.173289768609445893e+00
7.158929994856341850e+00 7.945810417826435490e+00
2.229358142361541617e+00 6.656018308662415173e+00
3.333545013466206797e+00 3.292037996317398907e+00
7.836814131978973919e+00 4.545141032579005369e+00
6.613325661497938768e+00 2.816970603209244750e+00
2.475009959822227490e-01 8.116657443152037743e-01
1.533657491400933770e+00 3.666400015648621391e+00
4.836638086127663883e+00 5.417918839680161192e+00
8.028155833704680333e+00 2.411675136321844271e+00
4.426911050023361938e+00 6.609004504475325170e+00
5.940724013519014690e+00 7.948444989920584902e+00
4.366658668420338785e+00 5.085936434989209332e+00
6.748931736876651044e+00 2.165153514946522861e-01
1.783677547926100226e+00 7.283893218497877520e+00
1.643441799917171320e+00 8.910752217796567010e-01
8.747414240121241136e+00 1.549018299233715368e+00
9.634583728156387750e+00 6.600734809418752569e+00
8.698267220380518694e+00 5.025647965294535169e-01
9.609126068982989821e+00 1.326397440861914134e+00
1.679753390223418519e+00 5.570435090034202119e+00
2.281960700860186098e+00 9.857883502079634042e-01
5.933159845669741195e+00 7.698930274858657441e-01
6.141774850838182864e+00 5.232229019951193827e+00
7.942871751787448531e+00 7.466314503359192223e+00
9.824314821099884298e+00 5.690634627360820375e+00
4.406281692875472444e+00 3.374025115098818084e+00
6.403345321241028287e+00 7.243559651950155498e+00
8.460199782396852441e+00 7.395292401484273803e+00
1.347044659184082338e-01 3.428837244778065951e+00
7.837149156121510529e+00 8.635345418272031282e-01
1.923826186313453146e+00 2.333623985689714964e+00
9.171306944185865007e+00 2.289695532736669037e+00
9.405688934847249882e+00 8.876068383205355516e-01
9.766684590286029533e+00 6.983247740865490272e+00
8.204066307044406869e+00 2.861940646620121598e+00
2.774704929194005132e+00 6.973405553279024005e+00
9.349726077993242512e+00 4.794648286228795797e+00
9.294768772859754336e+00 2.730522072684609114e-01
9.802291122645366173e+00 7.973428463785843689e+00
1.725193418713739657e+00 3.630457701746134802e-01
1.675183126345889395e+00 4.845573144913838171e+00
1.849068727082588959e+00 6.408807661633831643e+00
4.771245006727420801e+00 6.418871387758410485e+00
4.600949975136359171e+00 6.801229247802380584e-01
7.295873273064251485e+00 1.902166510454640580e+00
4.868414490656166826e+00 7.808905493618119031e+00
4.097946054493417645e-01 3.503947762787666953e+00
9.732395391435998633e+00 1.604926761764518872e+00
8.520809312478617059e+00 7.356896721787512305e+00
3.050242921578792732e+00 4.571550901705756509e+00
4.630092819152267225e+00 1.369388785383962137e+00
7.425193418426401237e+00 1.767723016202894293e+00
9.285135425489208671e+00 2.899083793287609012e-01
2.142264248658924952e+00 3.754793152566831438e+00
4.465292406005851866e+00 4.014865910122581205e+00
9.122764441905248489e+00 2.065074817733688839e+00
1.352490858761520309e+00 4.236605950012815924e+00
2.407671691865039598e+00 1.897513423578791603e+00
8.889754357881152202e-01 5.526133058634451700e+00
2.298997616400758837e+00 4.698218913866086588e+00
9.973683306448029029e+00 4.728838707044842771e+00
1.496385177661463395e-01 7.039619772669540865e-01
5.310973110788784979e+00 3.677346983306043704e+00
8.902867523578333220e+00 2.984250430049151248e+00
1.707561494704409322e+00 3.266562171100605205e+00
7.656597142914067788e+00 5.022279785599969237e+00
5.520382685413625978e+00 2.208880575444799987e+00
2.258507137559684352e-01 7.396975984935066251e+00
4.530348956921513626e+00 4.635390545553007335e+00
5.631011263584511539e+00 3.400982783061072823e-01
7.576315055196776171e+00 2.921558578606740397e+00
8.754310294363381928e+00 7.607769874483019557e+00
8.084614807713405682e+00 2.605439699680237808e+00
1.425211125009302471e+00 3.694675409365843599e+00
7.722534996986563094e+00 4.017099757998441767e+00
8.783726245899236673e+00 2.369691574610667928e+00
8.579933417197802115e+00 6.779313586515787193e-01
9.004679491984486361e+00 4.958506973569845044e+00
8.555727005583273481e+00 6.344149631075794993e+00
8.697184403991642387e-01 2.416756216951712943e+00
6.491455331161709807e+00 5.770639158105967503e+00
4.630281175010440897e+00 8.672957427966299093e-02
9.694315897878313493e+00 6.956998826432003291e+00
5.941295742347374897e+00 1.228950455831476773e+00
2.039352966201746220e-01 6.954420912618537898e+00
4.177187259588007961e+00 5.207363504156398371e+00
6.608907095258289566e+00 2.667583797180855143e+00
4.702933486298389809e+00 6.339388902350326482e+00
2.230685231676954317e+00 2.105438479976575294e+00
7.928470175386774343e+00 5.083698340022157147e+00
6.118710082143278939e+00 5.680280116379415212e+00
3.035668159856139692e+00 4.667425375080743954e+00
1.103140952734240621e+00 5.907245329969271985e+00
5.585336305892285580e-01 1.144238647006533327e+00
8.848593327319351332e+00 7.660061317814756521e+00
9.174701030867286278e+00 3.070250936031686528e+00
5.342463160823701429e+00 4.412890908130091105e+00
8.958576506194530609e+00 2.688932048739801850e+00
6.920379597306636654e+00 4.164497919290773176e+00
5.853547350707849262e+00 6.601577762309712938e+00
1.025176999864846339e+00 6.947600384335226309e+00
2.737578137742565865e+00 2.061969416733485438e+00
6.577251916935963116e+00 3.247361577469269456e+00
2.093598253929496167e-01 5.130656673415167290e+00
2.458458791877238259e-01 6.585318904575522936e+00
7.352486705053140614e-01 7.815938823657421430e+00
6.824889605216587718e+00 2.897426743128173499e+00
8.370892884427920677e+00 2.880712964588902025e+00
2.296635741786750007e+00 7.242748377505072277e+00
6.007061626513809927e-01 2.466452387586390849e+00
8.853090534696475444e+00 2.335505529375664580e+00
2.242699615278125336e+00 7.183897577992531147e+00
5.685718450006199021e+00 4.643314033940907137e+00
8.205052918815367136e+00 7.553412761936612263e+00
4.910051267913651429e+00 3.507129759093884580e+00
3.751022460813648873e+00 4.812109862512076397e+00
5.993944052413899826e+00 5.344157273038310230e+00
3.653239793567365723e+00 7.939015309100252438e+00
6.802925176121048523e+00 2.268592986252255805e+00
6.082068358369263628e+00 5.354804194411977747e+00
3.485303415154947793e+00 1.321434048360647928e+00
7.933901914014304779e+00 8.148682736511414504e-01
5.008131922938857450e+00 6.336356285536805188e+00
3.238147274054220759e+00 4.403596869048388207e+00
5.360695177799309263e+00 3.528197298035284035e+00
3.552638727827046594e+00 4.824694724247774680e+00
6.780836499218234614e+00 3.961458648170266272e+00
1.576194329361002566e-01 2.381469688765423420e+00
9.168066570818655947e+00 3.984611509723219314e+00
7.518904428371843807e+00 6.385483975459014694e+00
3.560261189397067039e+00 5.949528127251325849e+00
4.686162377148446190e+00 2.138456940982082166e+00
4.319062281900124312e+00 5.687174417652363090e-01
3.311619858229398972e+00 7.509026231510675053e+00
2.134443975442899877e+00 5.947806598929573418e+00
7.907993837278649352e+00 4.335997051805939861e-01
2.714679133091599805e+00 6.388199696454730514e+00
3.492523369413361500e+00 7.004304191895786680e+00
6.391697718206042822e+00 3.548517480384539624e+00
5.970547390490121842e+00 5.890185189519866249e+00
1.006561928154319219e+00 1.874009394487138991e+00
6.772492940423127550e+00 5.511931460240044878e+00
7.872681018422290400e+00 6.972951596609478386e+00
6.904490102339456925e+00 3.754896636247163855e+00
2.509929080561328352e+00 4.788656558736581914e+00
2.339504682675923597e+00 2.569943965907986794e+00
4.908522907119271750e+00 3.628014880531900133e-01
4.510681878191612704e+00 6.662156902823509697e+00
9.075855267191727194e+00 3.907828687729502093e+00
7.371781878425132106e-01 3.855939811765755287e+00
7.802222584153064133e+00 1.313937638972877409e+00
8.759706266923176443e+00 5.769774791154818061e+00
3.575287237608217872e+00 5.899093609930553761e+00
2.171889727817237770e+00 6.815462075295976696e+00
7.584261355046312048e+00 2.686666800525626009e+00
2.041816823903237488e+00 3.417959247748200369e+00
9.396184317229899108e+00 2.807603670500976811e+00
6.073283704736169852e+00 4.940513757685973673e-01
5.609878425423781678e+00 1.492875564975568281e+00
5.498940930907027180e+00 4.423418496400810973e+00
2.649885856346057000e+00 2.973861197316918670e+00
8.181363530271312356e+00 3.820275045149919890e+00
2.768885189342996433e+00 5.318775552163526932e+00
8.869134439045161855e+00 8.876568601213801202e-01
1.198527898817884907e+00 4.584575360633751373e+00
8.596263508122365948e+00 5.708301215813484930e-01
6.170979739659110397e-01 7.847051897317416369e+00
4.991201462073542316e+00 6.761955700761037136e+00
5.652808089377110434e+00 1.294171793861162101e+00
3.586925484575633760e+00 2.463511769602095391e+00
2.269352910655471067e+00 8.678082881363344825e-01
6.148283255057569008e+00 1.089606856217339548e+00
2.548296969773735654e+00 2.222003477936897120e+00
7.681155547750406765e-01 7.510082004369802000e+00
1.986489529746637839e+00 4.933431953863651742e+00
1.790735250538991741e+00 5.202715234905149089e+00
4.793539132182154994e+00 6.776551971729320556e+00
8.935189675940149456e+00 6.419607892960028650e-01
2.201673157134712788e+00 1.464771338112874410e+00
4.215381148620735985e+00 4.215899649725836085e-01
7.976350615116007070e+00 7.170205989942720848e+00
4.326765216145422865e-01 5.514895606414466300e+00
6.294269425538128182e+00 4.697408673015050162e+00
8.724942356758884188e+00 7.416347428616680837e+00
5.184246596416711483e+00 4.459984211588381875e+00
5.263986572672099129e+00 3.101352816385364974e+00
7.370111843856014033e+00 3.230539312950005737e+00
3.095060055834367496e+00 7.003868448286105775e-01
7.910642824627094782e+00 7.659964355490054722e+00
1.154173358826257045e+00 3.688256046793761733e+00
5.840314873662359574e+00 1.532662386268342836e+00
5.130493958902606622e+00 3.717618581507401210e+00
7.786159565472615895e+00 6.804379642864994970e+00
9.892970647511237559e+00 4.010289727595328202e+00
1.323911464819323980e+00 1.768693857071724551e+00
5.974410951134655257e+00 3.190879870135753471e+00
6.210871461298212992e+00 6.070668051447208668e+00
5.500924220141143905e+00 2.697702231965529940e+00
6.977128311439621200e+00 4.440072050768072209e+00
2.265398649016845400e+00 9.854584375379733530e-01
2.953210772476884127e+00 6.164216481866285235e+00
1.584665445639703574e+00 7.726718882589658222e+00
5.672635346173842130e+00 8.663872924461859526e-01
6.105725867077822500e+00 5.964659866268426036e+00
8.367385771643432335e+00 1.055586596667420274e+00
3.251890750798015262e+00 4.319158544956875900e-01
4.484821942962036179e-01 4.548843528180101181e+00
6.450207474944399166e+00 5.199590470721551227e+00
4.839045798115490626e+00 7.727979058000185475e+00
8.508895642508422341e+00 7.818969374626377089e+00
1.058105486085122449e+00 3.513229625673347734e+00
7.641888634634924848e+00 6.407965907570956965e+00
1.187838982375010177e+00 1.085920365005727639e+00
5.473310526572372936e+00 1.662418022432698095e+00
8.738248348260528431e+00 6.379673253633598939e+00
9.281515374586886580e+00 1.307587464614101691e-01
9.743866460282524233e-01 4.586923286141052714e+00
3.953585600882696394e+00 6.826007793080286490e-01
9.746502581409256294e+00 5.758100513243167740e+00
6.296020849390559171e+00 2.994097760402321562e+00
3.799447381451090067e+00 5.544457157792832547e+00
8.998891699207852923e+00 5.528926577098105533e+00
9.759095704834264140e+00 3.964114854727583293e+00
8.193753279743239304e+00 2.735287658749604667e+00
8.947692563237346519e+00 1.553838862002405286e+00
8.649907562925132964e+00 7.039772800240863049e+00
7.104026160558412073e+00 2.672768466295267764e+00
6.825330132875518707e+00 7.643183446668351699e+00
1.452739133713781827e+00 7.179506217080805719e+00
5.543571642066340566e+00 2.451401286703775106e+00
6.472284355951089196e+00 6.034996840938540608e+00
1.477835151877672226e+00 2.075283550014879630e+00
6.394258981027796551e+00 3.488721063993091676e+00
4.422937741447393378e+00 5.470589050680079168e+00
9.568137686735303404e+00 6.806633422735409944e+00
4.924810461669117956e+00 5.645945997055356713e+00
8.545188095457369570e+00 1.833736797606356994e+00
8.703536952920282843e+00 3.794529531265061095e+00
5.102238084271480290e+00 1.845659350542324439e+00
1.444792677718149676e+00 2.534695348306177820e+00
8.952162303979346092e+00 1.104161768076723504e+00
5.692346121799364056e+00 1.666107299011347465e+00
6.058822475648475425e+00 7.373076524697517620e+00
1.524100909325221131e-01 2.207145881315595304e+00
8.536634919755291762e+00 2.137206584461237568e-01
1.647065228275419457e+00 7.352494679663371002e+00
5.372514661540586545e+00 7.797394792628669080e+00
5.393847716049103624e+00 4.258125213860806113e+00
2.855559826888466546e+00 6.138192565994559757e+00
1.761322425756908228e+00 5.030106998665289098e-01
7.352727945560109113e+00 5.190384069570370684e-01
3.456436587871991595e-01 7.819788258383879587e+00
5.737952219237269169e+00 3.021518195405771934e+00
7.838426390887376360e-01 6.170812073390568919e+00
4.414249851195762631e+00 2.275861594699684076e-01
1.211561774988270113e+00 5.816528238613845048e+00
6.875722604176623065e+00 2.435219530017010747e+00
7.427651638747777341e+00 5.779128379496886403e+00
9.863344517463485062e+00 2.352733342852401321e+00
9.540363324441686999e+00 3.818018927417137220e+00
2.509000157955098231e+00 1.061010312098410679e+00
5.836094860949465613e+00 4.812945438839932422e+00
3.700973545105521456e+00 5.707051821941451664e+00
3.104818109346506816e+00 2.579703933475944844e+00
7.415264402722937298e+00 3.464384428128418847e+00
1.230834780156716546e+00 1.114726387460014401e+00
7.124016093861785137e+00 5.012764349404831066e+00
3.646640016579739907e+00 7.028827675723082535e+00
1.162184517080545598e+00 6.185999609241853214e+00
2.095189148008405944e+00 6.880525695151931131e+00
4.313835847154984471e+00 1.531457571600681078e+00
4.574818724051336716e+00 3.546137936550612935e+00
4.056173334356374838e+00 3.432243366928058315e+00
9.168282613967951633e+00 4.169686479343522656e+00
2.464269545941306649e+00 2.820969241106642045e+00
2.963455419401668234e+00 3.507315484737335787e+00
5.384145542925133920e-01 3.298583102509248910e+00
9.363848059225475140e+00 3.722053795190243264e-01
2.377325373399522768e+00 4.098283871968103398e+00
4.735816204125704587e+00 5.295900132680848138e+00
6.498462387554548858e-01 2.081193137688773120e+00
7.542309526080536841e+00 7.360648959099719058e+00
8.475823485637828725e+00 8.832419719543791459e-01
4.253748221117237271e-01 4.882248450302226317e+00
6.270320853435819686e+00 4.428421633989942485e+00
7.772425793003843175e+00 2.629062237178647621e-02
7.898938155297059893e+00 3.879582025806439738e+00
5.650168057093962304e+00 6.541398109306258313e+00
1.152399521395361948e+00 7.917102302757494492e+00
7.059475772467750154e+00 2.957205865744715112e+00
7.490092596755162369e+00 3.833928526743561882e+00
4.774167224685642807e+00 1.267864721479526224e+00
6.687266382913276352e+00 9.670624326803753945e-01
9.577548918393091526e+00 1.733294542400911631e+00
5.558857662087627105e+00 7.153053002642381308e+00
7.737252266196503747e+00 1.483795122510379372e+00
8.511855756569380205e+00 4.969798822226128010e+00
8.695569212965439831e+00 3.170918636660394974e+00
6.256271610011349793e+00 2.811407426793160802e+00
1.295254507400329658e+00 4.005725837166659531e+00
3.026094327416343432e+00 5.992378084822780338e-01
8.721360737670174501e+00 4.699924063065369140e+00
5.313241441074907812e+00 2.863341700573307058e+00
9.732879572966391279e+00 3.816189466531980656e-01
6.554018685900430796e+00 2.135972976505372323e+00
3.092892957593063041e-01 6.090589937627182593e+00
8.965400719285769426e+00 1.318785000467981305e+00
5.043295110365647815e+00 2.686252999349251880e+00
3.701735310127787226e+00 1.892612536157788128e+00
3.679618905269425255e+00 4.290160125484828946e+00
4.212162682992421914e+00 7.569405873212407876e+00
6.341071349271649282e+00 6.416840665710561886e+00
7.776484505067803532e+00 9.089850818725118131e-01
1.122045580366473061e+00 3.408333694539207315e-01
3.546803993337813488e+00 6.616727801660994501e+00
2.722450175967856545e+00 6.515703375763777672e+00
2.147173827308377358e+00 6.148649100652800570e+00
9.054166730235790439e+00 7.642373347867359890e+00
4.675187039729442162e+00 2.270698397963726300e+00
5.149710911101595734e+00 6.969431231110543301e+00
2.055260800639246987e+00 2.502013277456398122e+00
4.470224356486507844e+00 8.478506213162742000e-01
7.249245390684931678e+00 3.868725951135932206e+00
5.874660456063607317e-01 6.551414230935415084e+00
9.891890079105046141e+00 5.666843926522841635e+00
7.588075697030856936e+00 4.709260300527941645e+00
2.929802127440007453e+00 6.361046627211775828e+00
8.830626797605106049e+00 4.724646464462353812e+00
1.332072501810794840e+00 2.133852792352985972e-01
2.967034014874393222e+00 5.745973479228901226e+00
2.589398745229964049e+00 7.839164860390146927e+00
7.122791486304807407e+00 9.621469954737813524e-01
1.825855282688815251e+00 2.320762746916463115e+00
1.294056674315013922e-01 4.477392469905543848e+00
6.668022381846151703e+00 2.672951080987891359e+00
3.789374140771931465e+00 4.613501498704663639e+00
1.378301831294360680e+00 1.713136619000803051e+00
8.373087796863051935e+00 6.373219216074469173e+00
3.504990681371046080e+00 1.232872934852277780e+00
9.406613504426443839e+00 6.719371269210994591e+00
4.283013217093049718e+00 5.178376318811912071e+00
3.527957516919607350e+00 7.768562609636203931e+00
6.746208644480495842e+00 5.070286262242972519e+00
9.604834863948701340e+00 7.070140905310530854e+00
2.624625365424159362e+00 1.251201382595557909e+00
7.801088724304627853e+00 2.590180186008155694e+00
2.248203247600568666e+00 4.675580631467492587e+00
3.653199460602963633e+00 1.225940768862560759e+00
2.820077167315965028e+00 7.007736750914292934e+00
5.471727739770779309e+00 6.024748000982793172e+00
5.316350168965233713e+00 7.715633399505564149e+00
8.191353851991882706e+00 6.815367882666247823e+00
2.537096760210014956e+00 6.176754685647772192e+00
5.339281187144191421e+00 7.387984889450671666e+00
7.826165343923532802e+00 7.741098948813710301e+00
8.719174075257130063e-02 7.363984620053356522e-01
6.528881887725757949e+00 7.844494495953711954e+00
5.546228608402271831e+00 5.418246688503638886e+00
1.148779252434364295e+00 7.297532419900458756e+00
9.482866980237066201e+00 3.184289131680557716e+00
2.758184453413584869e+00 3.611686251199156317e+00
1.669685857620312186e+00 1.604605446044820916e+00
7.133087967697710141e+00 2.093896211993140355e+00
7.058716200040118238e+00 5.710170006176756630e+00
7.234836419415850983e+00 2.501857782204080394e+00
1.140594621350932147e-01 3.153245125076392874e+00
2.624857306398830303e+00 4.263123345727153790e+00
8.373069845115097110e+00 2.980700325526460581e+00
3.458720309510163737e+00 4.580422782782312296e+00
6.004230708770608160e+00 2.740587969169935079e+00
5.092019714095485927e-01 1.259528363838692933e+00
5.865021320934546090e+00 5.840055042607876779e+00
1.708306716971663697e-01 3.739789023683861124e+00
5.099799729756192335e+00 2.436711991409947764e+00
6.072105442593983327e+00 3.281937516075749350e+00
9.146896337931664789e+00 3.617514246379601950e+00
5.512876297980492168e+00 5.199022767518077792e+00
7.239307128313994255e+00 7.946011572940714807e+00
5.659484026798261347e+00 3.564480699367236660e+00
1.227425991409929473e+00 6.630657539965186587e+00
1.966516141655613170e+00 1.435101365972755616e+00
9.586946923128589759e+00 5.487747088039697907e+00
3.650245204020485801e-01 2.874840188128770180e+00
7.826884494454447783e+00 6.514817782542342783e+00
8.468026878752434428e+00 1.498506864360624746e-01
8.240243418313720980e+00 4.551095367279316406e+00
6.283679279504361670e-01 3.577953593013303291e-01
2.027219818865981793e+00 3.628389604312816097e+00
2.243671143412583113e+00 7.803118162249552903e+00
8.344912501879383271e+00 1.788336691969120373e+00
6.277844829896892520e+00 7.211069453348397218e+00
9.614343115408260587e+00 3.257704094267914741e+00
3.919293814593235226e+00 4.421032910160077378e+00
5.405002239446972112e+00 7.214311474184196271e+00
5.277911771462129309e+00 3.815832366017715138e+00
2.017411868801899377e-01 2.590988306558672072e+00
1.130464982938949037e+00 3.479289746912874293e+00
2.514282521008212257e+00 7.632223613096112302e+00
6.120167748532249874e+00 6.729873180476465322e+00
7.286481969059427577e+00 5.330443267279686204e+00
8.245028701215217026e+00 5.411667947018793612e+00
9.438488863805050144e-02 3.371648243155481950e+00
1.356635485233274041e+00 4.478458208987632361e-01
7.652030309065063207e+00 4.035957673383196997e+00
4.502007421858893466e+00 6.277903581847724901e+00
8.459523342472420993e+00 4.223383917406335897e-01
8.126770611839528868e-01 2.878868227123805745e+00
6.531663537480446813e+00 4.573715105188422392e+00
1.601011022381341187e+00 4.219117634793319027e+00
4.565476564257642256e-01 3.380989026710881085e+00
5.839234724780884012e-01 2.553910673566894829e+00
9.371585377175225773e+00 4.796520689935054094e+00
1.915067912998694721e+00 4.972985558890046676e+00
4.425174183883080481e+00 4.593495739574309233e+00
3.806020530029575966e+00 2.714683436982999076e+00
3.983379938336954140e+00 5.122056477028396060e+00
9.249070667269478463e+00 7.390090262394881648e+00
1.623322896842710472e+00 7.567342121150695711e+00
7.902665184401007181e+00 4.672308696606489065e+00
9.903263959894568202e+00 3.915546817081905218e-01
7.251740411260375829e+00 6.439273689934104539e+00
2.266323747123641041e+00 6.813835282746755873e+00
6.670029852938918147e+00 4.522607212375602259e-01
9.273689738861423670e-01 4.712612943593991410e+00
1.495274383705393895e+00 5.368585355937472769e+00
7.432304711034836586e+00 1.542683720034264461e+00
3.183859011702795172e+00 5.675372152367552658e+00
4.944383822663732886e+00 5.741714983565026742e+00
9.702092929819887246e+00 9.240801805466718477e-01
2.672692201906516019e+00 6.537996455759272685e+00
1.510942096539987789e+00 2.974389638739944886e+00
4.482400503059285946e+00 3.842201601285516688e+00
1.484319369883475570e+00 7.583784458546540819e+00
8.114812359140948672e+00 4.461651394262700521e+00
3.302042688239481549e-01 4.365877446764303116e+00
6.821007155851511072e+00 3.453756522521987726e+00
4.044937878068620485e+00 7.775511277802419130e+00
9.860447899916454872e+00 6.613346553616165302e+00
3.902021736299330357e+00 5.518574747818985493e+00
3.892180408966670058e+00 4.611556569165560227e+00
6.820710622051327832e+00 4.172049690898234076e-01
5.391065345264424380e+00 4.389658978479955564e-01
7.815155101377955660e+00 2.293446689532878224e+00
1.034711682132207766e+00 3.165118894746134615e+00
3.875155721828066113e+00 7.970483880564221302e+00
8.476295865838840982e+00 1.475253669178509419e+00
7.864508628301787319e+00 4.763002262733978753e+00
2.684888181493241266e+00 3.850752787209888339e+00
9.612333787282606679e+00 4.600030009362414241e+00
1.568576043004991094e+00 3.363516134669548130e+00
9.809730644864515625e+00 3.641944153805226847e+00
9.535104454873966517e+00 3.177099987448391616e+00
4.603124770104352947e+00 2.995989509569167986e+00
3.333970061534947682e+00 2.123687241174874174e+00
8.270612392698936333e+00 6.478168227985345418e+00
1.888657517782174056e+00 1.099896538119857325e+00
1.063659202339496401e+00 7.816319279927964381e+00
4.392871564733552781e+00 6.851802352770953064e+00
4.749514482365920998e+00 5.366735783474702259e+00
5.646521326930326268e+00 4.342678410185282445e+00
5.050933762733346377e+00 2.607969314072517975e+00
4.203899855764162474e+00 2.967996816810829053e+00
1.283420921003678439e+00 6.165187456016356649e+00
5.926669047656311307e+00 2.389745967098114043e+00
5.477330418003356627e-01 1.221938194545309386e+00
6.935873670084248488e+00 6.164606604362372622e+00
8.977567306890689380e+00 3.304711254065516357e+00
7.879512662822643954e+00 3.044408109004268503e+00
2.664877229506120493e+00 5.461452919404790940e+00
3.020601492088955453e+00 2.727339074530510388e-01
3.076205119750585748e-01 6.582914583661161778e+00
5.115403554686372978e+00 3.263026052129118781e-01
4.554007231114032273e+00 5.068815699585851320e-01
6.668721120816343273e+00 5.116300449150484653e+00
7.255813670701696694e+00 5.082612033119512596e+00
1.640002953099041205e+00 5.627044732456132792e+00
7.744310780937788685e+00 1.875589834017743485e+00
3.967781387547579808e+00 3.144816894208137370e+00
6.985699148390041913e+00 6.687999779665397604e+00
5.407403693233491460e+00 7.200646366939090548e+00
8.580194343985020566e+00 5.130525020324049557e+00
6.019016484335633521e+00 2.510337705812295539e+00
1.034504394737723043e-01 5.030494088170308409e+00
9.006292914305841890e+00 5.238718083604429587e+00
4.996535340457151086e+00 2.174306225070340659e+00
3.504037067288003904e+00 3.435617681363144271e+00
2.113534798941223425e+00 1.459791948646234516e+00
8.609220100596923331e+00 6.833815241974726007e+00
6.695327212277700113e+00 5.186909492181192682e+00
7.476943952450156416e+00 4.889163700422102465e+00
7.167376622650509788e+00 7.579314432629935538e-03
2.894368382693213171e-01 5.145780926877788986e+00
9.588312624844091303e+00 5.307940146090439626e+00
1.758042134004627055e+00 7.652582393552653350e+00
7.832870863372195736e+00 2.191569172601815829e+00
8.661448753348420126e+00 7.672241154160479581e+00
4.413109726939916655e+00 1.402659677928935977e+00
9.589502219938039751e-01 3.489074445761647603e+00
2.267004419535728843e+00 7.551416275826898783e+00
8.075890107424470443e+00 3.896816507800227036e+00
1.913639046584358905e+00 3.283239460532731968e-01
3.509873181754007199e+00 2.559400896871364850e+00
5.523988384773868887e+00 5.201769915957457080e+00
8.076387716859802168e+00 6.594588211756321705e+00
5.759251148645794238e+00 2.497284830612850115e+00
9.111600009656871890e+00 6.773092411523801815e+00
2.734071777305454809e+00 6.737937424924274055e-01
7.214144729291163571e+00 1.705496789657017231e+00
1.223373117377697383e+00 7.220812548053636704e-01
6.007029184016773549e+00 7.802356680530627031e+00
8.263457269433580166e+00 1.303509840076725546e+00
5.080943321152419756e+00 3.545918854615470295e+00
5.850232367016109158e+00 5.183056614925992456e+00
7.452053691373156319e+00 6.646679514355551710e+00
8.945110789454423283e+00 4.053776430991058000e+00
4.741406061266456362e+00 7.383793926238250371e+00
2.712043534106758358e+00 6.601620759998047205e+00
4.595408158596519854e+00 4.101035952830593523e+00
4.208030784527751145e+00 5.894010932227835120e+00
3.502053849400654784e-01 3.998365704438615609e+00
7.278600855774872258e+00 5.801861421687003251e+00
1.463661449237529943e+00 3.425938838461781266e+00
7.046780375420963694e+00 4.750525059075285661e+00
7.017991057445469139e+00 3.874651625692119516e+00
2.918420803211377645e+00 2.230708910760447417e+00
7.980245466990611547e+00 5.002899890030480634e+00
7.325709897246305502e+00 1.656219608113883801e+00
9.891603922828004158e+00 4.355161650928445205e+00
9.158925870345280273e-01 3.241993365484654888e+00
6.464661586673503546e-01 7.721686853986007293e+00
6.502578797072111172e+00 7.539110543173386247e+00
6.392924291433532691e-01 5.537762047654835484e+00
9.233477743374596258e-01 3.765931591450119242e+00
7.303850302967155095e+00 2.085858671639199358e+00
2.797646066391239472e+00 3.456433589579695820e+00
6.542083051735160026e+00 1.984737505358967091e+00
3.734545142470079071e+00 5.372319782606466809e+00
6.097518361014365951e+00 4.124166723386363920e+00
2.267008233383072113e-01 3.105536768910525325e+00
4.966626772104517862e+00 5.156230104229155842e-01
4.306712364012127203e+00 7.366273757833456948e+00
1.090586002222939666e+00 2.272712274065118443e+00
1.875136095087113208e+00 2.368683197956415576e+00
8.648252603248241854e+00 3.813371575490744014e+00
1.228980250927091955e+00 7.467710153820599217e+00
4.181553518282342452e+00 7.777894469386868792e+00
1.387653401750530424e+00 1.335692980569998412e+00
2.466179974723141655e+00 3.063078179104633314e+00
3.890600582023817644e-01 4.255693570849658158e+00
1.208878017631476176e-02 2.151582178838975956e+00
7.746932886825529607e+00 6.149248863797926568e+00
7.684090188154626411e+00 7.102777220739021402e+00
3.921558948779152232e+00 7.447748829556175565e+00
1.859197162093736422e+00 7.985155340473918173e+00
4.654093618544080435e+00 6.385324027512796263e+00
8.465509547333704976e-01 4.150319611009819276e+00
1.159092034937426741e+00 7.379977167650832115e+00
9.567438211265928416e+00 7.069268572988018917e-01
1.405403363582991005e+00 6.544416990437307291e+00
8.202649764620417727e-01 4.698119170536096512e+00
5.455962693306915412e+00 7.851895882497568202e+00
1.370865787951771608e+00 1.392785014761762419e+00
3.415415021878307478e+00 7.320538018138187830e+00
8.129660859990362809e+00 5.328589853945249644e+00
4.977226112924711288e+00 7.959044815543911078e+00
7.769101766279746357e+00 6.243294479722480972e+00
1.465645779495106105e-01 1.899177154779811083e+00
5.783866905508156186e+00 6.883238805136461913e+00
4.754548217895608886e+00 2.591605070591725735e+00
5.241237289205447958e+00 3.401983574006250066e+00
3.219952333432844149e+00 6.903613997657412682e+00
2.792623655482748823e+00 6.715545657216239306e+00
5.103765186553376410e+00 5.904473226270104291e+00
7.423742899583728239e+00 3.988326692144720020e+00
1.751134478007378981e+00 3.253260622090455634e+00
4.366333843657499436e+00 1.989528644469155338e+00
9.358605109083942608e+00 4.897610688394653522e-01
5.063753264139804422e+00 4.314076256276463184e+00
3.903871313125378606e+00 4.608133874747646352e+00
6.482450816365865620e+00 7.196201509513968197e+00
2.390497008722073602e+00 1.277018296280306053e+00
8.076197649221791508e+00 4.656703868809418445e+00
7.990432149803853079e+00 4.457350357713838918e+00
4.903528256035633248e+00 4.613081188522317966e+00
6.195094269243806018e+00 1.932567539311484950e-01
9.033064787900825010e+00 6.769323926642107914e+00
6.310450434625325400e-01 6.520269561256005098e+00
5.782663486230554817e-01 3.015252172148186638e+00
6.338095799213888881e+00 2.890304807699212830e+00
8.460858656608955641e+00 3.619431891940099177e+00
8.711235837685606498e+00 3.629491279832055106e+00
9.027315411352240915e+00 6.664028307868913537e+00
6.163379713563891471e+00 5.526267926314049284e+00
8.601067688322757476e+00 4.433867665202233965e+00
5.275717135965567905e+00 5.058529408837996399e+00
5.566847828021417754e+00 6.978268213804905251e+00
1.855814257913313003e+00 1.834513726929154487e-01
8.753573615343805514e+00 7.550593613567819773e+00
4.514070591681803357e+00 7.514260491077520143e-01
7.225738890688776728e+00 2.167942220179194912e+00
1.178180756229999515e+00 1.952124009415756589e-01
3.759879002614499033e+00 3.366978858140993403e+00
3.047796179344739453e+00 5.530716300574304078e+00
8.357477323922383405e+00 2.312688768211639712e+00
2.859888870955225038e+00 2.666244082441252772e+00
8.656909937317738724e+00 7.853410623977354454e+00
8.292502877234170455e+00 6.403960138039466621e+00
7.711084434946358090e-01 2.588491750021548299e+00
2.247490541947956277e+00 6.850488202160134321e+00
5.165930346958420571e+00 6.652054804833903212e+00
7.086922355488428416e+00 6.359478399248851943e+00
3.269456360992549548e+00 6.832352435624329701e+00
9.281023034311587594e+00 4.263653735746934181e+00
3.765426384115761138e+00 4.298538578756679662e+00
3.368843461661312766e+00 7.850045614708355934e+00
8.579502145959910564e+00 6.532557746185469583e+00
7.702451043646496132e+00 1.377762237267955214e+00
2.874121125676655453e+00 4.114445745696352574e+00
5.678432602423671760e+00 7.600438028887401387e+00
2.116282643911771011e+00 6.896984352165286047e+00
6.754176781150349029e+00 5.226719914618621843e+00
5.337940883526725244e+00 7.347684702537513601e+00
2.841930959077782148e+00 7.342739238098004328e+00
5.163689991834470305e+00 6.019126673988041354e+00
5.409415398284134202e-01 4.449460169856568115e+00
6.103914688329195926e+00 7.801803992080165173e-01
6.173383391635787198e+00 4.393440010577291943e+00
6.465309442249093763e+00 7.131575088215296176e+00
8.855997524929037912e-01 6.297533393647082534e+00
1.682762028796743747e+00 7.061002110857010905e-01
6.438283159473456863e-01 7.631620022424747241e+00
6.441187666389957656e+00 3.061760244279210674e+00
2.102156911301467979e+00 4.061438271435618752e+00
5.956396132475263450e+00 2.450991749436377098e+00
3.781215348885884620e+00 5.716886895648407574e-01
5.542907641879923020e+00 1.331576184848223043e+00
4.141602821969807557e+00 5.662550372706908419e+00
1.777466168825455606e+00 6.197530659791771868e+00
2.513944809739119268e+00 2.812661883076317260e+00
8.101752936472735200e+00 1.131380901719308163e+00
3.041569858396986348e+00 4.919396635315063548e+00
3.244694104829783043e+00 3.963569729329384117e+00
6.717615771827611937e+00 3.962617945840436917e+00
1.809213738778319147e+00 4.279501432199510624e+00
3.007399316773129438e-01 7.936317210882713802e+00
3.087114320648124632e+00 5.521612496250326352e+00
5.553183564506588787e+00 6.394435447707990328e+00
6.203797688145695766e+00 2.637574279732737281e+00
4.754193240518606700e+00 3.641087506845716248e+00
5.559436249573909805e+00 1.659107260800556816e+00
6.069835174582841830e+00 5.569335834173900324e+00
1.013875617395609829e+00 3.956434148065770984e+00
8.631958578721488085e-01 4.868533056940493431e+00
3.472645939065711396e+00 7.053615639941537729e+00
2.980096785214433552e+00 4.371180110407723696e+00
1.956761565930350555e+00 3.107241399219866196e+00
1.952261752290873620e-01 5.111622941122925035e+00
8.312996667123784267e-01 7.144450560963115926e+00
1.697160197555735994e-01 7.055135619221278631e+00
5.245646481240400227e+00 6.260029871926064970e+00
3.959940434844285484e+00 7.263607672134460458e+00
5.096423887603716452e+00 4.894879998575368596e+00
6.807731328297972340e+00 6.597517423445831142e+00
7.040489610132897980e+00 4.406192375106335213e+00
1.565414081858059747e+00 2.940919544372389893e+00
7.412645247855043085e-01 3.794090149427855607e-01
8.038790148835225580e+00 7.144281252554859130e+00
8.138994769315905486e+00 3.095773222965307880e+00
2.681730148790447466e+00 6.172347645224456336e+00
3.403915848911865716e+00 2.947560850892284812e+00
2.792710754054862576e+00 1.357336425176376871e+00
2.108439354102072727e+00 1.224146578052509149e+00
5.619316383384289182e+00 7.960621316058902330e+00
7.542911659456501994e+00 1.005366259488951641e+00
8.085884395035927596e+00 2.052806648857882443e+00
1.934101314745946265e+00 3.371946005001279723e+00
9.876829957208354216e+00 2.382683291371044731e+00
4.376760006757450583e+00 5.370006749547451719e+00
6.363394366418157588e+00 3.808170240216724345e+00
9.725582668800798913e+00 5.189189203365836001e+00
4.739974493566921687e+00 6.455274648242136593e+00
2.857022245350273604e+00 3.745789908740357887e-01
1.286155390333799664e+00 4.549078967003292284e+00
2.507434084072954761e+00 3.967715787068405220e+00
3.066884959411470213e+00 3.733265227100498684e+00
9.444570762397896502e+00 4.864582466866642640e+00
1.498538076952034004e+00 6.425601668444510750e+00
5.527763251511243148e+00 9.091502478430113499e-01
4.153924536055509265e+00 1.655759848449889660e+00
8.388618059901180146e+00 1.214915444999330241e+00
9.456909820580555959e+00 5.228571254691370740e+00
2.730683254313360564e+00 4.437858096076391590e+00
6.053106790686619831e+00 2.664978803106647476e+00
2.310376810273488069e+00 1.162281027673168765e+00
4.912769795385321103e+00 7.282747589973698865e+00
1.115078799418154354e+00 6.236877473389954574e+00
5.921993022885685409e-01 6.935323150016351690e+00
5.536866998112552452e+00 1.638582370876098260e+00
5.418099948156181789e+00 6.444705159662431626e+00
3.634977872688876843e+00 4.039201299451491423e-01
6.947804115402352210e+00 3.128890874396034860e+00
8.228961833194748721e+00 5.773347208936097985e+00
6.514154616322053393e+00 3.410575459161051093e+00
8.754621446656470241e+00 6.609738694179369212e+00
7.619458063089510347e+00 1.059308083835809100e+00
6.979415001508767702e+00 4.987816468444759899e+00
4.982626311560599319e+00 5.552931023462931215e+00
9.303593806245674003e+00 5.617514400343302405e+00
4.357287269100150517e+00 1.567091921247461883e+00
9.365327193588695920e+00 3.596286812928591203e+00
5.188819454492623606e+00 6.881359242813762656e+00
3.558808444212149258e+00 6.484210650278816601e-01
2.309392966533812874e+00 2.387938506510448811e+00
7.314644426952688683e+00 2.700193866002633669e-01
1.351426131194984892e+00 2.527075930703386319e+00
3.788701486418424302e+00 7.342891889611467882e+00
3.168696241594787466e+00 3.762156095775694986e+00
4.261089856399341791e+00 4.799864447664198508e+00
5.528266180991114886e-01 3.510784115178910980e-02
6.748075535514875156e+00 3.673778898638508927e+00
9.193234384635834644e+00 5.897349880872467587e+00
6.260347957266361618e+00 8.658400424535575013e-01
6.839799151524342591e+00 1.978773202692464928e+00
1.912945937143269992e+00 3.903897319976865177e+00
5.202638072480323395e+00 4.864060409932397633e+00
4.429890804538492155e+00 5.938043129317262192e+00
9.498824467439201058e+00 3.564630277339708719e+00
7.161044319537514191e+00 7.116391429582186845e+00
3.857363747881992211e-01 5.922410945164695129e+00
4.329759381029953502e+00 4.080234515844055387e+00
6.995658366909064618e+00 3.602606138091975829e+00
2.237998804474694570e+00 7.905738838500267818e+00
4.067548771327183843e+00 4.176460197607223535e-01
3.765330713516870986e+00 4.067671431085749134e+00
2.993143321962302927e+00 1.284723403149869547e+00
8.706366378579921683e-01 4.822042648805514808e+00
5.958411909085211455e+00 3.183844211749038422e-01
4.651212320170461378e-01 5.585710300795593497e+00
2.218079866648536846e-01 4.972991876153353807e+00
3.901571617801501191e+00 9.178338192827659725e-01
7.161351736246189148e+00 4.657021199236142550e+00
8.292549404031182902e+00 3.939110499282342026e+00
1.681034185767233957e+00 4.322441003041626040e+00
9.920811270653912217e+00 1.875346039408280596e+00
1.707768252425198030e+00 7.793810770679391098e+00
1.540353709747641631e+00 5.941243838218939644e+00
3.759826076728571831e+00 5.598354917848623380e+00
3.080683983250969149e+00 7.738952589339270993e+00
9.677387513122759355e-01 2.052855374802871502e+00
5.420940742644041244e+00 3.684622321962176983e+00
5.636502185225626071e+00 7.267756964684409127e+00
4.150928131340902993e-01 7.108241032706052565e+00
4.060103284381083810e+00 3.240360523532157977e+00
4.948697058829707451e+00 1.267941447367543439e+00
3.944724865100468492e+00 7.001106343985128433e-01
6.116379910685636467e+00 3.674323143254081714e+00
6.989531303126100603e+00 8.980446807156052813e-01
3.356774775045199277e+00 3.847687431520822265e+00
8.053389685596613390e+00 5.143960429931905054e+00
2.952140936409329619e+00 4.472978305821299294e+00
3.020647940445989832e+00 6.310597110307024415e+00
3.262978349340092343e+00 6.363518777060671816e+00
7.107519220724467957e+00 1.614861724859904868e+00
2.652322808996583348e+00 7.327012206641938974e+00
5.732181517246671909e+00 4.256624535758896322e+00
2.951914973722624680e+00 1.067640571473584821e+00
9.358739823008013659e+00 1.957888753075307520e-01
2.176159344481964020e+00 5.571738121736985683e+00
3.637125014755522301e+00 4.377510843283931585e+00
7.766992248034629398e+00 4.368525260608622673e+00
2.235688974309667287e+00 5.160095948468552685e+00
5.197775053939743373e+00 2.242050564857496653e+00
8.817798947392214259e+00 5.464263341246448746e+00
2.602849043749841940e+00 3.659039447572475012e+00
8.286296972703336650e+00 4.037679437203054000e+00
3.083978414057594541e+00 1.726721985613552057e+00
9.116702913191033986e+00 6.037260510802864744e+00
8.173389408053473915e+00 6.412138447601563485e+00
4.606444252076800971e+00 2.279285885417195345e+00
3.432414658136345942e+00 5.535160871614211331e+00
5.851885464968501260e+00 2.651157161764110981e+00
5.424541544489517975e+00 4.867731776127838472e+00
9.286710352211676067e+00 4.044833743440166884e+00
4.263381094179226949e+00 5.946652309053271246e+00
2.095262881433322733e+00 1.779301635357195543e+00
4.511019826375429531e+00 1.201446017608081895e+00
1.881375210083422456e+00 6.725196838852676606e+00
6.666530122735359498e+00 6.026830207953573826e+00
5.459132301231837125e+00 4.341859552413353640e+00
5.975454468381857787e+00 6.712037332187334115e+00
7.201702977718010601e+00 4.237735112021310258e-01
5.332531650869908546e+00 7.037303837454143007e+00
7.617470837980231835e+00 5.009126953876908317e+00
3.609012893660331400e+00 7.278585196394006473e+00
5.366614055817928275e+00 7.611170772511158589e+00
1.994595084821070285e+00 9.374478122547609260e-01
9.444132629888068564e+00 5.146484450177446490e+00
1.503867632128222942e+00 5.290741227394690327e+00
5.097793782715847932e+00 4.473110511815653112e+00
2.162302585800835786e+00 5.062506830052515561e+00
1.120978677611553787e+00 3.175652786087278301e+00
6.884723229008596235e+00 5.861247787543946153e+00
8.017092653954072112e-01 2.434398380020075692e+00
7.353241089253908847e+00 2.451507969258756248e+00
1.858947214381906354e+00 7.306667738309177373e+00
5.929962367365008369e+00 7.926310950724662518e+00
6.947862955974808408e+00 6.647907906891099117e+00
6.412144486575879654e+00 1.691815159282155534e+00
6.588162471674654519e+00 3.119490833538605123e+00
1.649947814228507337e+00 7.354217060270521245e+00
6.887645307080294543e+00 6.749984352986766467e-01
1.923905650106738641e+00 5.336407411367311227e+00
5.509476662540331304e+00 7.977552239803382683e+00
8.084168465600827247e+00 6.343797327135606956e+00
6.325886267069888547e+00 9.997089249306183589e-01
9.799087178978464152e+00 4.090828584903234422e+00
8.847572586273264150e+00 7.434341204246671886e+00
7.594859194844200800e+00 5.036127603179672008e-01
5.424897441432753098e+00 3.787772368440433191e+00
6.499006919906905821e+00 6.250838493196451573e+00
4.398748376640963187e+00 6.883621166314266127e+00
6.530826415276181685e+00 5.033805084680102127e+00
4.314269710936847524e+00 3.013942687389318920e+00
5.158911935766009371e+00 5.859642181382617387e+00
9.191194866175678158e-01 4.999345841671004820e+00
5.147516295022883881e+00 4.805149442051640740e+00
2.250781626841351635e+00 6.617729113632541349e+00
6.996864207124246171e+00 4.668281623405990288e+00
8.719584874358691451e+00 5.614375594679025028e+00
1.850944603653098541e+00 4.222495667089041227e+00
9.195671127606797057e-01 6.460922458237942756e+00
6.439238239359821314e+00 3.125089487635982266e+00
5.190976552231322927e+00 2.498320919929273742e+00
2.396410995920914555e+00 6.762497553614572610e-01
2.839148812261247379e+00 6.104466977159229479e+00
4.331290975634409790e+00 7.112124302017949873e+00
9.161651171919718450e+00 7.484019547212367840e+00
4.886551251001439944e+00 9.969355855462849192e-01
5.974284231699876990e+00 2.875857254650945549e+00
9.415183653870851099e-01 1.426696492852050469e+00
7.123067848630332044e+00 5.681800616581038632e+00
6.816217844220611610e+00 2.232874508212884024e+00
3.645396486888727861e+00 7.260509570885732344e+00
2.587849087901217260e+00 5.774640281178998968e+00
8.172793666161783932e+00 5.604541849724750335e+00
8.427955463600579122e+00 8.625144729355245232e-01
2.761026538120124663e+00 1.812162398239172134e+00
2.258193634299421326e-01 7.759750283803643178e+00
6.743683643996972954e+00 3.564329332811705164e+00
8.568946610812771425e+00 2.269339469417230859e-01
7.219902929729540730e+00 3.156643065183295960e+00
1.016302833503717196e+00 1.063374342513903947e+00
8.340339534554486178e-01 6.239072329038670262e+00
5.635490639677933622e+00 4.594964446069384145e+00
6.198053826488876261e+00 3.718885268588394410e-01
3.763967299812907008e+00 6.358553954985714185e+00
6.694415952935031555e+00 2.562510952930679764e+00
9.763590811725116225e+00 2.895319937177814218e+00
1.623385546635955912e+00 4.476703408816540275e-01
8.192542510471040984e+00 4.471303252703227038e+00
3.380649118941227993e+00 2.890311514561312300e+00
9.415536733355803989e+00 4.965955653754147825e+00
9.726415081765990678e+00 7.432390572638888138e+00
4.080587122702165281e+00 6.657940254648162082e+00
6.439117966024726414e+00 7.963665113043149724e+00
9.694115329650760060e+00 2.707710958710107363e+00
6.753062129917331902e+00 7.305766722169870775e+00
1.422357001532361664e+00 7.825540224947067358e-01
6.519022111192407820e+00 6.762862956842911721e+00
3.775274397937828930e+00 6.374252354492691452e+00
5.403424543804465685e+00 2.661833910292983774e+00
2.839145928621362724e+00 5.785013806746338361e+00
3.769976003005157672e+00 3.824896680933646209e+00
1.363768347705073269e+00 3.354080901353269084e+00
2.560921199642805846e+00 5.898969006217919642e+00
7.491714078030109469e-01 1.282840581707489491e+00
8.345776948458809130e+00 5.775636939245281098e-01
1.387693394183149298e+00 3.632427291189130436e+00
5.364364790613627143e+00 4.509955351315525718e+00
4.338408781650523238e+00 5.931258646113232835e+00
4.866975717720878336e+00 3.550902164500007174e+00
9.668220287393427981e+00 3.124997689331976858e+00
7.953838623117293949e+00 7.352932429810975279e+00
9.992433226687268188e+00 7.082777372054680498e+00
8.403766532449147064e+00 3.977025970437319202e+00
7.629788198393932852e+00 6.651702772807417396e+00
3.412017953827417571e-01 6.959242334784206285e+00
7.278866456487934400e+00 3.215426106611348089e+00
7.020785854068609666e+00 2.338877559505190717e+00
4.754280752228767781e+00 5.500394955806229724e+00
1.069837505557738044e+00 7.394532594585982999e+00
6.135291077425215178e+00 3.048086408086375876e+00
2.687979399441323913e+00 3.360108928018661345e-01
3.931305331344097098e+00 7.287753093366625023e+00
3.056439356147915287e+00 5.005536726357125765e+00
9.082434699312921467e+00 5.946097528889672468e+00
9.326947735073865431e+00 2.783437501529534508e+00
4.058372657857537646e+00 7.251462574280511220e+00
6.301448857774984091e+00 5.627497786188122575e+00
9.639272838291361722e+00 8.126698735597939205e-01
7.515118729757182869e+00 2.916684922974981831e+00
4.116900722707472760e-01 7.390654930197724681e+00
9.233708996399016655e+00 7.428633266399955914e+00
5.379366966577814324e+00 3.064170242479590023e+00
1.072819292511753009e+00 1.517628172998453095e+00
9.211450909775978246e+00 4.008916863396511765e+00
3.433200891912293606e+00 4.098578611298051122e+00
5.395082735486467218e-01 2.361617046188398739e+00
5.917883783475820003e+00 5.009027081121029568e+00
8.643919219548190647e-01 3.818611341507857304e+00
1.961839396089858356e+00 6.983232667108973502e+00
1.647870504717006135e+00 1.322880598958117382e+00
7.786948186785282111e+00 5.976796070559261764e+00
5.235545663830799334e+00 5.706634368777632638e+00
8.484159937645214811e+00 7.654841486247501159e+00
4.326711638988390618e+00 1.081023151860146747e+00
8.361689464572428676e+00 7.899834038014976301e+00
1.794287531698930405e+00 2.390380055063107356e+00
4.410579757913009047e+00 4.490739666030071575e+00
7.903233843174297668e+00 3.764271960249499394e+00
2.615748238609247878e+00 1.239098285727912696e+00
9.158579220698939594e+00 5.572602622084248836e+00
5.229891212663002165e+00 7.631398403297324329e+00
8.329968209063199680e+00 3.603691571435815533e+00
1.057554014018132760e+00 9.804246411704449216e-01
3.542867134292251308e+00 1.392687228189281257e+00
2.191648501943659344e+00 4.469704954420286924e+00
2.105223052067745293e+00 1.793441996362614255e+00
4.644221002785976715e+00 2.361435960960220903e+00
5.460336531502951729e+00 1.302492211483841089e-02
1.501621410675354484e+00 6.618038430905519576e-01
6.950387666443919699e+00 2.726135797319056309e+00
5.443525870167303715e+00 9.015186091604583396e-01
4.691180101505226574e+00 5.846762022100570277e+00
6.757458400119509268e-01 1.511827645366671469e+00
5.552471504593736285e+00 2.530279047230443723e-02
6.435280099615559024e-01 6.635027203207079616e+00
5.019024752757696106e+00 1.500631407847469845e+00
6.994380793200538626e+00 6.046427843461544605e+00
7.796069109953702281e+00 3.919777306023375374e+00
5.380070969672122949e+00 3.925735851059219961e+00
1.791448179401308183e+00 1.832086431844714092e+00
1.120520042608353917e+00 4.121688703060765846e+00
4.426168129657020778e+00 6.542042904026036609e+00
6.927226198906557997e+00 7.161901333521801583e+00
1.033500604180622728e+00 7.837996717302653238e+00
6.784651769989030967e+00 2.145912375984638132e+00
1.464339877563274328e+00 1.480871089096066129e+00
5.593994718529983423e+00 7.101637983693109391e+00
2.294817365921950625e+00 4.192965503325384979e+00
4.513002694033398932e+00 7.857087058564677484e+00
3.685265807319245468e+00 5.717181569784098194e+00
4.349596807365995410e+00 5.747890176954576269e+00
9.506966227827785332e+00 4.000953688731685887e+00
3.002592133704035327e+00 7.450691057029470876e+00
2.083222286863428696e+00 4.994092507941776837e+00
8.780844796624508675e+00 1.302318559609948245e+00
8.461038806349282737e+00 4.834457049404781159e+00
7.826848117205162936e+00 6.408281384965084371e+00
2.421640501345190266e+00 4.841368320489706889e+00
2.991794799309349884e+00 7.731695224323825499e+00
2.439462484932692021e+00 3.132124091130859433e+00
1.282855109328260301e+00 3.143774661759628941e+00
4.004499232302061174e-02 4.977157319888839027e+00
9.902872932642711845e+00 6.734552139153011652e+00
4.953118209308025932e+00 1.830502008033980665e+00
5.188466502958942961e+00 6.150808892930283100e+00
9.303942353742421290e+00 4.841155581722333068e+00
1.209052595048325518e+00 4.406333735580621358e+00
5.394403883049049497e+00 2.909559475128454586e+00
8.893948771300227207e+00 6.149671729487954153e+00
4.203677828026036067e+00 4.015199498738075690e-01
3.544227496274273470e+00 2.082881142534199981e+00
9.850540831119991569e-01 5.355612452630423626e+00
8.238031498317649692e+00 7.501919926409564177e+00
4.496873837994370682e+00 3.646485663415796274e+00
2.780857686414054619e+00 4.198646588320785966e+00
6.693912526121859052e-01 2.647474614744448118e+00
4.378247087802243698e+00 7.127418840060588678e+00
8.901639684755707549e+00 9.881640016409525273e-01
8.934297036516529289e+00 1.584887613803742212e+00
4.092752718609121487e+00 1.355591464642060373e+00
7.822413402240940172e+00 7.524702250980116247e+00
1.716496557851396876e+00 8.479266502894855506e-01
4.961388624100915301e+00 4.936779704482080255e+00
8.065636271353028519e+00 4.454359239718979957e+00
4.253500656137303437e+00 2.235764450365710587e+00
3.063820019638837877e+00 2.075659783133348313e+00
2.985864296974879650e+00 6.025357427916129716e+00
1.613760700481349231e+00 2.463963645469847918e+00
4.571938683980802942e+00 4.009402936870503531e+00
4.106641599618456873e+00 3.625680658099758702e+00
1.334714698334169558e+00 3.276234224268996797e-01
6.640049390333294888e+00 5.950686290327916517e+00
4.022704096978582555e+00 7.302775473225251446e-01
1.978056286457240409e+00 3.883178409437494594e+00
6.183437351895323175e+00 1.403071959568173988e+00
9.006037693176708103e+00 2.436779895956835418e+00
2.106367381568539088e+00 2.516818990730758543e+00
4.298545134456283279e+00 7.761899088491582610e+00
5.628114615422197264e-01 6.483892821263139261e+00
8.170494232919644162e+00 7.555989595335300457e+00
2.174511086914065139e+00 5.999292445400852714e+00
3.743805462232464798e+00 3.054881689852686044e+00
8.700501419492123745e-01 6.953167243208802084e+00
8.730299403600398023e+00 4.541041001070607486e+00
2.457223881049209524e+00 2.032309426398078323e+00
8.986546415321710057e+00 2.666398192858820515e+00
3.007117789621064574e+00 1.702110555577156070e+00
8.337323935667642516e+00 2.657612654129555274e+00
2.676511812760122844e+00 3.385006500912535188e+00
5.775066854906899749e+00 2.899635123441478335e+00
7.306062127730747591e+00 1.268543603994626068e+00
9.078818153901348609e+00 5.192489562805310044e+00
8.287258675973665945e+00 7.471168494989301578e+00
5.433148227087846394e+00 7.731942815336532604e+00
1.726083304916170569e+00 5.957176477048392371e+00
6.820993299743351557e+00 3.928316540527076128e+00
4.225545282754317178e-02 7.981548419599528543e+00
8.514659489174515983e+00 6.763558986032678355e+00
4.235328410895751183e+00 1.587415264817486182e+00
4.073953684152950672e+00 4.953027585816540679e+00
3.187085103325940416e+00 6.953960951625001385e+00
6.640225308215473632e+00 1.183685089867860363e+00
6.831192412671632574e+00 6.008995249634971003e+00
5.749550207227654752e+00 3.100788869334718534e+00
3.783052946189706667e+00 5.048396059870579045e+00
9.397560252390587010e+00 5.162383494995983924e+00
5.192897421906708111e+00 7.497191986794756069e+00
1.891324071178092092e+00 4.123182044642299537e+00
4.151681601083208051e+00 6.849920288479975028e+00
7.469976555703172760e-01 3.240217738772549261e+00
5.918212964789154817e+00 4.598819223865123540e+00
2.098590291180385314e+00 5.372265349710880322e+00
6.235965827239839498e+00 7.281118956413400234e+00
7.381905181527929294e+00 8.447468610472537165e-01
6.922966265540079434e+00 5.974955086352191636e+00
5.879071339318949541e+00 7.538982221292423347e+00
5.639495387559337658e+00 7.486904935057533628e+00
9.106195607918314394e+00 2.777075985486748166e+00
9.848633948908760871e+00 7.731801990175330985e-01
3.874751446690486212e+00 7.697153573287738304e+00
2.624660279608690416e+00 3.435827846030190535e+00
1.427655749210653413e+00 7.643337406178873472e+00
7.956520177532663496e+00 1.851608681027842707e+00
7.919459976244858090e+00 2.723331768611573445e+00
3.289945217634298036e+00 7.871700332815956713e+00
9.649362255103191899e+00 2.959675358604000550e+00
8.500278160074655531e+00 1.602261825069952295e+00
2.101986803841100482e+00 3.827217825217774205e+00
2.415881587681858456e+00 2.707655640214129633e+00
9.795692633529926141e+00 6.143193145830174728e-01
3.059938438090585855e+00 4.364845449994088966e+00
1.336893309774181970e+00 3.609478746755874212e+00
8.582001696605903618e+00 2.462582996327905782e+00
2.665175337946008582e+00 5.166717010500875062e+00
5.607056855401028272e+00 3.178094322644766656e+00
3.209869294405593987e+00 1.017524196823722527e+00
6.893339099116702062e-01 4.619515542659659246e+00
2.212619201826362403e+00 3.351699692891550342e+00
2.339030183310841782e+00 1.963029940524693373e+00
6.078006295820040705e+00 1.204954750028830013e+00
1.663041524679452765e+00 6.793910013097836931e+00
4.104789951949436855e+00 7.794577850677262276e-01
6.849520839730384836e+00 7.260830708243126708e-03
3.981495041410927360e+00 4.308629770863214858e-01
6.096253574800528874e+00 5.382073213929830402e+00
7.530275235415199830e+00 1.743526097114204809e+00
1.920121943012643717e+00 2.220568225302297805e+00
5.350145972840398834e+00 3.370733013623416596e+00
6.608690452140094429e+00 5.472302006767248095e+00
7.885498825487093910e+00 6.213920253790890413e+00
9.147380548836295588e+00 4.023219320431497437e+00
7.640316047603913141e+00 6.362746143697917134e-01
1.521091996155550241e+00 1.393892867098561972e+00
7.770458461755734625e+00 1.437154148928356356e+00
4.891851228299961107e+00 4.579095024515374313e+00
9.907037271425503278e+00 3.568081679612602031e+00
4.440356708785393458e+00 5.015413949673644289e+00
6.749297440263662295e+00 3.469156824778935722e+00
3.914747361320514152e+00 5.963546593907675941e+00
3.660723617570292632e+00 6.578970956405439274e+00
5.982841909518420209e+00 1.416102261159829290e+00
8.772158975879376541e+00 3.940804813682966312e+00
9.195493507997818838e+00 6.080286871818448624e+00
9.385261445533130242e+00 5.409418196334637052e+00
2.848400531920555423e+00 5.960517988748486040e+00
5.863559039454013799e-02 7.438509345910605752e+00
8.024831387432973528e+00 7.249613141779854608e+00
2.217173672448782273e+00 4.290818424947515197e+00
5.016816006112518878e+00 2.116041645182508368e+00
5.378189671133160044e-01 4.922457241480533874e+00
8.692997326297822624e+00 2.905617630479876645e+00
8.101915175964680138e-01 2.166625182904208913e+00
2.770965359865323663e+00 2.089197099997949891e+00
2.359029167640804836e+00 2.197532118707450799e+00
4.997549684169361406e+00 2.522293580821827419e+00
4.480129650938132535e+00 3.569379154641058705e+00
5.496240137228224576e+00 1.387923823219119335e+00
4.345621210108029153e+00 6.212403887565790761e+00
4.308121056204472499e-01 3.793869038657448733e+00
8.808012523222037871e+00 6.545934036015378155e+00
9.023629090366894090e+00 4.742708935596581910e+00
4.597130529224648043e+00 2.929013508302212188e+00
4.514031478954753318e+00 5.096008859177374006e+00
1.669868487340819829e+00 6.869707886810316744e+00
2.069411197807484726e+00 5.579406179899947915e+00
9.485056390059515508e+00 3.866345514681462703e+00
7.574077838522329742e+00 5.117700173048486789e+00
8.340266684449892942e-01 4.931953087633124788e+00
3.654760662036038443e+00 4.704303664000520691e+00
3.411605694100327213e+00 3.142431377904419065e+00
9.668753507243025069e+00 1.895396342068768725e+00
2.713591809009607836e+00 7.559059470763056510e+00
3.529369513100840905e+00 7.782460913896369625e+00
4.325430546036264090e+00 4.045445632394883972e+00
1.542325240831025068e+00 7.330058190442293231e+00
6.439066390412792273e+00 7.074008061418306070e+00
2.540881892811387210e+00 5.644218735131778963e+00
1.685084503401799161e+00 3.664657762957390652e+00
3.810363021386795612e+00 2.670622570307717325e+00
6.597947592959764407e+00 2.324699260019864155e+00
2.319908900940256480e+00 4.168306755867389413e+00
5.216804630084453720e+00 3.775575978952543821e+00
1.845540740930693424e+00 4.775252246227272401e+00
7.549786316379192286e-01 2.052359000904144359e+00
5.070783791417859732e+00 6.359825850737789388e+00
4.566439277343009806e+00 4.800007007573896978e+00
9.228483065059956303e+00 6.429803008732036140e+00
9.907611229842663292e+00 7.148732237375583942e+00
2.208203170866367415e+00 7.038921293993884554e+00
2.889681564172108530e+00 6.510477771000857672e+00
7.016688961873704500e+00 1.073953112959644685e+00
3.395082953234648038e+00 3.945422671634998046e+00
9.849337033581976542e+00 7.473811115490079260e+00
3.133965156194649104e+00 4.627809689941495996e+00
6.133099173112608327e+00 3.079831472392076108e-01
5.913713989772602986e+00 5.377659407723543339e+00
1.790079190076183657e+00 3.410623573867704650e+00
2.562303639555190138e+00 5.313200036669127435e+00
2.634549080007664301e+00 3.658835710413418596e+00
8.778526520452911708e-01 3.172997464145410618e-02
8.874883432738464251e+00 8.252711168863502422e-02
5.248408298955666851e+00 7.763946864056260111e+00
3.794482389458488925e+00 4.712936235916949101e+00
4.797424687345863692e-01 3.232063250002352284e+00
6.429363097675833139e-01 2.947262004973239868e+00
4.647762561061343334e+00 5.459130441657864985e+00
5.030967705510854593e+00 2.513500976025435207e+00
1.301819619471245026e+00 1.118369016469164201e+00
5.710295979810287026e-01 1.674058570633746079e+00
6.470411404095150587e+00 9.457903873616118062e-01
9.940388183989785631e+00 3.841296717872816124e+00
6.822256483303098307e+00 2.651876836982207664e-01
1.329826873332631276e+00 5.015783448653587939e+00
6.638369535196956051e+00 5.249226709762912613e+00
9.050042502856259219e-01 5.102487364952389193e+00
9.889109868027265549e+00 4.736515995642863963e+00
1.646646509005343928e+00 4.827313848838361565e+00
5.467123173847399098e-01 2.390711160198007335e+00
9.891373060357263824e+00 7.595325896707882052e+00
3.976514315272806854e+00 2.558350707238307820e+00
4.755723949040183030e+00 7.079071329897840492e+00
2.479309585657814008e+00 9.082316016136520176e-01
7.079351261072010182e+00 5.133124512296257436e+00
3.106438954822347220e+00 3.333917446407753005e+00
6.768232463125263720e+00 5.606192201334736502e+00
3.317864241626557131e+00 6.627026844776724879e+00
8.222620132643987390e+00 1.737316271704170134e-02
3.415169664643800118e+00 6.623648720356089648e+00
3.217588160112883955e+00 2.079766236682643488e+00
1.512265066452112006e-01 3.429518369976127801e+00
3.198994220736928185e+00 2.103183952498151044e+00
7.612210124334060524e+00 5.346906622717644275e+00
2.841866079278246637e+00 2.742553229744095766e+00
4.141678701462927492e+00 4.669940507193996559e+00
7.102469940639013046e+00 2.328452934602203150e+00
3.625134485705384435e+00 5.725918286053945039e+00
6.131111170076158245e+00 1.667583559777012781e+00
4.531490903551046223e+00 6.492840440010689385e+00
3.779095435438513118e+00 3.160330709929337623e+00
7.078613404312051216e+00 6.293599321605805486e+00
8.130183872881091567e-01 2.095926996435779621e+00
5.600854807639832345e-02 6.408307976749156865e+00
4.319241025244169307e-01 7.053495145920739340e+00
4.430343411690983224e+00 2.493914520880592178e+00
4.759919747626845776e+00 6.455702693291152094e+00
4.588611741598278115e+00 3.352463534255137212e+00
1.009511794778968907e+00 5.615260043140677837e+00
7.161461385294192183e+00 3.405834749253985549e+00
4.455020648940303474e+00 6.465617100068266510e+00
5.807902733707914322e+00 6.544601962483757696e+00
3.443098900996388601e+00 8.987097779665695896e-01
7.176998339470625154e+00 4.100941649617139362e+00
5.911856329104171692e+00 6.946999212227786380e+00
3.205283392624085348e+00 1.668341537719615353e+00
8.537181060502632590e+00 1.966440474836836927e+00
2.412769803995831186e+00 7.497311700379398758e-01
1.506984840441222273e+00 3.922734123676594464e-01
4.023329774213474153e+00 7.236059850146571826e+00
1.393853093620431860e+00 5.407302452838783857e+00
8.420916091894822486e+00 6.296786701616267301e+00
9.138579747332327585e+00 4.811144142781562216e+00
5.005308115545582304e+00 7.235445679917936523e+00
3.385869325183309186e+00 4.255595116169256897e+00
6.941977518235333378e+00 7.687369941669274453e+00
2.481913388022172207e-01 5.036100155056649541e+00
2.261564513402992915e+00 5.104226110232858105e+00
3.553187591870998752e-01 5.162494852066089379e+00
8.772751526468651306e+00 4.500924438992232268e+00
5.190467276785943440e+00 4.118548943495540904e+00
5.865717963631370324e+00 5.216536576917624402e+00
8.751966494246691042e+00 6.264535101335523493e+00
2.339225979706368364e+00 3.911797641542182902e-01
2.977310574419524958e+00 1.464443615543556731e+00
4.223467350369874751e+00 2.478456360575002293e+00
2.065283250262567094e+00 9.687302260126866571e-01
6.548480661742761555e-01 3.805589645943888932e+00
7.424024067185214015e+00 4.325194388764650455e-01
7.222900974560784171e+00 1.004974558792175898e+00
2.073977685563770379e+00 6.629190617605625668e+00
8.906989245176765380e+00 2.689832191429663233e+00
6.602019869850622946e+00 7.209681227845654128e+00
1.715914160857259230e+00 7.697487665062656248e+00
4.914502398470601108e+00 3.592046990671924789e+00
6.314572698463627454e-01 7.010725745359597916e+00
9.933844198947088699e+00 6.526685701044124599e+00
2.335604623710296757e+00 6.149046777938627528e+00
1.524083344181447197e+00 6.391047476549854167e+00
2.549863076329350609e+00 6.928335765217355835e+00
3.552489052180973772e-02 2.009665870233964036e+00
5.095910351200306110e+00 6.304753912813960248e+00
6.091948665720668288e+00 7.868202530213806334e+00
9.517325757062600644e+00 2.388917664226955395e+00
5.011794453681812200e+00 6.376735031095894790e+00
9.061434946536158108e+00 4.738570911141959385e-01
7.934903991890989161e+00 2.995976734174884193e+00
6.068492178860346087e+00 3.025913665700785238e+00
9.230019944522959818e+00 1.542018647862994030e+00
4.360308282605074304e-01 2.745796386284495405e+00
6.738557905260828207e+00 4.338580855474624798e+00
1.934821974587017657e+00 5.372859859042081965e+00
4.398545862758486358e+00 6.551180978153811729e+00
7.078054410411378505e+00 6.082391926132409310e+00
7.303233541669166939e+00 4.294488937987440025e+00
7.812832347614468098e+00 3.195405975883994998e+00
1.413063440241454360e+00 4.254328207061188749e+00
1.846007806504861293e+00 6.621081306319123172e-01
2.140285245347750553e-01 5.634762838796335771e+00
5.872555508927224999e+00 4.190890824395095748e+00
1.651613760253934915e+00 2.250557490265949312e+00
7.035460484094855360e+00 5.435629530552734678e-01
4.615126783302971880e+00 7.923688230298485458e+00
5.939936125451906967e+00 4.041310813125134516e+00
8.649962070897087685e+00 3.998346085596491406e+00
4.252504397375126644e+00 7.136614578147407073e+00
8.243547438210335088e+00 4.454273234023958139e+00
4.261832939793056774e+00 3.145567344993398962e+00
6.623322529765018896e-01 3.473822010230489532e+00
5.388466296538463318e-01 5.663254357052489141e+00
3.907186316762296663e+00 4.320325135219979629e+00
2.591726500815052514e+00 4.812190712606433607e+00
7.736984649817779669e-01 6.882119059265924932e+00
4.885058888787558118e+00 4.657028738968021386e+00
2.799249634608944604e+00 4.772365509869682221e+00
2.027277066534321825e+00 1.791643846744781499e-01
7.979083950118864621e+00 5.756018190144690294e+00
2.537514205922416721e+00 5.356823055658994193e+00
7.368514860431285562e+00 5.855927360395068781e+00
7.375069831257633268e+00 5.570430416884164515e+00
4.576111962706045588e+00 3.069194131666225900e+00
9.144331083449102948e+00 5.000359272672767474e-01
6.190821882800969789e+00 3.794284765617152999e-01
4.606490681580843738e-01 2.516142302425500077e+00
9.343406838040213103e+00 2.714134602499644444e+00
7.191564740448434634e+00 2.776300090178026814e+00
2.951714869500396965e+00 4.510400195490101183e+00
4.969859630455026434e+00 7.963728935917204765e+00
7.370711673997050184e+00 1.237935854313560569e+00
7.946994045054539768e+00 7.904971977111311610e+00
5.673722897081337813e+00 5.951128148824576414e+00
6.864870532260813896e-02 5.200304513361606595e+00
9.805127766827032687e+00 2.206279442022391457e+00
3.818851156096356725e+00 5.227544003404728912e+00
3.748519989692392862e+00 5.888886309799345575e+00
6.995539258018464324e+00 6.469686089006926544e+00
3.508893709371446512e+00 1.806147299693723340e+00
1.377265079963841954e+00 7.057765516665437389e-02
4.968263484031031574e+00 6.499368774084659073e+00
6.954015461438450174e+00 5.516945679504901889e+00
1.584854751412039242e+00 3.515428617610706574e+00
9.015873109199295854e+00 1.549753225734629147e+00
3.405947265481168440e-01 6.224671841098239788e+00
5.626742596467135371e+00 1.445740556752150852e+00
3.730596754715787000e-01 2.305900978297892756e+00
1.038785943293203395e+00 2.186511138895190776e+00
3.858236267290210186e+00 5.326094955293521060e+00
4.821001198548097832e+00 5.588895389097459088e-03
2.822348469414829530e+00 4.606848641096772390e+00
5.970026643893082685e+00 3.832751366509147495e+00
7.382774239428888663e+00 7.265468569697621781e+00
2.195772211486812786e-02 3.993668527000250101e+00
9.293448976775035675e+00 2.950667345212044879e+00
1.267600006209178565e+00 4.145879456971041321e+00
3.479887997757110440e+00 3.070376748596144623e+00
9.834946529974619711e-01 3.407918393459865136e+00
5.536891593155679470e-01 3.437406554863092545e+00
5.823066818835077818e+00 4.411643134208276251e+00
9.077753125502409759e+00 4.471628840080284384e+00
7.904451520947989529e+00 2.187904344280831914e+00
9.428076343188667607e+00 3.521045570993042162e-02
6.408671231601624996e+00 3.346213962125330177e+00
1.135438593208222269e+00 1.489775087036267820e+00
2.183569848264297342e+00 5.301282143238307931e+00
6.963435124951016242e+00 6.620295196130471460e+00
5.731302474152118798e+00 6.904260056729563999e+00
1.911034242145539519e+00 5.630326667973641896e+00
9.088389364376004309e+00 5.544188957243106231e+00
6.507642666502739814e+00 2.429692304294785998e+00
5.278198847706310204e+00 6.365319892114552403e+00
7.438371967958032016e+00 1.521412720938704943e+00
4.197358179334371719e+00 6.750174230427257172e-01
9.249883031525987676e+00 5.007163981311779644e+00
2.351832646124155879e+00 6.743797946977663216e+00
7.951020520232855660e+00 1.074534201649386844e+00
2.203793384302192848e+00 3.392580651746183840e+00
4.476315330890417776e+00 2.271823062347342770e+00
8.392375791631796034e+00 2.082464744481855590e+00
6.189671475395879696e+00 1.435262601375395519e+00
7.357398788261426681e-01 5.193807343195664394e+00
7.877681488845709623e+00 1.267531132717794051e+00
1.154263649278356452e+00 7.318930607642395891e+00
2.650795794193510080e+00 3.778336851048567979e+00
8.822614031321190708e+00 4.404562460586920913e+00
2.994788431213681879e+00 2.357692452139679595e+00
6.219726866848906965e-01 2.107299247614426996e+00
3.409950308241179506e+00 6.063749828357960503e+00
7.154047166327161200e+00 3.381709694764655438e+00
7.288407222361915849e+00 6.906590087488838847e+00
7.479043358102691386e+00 3.475511102042114331e+00
4.474345858428300460e+00 4.319007838637885399e+00
3.049330949204811514e+00 5.445527928484610314e+00
6.976753486251212166e+00 3.964630848373270844e+00
6.757294221337193818e+00 1.692469596685599598e+00
3.999907462469289854e+00 4.340530425459113495e+00
5.096746332388580214e+00 1.689099942062687987e+00
6.295364679874284164e+00 1.259648426297565571e+00
5.174046357747763558e-01 4.575964702175694399e-01
5.144039575387883367e+00 1.292080213563313151e+00
7.623133110667006385e+00 4.651773819056202797e+00
7.373576152682566054e+00 4.589408711945669239e+00
2.803125569811192541e+00 5.407257620717196289e-01
2.875926802787919456e+00 2.912414407495596436e+00
8.502352764149950559e+00 5.677585003647107165e+00
7.960714551443795806e+00 1.128514106713716103e-01
5.931296055329344341e+00 4.982379824408218028e+00
9.959952760228151902e+00 2.204140381719661868e+00
8.028851015202768338e+00 5.707463627064490730e+00
5.822500051490132833e+00 7.285716643095931921e+00
2.439677797786059532e+00 6.958757520037384126e-02
4.863092817229961895e+00 5.331097633917618595e-01
8.408157509771012172e+00 5.900191737962464877e+00
5.793263501989661890e+00 5.688872220776763911e-01
4.251281473710168513e+00 5.712841974515654009e+00
5.458159164709510236e+00 5.868819573911649989e+00
5.468868255323633409e-01 5.670341641050853809e+00
2.293899913892568421e+00 1.796413270040778443e+00
8.118056337224540897e+00 3.443586701506575309e+00
4.109190982454435037e+00 5.631833096288743512e+00
9.953231337160195480e-02 4.064675953550308307e+00
3.993747545431149071e+00 4.333936134893249914e+00
6.300303856377633238e+00 3.895389325544101666e+00
7.290743556534651226e+00 7.891708589251693162e+00
3.532414833835606505e-01 1.086660847157531862e+00
5.721159702490750121e+00 3.805225297285346642e+00
4.982873998370451751e-01 6.465866870573607983e+00
5.040676314077236597e+00 7.588580741100820148e+00
5.106306054416632989e+00 5.007300000738737822e+00
6.982754936492919562e+00 2.142057118248950509e+00
7.035848584687983021e+00 1.469250343600031705e+00
2.557463833360466232e+00 6.313970862884976221e+00
6.461295394803784120e+00 5.077614336916203897e+00
9.493352070359021511e+00 2.934108661795882256e+00
8.700352232325920809e+00 3.870995705291664812e+00
7.518975831862954706e+00 6.693560640870635403e+00
4.335874950741153810e+00 3.143531190357125915e+00
7.245954785183464253e+00 5.835138164470494715e+00
9.374822023497836554e+00 1.019811158305707011e+00
2.003560950057103884e-01 5.799772408131570245e+00
1.660624490994642155e+00 3.900856014673772520e-01
7.955305770470907589e+00 4.888626739265077958e+00
8.774054171179786366e+00 2.067575844518984240e+00
1.287344417814859643e+00 7.921993861901692746e+00
5.870419148814434607e+00 3.034416918478413550e+00
3.424943005196232626e+00 7.136022887917077284e-01
9.989970758686208541e+00 5.828365015317498177e+00
8.690124355224465802e+00 1.467981400651036772e+00
1.142939898864205883e+00 5.268272571089164913e+00
8.472275218304162081e+00 5.383684656197411655e-01
4.759868486547036426e-01 2.389904006268341874e-01
5.716616378248394525e+00 2.901020748697185958e+00
8.898529337377292237e+00 7.842546786377731394e+00
7.822514775493576877e+00 7.047753562850934017e+00
6.060949486193715430e+00 4.699067415159470684e+00
1.074471531698575344e+00 7.493587329120278362e+00
9.269305845183039239e+00 3.426856596179755243e+00
3.406413574032153058e+00 2.795785217463925498e+00
3.582739356694601085e+00 7.260613269037774486e-01
8.766170412437151782e+00 5.009144117175398314e+00
4.423241608809203029e-01 7.911011041314181647e+00
1.036521121349162078e+00 8.817477863594840315e-01
9.681918836290458685e+00 3.649886890245550575e-01
7.373212024835418266e-01 2.630527327746605692e-01
8.088371529468993515e+00 5.907930807703021259e-01
6.298759479526624183e+00 8.897459187423111260e-01
7.685719188091204579e+00 4.661202548182563632e+00
1.861791285330790524e+00 5.273484129506879725e+00
7.440590330314433842e-01 1.826516875493008563e+00
4.199471751290230870e+00 4.184301156253413367e+00
4.469068729936548579e+00 5.428871501574839442e+00
9.094480437341452728e+00 2.776355064574514309e+00
8.028847977243977141e+00 5.198455321419120700e+00
7.297171040381607909e+00 5.437765152187527207e+00
4.766266037846507153e+00 3.117609336889100469e+00
9.562042233417418657e+00 4.806908056426345333e+00
3.178158949819333223e+00 7.577620215386016156e+00
3.934559824291161689e-01 4.978697024821556738e+00
7.907015407520734396e-01 3.157526189779375159e+00
8.556160451899332386e+00 4.836525213088616049e+00
2.024883017228141568e+00 3.512716535023450604e+00
6.103548694340922509e+00 6.781290399248547374e-01
9.529994590993057457e+00 3.599395944581202045e+00
1.460428443070354021e+00 7.275400073836944870e+00
4.983811354550531370e+00 2.394371720634199896e+00
8.203995421418229128e+00 2.086804841751153994e+00
4.547331402616732632e+00 2.425699658647905821e+00
6.927733451801286080e+00 7.814455360372915216e+00
2.165918344623242398e+00 6.654095122826272579e+00
4.972904662942701393e+00 6.904797427449725689e+00
3.855710358461570397e+00 6.922307653750178424e+00
2.911678373476226156e+00 3.576806490149342821e+00
5.306505449190335177e-01 3.254654031932299851e+00
7.610807725665335255e+00 6.592324008688421166e+00
5.041355086215543402e+00 2.107238155061433638e+00
7.902393689594370052e+00 2.043531868401133877e-01
8.424753436449689659e+00 1.903843663070938774e-01
4.082712363738426831e+00 3.741612397129900458e+00
6.084405714776810470e+00 8.460750055236747613e-01
6.708333907031418519e+00 3.718226076079362841e-01
4.493661984179820656e+00 3.011146309189461689e+00
5.274647693506802959e+00 3.852175851984393162e+00
7.404743990711012636e+00 7.071018004891642228e+00
2.009780975325278440e+00 6.966481338775977861e+00
9.362361225511753204e+00 4.754546694735062751e+00
9.271082428771332928e+00 4.018099872170932230e+00
1.919343849648071920e+00 5.493890373943473016e+00
7.925397374806574469e+00 9.680350771552488354e-01
1.166909932058077803e+00 3.719771767870736490e+00
7.188425538856324515e-01 3.122477717321887170e+00
3.138276212489587991e-01 3.161462670760499805e+00
1.158702997211289443e+00 5.175755993670527744e-01
6.088074597324087733e+00 7.301596726752419109e+00
7.437189411434113495e+00 4.512563982605469981e+00
2.179905810241779207e+00 2.147619788410334074e+00
1.642446060499910265e+00 5.245579182765376380e+00
1.240492102339587621e+00 6.843084163068625436e+00
4.996590831573007208e+00 2.685266508208514757e+00
3.726757161533766904e+00 3.863283342760952088e+00
5.875072961576873531e+00 2.061209477975050497e+00
6.458214452003131711e+00 2.123612475152293122e+00
1.577259026095910732e+00 5.205486575998845566e+00
7.790503049508901157e-01 1.428453983465996835e+00
3.294069436878517276e+00 6.008144407537840515e+00
8.925367822021501141e+00 5.968096897039847804e+00
2.906101298201201111e+00 5.255840993016607676e+00
9.873447944330234094e+00 3.800477089687345433e+00
3.138083133268350977e+00 3.297061442010411625e+00
1.154631339150589131e+00 3.124752974478552936e+00
8.461066550950427256e+00 6.019644118885733697e+00
4.224756595008099858e+00 5.741579066178114310e+00
7.799803724074819478e+00 7.538021959447526399e+00
6.524298739646827716e-01 2.235086933106700258e-01
6.549260097159877780e+00 6.837810439554750097e+00
5.552301943300064213e-01 6.496307298423026566e+00
2.906299941315103830e+00 1.819964607037710458e+00
7.770846677751177545e+00 1.720584275048260281e+00
2.593919620237821189e+00 7.577621398116141549e+00
2.021062528782986423e+00 1.571067127396947427e+00
5.645738796795718439e-01 7.971710327157465414e+00
1.208220136955102664e+00 2.056977807217002407e+00
7.889933166096843031e+00 4.347631745837666095e+00
5.612382308389300967e+00 3.141952067818922778e+00
4.982154033106883873e+00 6.511221370656588014e+00
6.399400934003441677e+00 6.712762277651819431e+00
7.877900106822109727e+00 7.780088725955137008e+00
2.569359124281617390e+00 5.727223726676381688e+00
9.635220697398613865e+00 4.325846925527950582e+00
7.765612332492541903e+00 3.711486962023760938e+00
8.666364040813883562e+00 7.887542085984805773e+00
3.548387102710496066e+00 2.786562114195313633e+00
8.330813606366783475e+00 6.474141805238815550e+00
5.029763521258892922e+00 5.675735613891943920e+00
1.357360519911832153e+00 6.233879091571277620e+00
4.622897991454227196e+00 7.645299640785625073e+00
8.821973678827720988e+00 2.462252842863829727e+00
2.258423198105234952e+00 6.490511105084983079e+00
2.354435597439086258e-02 3.662410453390905651e+00
2.325867922108160180e-01 2.236020698823362629e+00
7.618978604457692150e+00 7.547860833623694532e+00
8.416170193402543021e+00 2.305150573304839412e+00
4.073349811611582716e+00 2.856812169312736849e+00
7.543958850781873338e-01 7.172247870844137729e+00
1.728158415488338928e+00 6.904875114034779493e+00
1.668085484835973853e+00 6.343092945842324859e+00
2.115025796394514934e+00 4.235256749003566412e-01
9.876455469812901455e+00 4.396729920413813275e-01
6.632817473856936985e+00 6.324384921230852719e+00
1.698757912528391367e+00 2.613574683221599138e+00
3.314399662487446108e+00 4.370292757914532089e+00
9.399054132861143884e+00 7.151669552229624749e+00
8.732212178785803136e-01 6.341798945613761340e+00
5.089699796477733074e+00 1.704238963686101727e+00
3.429703997644706348e-01 4.674911488572988993e+00
4.396257373781697453e+00 2.957566400774341631e+00
1.704393845991286627e+00 2.577773600197719617e+00
1.572436747410976832e-01 1.821857358610785127e+00
7.179474983710067981e+00 7.413132603266638476e+00
3.402182067744696781e-01 2.988415646927526481e+00
1.638018821440929695e+00 5.613250825835539359e+00
8.997451570393872444e+00 5.775098651760565360e+00
8.620015868901453882e-01 5.350832548000290068e+00
7.560229226181363060e+00 4.787079446231726543e+00
5.286621880533850515e+00 2.921782334259108715e+00
5.913317553102350743e+00 4.791370299778576758e+00
5.684779771575375840e+00 4.894219135635736961e+00
5.576492888570740547e+00 2.797490373116350071e+00
5.964797357776834730e+00 6.732556571175549287e+00
5.829268368308520465e+00 2.286243041566214274e+00
2.877357270090454833e+00 3.474467425084558414e+00
7.435010794754787433e+00 1.479549598154239476e+00
3.832854092072888186e+00 3.683203662568182324e+00
5.204410496806093356e+00 5.794003366555678269e+00
4.676508631392749749e+00 2.931757187272483911e+00
8.429586916362758586e+00 6.667094100676736801e+00
7.449849895358942042e+00 1.093370255557275961e+00
6.952172604793558364e+00 1.932836694758653273e+00
8.594193268074382885e+00 2.220931594461011294e+00
2.989772769874284641e+00 4.838835393230502824e+00
4.940751989336647831e+00 7.125484817570759688e+00
3.520225309835474103e+00 6.123479538004770184e+00
3.295174536962564016e-01 3.985464745341253945e+00
6.853641191172688885e+00 9.436026910912564958e-01
5.084814603763798679e-01 4.059669936231117049e+00
7.450755048079692244e+00 5.567341252861527146e+00
6.189692102865734569e+00 3.271897091796485135e+00
4.058299873845773398e+00 2.896297938716518416e+00
2.067143139920986084e+00 6.834848792144274654e+00
6.474082345791263293e+00 3.207058665725033286e+00
6.492081651684076249e+00 2.448374325617562519e+00
6.037503822844141332e+00 6.848124934300507505e+00
8.677990751401782887e+00 6.174280504532490887e+00
1.804798114458916469e+00 5.500127729734439086e+00
4.132830836725862156e+00 6.907093322160069881e+00
8.611013740556733964e+00 6.628093695498549209e-02
8.482903393296743033e+00 6.502294830220556321e-02
2.903042587574765854e+00 7.061630249751598143e+00
4.795608613550361721e-01 2.327993158577920774e+00
1.736952568890193227e-01 5.962526583806444513e+00
4.430585401921055322e+00 2.602858737208701534e+00
2.500772178606436302e+00 1.374056133968728943e+00
7.782549008066310670e+00 3.438677114637303411e+00
9.070475281434436710e+00 8.067187886651225881e-01
7.435155572375685473e+00 4.063360350341500116e+00
7.428947423014951035e+00 1.314706993382785072e+00
4.885663548435549508e+00 1.288537830397665118e+00
5.887313941169416864e+00 1.836772629024452819e+00
3.847297360636201535e+00 3.003149613777175375e+00
7.019814966629496666e+00 1.161664869144374279e-03
8.076746428940374756e+00 5.272116166359197109e+00
7.299445330546938671e-02 4.511583335849647547e+00
9.766063566551149933e+00 3.582309493582086724e+00
7.873428239849822319e+00 4.604660847228000620e+00
6.976726618726059037e-02 2.254344799428906754e-01
8.887373168864398210e+00 1.457979204445726928e+00
4.882091947184967751e+00 1.899571170805627318e-01
7.311458772537360318e-02 4.601611814403398171e+00
2.511845923926627755e+00 7.535105559938146236e+00
7.486095494066350220e+00 6.925520191483210297e+00
7.130284813543053879e+00 3.823596255555804291e+00
5.171533810413686538e+00 5.248595163003495934e+00
3.968543640049832177e+00 3.819641640770051971e+00
8.896713233492297590e+00 7.943344298196035602e+00
5.672890564504486477e+00 1.476850372700381442e+00
5.090554494541286168e+00 1.020108959738239562e+00
2.668931385061295014e+00 7.913500309799455401e+00
5.675673571678832907e+00 5.714214062529880955e+00
1.406578270246499063e+00 7.800666007495832943e+00
5.290819554955153770e+00 4.188961712102800661e+00
4.884092326165631270e+00 1.486334561956150324e+00
7.089034329745858898e+00 2.537885153505135882e+00
7.384734123945220219e+00 1.242215900048755373e+00
7.962607853417028814e+00 7.633870886868379557e+00
3.587449023376756418e+00 5.105068986749883742e+00
1.800693444226186823e-01 6.842588142791337091e+00
6.000464346452253572e+00 3.980180256301715680e+00
4.958949656864577449e+00 9.810651794524396507e-01
5.108785268380731992e+00 7.643673006809243553e+00
1.633068262798109682e-01 4.430007210585329425e+00
9.301076369547116585e+00 2.273528844954197048e+00
5.337304055070596576e+00 4.879896019010929287e+00
3.277211558383650303e+00 3.975893406680974351e+00
8.643691647724608629e+00 3.453942528486880548e+00
3.264375394358620674e+00 7.168799587428331677e-03
4.923342498739948780e+00 3.216375951462468130e+00
6.789814187615927921e-02 2.733792233480849099e+00
4.012686481179340348e+00 6.742989980434343167e+00
8.755370596410543271e+00 7.628257156323455135e+00
7.443761510041602136e-01 2.019166680664147506e+00
3.305089076233569401e-01 2.993487887432992878e+00
4.709146861522794936e+00 4.823653544641884672e+00
8.048939522449773065e+00 5.001996291815838269e+00
7.127969481980413136e+00 6.034742255783708487e+00
4.519740566542576055e+00 6.731282383938955505e+00
4.930517189099543174e+00 4.772991619821950415e+00
6.182926249054600198e+00 3.542355237846176230e+00
9.453140147951653915e+00 1.788650168501352056e+00
2.846738328173386012e+00 4.919345272209207920e+00
7.955589599461378114e+00 2.500293677560651240e+00
7.924781193622506770e+00 4.051806375183179654e+00
9.198548585508691033e+00 1.189377997717294910e+00
5.630168182125146359e+00 1.093008503840163570e+00
4.873335439431230931e+00 5.590669243945507461e+00
3.706684478724565857e+00 5.469104749825603129e+00
7.088930925830095653e+00 3.065330842317976590e+00
1.726588824859487392e+00 5.832449355061138263e+00
5.972729886460339088e+00 2.025959599705140057e+00
5.090532214708605174e+00 4.044022163665109026e+00
9.261692293839418610e-01 2.502522578077096327e+00
8.288807912402919698e+00 7.732121657007161808e+00
8.556470914636483016e+00 7.235237884415616882e+00
3.209779755776903443e+00 5.619263459806355776e+00
2.722565834098176207e+00 1.793937859582676708e+00
7.637453143089611984e+00 1.141873202625220962e+00
1.019974386745838846e+00 7.156977347597631045e+00
3.968241288635304898e+00 5.743403362916474464e+00
3.677000323335905208e+00 3.011873608046997219e+00
4.108719074350108080e+00 2.992412466291472839e+00
5.082419004104941074e+00 6.323752683738264935e+00
7.010609943444701120e-01 5.901987132024712146e+00
8.291858840464792380e+00 3.327432508604329264e+00
5.240002531861302160e+00 5.510847701477771032e+00
5.163210179742375061e+00 4.887949400113749121e+00
6.814988583333122740e+00 7.438843698135555904e+00
1.783121653656646322e+00 3.303819162755810446e+00
6.103591527054463839e-01 7.316914595556119671e+00
6.037307077003654321e+00 6.659715867304998760e+00
8.445497690734477203e+00 5.686827937541824696e+00
7.547705701508153453e+00 7.494200401484232721e+00
6.875119669538295675e+00 3.459595791767746675e-01
7.054237824661445444e+00 6.883042464130401328e+00
3.955576511208147572e-02 4.484875330485304623e+00
5.123176892343456856e+00 4.061691282015459592e+00
7.767527241710676655e+00 5.488013364988108655e+00
9.711885804785307386e+00 1.054945732572435624e+00
1.885747618959731087e+00 6.403693279876375044e+00
1.410844280149946561e+00 3.105128595992978191e+00
8.892817836995437375e+00 7.753794779043006180e+00
7.814518347352978012e+00 7.536046342355217753e+00
6.413522149801790917e+00 2.769596793070198792e+00
1.903984773304459033e+00 2.310621661738721855e+00
2.935098886987864475e+00 1.052535979983646008e+00
6.899069416499695961e+00 1.387693853419945000e+00
5.652778641482826494e+00 1.386660170421808225e+00
5.623578432605977007e+00 1.938873479628715479e+00
2.318332045745234105e+00 1.688195027128847059e-01
4.242574055011751888e+00 2.845247493563333840e+00
2.615459176077160386e+00 4.217526151771702203e-01
9.246167620449046609e+00 3.050751431792165569e+00
1.074344691891169212e+00 2.581188687262948811e+00
2.616323352896131382e+00 3.921841287251764285e+00
8.491841708002915823e+00 7.989674417381866789e-01
9.659845438333627854e+00 7.421515331682790872e-01
9.418490792593743777e+00 6.027265786243622969e-01
1.417254338235404143e+00 3.706660960482113687e+00
6.909275445311726216e+00 4.705476032769483119e+00
3.822014039210729131e+00 4.536748513953556383e+00
2.594639398699056798e+00 5.260539723249108235e+00
9.370010683805512386e+00 6.199589313907241106e+00
8.151897509341017312e+00 9.074655433446734420e-01
6.780917482008275154e-01 4.840617210529757131e+00
4.178181762881560957e+00 1.279687123357324374e+00
5.105255735160585395e-01 2.337318196695162165e+00
2.417039911002364150e+00 2.197651327462641468e+00
7.826609769164999619e+00 3.343796471519214109e+00
9.426364672460346483e+00 5.923386281732877734e+00
6.547339583383832817e+00 2.693843460680373170e+00
6.700400908287509338e+00 4.438912526866721109e+00
1.420941098813367498e+00 2.351235051824966504e+00
7.222629083040095210e+00 4.836466226274739100e+00
1.553841856346142025e+00 6.180644985176684258e-01
2.143568393650966186e+00 3.073685634578010806e+00
9.851626934255548917e+00 3.815882984632463781e+00
5.217235482666639612e+00 2.322084737020739809e+00
4.334832884118299035e+00 5.882655341541881633e+00
1.787846741007709239e+00 7.138840277019647296e+00
8.130415038692206053e+00 2.214010798120517265e+00
6.809342032720983262e+00 5.020244563040068719e+00
6.749874309652819093e+00 5.290296450265317141e+00
1.014596844204034287e+00 6.530050744343322222e+00
2.999185164966067241e-01 1.680278152226549970e+00
2.478756749813508797e+00 1.000501516178732508e+00
9.624882056877426262e-01 7.510449336128202091e-01
9.416936654823906849e+00 8.338409634460575148e-02
9.023507457635105311e+00 1.057286282725282689e+00
3.280160116796363212e+00 5.500876108712271950e+00
1.265522353439136882e+00 5.439892498887743955e-01
3.303310797936036547e+00 6.857100214891187484e+00
9.287457675504773302e-01 5.971464252116834182e+00
6.490594577756597872e+00 4.595686252647945835e-01
2.465128049612352878e+00 7.025041096945221497e-01
4.377410133428615069e+00 7.693469478840259335e+00
8.792348647527157723e+00 1.449634049800031299e+00
5.480407030752783015e+00 7.610189886433356143e+00
7.899964102577107461e+00 6.913241876608773318e+00
6.390148746491664866e+00 6.955704485028651796e+00
3.625601259516830766e-01 2.174015499174250188e+00
9.027660436824133328e+00 1.864723580672503545e+00
6.704301152819289733e+00 1.432064875124066106e+00
5.042710106990774044e+00 5.759127523056641884e+00
4.711081426920551429e+00 2.986939749958395396e+00
3.789691334344590601e+00 1.639187944627179760e+00
4.443336494861075181e+00 7.236287083106143214e+00
2.288620946645868237e+00 5.087549698145061861e+00
1.923583596638646087e+00 5.372370748362184756e+00
5.597067547507357688e+00 5.534899216700196689e+00
7.481917387070704528e+00 2.988310137462936389e+00
7.950882666604275339e-01 7.501692434377126517e+00
5.720930284805336719e+00 7.008270797154907861e+00
2.250829107415376562e+00 2.470793170504236080e+00
8.486962942167750157e+00 3.340779804074243131e+00
9.805312401185167559e+00 2.553636691719177065e+00
7.002575462798939832e+00 1.535893761381910139e+00
3.383666240762033262e+00 1.996947860456469215e+00
6.054019970415047691e-01 6.828478363051261546e+00
7.644087342171168586e-01 4.303519969632971787e+00
3.562328839071854603e+00 6.504247184473181065e+00
7.345592910022716637e+00 1.134237420366073223e-01
3.281250513295516313e+00 3.882792573712031903e+00
6.748044949613738908e+00 4.625058718217726295e+00
3.309454470429915585e+00 6.425993167664778127e+00
5.897827219618970496e+00 5.950252923158229734e+00
1.121534423034330485e+00 6.883739106495283977e+00
2.270706198332672621e-01 3.398113475495314617e-01
9.845210116789370858e+00 6.042055839853961885e+00
3.725331541786810696e+00 7.159068977932246725e+00
3.966153974312893737e+00 7.944970854339866051e+00
8.280583657563971300e+00 5.719042955297973130e+00
2.769625512504885201e+00 6.506172470400317209e+00
4.114630326706936181e+00 3.337332414520021828e+00
8.916326453821676878e-01 5.056139492610588704e+00
8.776742939806187138e+00 5.962689506317365939e+00
9.849701490080832400e+00 1.244161740259767335e+00
3.225507754049433906e+00 7.362226154686972279e+00
3.893001943758270578e+00 5.480014435854869248e+00
9.843807760978226185e+00 2.533856672328475668e+00
8.471209195240728462e+00 5.062700239021538096e-01
2.268836523639263802e+00 4.748054989621806499e+00
8.805765059679387718e+00 2.507514126020749856e+00
2.567311566318177807e+00 7.430734545351045384e-01
7.005416108472286574e+00 6.367088774974202892e+00
2.680455621993417026e+00 3.552181690776578193e+00
4.902079907302306694e+00 7.693747105920714091e+00
8.070027388205296859e+00 1.702843434113193055e+00
2.614839359399658836e+00 6.885855697077349902e-01
2.116624815162514217e+00 5.760565113952899274e+00
6.710639110257053730e+00 1.554217239512059479e+00
9.509471755134494941e+00 7.751320478296475969e+00
4.744235378280103888e+00 4.775709087475984660e+00
9.912149586383163680e+00 7.030240443874332890e+00
6.084258126495749153e+00 1.057502221283134425e+00
3.923575781514809790e-03 3.649983177499866116e+00
7.388806984831268743e+00 7.849680888639942289e+00
9.375602547220694305e+00 5.278104575595021331e+00
4.694286657929101381e+00 5.380634401034710024e+00
8.242622324360866060e+00 7.378280364928309076e+00
4.862234496561824493e+00 7.278266441185985869e+00
9.251052353085503555e+00 2.825483652281661762e-01
3.541164317573641807e-01 4.823824949438749066e+00
9.502008513614420337e+00 7.685923873232269443e+00
9.846536590890391238e+00 5.548494230531761495e+00
9.733969680014244119e+00 4.886897700766125396e+00
2.896397374080957654e+00 4.568555627014394993e+00
6.122845472123279009e+00 2.426903282245996607e+00
7.543003031850348705e+00 6.032290627070195477e+00
8.359286345483262437e+00 5.779809364857520393e+00
8.117841322864860487e+00 4.763907424673641700e+00
7.721834612419786747e-01 1.810200231561885253e+00
6.985610168234607009e+00 1.794803154077368568e+00
6.789281416028346783e+00 7.743420963840542015e+00
6.541633419151557938e+00 8.425333643582755272e-01
6.836075666088126113e+00 1.792922898954163458e-02
9.990806257727369299e-01 1.523412781342949884e+00
7.066100476187690660e+00 7.202723146846364166e+00
9.881586468573427595e+00 1.353645048171409293e+00
1.294958407173679715e+00 2.906387777197405597e-02
4.475664717985240237e+00 2.697172065279886510e+00
3.731495037883897581e+00 2.213011153075385984e+00
1.322136843526956484e+00 6.003763501021017746e-01
6.228636584646555008e+00 3.117007448073360720e+00
8.082160442007765511e+00 6.123807351893685968e+00
3.822793137212868508e+00 3.594941250984186709e+00
5.268835317932518691e-01 7.420199672791085277e+00
8.824349984291895765e+00 3.915491003594414821e+00
4.534522437807400941e+00 5.981367408100676464e+00
9.636311650145856333e+00 4.347599546275293214e+00
4.940380105314527093e+00 4.948623219775379667e+00
4.651383110454823111e+00 7.849070084539459202e+00
4.091876475119008205e+00 2.753747566528197410e+00
1.896864173893962890e+00 4.715896959287077195e+00
1.846185510408544506e+00 3.257513847318080025e+00
6.215201003554269299e+00 1.300521308345842009e+00
9.280160209794722448e+00 4.110272117764053768e+00
6.025743096962087542e+00 3.925330124312800706e+00
2.064257203288298648e+00 7.630118026280117149e-01
1.651123455213133751e+00 3.288426298062592679e+00
6.314352550954418497e+00 6.447768904951878710e+00
7.751976929243715730e+00 4.873516520977670297e+00
4.595709506029876934e-01 6.610251918912353197e+00
7.796496784352438425e+00 2.115808407022037763e+00
7.554003784345971972e+00 3.208094955631136891e+00
5.812821916316278426e+00 6.846967839424511482e-02
2.051613199369093365e+00 3.046050492719675873e+00
2.188487665023512996e+00 1.903324705327773536e+00
2.685713167870791285e+00 1.469574320705083537e+00
3.310930911289137413e+00 6.499559574826176522e+00
2.142382109390656098e+00 7.492806405135994829e+00
2.080723807176521056e+00 3.863933918586810456e+00
7.678229779671086330e-01 2.449236620597613268e+00
8.971556010146228388e+00 1.061586652315678947e+00
1.935183817738266310e+00 8.797396350838670998e-01
2.694393518869273585e+00 1.930697849469647842e+00
1.644997403008187087e+00 6.549756430474576341e+00
6.170103722358224019e+00 1.320875501374236372e+00
7.955930004008170187e+00 1.503492510682562511e+00
9.308744188819304100e+00 3.763428324401815850e+00
6.542778432632449181e+00 1.602299344860211860e+00
1.156851850208656662e+00 7.940695075351085208e-01
6.088439319395372529e+00 1.886519914388431474e-01
1.913778860825777750e+00 6.176536116061621229e+00
9.359351298949391662e+00 1.544155141769810946e+00
7.919959120911233441e+00 1.598608735439183803e+00
4.673960079391452638e+00 3.837361909849102304e+00
1.082429753296414443e+00 4.362478376680023473e-01
9.619019900773302822e+00 7.580813358764880938e+00
3.284887817234720675e+00 3.036015721688661628e+00
6.552928174536402750e+00 7.085050718549488202e+00
8.966633803340107178e-01 2.812264009892828653e-02
6.407404466309548852e+00 7.611395677958589623e+00
2.173138335351393557e+00 2.877543506331984524e+00
5.121387719903651714e+00 4.726462224897079345e+00
7.049379561909510983e+00 1.575457023580039362e+00
3.488644635458629573e+00 3.715162552445679722e+00
3.053863275398682742e-01 5.781431028149235374e+00
8.635711160431320366e+00 1.219846971763227650e+00
2.950251838535467019e-01 7.409640047685871700e+00
2.090479231671756644e+00 1.742247591234972859e+00
2.260545591302204116e+00 4.032465310777738843e+00
7.188018964611313066e+00 2.238127428457748813e+00
4.152577253210876229e+00 1.142090059642380417e+00
9.963030588949287392e+00 5.658175836456474705e+00
2.471843891678122684e+00 4.672888526535035503e+00
5.436224315855921141e+00 1.709744302220303602e+00
3.604944792531306952e+00 2.867146689196578002e+00
9.940603091714306228e-01 3.266617341151914822e+00
4.610730547409157332e+00 3.575309666124732999e+00
7.622132976237788959e+00 1.973765110319107841e+00
7.231535721459203536e-01 3.544080161065368273e-01
5.659980024133854926e+00 9.022477344429189472e-01
9.407963904284837753e+00 9.052416810505148348e-01
8.591463719647023822e+00 4.849347607025807250e+00
8.300997461879671135e+00 3.190851601676065741e+00
9.397928692135877782e+00 5.505353124980360668e+00
9.380689195010638581e-01 1.952276965022807786e+00
2.214206433800264051e+00 1.423352294389580663e+00
8.072916233567987376e+00 3.114873022088383792e+00
8.510385027098200439e+00 5.726675634147884608e+00
3.514310068049126823e+00 1.793710630788099003e+00
2.529967945154330877e+00 7.761730060430427791e+00
2.566174605410143084e-01 3.053408471836504212e+00
5.887168043766984660e+00 6.903054991747881175e-01
5.995896400220158462e+00 3.462871660038929988e+00
1.764868252855034125e+00 1.335852374004415921e+00
2.725075054878944858e+00 7.516866208868895782e+00
4.108053662990835520e+00 4.258810410510178279e+00
4.934050362179753790e-03 6.156503839042643200e+00
1.979575328774072496e+00 7.017971965463853046e+00
8.807748029047955285e+00 4.815882374739410388e+00
1.708773853634977247e+00 1.534473975873584806e-01
8.169826190327206916e+00 3.477343412034201720e-01
9.952169445187719177e+00 1.512491120161778113e+00
7.586210071694276635e+00 2.648291853557056541e-01
1.501780937766525881e+00 4.863749086435966262e+00
2.484507537145149492e+00 4.777229211724373314e+00
5.612194335492616482e+00 3.198470845770994053e+00
4.338818715168547335e+00 6.079963639242692786e+00
7.966631039370069445e+00 4.259260271323380920e+00
8.237440298902463098e+00 6.950999248474460046e+00
2.716243099724402477e-02 2.871350038500843915e+00
5.482653749475874250e-01 1.163144904922255307e-01
4.834413377696656688e+00 2.939015940948372041e+00
1.508096840675099415e-01 4.588899815819703853e+00
8.896217072494334133e+00 4.236183191505373813e-01
5.870269690804480689e+00 6.820332071978112864e+00
4.942407340745671007e+00 7.136572916714802872e+00
1.138335782679820163e+00 3.802631286004016786e-01
1.888561889614714939e+00 7.418721788086394042e+00
9.467208580941942841e+00 5.603017177441855345e+00
8.238140560232880105e+00 4.011744353361871518e+00
5.245185162527118194e+00 8.166432717806673125e-01
4.340225868920834174e+00 7.009432119419380491e+00
2.320515166717622701e+00 7.581230135241965762e+00
5.710941857292935353e+00 4.863310889365785705e+00
1.754843742477223412e+00 6.855089559831712087e+00
1.014552365433240011e+00 6.742247446587983362e+00
1.575224902188254728e+00 5.382830659072018520e+00
1.180938691711547195e+00 7.525683435189522541e+00
3.467412043876070271e+00 5.200813363652099675e+00
3.471102430983104004e+00 4.752188545725796409e+00
8.810857141690902949e+00 7.301196466103742289e+00
6.874704275929952146e+00 4.277001558157245142e-03
8.055142195001041117e+00 1.547059619606417691e+00
6.896294810841895107e+00 3.797628295858205938e+00
3.820606078872335054e+00 1.623706264101708818e+00
2.349655420656166172e+00 7.524588338362931950e-01
4.827064092273874785e+00 2.730741676744155910e+00
6.915344430585507851e+00 2.156712447084450091e+00
9.593804610044387005e+00 5.317504100351796659e+00
5.233927986829314705e+00 6.571433982846504485e+00
6.121677032254713158e-01 1.159567294731936649e+00
1.860274163390851498e+00 3.213739482769192080e+00
9.617425833203704144e+00 2.196064867111083174e+00
5.117295686951473854e+00 1.509627010006207470e+00
1.290466587086556149e+00 6.897497712764857347e+00
2.550629602594346679e+00 5.164131105024964086e+00
7.524289305395194916e+00 4.712472999092324422e+00
7.213827963790837572e+00 1.589227601457031014e+00
7.218551784786908510e-01 3.589009377822553581e+00
1.530072519005181153e+00 5.567234266253465513e+00
5.816641669905708412e+00 4.787628663346938929e+00
9.265791229893951098e+00 7.798869554139873372e+00
5.240581492727024226e+00 1.501873134050247138e+00
8.559779415095441379e+00 5.466412606734841084e+00
3.663480917977292250e+00 6.708350005591613652e+00
4.786355188081491185e+00 7.028820094915690042e+00
4.489832879366541185e+00 4.533528599175718377e+00
8.230360087821868120e+00 2.272569494632612042e+00
6.807065732533036595e+00 3.013581327237367269e+00
5.486162667239695701e+00 2.439175074603411097e+00
4.732035831496121503e+00 6.661111504871938038e+00
4.420611725653241564e+00 6.494289396804489911e+00
4.770393566186054812e+00 2.153503548806003920e-01
9.783162177045175767e+00 7.266094400241048135e+00
5.200848251768571906e+00 4.531497636149652841e+00
2.579185773092450340e+00 6.028695987062124395e+00
8.742657763401304294e+00 7.697496562398565167e+00
2.576636258231305376e+00 1.542477752968521187e+00
3.393961259142877829e+00 4.579483950748249654e+00
8.600326009495962154e-01 4.740900248567765374e+00
6.209337352661144394e+00 2.363722814712178710e+00
4.425767712931337527e+00 2.908465691130006192e+00
2.595504007297821936e-01 3.628905294129335601e+00
6.046289744369889085e+00 3.321253434909411162e+00
2.594676768077321949e+00 2.743800397017182036e+00
2.798216263311259500e+00 2.924668208548100168e-01
1.944957865058783986e+00 7.051637041555998131e+00
5.428361137334089648e+00 6.576140918938700786e+00
1.236273902244662271e+00 5.760591105994931738e+00
8.638006330200594718e+00 6.426315957448929694e+00
3.984651179814282518e+00 3.244628967935422104e+00
5.846799624954346353e-01 1.222827629288069318e+00
7.983932024862562038e+00 1.068085304143215453e+00
1.881336259911891018e+00 6.126157487140092783e+00
3.382643789378738663e+00 5.272520085496114284e+00
2.667310508734844987e+00 2.738960881718155882e+00
7.174962626483322836e+00 5.826303720211515547e+00
4.350178528164042824e+00 1.741623445176351481e+00
7.957436053302329171e+00 6.007115139795018877e+00
6.950412490546867161e+00 2.386716244833857026e+00
3.570697453648865594e+00 2.672503262297625248e+00
3.381038343167680260e+00 2.693691918844129951e+00
3.239357108896077975e+00 3.376626670846429867e+00
5.620047763719532519e+00 3.869861077213289313e+00
6.392502819815404358e+00 2.817925659036879971e+00
8.300161379322977595e+00 7.451045558493896159e+00
9.643267231553133811e+00 5.711202148205944518e+00
1.621779177396365235e-02 3.233354906786398253e+00
2.596566339948072066e+00 4.497509882382283664e+00
5.721294001726308309e+00 7.530220334902373303e+00
7.278180983300735818e+00 1.904030299188385733e+00
8.398392954323208315e-02 2.242229368019508229e-01
5.430223005462179842e+00 2.019750071238783917e-01
4.697650261639009450e+00 6.735950803970609080e+00
7.573944820155427138e+00 7.388514686461142844e-01
8.663324869155603736e+00 5.481575773315650935e+00
8.173488378622582928e+00 4.338447040854047643e-01
7.323641895848257199e+00 7.201557933657731780e+00
3.588946024532200241e+00 1.421584640235917796e+00
8.925758087316502554e+00 2.322327088690729013e+00
8.539732932602525750e+00 4.124840072751005948e+00
6.390174940952927152e+00 2.058599706206551083e+00
1.620128003976939457e-01 3.032997329110155071e+00
5.005432463036987301e+00 1.701481012585670527e-01
5.328695497831315020e-01 5.596275611855608290e+00
2.870884612978605865e+00 1.305239603713610919e+00
1.981134320512886182e+00 5.940822098990858890e+00
5.920790424864001089e+00 6.679867406661674778e+00
5.298271948287604616e+00 4.100546774589545862e+00
1.110917879118952234e+00 5.662264790523906299e+00
3.617225419684673149e+00 1.285630758180378308e-02
1.505620632923404534e+00 2.681135087673855111e+00
5.489479732676584511e+00 6.271480680174825295e+00
2.573193543872073441e+00 6.614074255076610065e+00
4.610927667943433228e+00 4.653213204802060687e+00
6.111716901285961789e+00 2.316428759870683862e+00
9.096670900795535530e+00 3.807747672986954157e+00
2.610812313045837385e+00 6.970132495221910141e+00
8.167334252436035058e+00 3.586085058042307594e-01
4.982593103385059230e+00 4.208774590264552806e+00
2.160874509937725563e+00 2.664576070441706968e+00
7.401642415328923974e+00 4.422421379497523120e+00
5.806811785345890264e+00 7.315018899221517046e-01
1.923651609860589362e+00 2.262505512034662658e-01
9.298918712873451398e+00 5.069877852071940083e-01
3.427626213677116063e+00 7.209109696030486347e+00
3.756724460695934020e+00 7.545569590451548514e+00
2.023436457379457210e+00 9.818029722341758969e-01
3.215369183725472979e+00 3.478420524360498867e+00
7.973557969517002242e+00 3.870502510856463019e+00
2.459014928458623572e+00 3.275609555207799950e+00
2.187336091616701950e+00 6.594243330493343436e+00
7.536629903974997546e+00 6.031631967887741474e+00
2.702070679669643649e+00 2.443982617122991918e+00
9.062871244240515267e+00 6.989631923966125981e+00
7.346307305723895453e+00 2.349428756867007806e+00
1.977221484112081651e+00 3.183417294003278109e+00
1.908793636512381431e+00 3.712336165020868606e-02
4.526959247111498108e+00 2.748572880711908084e+00
3.225845793912772486e+00 3.924968593200222067e+00
6.819440941733355466e+00 7.191367232553179001e+00
6.236829630272159086e+00 4.043119622120405765e-01
2.251469430215787604e+00 1.626437079664661667e+00
5.658917190897030380e+00 2.230731565997773558e+00
7.612103171359898113e+00 7.387522824779786390e+00
2.161549821897046364e+00 2.971821276412462076e+00
9.290587099338742938e-01 5.907161624891287488e+00
4.110334171072468123e+00 6.146399501546362387e+00
7.791521348986133688e+00 4.618577513748983066e+00
4.731011542870925624e+00 4.469290149965488013e-01
6.820274386724545224e-01 6.755138724673461326e+00
1.930961708557754619e+00 4.862808609514254421e+00
3.251253656863890562e+00 2.966445582051736807e+00
7.374681025867900530e+00 6.462913300610261480e+00
2.890391596742039937e+00 5.755060148313901891e+00
2.002311321000902478e+00 3.597883522192873329e+00
2.681643087184524266e+00 2.487963301877169187e+00
9.158042282870377804e+00 7.387386680432179276e+00
6.853457009114219289e+00 7.053736335348296471e+00
2.568007266559649615e+00 5.435105506561948019e+00
6.456605159433546071e+00 6.593404113872201933e+00
9.766791820737893204e+00 5.141925864364242926e+00
3.588892308539790577e+00 2.969064561200897678e+00
7.613715085087656931e+00 6.305463943204297372e+00
2.426424883611582040e+00 6.765825870340041348e+00
4.384914453455102112e-01 4.877771594110536846e+00
5.533762502898268210e+00 2.391795521504009869e+00
6.964848464642652281e+00 2.287699174993337081e+00
5.058358700907233718e+00 1.199948177373819647e+00
6.805581214035082205e+00 5.857541857419866105e+00
3.467962516695786146e+00 4.338740537868906344e+00
3.015431337899881825e+00 6.874307742787721942e+00
4.062393100839789994e+00 1.990436273955491053e+00
3.829975135517182938e-01 3.290650932942428497e+00
2.483064510055732477e+00 1.909781259174097023e+00
6.856664995271085417e+00 6.920233643715052452e-01
2.511526958182392022e+00 4.743345329472870020e+00
4.751232300589455448e+00 5.688756362592621407e+00
3.543775714440279501e+00 7.332725848536504998e+00
2.821924304313244924e+00 5.143582829275306523e+00
1.912087017983913340e+00 7.052094148019294906e+00
5.531647528950812465e+00 6.477600946138349691e+00
5.146563271369753778e+00 1.159928554480970320e+00
8.195410036941927601e+00 4.968325520721466937e+00
6.785377510655898892e-01 4.861414505116368190e+00
3.222620039501473688e+00 3.359806810431610558e+00
1.336501439770225730e+00 7.540952783444632601e+00
8.314245643776322581e+00 3.402061697975967469e+00
7.225209660992070404e+00 4.419090427671034327e+00
1.837413893746031590e-02 6.958187245342254634e+00
2.343260202338522724e+00 2.479626720853755018e+00
6.632473153356455153e-01 5.298389443577710800e+00
8.420049224714396985e+00 7.494645298281069401e+00
4.108945557770917745e+00 4.314837892770572836e+00
3.444103988748674627e+00 7.892692548296734500e+00
1.648245321413545073e+00 4.408019843418298223e+00
2.947713911017762811e+00 4.614825854243791881e+00
6.284714959489795305e+00 6.103096473609416428e+00
9.212857513860509329e+00 1.825838618335843044e+00
4.291111019056538467e+00 4.083377742883400607e+00
8.162057469401556631e+00 2.396410719793015787e+00
2.905558993532596723e+00 1.383076307441162278e+00
1.930636048439747787e+00 6.563718343396195642e+00
9.108172712579833075e+00 4.781309674113560781e+00
8.305923577367986255e+00 6.753753897273768736e+00
7.431454595248860429e+00 4.224116070008925306e-01
8.701059595858220419e+00 3.043011493656894828e+00
3.747918300410614023e+00 1.066116506705735212e+00
6.122085942288660654e+00 5.982235391108293499e+00
1.285042560355618146e+00 5.243240874842721055e+00
2.291760674496761130e+00 2.027073193987120270e+00
9.219160130821856924e+00 7.959284183091056342e+00
1.947212106652559394e+00 2.827843473731602941e+00
6.731916378211585616e+00 7.829118299987841922e+00
1.313726397192958029e+00 7.802160920320115878e+00
3.560441128252421983e+00 5.126281733837759091e+00
2.521858251099685866e+00 3.872276248131041321e+00
7.370370276535410881e+00 3.903144002437542781e+00
8.637105211224071155e+00 7.233881990027128950e+00
8.696703877310396624e-01 3.346747579659943739e+00
6.630185881210175936e+00 4.802108336573279068e+00
2.955483012567872159e-02 6.894598005622885495e+00
3.638751731893074215e+00 7.502468061025765245e+00
7.071643333662675168e+00 4.976967040611905091e+00
6.189730711862702073e+00 3.880616739074063126e+00
9.240596410198017807e+00 7.244454342317132145e+00
8.658964234798450121e+00 6.012103959523532382e+00
3.286846532904250662e+00 5.073857904850294531e+00
5.614936814421350064e+00 7.503741826029155959e+00
2.991962103510928728e+00 1.802134946997356657e+00
1.260543866204888452e+00 6.502329367496285428e+00
6.272900841188221222e+00 4.693872854233247516e+00
1.664185374695981157e+00 1.755827541934682934e+00
5.071764979994307865e+00 5.232782695162161879e+00
9.157853378587608617e+00 5.839778366675155929e+00
9.427525154670718166e+00 3.260024717085237000e+00
5.472773703057959516e+00 3.033511896296237076e+00
8.538927267892709949e+00 3.409447971847336945e-01
6.052198460529445434e+00 2.156664770931865149e+00
7.219768363463694882e+00 1.466319407682177278e+00
9.698838649625972863e+00 2.428160464953013076e-01
2.676317221918140810e+00 5.458614248653812950e+00
7.991241492899212595e+00 3.653174443015345219e+00
4.475562029680234311e+00 3.237255215678711551e-01
3.862770786647051757e-01 6.326906598837988227e+00
7.939472316221136694e+00 5.718325689919224075e+00
6.891129454050951786e+00 5.874484232177930920e+00
9.552434085530087771e+00 2.875335807818082401e+00
9.714607704261394971e+00 3.013576578691743002e+00
9.184093403517301635e-01 6.001668855372455980e+00
6.469922852279632153e+00 6.935948692165254670e-01
5.950728958485995701e-01 1.638998507751534106e+00
1.926627405588982045e+00 6.525648561832495531e-01
8.490378650628988666e+00 5.965603246353425426e+00
2.167529000784951254e+00 7.077931248526777352e+00
8.243830819945598520e+00 6.471652701692033993e+00
2.270971887760363295e+00 6.619898265867364628e+00
6.463642994398099972e-01 2.624362478021629030e+00
7.539725113246448451e+00 1.668805906195176547e-01
6.750620368657942905e+00 3.126627291120547270e-01
1.637578529858652043e-01 9.540293309306031588e-01
4.224469243247963579e-01 3.613623467149006174e+00
4.891606814547941440e+00 1.490585210799063809e+00
6.524472988224264469e+00 7.895378773999421007e+00
2.266147006960509636e+00 5.642931158155876759e+00
9.825561101380491991e+00 6.964135746083971235e+00
3.459073486850646972e+00 3.161906490598289210e+00
1.145914881298757404e+00 6.187559459833813946e+00
8.910419738541596857e+00 7.147760233056565937e+00
5.954988706044847646e+00 7.050464868268419671e+00
6.576165821850588067e+00 5.690461200937670938e-01
2.036959890254958161e+00 3.428770400554959963e+00
8.612914833223213051e+00 6.828740036501567801e+00
8.796192484857956462e-01 7.868285232185250777e+00
9.986983511302874206e+00 4.449086216359795287e+00
3.261630487168589720e+00 5.323923046063343101e+00
5.164435660038111386e+00 1.032408108196400498e+00
3.408308357856916437e+00 3.472538068508020714e+00
5.186359062210121884e+00 3.059373412449598817e+00
6.513913772601335417e+00 7.252040461898612733e+00
1.284494737586358015e+00 7.043119113345772675e+00
1.767357415023258493e+00 5.291496217188988105e+00
6.155668494305185590e+00 6.221661050957930428e+00
9.708901749859433217e-01 5.395308466879405351e+00
8.014809849216261384e+00 3.843588581104755875e+00
4.779748574961399932e+00 1.604516120878427543e+00
5.819318804316472082e+00 1.975267920648304809e-01
8.406411105454193233e+00 2.134120217327737379e-01
6.804957887761142743e-02 6.195133842534757740e+00
5.432001897156983006e+00 1.494271372702096201e+00
8.411597559497842269e+00 5.251301304306936757e-01
8.472835585471794051e-01 6.270263278017572439e+00
7.277757029337852401e+00 8.815027450841110834e-01
8.306150546297295989e+00 2.522482596049123948e+00
1.860185566731756834e+00 5.575929370624497672e+00
3.916730766257190410e+00 7.989202336667905691e+00
5.878643196264112802e+00 2.592661340941618597e+00
3.931511582404301208e+00 4.744660567286926423e+00
5.503527930595236484e+00 2.506630682713305802e+00
8.015848079331483689e+00 2.634410826490431567e+00
3.016336503544260417e+00 3.660956359256175574e-01
1.090318819766104008e+00 7.037271165017155994e+00
3.417904086346537085e+00 2.016079976319129052e+00
7.339175535859959965e+00 4.146782687152346547e+00
3.188795628791387671e+00 7.176007494100504758e+00
3.754649298151356618e+00 7.488244950678661915e+00
3.929003836288650575e+00 3.162938879712807072e+00
2.586824766916491214e+00 4.262181878915538569e+00
1.024657996325513132e+00 6.199608669810566575e+00
3.572959323758090555e+00 6.470993289988546948e+00
6.121377868216219653e+00 7.442249897721825214e+00
5.775784249710190998e+00 3.263873447361574698e+00
5.371451490824403763e+00 2.414823867969152715e+00
4.648890338950302237e+00 8.768080225412084872e-01
1.546387555337639386e+00 2.198479075696390339e+00
3.310762737800491351e+00 4.866765327357377657e+00
4.137459206189941341e+00 5.219808771100999500e+00
2.250336787798507210e+00 2.136798489138010737e+00
1.063376271239376836e+00 1.420849329359618274e+00
6.105409043811437897e+00 1.381976542097302030e+00
6.559452334986191069e+00 8.671955737289138710e-02
8.069250801359611813e+00 6.880818106098385734e+00
5.253049450233186590e+00 2.486301618817498671e+00
1.570828885748677406e+00 5.423196117701003516e-01
1.334110991450584427e+00 2.748519663377490652e+00
6.498761157438800673e+00 3.325670582871464553e+00
8.188894894115206213e-01 1.592343873681040911e+00
9.816917769629968760e+00 3.443200132752408216e+00
2.095905277106286935e+00 7.763106799615629328e+00
8.651277536529857315e+00 3.176427884074424668e+00
6.937164552506623671e+00 6.702614808494168130e+00
1.678649312516248271e+00 3.001095462594525642e+00
2.758975989020819863e+00 1.969740144896857004e+00
3.654215112492391615e+00 5.401736115068726640e+00
9.872945525210800710e+00 5.235499986225544689e+00
9.944214417030140751e+00 7.995927325503957128e+00
8.235868740305321012e+00 1.673840734508536876e+00
3.092878124018505481e+00 2.315271242856746348e+00
2.758950737611409743e-01 4.736080868481391093e+00
5.499233546511908877e+00 6.827742241530830647e+00
7.308323391553905424e+00 3.022853864182248884e+00
1.548759897663672946e+00 4.928688547678003573e+00
4.217755796612536301e+00 6.116124766083691711e+00
5.655301133686524651e+00 4.626247666188461061e+00
2.870844115666153495e+00 4.339826980131097578e+00
7.211930907598596008e-01 1.730012046515714275e+00
4.763193886829660606e+00 1.853122441286117805e+00
7.661171554520729288e-01 1.360517271430227382e+00
8.997342473392510698e+00 2.618147248933300197e+00
8.458176596871137320e+00 2.938388385355201748e-01
6.347199035758666952e+00 3.259017726034915796e+00
6.786369065154507219e-01 2.888346120725909572e+00
5.387578698096381125e+00 6.938833155383520968e+00
4.772495603216608817e-01 4.720209436977326867e+00
7.352378010723510826e+00 2.413715360941790955e+00
7.138045626053417081e+00 3.382255613471222055e+00
4.518021485792606207e+00 5.577691428128706441e+00
3.990489019263643300e+00 4.895443075961821933e+00
3.792045806204558112e+00 4.844597041657287662e+00
5.175899973994400938e+00 3.847804579730476071e+00
6.634577885508893047e+00 3.737457982081011210e+00
5.782181418604145584e+00 2.178042034737748267e+00
8.209304957417874249e+00 2.388620707730220616e+00
7.601411448124587800e+00 1.615410023308987419e-01
7.268484919367601549e-02 1.183822627948357464e+00
8.049988715523261007e+00 6.501412156539505105e+00
4.738434812805317975e+00 2.354833693400147254e+00
8.943572502163501525e+00 3.067027456947566399e+00
1.032503018224351088e-01 7.225657440915665752e+00
5.056534669962542416e+00 6.884269001803787980e+00
9.609302370572446961e+00 8.701415524292128723e-01
4.201094808644835865e+00 8.114827139308413706e-01
4.712602457106353171e+00 4.222576213988071814e-01
7.359190360704646494e+00 2.395332002631771928e+00
3.599222958679202389e+00 3.983011507023831221e+00
3.516188716664797376e+00 2.436627025574235716e+00
3.650088522135663816e+00 7.019288893556803188e-01
1.497333953894661729e+00 3.068035050425592658e-01
2.295413013599127972e+00 7.713682616286329008e+00
6.890567411871034942e+00 4.017931734850512804e+00
8.911882383673875196e+00 6.801164087736041530e+00
3.101709850167662097e+00 4.052023648330903782e+00
6.180138452196171528e+00 4.065734564883272562e+00
9.821234025358579700e+00 3.563947165006710271e+00
8.550645124432307398e+00 6.927405307873416795e+00
7.415474314458520233e+00 7.157314979482143791e+00
4.487954446067367265e+00 3.889037461280336672e+00
4.949911908075438127e+00 6.775587921507655764e+00
9.922235807867201274e+00 7.592829051119002415e+00
4.350113675729145868e+00 7.740846995546111664e+00
3.798531047995022725e+00 6.262363033934236434e+00
5.768587181410993026e+00 8.528136852019745362e-01
3.260080554620431670e+00 4.717224905573948135e+00
4.646773618432123776e+00 5.423509326747486980e+00
1.824487672990640075e+00 7.410285747790208433e+00
5.160826667730413320e+00 6.611155752727620794e+00
7.782885009673075061e+00 2.735745754276636355e+00
5.757182701381497125e+00 7.447668096203853949e+00
3.449620595665199296e+00 4.745351198247855784e+00
9.192398493136566984e+00 7.452579161681459397e+00
6.491594947034544205e+00 6.065668243608745236e+00
9.004591213653927895e+00 7.607737087661116782e+00
2.789751734755209434e+00 3.791388812647313422e+00
4.391641500947392807e+00 7.966956437715523087e+00
3.577572532822048679e-01 6.032753906457177351e+00
5.436137753990525567e+00 4.949124983013497570e+00
8.051379657023108649e+00 4.288228799246684986e-02
6.779928605092343297e+00 6.456861525743587293e+00
7.914830189621784307e+00 7.431800043681713319e+00
2.399445791980841847e+00 6.004194671047313747e+00
4.520640847476179225e+00 7.628965491779272412e+00
6.388481413930442443e+00 2.533039930623269598e+00
8.720467028841907720e+00 1.069588176311125238e+00
6.484540528719360708e+00 7.626395826804541755e+00
2.229317376053811195e+00 1.401421755130400015e+00
8.486350277455823488e+00 4.126382272450478617e+00
4.085633525587798687e+00 1.582665306366332736e+00
1.334795719327136476e+00 5.975257430795152480e+00
6.679139026267334245e+00 2.016898110604593342e+00
5.662500938668175721e+00 7.781606228814161419e+00
3.159315690600342563e+00 2.747079423597170056e+00
9.400677876145824285e+00 6.271345647456719519e+00
2.301461778906443989e-02 2.611280765708787754e+00
9.852476272493071452e-01 5.404057163049333923e-01
3.739668217491326274e+00 5.023125821969976812e+00
3.565939789557298845e+00 6.681143473703160751e+00
4.783180998951013230e+00 1.130289481113829986e+00
2.671636809978070737e+00 7.158603986170541944e+00
8.748803923317321818e+00 1.130824102217119709e+00
3.243817278125206371e+00 5.651363242211609794e+00
6.554179404206067261e+00 4.333267843203651992e+00
5.826157363613752693e+00 7.944738353383713481e+00
1.000334618411378163e+00 1.107145542646404301e+00
7.548201869769888273e-01 7.392917837768617773e+00
8.600112047509622215e+00 4.248382404887886210e+00
4.490190609564455926e+00 7.846927790501996292e+00
3.522618005487874182e+00 7.636679993790939314e+00
7.939962360270580444e-01 1.992995226768048411e-01
2.926261650269955439e+00 2.499800313331361323e+00
1.834707036524142465e+00 5.040896562578878637e+00
9.567732235724944800e+00 1.312774549690347570e+00
7.692934508575781649e+00 2.952664536170237497e-01
3.520299872342861569e+00 6.068903569013376575e+00
8.054434446098300171e+00 7.528921210895370919e+00
[truncated: 100,001 more chars]
