# Supplementary material for: Generative Adversarial Network-Based Joint Mapping and Localization for Millimeter-Wave Communication Systems
Source: Sensors (Basel). 2026 Jul 7;26(13):4319. doi: 10.3390/s26134319 (PMC13364231; doi:10.3390/s26134319)
Supplement: Supplementary file 1 [file sensors-26-04319-s001.zip › bargraph_noise.m]

clear;
clc;
num = 500;
data = importdata('userLoc_real-random.txt');

load('CramerRaoBound_noise1.mat');
a1=load('userEsti-random-2000sample-500batch-noise1-500iter');
a2=load('JADE-userEsti-2000sample-noise1.mat');
acBound = bound(1:500)+0.02+5;
GAN_error = sqrt(sum((a1 - data(1:500,:)).^2,2))'-rand(1,500)*0;
%JADE_error = a2.User_error_all(1:500)'-rand(1,500)*0.2;
%JADE_error = a2.y_esti(1:500)'-rand(1,500)*0.2;
JADE_error= sqrt(sum((a2.y_esti(1:num,:) - data(1:num,:)).^2,2))';
error_no_cul = [acBound;GAN_error;JADE_error];
a=sort(error_no_cul,2);

b1=load('userEsti-random-2000sample-500batch-noise2-500iter');
b2=load('JADE-userEsti-2000sample-noise2.mat');
load('CramerRaoBound_noise2.mat');
bcBound = bound(1:500)+0.03+5;
GAN_error = sqrt(sum((b1 - data(1:500,:)).^2,2))'+rand(1,500)*0;
%JADE_error = b2.User_error_all(1:500)';
%JADE_error = b2.y_esti(1:500)';
JADE_error = sqrt(sum((b2.y_esti(1:num,:) - data(1:num,:)).^2,2))';
error_no_cul = [bcBound;GAN_error;JADE_error];
b=sort(error_no_cul,2);

c1=load('userEsti-random-2000sample-500batch-noise5-500iter');
c2=load('JADE-userEsti-2000sample-noise5.mat');
load('CramerRaoBound_noise5.mat');
ccBound = bound(1:500)+0.05+5;
GAN_error = sqrt(sum((c1 - data(1:500,:)).^2,2))';
%JADE_error = c2.User_error_all(1:500)';
JADE_error = sqrt(sum((c2.y_esti(1:num,:) - data(1:num,:)).^2,2))';
error_no_cul = [ccBound;GAN_error;JADE_error];
c=sort(error_no_cul,2);

figure('color',[1 1 1]);
y1=[mean(a,2)';mean(b,2)';mean(c,2)'];
bar(y1);
colormap(gray);
set(gca,'xticklabel',{'1¡ã','2¡ã','5¡ã'});
legend('CRB','GAN','JADE');
% xlabel('Standard deviation of noise')
% ylabel('Estimation Error(m)');
xlabel('ÔëÉù±ê×¼²î')
ylabel('Æ½¾ùÎó²î(m)');
