# Supplementary material for: Generative Adversarial Network-Based Joint Mapping and Localization for Millimeter-Wave Communication Systems
Source: Sensors (Basel). 2026 Jul 7;26(13):4319. doi: 10.3390/s26134319 (PMC13364231; doi:10.3390/s26134319)
Supplement: Supplementary file 1 [file sensors-26-04319-s001.zip › bargraph_noise_AP_CSI_zzx.m]

clear;
clc;
num = 500;
bbbb = importdata('userLoc_real-random.txt');
load('ap_CRLB_dB/CRLB_AP_10dB_zzx.mat');
a1 = load('apdiff_3678_2000_10dB.mat');
a2 = load('Neural_RF_10dB_2000.mat');
aBound = x_normalized(1:num);
GAN_error = mean(a1.expanded_data);
RR = mean(a2.final_data);
a = [mean(aBound),GAN_error,RR];

load('ap_CRLB_dB/CRLB_AP_20dB_zzx.mat');
b1 = load('apdiff_2067_2000_20dB.mat');
b2 = load('Neural_RF_20dB_2000.mat');
bBound = x_normalized(1:num);
GAN_error = mean(b1.expanded_data(1:500));
RR = mean(b2.final_data);
b = [mean(bBound),GAN_error,RR];

load('ap_CRLB_dB/CRLB_AP_30dB_zzx.mat');
c1 = load('apdiff_1259_2000_30dB.mat');
c2 = load('Neural_RF_30dB_2000.mat');
cBound = x_normalized(1:num);
GAN_error = mean(c1.expanded_data(1:500));
RR = mean(c2.final_data);
c = [mean(cBound),GAN_error,RR];


figure('color',[1 1 1]);
%y1=[mean(a,2)';mean(b,2)';mean(c,2)'];
y1=[a;b;c];
bar(y1);
colormap(gray);
set(gca,'xticklabel',{'10dB','20dB','30dB'});
legend('CRB','GAN','Neural-RF');
xlabel('SNR')
ylabel('Estimation Error(m)');
%xlabel('信噪比')
%ylabel('平均误差(m)');
