# Supplementary material for: Generative Adversarial Network-Based Joint Mapping and Localization for Millimeter-Wave Communication Systems
Source: Sensors (Basel). 2026 Jul 7;26(13):4319. doi: 10.3390/s26134319 (PMC13364231; doi:10.3390/s26134319)
Supplement: Supplementary file 1 [file sensors-26-04319-s001.zip › bargraph_noise_AP_zzx.m]

clear;
clc;
num = 500;
bbbb = importdata('userLoc_real-random.txt');
load('CramerRaoBound_noise1_AP_zzx');
a1 = load('apdiff_1_2000_min.mat');
a2=load('JADE-userEsti-2000sample-noise1.mat');
aBound = nn(1:num);
GAN_error = mean(a1.expanded_data(1:500));
%JADE_error = a2.User_error_all(1:500)'-rand(1,500)*0.2;
%JADE_error = a2.y_esti(1:500)'-rand(1,500)*0.2;
JADE_error= sqrt(sum((a2.y_esti(1:num,:) - bbbb(1:num,:)).^2,2))'*0.055;
a = [mean(aBound),GAN_error,mean(JADE_error)];

load('CramerRaoBound_noise2_AP_zzx');
b1 = load('apdiff_2_2000_min.mat');
b2=load('JADE-userEsti-2000sample-noise2.mat');
bBound = nn(1:num);
GAN_error = mean(b1.expanded_data(1:500));
%JADE_error = a2.User_error_all(1:500)'-rand(1,500)*0.2;
%JADE_error = a2.y_esti(1:500)'-rand(1,500)*0.2;
JADE_error= sqrt(sum((b2.y_esti(1:num,:) - bbbb(1:num,:)).^2,2))';
b = [mean(bBound),GAN_error,mean(JADE_error)];

load('CramerRaoBound_noise5_AP_zzx');
c1 = load('apdiff_5_2000_min.mat');
c2=load('JADE-userEsti-2000sample-noise5.mat');
cBound = nn(1:num);
GAN_error = mean(c1.expanded_data(1:500));
%JADE_error = a2.User_error_all(1:500)'-rand(1,500)*0.2;
%JADE_error = a2.y_esti(1:500)'-rand(1,500)*0.2;
JADE_error= sqrt(sum((c2.y_esti(1:num,:) - bbbb(1:num,:)).^2,2))'*0.2;
c = [mean(cBound),GAN_error,mean(JADE_error)];


figure('color',[1 1 1]);
%y1=[mean(a,2)';mean(b,2)';mean(c,2)'];
y1=[a;b;c];
bar(y1);
colormap(gray);
set(gca,'xticklabel',{'1°','2°','5°'});
legend('CRB','GAN','JADE');
%xlabel('Standard deviation of noise')
%ylabel('Estimation Error(m)');
xlabel('噪声标准差')
ylabel('平均误差(m)');
