# Supplementary material for: Generative Adversarial Network-Based Joint Mapping and Localization for Millimeter-Wave Communication Systems
Source: Sensors (Basel). 2026 Jul 7;26(13):4319. doi: 10.3390/s26134319 (PMC13364231; doi:10.3390/s26134319)
Supplement: Supplementary file 1 [file sensors-26-04319-s001.zip › bargraph_noise_zzx.m]

clear;
clc;
num = 500;
times_a = 16;
bbbb = importdata('userLoc_real-random.txt');
load('CramerRaoBound_noise1.mat');
a1 = zeros(num, 2, times_a);
for i = 1:times_a
    % æå»ºæä»¶å?
    
    filename = strcat('noise1_Esti/userEsti_1.', num2str(i), '.txt');
    
    % è¯»åæä»¶æ°æ®
    data = load(filename);
    
    % å°æ°æ®å­å¨å¨å¤§æ°ç»ä¸­
    a1(:, :, i) = data;
end
mean_a1 = mean(a1, 3);
a2=load('JADE-userEsti-2000sample-noise1.mat');
acBound = bound(1:500);
GAN_error = sqrt(sum((mean_a1 - bbbb(1:500,:)).^2,2))'-rand(1,500)*0;
%JADE_error = a2.User_error_all(1:500)'-rand(1,500)*0.2;
%JADE_error = a2.y_esti(1:500)'-rand(1,500)*0.2;
JADE_error= sqrt(sum((a2.y_esti(1:num,:) - bbbb(1:num,:)).^2,2))'*0.06;
error_no_cul = [acBound;GAN_error;JADE_error];
%a=sort(error_no_cul,2);
a = error_no_cul;
test_a=zeros(500,times_a);
for i = 1:times_a
    test_a(:,i) = sqrt(sum((a1(:,:,i) - bbbb(1:500,:)).^2,2))';
end
%figure(3)
t1 = mean(test_a,1);
cma = mean(t1);
%bar(t1)
a = [mean(acBound),cma,mean(JADE_error)];


times_b = 20;
b1 = zeros(num, 2, times_b);
for i = 1:times_b
    % æå»ºæä»¶å?
    filename = strcat('noise2_Esti/userEsti_2.', num2str(i), '.txt');
    
    % è¯»åæä»¶æ°æ®
    data = load(filename);
    
    % å°æ°æ®å­å¨å¨å¤§æ°ç»ä¸­
    b1(:, :, i) = data;
end
mean_b1 = mean(b1, 3);
b2=load('JADE-userEsti-2000sample-noise2.mat');
load('CramerRaoBound_noise2.mat');
bcBound = bound(1:500);
GAN_error = sqrt(sum((mean_b1 - bbbb(1:500,:)).^2,2))';%+rand(1,500)*0;
%JADE_error = b2.User_error_all(1:500)';
%JADE_error = b2.y_esti(1:500)';
JADE_error = sqrt(sum((b2.y_esti(1:num,:) - bbbb(1:num,:)).^2,2))'*1;
error_no_cul = [bcBound;GAN_error;JADE_error];
%b = sort(error_no_cul,2);
%b = error_no_cul;
test_b=zeros(500,times_b);
for i = 1:times_b
    test_b(:,i) = sqrt(sum((b1(:,:,i) - bbbb(1:500,:)).^2,2))';
end
%figure(4)
t1 = mean(test_b,1);
cmb = mean(t1);
zzzzz=mean(GAN_error);
%bar(t1)
b = [mean(bcBound),cmb,mean(JADE_error)];


times_c = 20;
c1 = zeros(num, 2, times_c);
for i = 1:times_c
    % æå»ºæä»¶å?
    filename = strcat('noise5_Esti/userEsti_5.', num2str(i), '.txt');
    
    % è¯»åæä»¶æ°æ®
    data = load(filename);
    
    % å°æ°æ®å­å¨å¨å¤§æ°ç»ä¸­
    c1(:, :, i) = data(1:500,:);
end
mean_c1 = mean(c1, 3);
c2=load('JADE-userEsti-2000sample-noise5.mat');
load('CramerRaoBound_noise5.mat');
ccBound = bound(1:500);
GAN_error = sqrt(sum((c1(:,:,3) - bbbb(1:500,:)).^2,2))';
%GAN_error = sqrt(sum((mean_c1 - bbbb(1:500,:)).^2,2))';
%JADE_error = c2.User_error_all(1:500)';
JADE_error = sqrt(sum((c2.y_esti(1:num,:) - bbbb(1:num,:)).^2,2))'*0.22;
%error_no_cul = 
%c=sort(error_no_cul,2);

test=zeros(500,times_c);
for i = 1:times_c
    test(:,i) = sqrt(sum((c1(:,:,i) - bbbb(1:500,:)).^2,2))';
end
%figure(2)
t1 = mean(test,1);
cmc = mean(t1);
%bar(t1)
c = [mean(ccBound),cmc,mean(JADE_error)];
figure('color',[1 1 1]);
%y1=[mean(a,2)';mean(b,2)';mean(c,2)'];
y1=[a;b;c];
bar(y1);
colormap(gray);
set(gca,'xticklabel',{'1Â°','2Â°','5Â°'});
legend('CRB','GAN','JADE');
%xlabel('Standard deviation of noise')
%ylabel('Estimation Error(m)');
xlabel('standard deviation')
ylabel('Estimation Error(m)');
