# Supplementary material for: Generative Adversarial Network-Based Joint Mapping and Localization for Millimeter-Wave Communication Systems
Source: Sensors (Basel). 2026 Jul 7;26(13):4319. doi: 10.3390/s26134319 (PMC13364231; doi:10.3390/s26134319)
Supplement: Supplementary file 1 [file sensors-26-04319-s001.zip › bargraph_point_chen.m]

clear;
clc;

data = importdata('userLoc_real-random.txt');
load('CramerRaoBound_noise5.mat');
load('JADE-userEsti-500sample-noise2.mat');
GAN_error = sqrt(sum((a1 - data(1:500,:)).^2,2))';
JADE_error = sqrt(sum((y_esti(1:500,:) - data(1:500,:)).^2,2))';%+0.2;
error_no_cul = [GAN_error;JADE_error];
a=sort(error_no_cul,2);

b1=load('userEsti-random-2000sample-500batch-noise2-500iter');
load('JADE-userEsti-2000sample-noise2.mat');
GAN_error = sqrt(sum((b1 - data(1:500,:)).^2,2))';
JADE_error = sqrt(sum((y_esti(1:500,:) - data(1:500,:)).^2,2))';%+0.2;
error_no_cul = [GAN_error;JADE_error];
b=sort(error_no_cul,2);

c1=load('userEsti-random-5000sample-500batch-noise2-500iter');
load('JADE-userEsti-5000sample-noise2.mat');
GAN_error = sqrt(sum((c1 - data(1:500,:)).^2,2))';
JADE_error = sqrt(sum((y_esti(1:500,:) - data(1:500,:)).^2,2))';%+0.2;
error_no_cul = [GAN_error;JADE_error];
c=sort(error_no_cul,2);

figure('color',[1 1 1]);
y1=[[mean(bound),mean(a,2)'];[mean(bound),mean(b,2)'];[mean(bound),mean(c,2)']];
bar(y1);
colormap(gray);
set(gca,'xticklabel',{'500','2000','5000'});
legend('CRB','GAN','JADE');
% xlabel('Ñù±¾Êý');
% ylabel('Æ½¾ùÎó²î(m)');
xlabel('Number of sample');
ylabel('Mean Error(m)');
