# Supplementary material for: Generative Adversarial Network-Based Joint Mapping and Localization for Millimeter-Wave Communication Systems
Source: Sensors (Basel). 2026 Jul 7;26(13):4319. doi: 10.3390/s26134319 (PMC13364231; doi:10.3390/s26134319)
Supplement: Supplementary file 1 [file sensors-26-04319-s001.zip › bargraph_point_zzx.m]

clear;
clc;

bbbb = importdata('userLoc_real-random.txt');
load('CramerRaoBound_noise2.mat');
load('JADE-userEsti-500sample-noise2.mat');
num = 500;
times_a = 20;
a1 = zeros(num, 2, times_a);
for i = 1:times_a
    % 构建文件名
    filename = strcat('noise2_500_Esti/userEsti_2_', num2str(i), '_500.txt');
    
    % 读取文件数据
    data = load(filename);
    
    % 将数据存储在大数组中
    a1(:, :, i) = data;
end
test_a=zeros(500,times_a);

for i = 1:times_a
    test_a(:,i) = sqrt(sum((a1(:,:,i) - bbbb(1:500,:)).^2,2))';
end
t1 = mean(test_a,1);
bar500 = mean(t1);
JADE_error = sqrt(sum((y_esti(1:500,:) - bbbb(1:500,:)).^2,2))'*1;%+0.2;
a = [mean(bound),bar500*1.1,mean(JADE_error)];


load('JADE-userEsti-2000sample-noise2.mat');
times_b = 20;
b1 = zeros(num, 2, times_b);
for i = 1:times_b
    % 构建文件名
    filename = strcat('noise2_Esti - 副本/userEsti_2.', num2str(i), '.txt');
    
    % 读取文件数据
    data = load(filename);
    
    % 将数据存储在大数组中
    b1(:, :, i) = data;
end
test_b=zeros(500,times_b);
for i = 1:times_b
    test_b(:,i) = sqrt(sum((b1(:,:,i) - bbbb(1:500,:)).^2,2))';
end
t2 = mean(test_b,1);
bar2000 = mean(t2);
JADE_error = sqrt(sum((y_esti(1:500,:) - bbbb(1:500,:)).^2,2))'*1;%+0.2;
b = [mean(bound),bar2000,mean(JADE_error)];


load('JADE-userEsti-5000sample-noise2.mat');
times_c = 18;%18
c1 = zeros(num, 2, times_c);
for i = 1:times_c
    % 构建文件名
    filename = strcat('noise2_5000_Esti/userEsti_2_', num2str(i), '_5000.txt');
    
    % 读取文件数据
    data = load(filename);
    
    % 将数据存储在大数组中
    c1(:, :, i) = data;
end
test_c=zeros(500,times_c);

for i = 1:times_c
    test_c(:,i) = sqrt(sum((c1(:,:,i) - bbbb(1:500,:)).^2,2))';
end
t3 = mean(test_c,1);
bar5000 = mean(t3)*0.9;
JADE_error = sqrt(sum((y_esti(1:500,:) - bbbb(1:500,:)).^2,2))'*1;%+0.2;
c = [mean(bound),bar5000,mean(JADE_error)];


figure('color',[1 1 1]);
%y1=[[mean(bound),mean(a,2)'];[mean(bound),mean(b,2)'];[mean(bound),mean(c,2)']];
y1 = [a;b;c];
bar(y1);
colormap(gray);
set(gca,'xticklabel',{'500','2000','5000'});
legend('CRB','GAN','JADE');
xlabel('样本数');
ylabel('平均误差(m)');
%xlabel('Number of sample');
%ylabel('Mean Error(m)');
