# Supplementary material for: Generative Adversarial Network-Based Joint Mapping and Localization for Millimeter-Wave Communication Systems
Source: Sensors (Basel). 2026 Jul 7;26(13):4319. doi: 10.3390/s26134319 (PMC13364231; doi:10.3390/s26134319)
Supplement: Supplementary file 1 [file sensors-26-04319-s001.zip › calAPerr.m]

clear;
clc;
apCoor = [2,2;-2,2;2,-2;18,2;2,14];
load('JADE-apEsti-5000sample-noise2.mat');
JADEapEstiErr = 0;
for i = 3:5
    JADEapEstiErr = JADEapEstiErr + norm(AP_coor_esti{1,i}-apCoor(i,:))/3;
end
