# Supplementary material for: Generative Adversarial Network-Based Joint Mapping and Localization for Millimeter-Wave Communication Systems
Source: Sensors (Basel). 2026 Jul 7;26(13):4319. doi: 10.3390/s26134319 (PMC13364231; doi:10.3390/s26134319)
Supplement: Supplementary file 1 [file sensors-26-04319-s001.zip › cdf_algorithm.m]

%% »æÖÆcdfÇúÏß
clear;
clc;
load('JADE-userEsti-2000sample-noise1.mat');
load('CramerRaoBound_noise1.mat');
a = importdata('userEsti-random-2000sample-500batch-noise1-500iter');
b = importdata('userLoc_real-random.txt');
cBound = bound(1:500);
GAN_error = sqrt(sum((a - b(1:500,:)).^2,2))';
JADE_error = User_error_all(1:500)';
error_no_cul = [cBound;GAN_error;JADE_error];
figure(1);
for i = 1:size(error_no_cul,1)
    cdfplot(error_no_cul(i,:));
    hold on
end
legend('CRB','GAN','JADE');
grid on
% ylabel('Cumulative distribution');
% xlabel('Estimation error (m)');
ylabel('ÀÛ¼ÆÎó²î·Ö²¼');
xlabel('¶¨Î»Îó²î(m)');
title('ÀÛ¼ÆÎó²î·Ö²¼ÇúÏß')
