# Supplementary material for: Generative Adversarial Network-Based Joint Mapping and Localization for Millimeter-Wave Communication Systems
Source: Sensors (Basel). 2026 Jul 7;26(13):4319. doi: 10.3390/s26134319 (PMC13364231; doi:10.3390/s26134319)
Supplement: Supplementary file 1 [file sensors-26-04319-s001.zip › cdf_algorithm_AP_zzx.m]

%% 绘制cdf曲线
clear;
clc;
num=500;
times = 20;
load('JADE-userEsti-2000sample-noise2.mat');
load('CramerRaoBound_noise2_AP_zzx.mat');
%a = importdata('userEsti-random-2000sample-500batch-noise1-500iter');
%a = importdata('userEsti_1.5.txt');
b = importdata('userLoc_real-random.txt');
cBound = nn(1:num);
% 初始化一个大数组来存储所有数据
GAN_ap=load('apdiff_2_2000_min.mat');
JADE_error = sqrt(sum((y_esti(1:num,:) - b(1:num,:)).^2,2))';
%JADE_error = sqrt(sum((User_error_all(1:num,:) - b(1:num,:)).^2,2))';
error_no_cul = [cBound;JADE_error;GAN_ap.expanded_data(1:num)'];
figure(1);
cdfplot(cBound)
hold on
cdfplot(JADE_error)
hold on
cdfplot(GAN_ap.expanded_data)


% 添加图例
%legend(legendLabels);
legend('CRB','JADE','GAN');
grid on
%ylabel('Cumulative distribution');
%xlabel('Estimation error (m)');
ylabel('AP位置估计累计误差分布');
xlabel('定位误差(m)');
title('累计误差分布曲线')
%saveas(gcf, 'all.png');
