# Supplementary material for: Generative Adversarial Network-Based Joint Mapping and Localization for Millimeter-Wave Communication Systems
Source: Sensors (Basel). 2026 Jul 7;26(13):4319. doi: 10.3390/s26134319 (PMC13364231; doi:10.3390/s26134319)
Supplement: Supplementary file 1 [file sensors-26-04319-s001.zip › cdf_algorithm_zzx.m]

%% »æÖÆcdfÇúÏß
%clear;
%clc;
num=500;
times = 20;
load('JADE-userEsti-2000sample-noise2.mat');
load('CramerRaoBound_noise2_zzx_1.mat');
%a = importdata('userEsti-random-2000sample-500batch-noise1-500iter');
%a = importdata('userEsti_1.5.txt');
b = importdata('userLoc_real-random.txt');
cBound = bound(1:num);
% ³õÊ¼»¯Ò»¸ö´óÊý×éÀ´´æ´¢ËùÓÐÊý¾Ý
bigArray = zeros(num, 2, times);


for i = 1:times
    % ¹¹½¨ÎÄ¼þÃû
    filename = strcat('noise2_Esti/userEsti_2.', num2str(i), '.txt');
    
    % ¶ÁÈ¡ÎÄ¼þÊý¾Ý
    data = load(filename);
    
    % ½«Êý¾Ý´æ´¢ÔÚ´óÊý×éÖÐ
    bigArray(:, :, i) = data;
end
meanArray = mean(bigArray, 3);
% ÏÔÊ¾´óÊý×éµÄ´óÐ¡
disp(size(bigArray));
GAN_error=zeros(times,num);
for i = 1:times
    GAN_error(i,:) = sqrt(sum((bigArray(:,:,i) - b(1:num,:)).^2,2))';
end
%GAN_error2 = sqrt(sum((bigArray(:,:,14) - b(1:num,:)).^2,2))';
% GAN_error = importdata('userError_noise1');
% GAN_error=GAN_error';
GAN_error_averge = sqrt(sum((meanArray - b(1:num,:)).^2,2))';
times_b=20;
test_b=zeros(500,times_b);
for i = 1:times_b
    test_b(:,i) = sqrt(sum((bigArray(:,:,i) - data(1:500,:)).^2,2))';
end
%figure(4)
t1 = mean(test_b,1);
cmb = mean(t1);
%data = importdata('userLoc_real-random.txt');
JADE_error = sqrt(sum((y_esti(1:num,:) - b(1:num,:)).^2,2))';
%JADE_error = User_error_all(1:num)';
%error_no_cul = [GAN_error;cBound;JADE_error;GAN_error_averge];
%error_no_cul = [cBound;JADE_error;mean(GAN_error)];
error_no_cul = [cBound;JADE_error;GAN_error(1,:)];
zzzzzzzzz=mean(mean(GAN_error))
figure(2);
for i = 1:size(error_no_cul,1)
    cdfplot(error_no_cul(i,:));
    hold on
end
legendLabels = cell(1, size(error_no_cul,1));
for i = 1:times
    legendLabels{i} = ['GAN ' num2str(i)];
end
legendLabels{end - 2} = 'CRB';
legendLabels{end - 1} = 'JADE';
legendLabels{end} = 'GAN ave';
% Ìí¼ÓÍ¼Àý
legend(legendLabels);
legend('CRB','JADE','GAN');
grid on
%ylabel('Cumulative distribution');
%xlabel('Estimation error (m)');
ylabel('ÀÛ¼ÆÎó²î·Ö²¼');
xlabel('¶¨Î»Îó²î(m)');
title('   ')
%saveas(gcf, 'all.png');
