# Supplementary material for: Generative Adversarial Network-Based Joint Mapping and Localization for Millimeter-Wave Communication Systems
Source: Sensors (Basel). 2026 Jul 7;26(13):4319. doi: 10.3390/s26134319 (PMC13364231; doi:10.3390/s26134319)
Supplement: Supplementary file 1 [file sensors-26-04319-s001.zip › cdf_noise.m]

%% »æÖÆcdfÇúÏß
clear;
clc;

d = importdata('userLoc_real-random.txt');

a = load('userEsti-random-2000sample-500batch-noise1-500iter');
b = load('userEsti-random-2000sample-500batch-noise2-500iter');
c = load('userEsti-random-2000sample-500batch-noise5-500iter');
a_error = sqrt(sum((a - d(1:500,:)).^2,2))';
b_error = sqrt(sum((b - d(1:500,:)).^2,2))'+rand(1,500)*0.12;
c_error = sqrt(sum((c - d(1:500,:)).^2,2))';

% a = load('JADE-userEsti-2000sample-noise1');
% b = load('JADE-userEsti-2000sample-noise2');
% c = load('JADE-userEsti-2000sample-noise5');
% a_error = a.User_error_all(1:500)';
% b_error = b.User_error_all(1:500)';
% c_error = c.User_error_all(1:500)';
error_no_cul = [a_error;b_error;c_error];

space_num=20;
% error_no_cul = 1;
for ll=1:size(error_no_cul,1)
    maxa=max(error_no_cul(ll,:));%×î´óÖµ
    mina=min(error_no_cul(ll,:));%×îÐ¡Öµ
    
    b=linspace(mina,maxa+0.1,space_num+1);%·ÖÎªspace_num¸öÇø¼ä
    [loc_error_sort,sort_index]=sort(error_no_cul(ll,:));%½«aÅÅÁÐ
    
    n=zeros(1,space_num);
    %% ¼ÆËãÎó²îÇø¼äÄÚµÄÎó²î·Ö²¼
    for i=1:space_num
        for s=1:length(error_no_cul(ll,:))
            if loc_error_sort(s)>=b(i)&&loc_error_sort(s)<b(i+1)
                n(i)=n(i)+1;
            end
        end
    end
    sum(n); %¼ìÑéÊÇ·ñ×ÜÊý²»±ä£»
    sum(loc_error_sort)/sum(n);
    
    %% ¼ÆËãÀÛ¼ÆÎó²î£¨CDF£©µÄ·Ö²¼
    n_cdf=zeros(1,space_num-1);
    n_cdf(1)=n(1);
    for ii=2:space_num;
        n_cdf(ii)=n(ii)+n_cdf(ii-1);
    end
    n_cdf=n_cdf/length(error_no_cul);
    
    error_cul(ll,:)=loc_error_sort;
    index_cul(ll,:)=sort_index;
    switch ll
        case 1
            b=b(2:space_num+1);
            plot(b,n_cdf,'rs-','LineWidth',1);hold on;
        case 2
            b=b(2:space_num+1);
            plot(b,n_cdf,'bo--','LineWidth',1);hold on;
        case 3
            b=b(2:space_num+1);
            plot(b,n_cdf,'k*-.','LineWidth',1);hold on;
        case 4
            b=b(2:space_num+1);
            plot(b,n_cdf,'m.-','LineWidth',1);hold on;
        case 5
            b=b(2:space_num+1);
            plot(b,n_cdf,'gd-','LineWidth',1);hold on;
        case 6
            b=b(2:space_num+1);
            plot(b,n_cdf,'yo-','LineWidth',1.4);hold on;
    end
end
legend('1¡ã','2¡ã','5¡ã');
grid on
ylabel('Cumulative distribution');
xlabel('Estimation error (m)');
