# Supplementary material for: Generative Adversarial Network-Based Joint Mapping and Localization for Millimeter-Wave Communication Systems
Source: Sensors (Basel). 2026 Jul 7;26(13):4319. doi: 10.3390/s26134319 (PMC13364231; doi:10.3390/s26134319)
Supplement: Supplementary file 1 [file sensors-26-04319-s001.zip › cdf_noise12345.m]

%% »æÖÆcdfÇúÏß
clear;
clc;

data = importdata('userLoc_real-random.txt');

a = load('EM-userEsti-random-500sample-300batch-noise2');
b = load('EM-userEsti-random-500sample-300batch-noise12321');
c = load('EM-userEsti-random-500sample-300batch-noise12345');
d = load('GAN-userEsti-random-500sample-500batch-noise5-500iter');
e = load('GAN-userEsti-random-500sample-500batch-noise12321-500iter');
f = load('GAN-userEsti-random-500sample-500batch-noise12345-500iter');
a_error = sqrt(sum((a - data(1:500,:)).^2,2))';
b_error = sqrt(sum((b - data(1:500,:)).^2,2))'+rand(1,500)*0;
c_error = sqrt(sum((c - data(1:500,:)).^2,2))';
d_error = sqrt(sum((d - data(1:500,:)).^2,2))';
e_error = sqrt(sum((e - data(1:500,:)).^2,2))';
f_error = sqrt(sum((f - data(1:500,:)).^2,2))';
error_no_cul = [a_error;b_error;c_error];
error_no_cul2 = [d_error;e_error;f_error];
figure(1);
for i = 1:size(error_no_cul,1)
    cdfplot(error_no_cul(i,:));
    hold on
end
legend('EM2','EM12321','EM12345');
grid on
ylabel('Cumulative distribution');
xlabel('Estimation error (m)');
figure(2);
for i = 1:size(error_no_cul2,1)
    cdfplot(error_no_cul2(i,:));
    hold on
end
legend('GAN5','GAN12321','GAN12345');
grid on
ylabel('Cumulative distribution');
xlabel('Estimation error (m)');
