# Supplementary material for: Generative Adversarial Network-Based Joint Mapping and Localization for Millimeter-Wave Communication Systems
Source: Sensors (Basel). 2026 Jul 7;26(13):4319. doi: 10.3390/s26134319 (PMC13364231; doi:10.3390/s26134319)
Supplement: Supplementary file 1 [file sensors-26-04319-s001.zip › doaMat_random_noise1_inc_0.5.txt]

-25.392 -13.111 29.586 197.06 0
194.92 -1.7611 95.094 179.67 0
137.28 18.481 99.243 174.15 258.78
-38.545 -15.758 45.152 193.56 -74.032
28.743 11.985 62.976 165.46 -59.036
19.54 7.5744 56.202 169.35 0
29.512 17.955 55.334 153.13 -42.954
-41.666 -10.917 74.618 186.8 0
9.4324 -0.24616 85.768 179.64 0
39.176 11.032 78.308 174.16 -78.638
124.53 54.919 105.58 166.13 243.44
-33.275 -9.2211 56.106 188.77 0
51.694 22.549 71.526 157.55 0
-8.6493 -3.6207 37.189 185.96 0
142.22 15.443 100.91 175.5 0
114.06 50.948 100.3 163.4 247.01
-85.661 -17.785 88.705 187.66 -88.935
32.604 4.1827 80.773 176.51 0
199.56 -4.9954 98.664 179.66 0
250.39 -21.28 100.31 186.9 0
32.148 19.084 55.601 149.27 0
50.31 23.416 71.303 158.13 -56.547
150.43 6.2672 98.455 178.72 0
1.1153 1.3664 42.968 180 -57.246
-36.382 -14.629 47.608 193.01 0
-15.189 -5.508 53.609 185.61 0
38.258 20.704 59.549 147.35 -39.496
72.735 28.534 82.984 164.02 0
33.437 16.207 57.191 149.51 -39.829
13.684 1.1778 83.977 178.73 -87.879
109.88 44.731 98.64 164.1 0
127.34 24.322 101.8 171.64 260.83
-49.603 -3.2178 87.291 182.57 0
1.7372 1.1106 46.433 177.65 -58.618
44.674 22.656 67.444 157.34 0
154.94 15.548 108.92 177.24 0
9.0357 3.7261 47.356 171.54 0
43.843 23.295 66.893 155.41 0
13.409 6.5427 51.957 172.3 0
-33.449 -10.922 62.073 188.8 -76.654
242.99 -13.239 98.73 183.61 0
207.7 -3.3269 91.102 180.87 269.84
66.205 19.867 83.062 168.48 -82.082
197.92 -10.447 109.28 182.44 259.34
206.35 -9.7219 106.57 181.35 262.16
-34.69 -10.673 59.777 188.85 -79.501
18.238 10.054 51.085 161.7 -48.198
32.224 16.326 60.303 160.84 -52.326
-40.265 -5.8665 80.392 184.36 -84.47
5.2585 2.3945 59.123 177.5 0
86.851 32.139 87.675 163.82 0
13.581 2.5683 75.989 179.01 0
22.038 7.902 61.027 170.22 0
35.813 18.759 59.783 151.54 0
18.089 9.3209 55.559 168.09 0
-55.85 -17.739 64.384 191.03 -80.861
12.816 4.6947 50.512 170.63 0
158.76 14.632 111.43 175.7 0
50.927 13.512 79.889 173.62 0
19.441 10.022 56.321 165.51 0
9.8819 5.5563 51.642 172.13 0
125.68 50.978 104.22 166.58 0
79.526 27.351 88.558 165.05 0
213.46 -26.03 119.35 185.18 0
88.558 29.378 90.72 165.55 0
213.82 -33.502 126.26 188.26 258.6
144.9 23.162 107.74 174.51 0
29.141 12.969 61.139 163.41 -55.529
221.75 -14.165 108.26 184.27 0
94.875 42.731 92.892 161.55 266.55
35.425 10.352 75.462 173.63 0
72.577 32.432 82.014 158.73 0
5.3859 2.1335 65.303 178.29 0
241.13 -24.382 106.43 187.64 0
94.03 34.89 92.306 164.56 268.28
196.35 -12.136 113.01 184.11 0
227.31 -39 127.48 189.35 258.85
6.4876 2.5279 50.338 174.24 -61.214
89.344 30.914 88.371 167.38 -89.543
-79.796 -24.212 83.703 190.26 -90.281
210.55 -7.0851 99.792 182.47 263.24
41.341 19.966 65.977 157.58 0
157.61 7.4593 103.85 178.5 259.48
16.859 9.1195 50.681 165.38 -52.651
95.471 40.399 91.782 161.25 0
191.8 -3.1765 100.45 180.62 0
-7.8304 -4.2092 53.117 183.75 0
86.243 37.15 91.323 161.23 0
19.478 9.3436 58.465 171.66 -60.864
148.76 17.294 108.56 177.11 254.57
29.583 15.568 56.269 158.31 -48.543
-7.7304 -3.2491 48.188 182.12 0
-16.095 -4.0724 71.051 182.96 0
52.511 19.952 73.373 160.67 -64.01
87.674 33.91 90.212 162.96 0
92.789 41.524 90.91 161.52 0
27.915 10.526 68.417 171.53 0
236.75 -23.616 108.48 188.37 264.83
152.11 15.16 106.35 177.85 0
141.26 13.731 101.02 174.64 261.8
227.48 -18.416 106.65 185.04 261.92
-51.423 -14.869 68.381 187.39 -84.025
9.3938 5.3413 53.047 173.32 0
53.208 24.984 72.753 156 0
5.6284 3.2921 46.221 175.69 -56.095
40.427 21.755 60.062 149.6 -44.502
54.983 16.208 78.122 170.43 -79.3
34.609 21.469 62.876 155.92 -49.206
41.282 19.347 68.007 163.31 0
109.21 28.189 93.914 170.57 264.35
-19.245 -12.458 29.105 197.34 0
24.457 11.607 59.194 168.3 -59.861
53.331 23.441 74.451 159.51 0
-83.277 -25.463 85.1 190.64 0
-2.2585 0.99672 51.509 179.44 0
23.822 5.0626 77.393 177.27 0
-7.1695 -2.8731 55.221 183.36 -68.001
-4.1758 -0.13132 56.547 181.73 0
63.655 21.117 82.972 167.56 -79.657
16.373 8.754 51.427 162.69 0
175.29 1.0938 95.921 179.67 0
67.424 23.826 82.932 164.93 -77.269
32.402 10.358 70.465 172.19 -71.68
234.66 -28.553 112.16 187.85 262.07
-81.44 -14.278 87.494 186.46 0
125.36 53.053 105.54 166.81 243.77
-10.057 -4.4169 57.189 183.13 -71.5
1.1571 1.5484 45.958 181.64 0
215.31 -14.956 112.61 185.13 0
214.72 -19.767 115.76 184.84 0
224.93 -28.499 121.26 187.44 0
-21.501 -12.881 27.203 198.26 -62.78
53.416 22.116 75.651 161.99 0
-85.391 -4.4515 89.731 182.03 0
92.59 25.506 91.913 169.32 267.76
35.815 11.724 73.41 174.47 -73.888
110.01 5.7861 91.778 176.76 0
86.03 31.914 88.744 162.94 0
132.06 25.387 104.27 175.54 0
2.4239 0.66215 54.759 182.06 0
56.377 18.814 79.533 168.34 -79.136
86.917 33.107 88.982 162.36 -86.408
-17.683 -9.7876 41.42 189.87 -68.802
-14.822 -6.194 56.277 185.01 -72.291
230.99 -30.257 120.62 185.55 0
14.372 3.0649 68.752 176.75 -77.247
16.725 6.0679 65.028 174.82 0
21.638 8.8933 61.007 168.58 0
162.85 9.1262 108.71 176.48 256.8
41.874 22.333 64.004 151.74 -40.353
248.87 -26.785 104.97 189.64 0
267.29 -10.867 90.498 183.55 269.13
4.5885 1.8774 60.727 181.27 -70.754
154.15 17.885 108.53 177.71 0
24.595 12.635 59.389 167.44 0
94.225 27.98 92.285 167.15 0
-11.793 -3.7316 53.599 184.57 0
11.998 5.4395 60.493 174.81 -68.088
267.9 -21.714 90.853 188.78 0
30.898 16.052 59.913 160.34 0
37.689 19.199 64.545 155.29 0
40.188 13.901 72.659 169.41 -72.383
161.86 14.781 111.7 177.04 0
-66.717 -21.424 69.503 192.38 0
60.209 14.736 83.916 170.08 -82.041
6.8214 2.4681 55.466 177.25 -62.801
-11.347 -4.9596 62.439 182.97 0
22.881 9.5724 60.447 167.2 0
6.4696 3.8874 60.214 177.95 0
-44.328 -5.0737 80.874 183.58 -86.423
171.42 6.6354 111.61 180.04 255.51
76.218 24.229 85.647 166.05 0
-45.986 -19.001 44.502 196.8 -77.248
35.533 17.543 62.627 157.42 -50.965
16.369 8.6759 51.974 165.99 -53.129
15.393 7.6157 55.059 170.83 -60.137
29.033 13.816 60.111 160.86 0
20.405 10.022 53.111 164.17 -53.357
37.993 19.436 60.7 154.49 0
195.97 -16.566 119.61 183.54 254.71
245.53 -25.189 108.12 188.26 0
-2.8925 -2.1385 39.698 182.01 -57.393
59.026 12.225 84.101 174.29 0
-31.238 -14.284 46.852 193.4 -74.118
37.27 15.548 67.401 163.49 -60.462
187.06 -2.6831 107.57 182.44 0
78.537 16.833 87.45 170.67 0
-44.478 -18.827 59.368 190 -78.183
19.559 7.5739 61.101 170.23 -62.847
13.244 9.0634 48.175 167.87 -49.672
40.965 6.5742 84.14 174.56 0
242.97 -32.647 113.13 189.61 262.99
146.46 31.258 110.25 176.17 252.33
59.668 17.119 80.231 169.7 -79.481
249.42 -24.47 105.09 191.56 0
233.72 -14.298 102.93 183.53 0
54.03 21.567 76.502 165.01 -67.826
237.28 -22.729 107.73 188.25 264.65
-18.739 -7.9481 53.716 186.15 0
31.966 16.256 61.764 158.13 -52.272
39.033 15.981 70.567 166.06 -65.908
-37.033 -4.7761 80.951 182.33 -85.51
128.63 47.37 107.34 167.58 249.42
237.52 -24.401 111.45 189.75 262
240.6 -11.591 98.812 183.93 267.35
140.91 20.752 103.89 174.1 258.38
-23.485 -14.274 33.095 197.02 -67.605
255.78 -29.729 101.78 190.94 266.78
8.4557 1.902 49.677 173.59 -56.499
120.02 52.853 102.45 164.46 0
-72.141 -16.378 82.09 187.69 0
24.717 5.9348 79.084 177.52 -81.435
195.87 1.1779 94.991 180.04 0
107.42 44.756 97.481 161.85 256.64
-72.746 -6.1042 86.97 181.6 -89.404
123.96 51.308 104.89 166.95 0
156.19 19.68 111.84 176.96 0
105.56 16.195 92.474 173.35 0
74.755 34.406 81.598 158.71 0
191.62 -6.1385 108.9 180.79 258.11
83.231 37.01 88.45 160.18 -81.967
59.099 13.242 81.048 172.88 0
57.315 10.031 84.054 174.87 0
29.512 16.483 60.726 162.6 0
-58.749 -7.5406 83.071 180.72 -88.041
70.366 24.805 83.272 166.82 -80.045
222.47 -25.202 115.76 185.88 260.72
34.898 20.859 56.586 147.41 -39.632
149.92 21.75 108.78 173.82 253.72
27.792 13.7 56.152 152.54 0
6.2088 0.34476 82.65 179.31 0
44.617 18.632 71.543 163.73 0
-4.4545 0.97149 64.712 180.3 -75.245
18.802 6.4073 64.114 173.43 0
-68.718 -12.971 84.532 184.72 0
60.82 25.95 78.652 164.76 -71.255
-11.949 -5.3763 47.391 184.38 0
46.717 17.474 74.928 169.78 -75.451
-19.844 -6.9781 59.213 185.87 -75.574
195.7 -8.0326 112.78 181.63 0
-25.875 -11.297 37.143 193.91 -67.014
-27.114 -12.045 47.485 191.73 0
125.08 29.31 101.49 171.26 0
-15.51 -9.5519 32.476 194.07 0
143.5 12.877 100.37 177.36 259.32
198.62 -16.646 118.35 183.46 253.98
157.21 21.401 109.11 175.79 252.5
108.43 13.86 94.713 174.78 266.68
10.173 1.3146 61.983 175.36 0
-70.019 -16.808 77.179 191 0
-41.681 -17.113 46.762 193.4 -76.341
-53.618 -13.665 72.176 188.89 -84.896
136.82 14.928 101.38 176.99 0
-6.7122 -4.2477 39.442 187.56 -60.003
14.708 4.5079 69.509 175.63 0
7.4514 2.1464 50.661 173.24 -54.36
166.57 4.6874 103.85 178.19 262.73
77.392 26.558 85.544 165.73 -83.117
124.11 40.716 103.96 169.08 251.29
198.02 -11.61 113.38 181.53 258.54
6.6267 2.6364 44.308 173.05 0
-49.093 -13.807 66.521 190.76 0
207.54 -8.1847 104.74 182.32 263.6
-25.393 -13.509 36.345 194.77 -66.228
-45.746 -7.0353 82.384 182.91 -87.777
109.65 25.242 96.561 172.54 0
40.38 5.045 83.984 176.05 0
82.948 34.209 88.796 161.33 -83.485
-17.574 -9.1081 49.147 187.14 -69.087
-21.239 -12.236 33.412 195.23 -65.955
137.57 18.878 104.25 175.5 0
35.724 10.298 74.532 171.26 0
-45.112 -18.96 44.798 195.2 -78.06
29.366 14.461 58.821 162.29 0
192.34 -3.1288 101.76 179.79 0
33.471 16.817 58.687 157.77 0
245.59 -19.318 102.79 187.67 265.33
78.8 27.786 85.354 161.49 0
131.44 38.816 104.1 170.35 0
148.71 4.2442 98.877 178.45 265.41
71.011 18.529 85.38 170.12 0
201.15 -13.032 114.62 185.04 260.13
175.4 1.4678 93.502 178.17 268.43
199.28 -4.9874 105.94 182.19 0
77.882 16.538 85.779 172.53 -86.731
38.079 14.871 66.947 165.64 -64.074
1.2471 0.83541 62.369 180.58 0
35.425 16.672 64.371 161.19 -57.523
32.893 10.974 68.86 167.89 0
56.543 21.881 75.365 164 -71.68
128.39 49.518 106.29 168.18 0
69.021 32.75 81.801 158.95 0
-4.4379 -4.1596 37.776 182.66 -59.377
-59.627 -20.546 61.941 192.68 -81.457
44.87 10.625 81.433 174.83 -81.697
117.71 11.692 95.417 177.28 0
-80.705 -21.497 82.096 192.59 0
31.431 15.73 55.455 155.86 -45.364
-74.249 -19.831 81.628 192.12 0
-31.087 -10.545 55.359 188.47 -75.959
5.7745 1.7789 42.541 176.48 -54.2
-39.658 -13.437 54.841 190.2 -76.856
195.22 -13.326 120.49 182.5 0
12.505 5.6489 56.953 174.54 0
25.745 11.85 65.064 170.91 -67.326
264.46 -15.7 92.243 186.63 0
119.34 50.181 102.12 164.51 247.58
29.686 7.8922 70.859 170.4 -72.256
-63.83 -7.3487 83.9 183.7 0
168.56 4.2051 102.09 178.55 0
18.088 5.4756 69.705 175.08 0
-56.112 -10.307 81.033 185.71 0
52.611 27.532 70.534 153.53 -52.324
4.3177 1.8045 64.005 179.2 0
102.91 8.1512 92.354 175.88 0
39.577 15.734 70.781 168.29 0
24.459 2.9973 86.215 178.92 0
174.78 0.80759 95.969 177.68 0
-20.77 -11.205 35.588 194.11 -67.606
13.559 6.0716 60.451 173.01 -64.879
-85.947 -10.42 89.029 182.66 -88.789
72.488 19.835 85.308 168.23 0
225.07 -17.981 107.55 184.72 0
29.476 16.495 58.738 154.76 -45.923
32.726 16.751 59.963 157.13 0
94.694 24.843 90.998 168.62 269.29
-16.306 -9.506 35.836 193.49 -61.712
24.087 8.3281 65.02 170.52 0
207.39 -18.838 114.28 184.19 258.49
0.92373 0.31887 58.868 179.08 -70.294
106.11 41.025 97.333 163.68 258.31
24.148 14.234 52.906 158.3 0
-58.168 -17.211 67.11 192.36 0
26.864 13.159 57.174 162.37 -53.048
30.727 10.915 70.851 172.88 0
60.5 23.657 76.321 159.03 0
-18.68 -10.853 27.31 196.68 0
-27.628 -11.36 43.501 191.94 -70.419
3.8638 3.847 52.387 178.53 0
-25.739 -9.9526 57.105 185.54 -75.05
43.503 22.579 66.532 150.14 -44.852
24.675 13.116 55.433 154.36 0
-31.693 -9.727 66.195 185.45 -77.915
202.64 -11.749 111.3 184.27 259.44
44.199 9.0115 78.813 175.08 0
-27.023 -4.3953 72.074 184.88 0
23.396 9.9789 58.825 167.01 -56.89
18.288 10.748 48.688 163.44 -49.256
40.749 19.71 69.124 162.08 0
-58.705 -15.312 74.473 188.1 0
-17.758 -5.7075 49.505 185.02 0
245.79 -5.8263 92.997 180.95 0
-3.8867 -2.2172 59.711 180.69 0
30.397 16.752 55.405 155.52 0
-60.067 -10.308 80.598 185.68 -85.072
230.69 -30.259 117.91 186.94 262.13
34.646 19.615 61.228 154.5 -49.71
-1.1491 -1.5447 47.06 181.08 -60.966
-15.966 -8.002 44.901 187.85 -66.309
132.98 44.907 107.29 168.93 0
39.902 19.069 62.849 159.18 0
81.68 29.813 86.47 165.11 -84.271
207.03 -14.96 112.63 182.66 259.89
219.67 -38.86 131.17 188.67 257.16
39.267 22.678 60.824 147.79 0
-60 -18.311 65.26 191.83 0
-25.295 -10.092 52.957 188.98 0
43.081 22.044 66.525 154.45 -54.937
-56.023 -14.402 70.624 189.9 -85.243
105.36 38.739 97.28 164.13 260.44
29.317 15.383 59.077 158.32 0
44.029 24.532 67.442 157.27 0
36.874 17.55 66.81 165.93 -64.825
-41.45 -15.073 58.384 191.72 0
86.981 34.753 87.118 162.66 -87.317
-56.097 -14.988 71.057 190.47 0
49.169 19.901 73.401 162.35 0
12.053 6.696 47.352 172.62 0
207.19 -16.302 113.2 185.15 259.54
109.05 29.982 96.092 167.64 0
34.463 19.237 59.072 151.67 -40.552
-43.868 -3.2932 83.587 183.46 0
76.623 31.128 82.785 161.29 -81.025
15.497 8.3457 50.431 168.15 0
-71.904 -20.78 73.825 191.02 0
57.205 25.991 78.399 162.2 0
39.006 15.792 72.153 166.71 0
40.666 12.134 76.322 172.26 -76.384
141.99 36.529 110.42 174.18 0
20.445 10.543 59.121 171.41 0
111.44 48.511 99.06 162.73 0
234.75 -20.027 104.89 186.88 0
-13.418 -8.3358 32.445 193.72 -59.164
-52.111 -6.6683 82.506 184.13 0
26.462 9.7039 60.482 166.29 0
68.844 30.936 78.746 157.8 -69.695
-2.6756 -1.2763 66.084 181.38 0
246.85 -23.414 103.05 188.37 264.58
38.532 20.207 66.846 158.58 -54.712
145.43 27.24 107.34 172.92 251.83
114.77 35.255 97.303 167.12 256.13
41.083 16.163 72.817 167.84 -71.74
-28.836 -14.2 31.469 197.2 0
-62.778 -11.19 79.868 187.12 0
-41.329 -16.077 53.371 190.67 0
55.665 20.834 77.184 165.98 0
235.42 -34.557 122.66 190.75 0
156.66 6.9395 100.97 177.08 264.75
2.4133 1.7466 60.901 179.25 -70.99
62.648 24.255 77.917 165.19 -74.665
60.419 12.212 83.292 173.53 -84.098
106.31 39.686 96.887 162.76 0
60.554 2.8443 88.07 178.26 0
-12.221 -4.7858 44.163 187.07 0
35.021 18.579 58.209 150.41 -38.912
111.82 15.937 93.763 175.39 0
50.446 1.9039 87.546 179.77 -87.074
184.79 -3.6824 115.01 181.39 256.44
5.8374 0.78098 68.597 179.05 0
-22.03 -11.019 34.616 193.37 -65.482
21.49 8.535 57.574 169.63 -59.882
46.593 9.5851 81.465 174.12 -82.214
107.01 37.664 96.526 165.68 259.92
107.44 37.318 97.531 165.62 0
109.6 31.445 97.167 169.6 262.45
100.26 28.976 93.861 166.96 0
-19.555 -8.7485 29.24 196.72 -59.711
32.059 17.703 58.185 154.99 -46.245
68.788 19.583 86.331 171.32 0
16.228 8.2608 53.969 169.48 0
18.201 9.1491 55.826 169.22 -56.425
-33.021 -13.744 42.726 192.39 -72.037
96.446 36.645 94.585 164.2 264.17
-22.166 -7.4912 50.436 188.18 -73.471
10.124 3.4264 64.98 175.18 0
62.887 26.828 77.662 161.29 0
104.34 9.2418 90.368 177.84 0
26.27 11.358 62.688 166.23 0
108.75 32.885 97.183 168.6 260.41
31.554 13.072 63.329 165.34 -60.903
12.107 4.5321 60.621 175.77 -63.944
236.41 -24.025 107.37 187.31 0
15.425 7.327 54.373 168.02 -57.261
109.14 37.785 98.151 166.98 259.02
128.35 16.27 98.882 175.41 262.7
243.74 -33.268 120.27 190.88 0
-21.795 -9.3529 42.877 191.48 0
-26.273 -11.496 49.132 190.02 0
152.39 26.08 110.89 174.15 0
90.097 35.331 90.513 162.01 0
-36.56 -10.411 66.523 186.02 -81.187
-3.3139 -1.5606 52.897 181.07 0
26.224 14.703 55.396 159.97 0
130.24 31.31 103.35 171.35 0
65.897 17.099 83.259 170.51 -85.14
134.97 6.2422 96.256 177.6 0
-81.552 -4.5028 89.769 181.98 0
233.19 -20.436 106.85 185.17 263.98
127.19 49.817 106.83 168.07 0
25.937 10.406 60.593 168.28 -62.412
170.54 5.7509 111.35 177.03 0
104.33 33.148 94.717 165.84 0
46.09 22.173 70.905 159.8 -59.706
37.724 7.8857 80.023 174.83 -81.597
1.3743 -1.3982 70.297 179.57 -77.827
191.08 -6.9806 112.8 180.42 0
121.04 53.524 103.8 164.9 0
11.556 5.3431 51.849 169.79 -52.981
-11.665 -5.8057 41.272 186.45 -62.588
81.409 29.896 85.711 163.72 -84.003
19.241 3.965 74.695 179.82 -78.444
73.592 10.113 88.941 174.57 0
31.27 11.152 69.059 170.84 -67.36
23.427 2.8486 84.752 178.79 0
20.088 3.8292 76.758 177.94 -82.944
95.112 34.29 91.94 165.81 267.57
100.71 35.115 95.241 167.81 0
31.667 13.081 63.614 163.3 0
123.11 39.963 101.49 168.16 0
-25.079 -11.839 29.696 198.13 0
102.24 42.428 94.66 162.63 0
127.93 36.556 103.2 169.68 254.14
236.54 -32.626 117.6 190.77 0
31.78 7.2494 74.43 175.08 0
250.68 -25.501 102.78 189.87 264.71
-84.704 -12.646 89.302 187.51 -89.083
-29.538 -10.908 53.171 191.51 0
43.791 20.62 66.831 159.62 0
105.17 30.551 95.714 169.23 264.78
71.399 10.219 86.965 175.02 -88.928
130.93 46.425 106.12 167.84 0
-23.911 -12.491 39.463 192.78 -69.073
6.3285 1.262 61.393 178.08 -71.878
16.189 7.3987 49.603 163.78 0
247.47 -15.075 98.152 184.8 0
90.639 33.185 89.806 168.66 0
-45.511 -16.106 61.298 190.87 -79.18
15.684 6.0251 64.343 174.25 -70.242
-2.4731 -1.3591 48.466 182.13 -63.556
40.369 17.609 68.549 161.25 0
21.027 7.216 69.986 175.96 0
28.686 12.143 65.904 169.39 0
17.948 9.4862 52.917 165.37 -53.604
6.3915 1.9922 67.43 179.54 0
22.59 12.543 52.825 157.47 -47.648
5.7424 1.5217 65.591 178.86 0
164.57 7.2959 106.97 178.62 256.44
134.15 12.418 97.023 175.77 0
104.69 13.119 93.168 173.55 0
105.61 38.187 95.869 163.66 0
0.071919 0.92845 47.478 179.13 0
-15.11 -8.3308 42.224 188.08 -64.3
-27.574 -10.727 45.451 189.97 0
21.667 13.144 53.836 159.27 -48.324
124.24 43.412 103.12 167.45 250.9
-0.37335 1.2903 62.497 179.41 -72.28
163.24 17.276 109.61 175.4 0
-1.0516 -1.0244 57.779 180.88 -69.58
-11.015 -3.1678 71.486 182.01 -79.184
112.34 21.906 94.484 171.74 0
-27.831 -10.646 44.139 192.25 0
37.665 17.897 65.872 162 -60.111
-24.434 -7.2385 64.865 185.04 -78.691
40.888 19.124 67.421 161.11 0
27.262 16.195 56.209 154.51 0
40.958 22.731 61.039 150.99 0
-54.824 -13.274 74.679 188.21 0
25.08 12.811 54.452 155.85 0
54.564 9.2244 84.467 176.14 0
3.3565 1.3651 62.814 178.35 0
200.77 -2.7838 96.259 179.36 0
-11.634 -4.5494 34.434 190.96 -57.383
196.53 -4.5048 103.73 181.81 0
4.0743 1.3842 44.537 177.03 0
203.06 -13.224 113.03 182.93 259.54
93.173 24.737 92.244 169.67 269.06
-58.846 -21.576 62.48 194.69 0
-26.195 -9.5612 53.473 190.33 0
64.819 21.05 82.26 167.58 -79.782
183.86 -3.5166 111.96 180.19 0
-89.496 -22.434 87.479 190.44 -87.504
80.283 33.414 86.151 159.18 -81.673
79.019 30.879 83.407 164.36 0
65.829 18.117 83.933 169.85 -83.636
243.08 -22.162 105.01 186.44 266.3
-28.326 -16.028 33.173 193.91 0
236.11 -30.099 118.86 190.96 0
64.834 26.563 80.289 160.79 -68.555
62.622 25.317 75.476 162.85 0
148.7 11.524 103.78 177.58 0
41.827 20.442 68.849 161.75 -59.858
221.97 -25.509 116.31 185.93 260.88
138.16 31.797 105.45 171.39 256.76
36.386 19.454 62.605 154.11 -46.703
17.739 7.3578 59.58 170.78 -59.984
58.207 19.394 77.8 167.01 0
241.99 -30.938 113.27 189.61 0
50.032 22.119 72.662 162.62 -65.006
182.07 -1.5752 114.67 179.65 254.64
17.569 4.2038 72.061 177.08 -78.296
-48.751 -5.995 81.963 183.62 -86.309
-26.329 -11.155 41.353 191.44 -69.26
84.462 34.477 87.195 162.55 -85.118
102.52 25.261 94.279 169.5 265.78
-5.5401 -2.5783 56.404 182.53 -70.704
-45.405 -15.603 63.344 189.12 -80.637
-67.183 -12.296 83.821 186.58 0
128.74 43.053 106.46 170.01 0
129.17 35.055 104.22 169.29 252.28
32.633 17.135 61.698 161.68 0
-24.982 -14.428 35.507 196.26 0
22.739 12.183 54.087 160.87 -51.296
-44.989 -10.282 77.189 185.5 0
-11.351 -6.0173 36.489 191.23 -61.443
5.9494 4.4078 62.159 177.62 0
4.8987 -0.50633 68.882 179.4 -75.671
107.28 45.519 97.297 162.55 256.1
85.605 19.104 87.766 170.82 0
57.295 24.535 74.883 161.98 -69.848
18.12 9.5356 52.294 163.75 -49.482
20.646 10.409 58.166 168.28 0
137.71 18.322 100.63 172.83 0
97.325 42.174 92.59 160.64 0
64.826 27.068 77.922 160.35 0
33.35 17.024 60.138 157.27 0
63.078 27.275 76.06 163.12 0
10.271 3.8108 62.976 176.93 0
5.8094 2.4366 66.714 178.17 0
44.353 12.584 76.299 171.62 -77.004
-17.608 -7.6278 41.786 190.13 0
220.27 -13.329 105.98 182.84 0
-74.445 -16.712 82.236 188.27 -87.134
122.79 49.089 105.05 166.96 246.68
-9.4815 -2.1952 59.804 182.44 -74.754
35.122 19.977 61.307 150.79 0
61.07 5.9198 87.189 176.41 0
229.16 -35.204 123.25 190.24 258.91
165.69 8.1615 106.18 177.88 0
35.117 18.379 60.643 155.06 -49.544
88.632 14.257 87.334 174.72 -89.6
142.31 19.403 105.54 174.93 258.06
-10.648 -3.6466 48.282 185.88 -66.039
34.772 15.969 66.112 163.27 -63.077
-26.25 -7.3226 63.567 184.8 0
131.42 8.9881 95.949 176.97 267.29
57.866 17.731 80.28 169.61 0
58.688 25.156 75.953 160.54 -68.021
-22.806 -12.152 26.828 201.56 -61.814
59.746 23.307 76.073 164.6 0
-17.772 -10.58 27.674 196.92 -60.919
151.41 5.6979 98.318 179.31 0
28.078 13.122 62.948 166.92 -62.013
-8.834 -3.8637 59.739 184.26 0
-33.212 -10.477 60.17 186.76 -77.522
-10.857 -5.4501 59.408 183.17 -73.193
41.533 19.465 70.642 164.84 0
224.84 -43.738 132.7 190.76 257.72
59.705 27.535 77.162 158.74 0
-22.389 -9.232 51.258 188.09 0
-56.817 -11.643 77.58 186.03 -86.054
2.6072 0.097028 48.179 177.21 0
35.219 20.603 62.457 151.35 0
65.537 23.238 81.988 164.82 -77.439
-17.423 -8.2561 45 189.41 0
183.99 -6.1306 114.41 180.79 254.92
-2.679 -0.20465 53.557 180.56 0
213.89 -27.778 122.44 186.09 256.67
-2.6232 -1.7948 43.577 182.35 0
-12.607 -7.6483 43.93 188 -65.374
36.22 18.929 62.081 155.45 -50.457
146.08 12.169 102.26 176.74 0
52.785 19.376 74.296 165.7 -72.318
52.726 24.128 72.528 155.63 -56.46
-0.1989 -1.2659 58.254 182.15 0
53.783 24.837 71.364 158.26 -58.751
4.45 2.7975 56.818 179.93 -68.085
-5.2647 -0.94349 51.206 183.14 0
11.981 5.9946 58.497 175.63 -65.24
-8.7481 -6.3623 34.774 188.15 0
10.325 4.2715 51.153 173.6 -58.25
-55.967 -10.6 75.959 188.09 0
-1.1154 -3.1057 51.779 179.38 0
116.97 24.837 97.944 170.04 0
-0.028243 0.28164 46.729 178.52 -59.398
30.719 15.926 63.25 162 -56.141
-23.384 -10.226 43.188 192.44 0
58.746 15.856 81.586 170.56 -81.821
22.541 4.6664 71.733 176.67 -75.372
160.67 9.9124 107.09 176.93 0
-26.425 -11.673 49.394 190.95 0
117.11 13.72 93.388 173.26 268.69
-14.016 -4.3412 53.731 185.87 -70.905
-22.283 -8.3489 55.606 188.02 0
14.235 5.8268 55.427 171.94 0
128.3 34.17 104.64 170.67 252.91
134.63 26.524 102.5 172.65 0
80.447 28.956 88.474 164.52 0
45.389 11.386 77.1 171.05 -80.415
202.47 -8.2798 110 183.41 0
19.379 11.077 52.541 166.72 -54.545
3.343 1.7476 54.51 178.38 -65.95
185.58 -2.28 109.33 180.98 259.37
45.109 18.571 73.409 165.78 0
116.87 40.053 100.57 167.66 0
43.986 21.85 65.558 152.76 -49.226
17.961 6.8833 60.939 171.05 0
-25.666 -14.662 33.367 196.71 0
-22.807 -10.981 35.037 194.37 -68.392
243.72 -9.1427 93.952 183.63 0
1.4957 1.9464 41.059 178.75 -54.915
154.27 16.194 109.82 175.74 0
-17.898 -7.222 42.814 188.52 -69.028
83.158 29.688 88.328 167.45 -85.409
127.12 37.1 103.55 169.38 251.16
85.306 35.273 89.167 162.2 0
74.736 30.402 83.117 162.55 -80.885
76.386 21.537 84.995 166.22 0
188.51 -3.6428 108.05 180.17 259.88
71.401 16.803 85.095 169.95 -83.36
252.05 -21.298 99.09 186.71 268.48
-15.809 -7.9866 35.013 192.5 -62.919
58.612 19.462 77.762 167.47 0
-6.6328 -3.6386 44.822 183.03 -63.394
216.93 -28.923 122.85 187.94 259.02
203.31 -9.4322 102.45 182.91 0
-4.2122 -0.59052 60.989 182.18 0
-10.098 -5.4284 48.461 185.18 -67.434
118.07 52.759 103.33 165.67 244.11
155.26 12.126 107.02 177.55 256.27
60.434 25.664 75.299 159.21 -67.491
116.09 34.799 99.388 168.86 0
87.336 19.906 89.468 170.63 -90.513
-6.0156 -2.2296 56.985 181.24 0
114.86 31.54 97.221 170.26 259.48
63.124 22.318 79.78 164.55 0
34.75 19.359 60.792 153.05 -45.505
79.014 32.494 85.371 163.11 0
203.62 -17.352 119.21 184.55 257.31
129.33 11.168 96.242 175.48 263.08
-40.448 -4.6788 85.343 180.11 0
-0.89497 -1.4643 57.583 180.9 -70.882
89.086 35.929 87.402 161.21 0
-17.92 -7.9463 32.885 194.77 -61.099
27.983 14.673 56.831 158.86 -47.425
51.031 18.83 76.075 167.18 -75.226
109.2 44.905 99.303 164.64 254.91
136.07 14.456 99.512 174.65 261.95
67.531 28.997 80.222 160.5 -73.779
111.64 46.361 100.25 165.39 0
181.29 -0.033241 108.62 180.86 0
72.518 30.817 81.294 158.6 -74.681
-2.0245 0.17764 49.873 179.8 0
73.878 20.952 86.223 167.93 -82.707
248.85 -4.5517 91.807 182 0
15.43 7.295 50.844 166.56 -49.166
149.91 3.8935 95.499 178.27 267.16
30.978 14.159 60.336 161.08 -53.439
36.599 12.621 73.428 168.5 0
-3.1705 -3.0268 52.57 181.59 0
3.2929 2.3855 45.225 177.91 -57.161
-66.876 -20.678 68.6 190.34 0
40.12 20.217 64.878 158.89 0
148.52 25.743 109.07 175.94 253.2
-28.957 -3.9246 74.421 182.29 0
104 20.831 91.992 172.83 0
118.28 28.304 98.802 171.44 256.82
101.01 12.724 91.081 173.26 269.82
41.506 18.524 69.462 163.02 0
41.954 20.912 64.672 159.21 0
17.43 8.8147 54.539 166.75 -54.74
149.48 14.3 105.88 176.24 259.11
20.2 10.743 50.736 165.45 0
-27.467 -13.391 26.879 197.64 -65.853
73.991 30.504 81.321 159.86 0
54.143 18.463 78.087 171.26 -76.315
116.09 44.907 99.662 166.31 0
13.254 7.1631 61.46 175.83 -66.637
147.7 6.5972 94.976 177.91 265.01
19.693 9.9476 56.776 167.13 0
257.15 -22.481 99.34 188.64 0
94.838 39.848 93.755 162.15 265.81
-26.713 -13.337 29.833 198.88 0
67.859 20.533 84.101 170.96 0
32.896 12.339 71.154 168.02 -66.535
36.957 21.274 61.854 154.77 0
-16.585 -10.022 33.467 193.76 -61.868
75.667 24.66 86.571 168.28 -85.858
-79.787 -22.843 85.364 189.44 -88.636
-19.658 -9.1445 45.766 189.21 0
91.393 38.277 90.469 162.05 -89.49
181.16 -0.0076412 110.82 180.06 0
60.594 29.404 76.741 156.14 0
-47.615 -19.228 51.98 193.61 0
3.713 2.5218 53.59 178.74 -65.477
208.84 -6.8603 100.23 180.94 0
54.251 28.316 71.887 156.55 -55.538
112.64 45.622 100.54 164 0
114.63 51.059 102.42 164.05 247.97
-23.681 -13.007 40.723 192.53 -69.748
12.433 3.684 71.751 178.77 0
14.136 5.8981 48.261 168.1 0
255.41 -12.182 94.137 184.42 0
-8.6137 -4.5655 36.646 188.52 -58.081
119.37 29.353 102.01 170.6 0
-30.177 -14.654 30.469 198.49 0
68.028 5.4687 88.013 177.37 0
90.697 37.544 88.333 160.46 0
35.271 13.626 67.198 166.27 0
230.84 -22.814 111.65 185.65 0
128.35 22.669 100.36 171.14 260.18
91.378 36.879 91.66 161.85 269.17
222.62 -34.25 125.95 187.94 257.17
-39.761 -13.433 55.125 191.51 0
38.009 8.4687 80.973 174.73 0
-14.601 -9.0472 31.018 193.98 -62.498
130.99 47.531 105.98 167.55 0
-41.151 -16.869 56.874 189.35 0
2.7143 2.3292 43.628 175.84 0
0.59513 0.27184 42.485 180.37 -54.845
17.139 8.1451 57.774 169.04 0
14.468 9.988 59.953 175.04 0
-13.525 -4.3497 54.867 183.45 0
38.17 18.101 64.053 156.96 -49.816
37.152 20.527 61.525 151.23 -40.768
-16.482 -6.4415 52.674 186.29 -71.048
38.53 21.378 62.232 154.78 0
-30.82 -14.407 39.572 196.49 -72.943
7.5073 1.6198 56.186 176.79 -67.563
31.793 18.938 57.116 145.86 0
-26.825 -10.419 58.381 186.13 0
9.7125 3.5348 53.732 173.66 0
-4.8152 -2.1426 56.193 182.57 -68.196
64.827 30.415 78.347 159.69 0
28.333 11.266 64.22 167.86 0
-60.803 -14.572 76.67 186.15 -83.118
4.6003 1.7306 52.968 175.82 -62.599
-24.65 -13.763 27.831 199.55 -64.537
-76.483 -18.304 82.126 189.12 -86.381
97.066 36.88 95.352 164.4 0
8.2739 3.9211 55.531 174.48 0
-21.924 -9.4883 51.289 188.43 0
23.211 11.823 53.765 157.24 0
-3.4231 -0.77019 50.991 181.3 0
-47.776 -19.184 48.732 195.03 -79.632
40.643 16.058 67.096 162.2 -60.459
-1.7608 -0.60054 45.077 182.03 0
9.3003 0.81783 71.057 178.15 0
67.837 14.4 84.79 172.97 0
46.838 21.648 70.006 160.43 0
92.524 29.409 91.263 167.43 268.91
-37.502 -15.716 44.801 195.49 0
-21.334 -10.354 39.979 191.88 0
23.395 8.5644 66.449 174.29 0
24.539 12.556 55.438 161.57 -49.118
106.76 48.726 98.423 162.42 0
-24.615 -10.943 40.602 192.42 -67.786
-9.9834 -3.4683 39.251 185.48 -61.234
78.549 17.62 87.819 172.21 -85.631
83.074 36.348 85.724 157.77 -82.828
1.5394 -0.69496 42.362 178.07 -55.871
80.951 32.831 85.442 161.16 0
-49.191 -17.996 53.761 192.33 -80.834
15.348 5.021 64.264 175.29 0
-32.03 -16.053 39.672 195.26 -71.789
-70.137 -8.5953 86.488 184.35 0
64.442 30.336 79.894 157.85 0
-44.519 -16.897 48.24 192.66 0
-40.903 -14.859 50.593 192.14 0
5.613 2.5888 49.558 174.97 0
191.34 -2.8551 101.84 182.79 262.34
-19.678 -7.6217 50.071 188.32 0
-19.645 -6.5005 53.23 185.25 -71.153
130.57 11.436 95.921 174.99 0
134.12 18.482 98.357 174.7 0
87.62 28.965 89.033 166.14 -89.601
-15.658 -2.8318 64.829 184.18 -77.544
164.54 14.441 111.16 177.22 255.01
20.886 6.5656 74.503 176.58 -78.617
-32.55 -15.32 34.743 195.11 0
46.129 20.981 69.037 160.74 0
10.519 1.8884 76.05 180.24 -80.349
-19.283 -5.8608 64.714 184.39 -77.165
219.62 -23.291 115.55 186.37 0
25.12 12.358 53.48 157.18 0
91.707 27.729 89.8 165.56 0
121.49 47.458 104.64 166.8 0
-59.999 -11.231 80.679 185.84 -86.253
32.39 12.925 66.004 167.36 0
-34.591 -12.227 48.646 191.91 -74.8
18.055 4.5765 76.273 179.28 0
13.993 7.6761 52.57 168.2 -55.144
106.15 33.269 95.344 165.84 0
-3.8647 -0.049454 54.086 181.82 -66.448
52.366 13.655 80.797 171.39 -82.174
122.95 33.162 101.82 170.18 255.5
27.131 12.3 59.357 163.74 -56.518
228.55 -38.308 128.14 190.04 0
11.841 2.5249 79.051 179.15 -81.926
143.61 32.888 110.98 172.88 0
5.4229 1.6992 51.285 175.12 -63.965
-9.3492 -4.7318 59.834 182.02 -74.961
25.654 12.871 56.972 164.26 0
130.39 45.694 107.08 167.08 0
18.643 6.5117 64.409 173.12 0
39.398 11.972 75.218 173.32 -79.417
38.031 18.56 66.711 162.42 0
-0.014386 1.4366 60.645 179.71 0
-74.624 -22.659 76.513 194.16 0
92.748 17.067 90.588 171.75 270.57
-21.004 -6.7804 53.711 187.89 -73.707
12.737 3.9271 64.098 176.91 0
66.507 19.655 84.014 168.45 0
-28.889 -8.0011 64.456 185.19 -78.483
15.162 7.6426 51.326 169.77 0
1.9686 2.0977 58.649 179.92 -69.018
-28.575 -8.5326 58.504 189.12 0
28.978 14.864 60.682 160.45 0
78.862 27.505 85.207 163.39 0
8.387 3.0091 66.513 178.36 0
73.905 30.952 83.898 159.95 0
62.406 18.146 82.189 171.76 0
-87.122 -20.707 90.548 191.51 -89.778
37.433 21.019 62.197 151.52 0
-29.557 -13.743 43.704 191.96 -72.226
99.486 39.176 92.74 163.45 262.09
-48.17 -15.325 63.116 189.61 -80.557
-10.952 -4.9299 40.833 188.19 -62.57
14.102 6.9835 61.677 173.47 0
27.212 13.965 55.588 159.28 0
28.011 15.897 54.139 155.97 -44.06
73.266 25.741 85.124 162.93 -80.522
231.68 -18.026 105.03 186.21 263.35
-16.973 -6.4976 62.742 184.66 -75.741
27.688 14.411 57.011 157.17 0
235.14 -9.4485 95.763 182.64 267.57
49.859 25.654 69.128 152.4 -50.219
64.887 31.637 78.083 158.39 -65.512
124.16 37.264 103.43 170.64 0
98.641 34.347 93.374 167.7 0
28.939 14.319 61.699 165.04 -59.967
12.205 6.1096 48.88 170.88 0
28.977 17.266 56.012 152.76 -42.581
-15.019 -5.2172 35.485 192.27 0
18.291 8.3143 62.353 174.3 -67.916
-27.911 -11.31 48.145 189.42 0
53.59 23.101 75.466 160.37 -65.686
33.206 17.28 59.349 152.45 -44.17
-32.158 -16.291 34.356 195.44 0
-8.5216 -4.6319 49.826 184.7 -67.389
74.275 31.203 82.789 160.13 -76.333
42.797 22.45 63.933 152.21 -46.428
58.638 15.113 81.356 169.9 -80.608
45.916 21.593 71.449 160.89 0
113.37 37.197 98.917 168.46 257.93
28.655 14.913 55.28 157.93 -47.527
227.03 -21.491 113.04 187.91 261.88
41.091 23.671 62.255 149.73 0
233.65 -20.346 107.31 184.61 0
-58.129 -18.918 61.85 193.3 -80.386
138.75 27.942 103.86 173.46 0
-3.2077 -1.9882 42.099 185.49 -59.956
210.69 -12.048 105.83 181.95 262.42
128.39 21.07 100.52 173.7 0
-18.648 -8.9144 31.042 195.03 -62.422
80.611 32.814 86.87 162.02 0
-29.597 -10.789 49.343 191.47 0
159.46 11.834 107.52 176.55 255.54
137.68 11.084 96.988 176.05 263.12
140.53 38.695 110.36 172.95 0
101.19 44.56 95.413 162.07 0
30.696 9.4272 74.707 174.09 0
11.56 7.3153 51.536 174.29 0
223.47 -6.9648 99.644 182.37 0
161.87 18.851 112.75 175.58 250.98
-9.8948 -5.3323 35.734 185.17 0
-2.6807 -0.18405 47.196 181.25 -62.56
14.585 8.5088 49.977 167.16 0
-70.048 -18.918 76.516 189.62 -85.686
-5.721 -2.7645 42.658 183.3 -59.361
47.275 24.252 70.213 157.93 -58.118
24.992 11.094 57.915 166.01 0
195.25 -1.4195 98.294 181.43 263.03
201.28 -21.756 119.82 185.23 254.95
36.484 13.314 71.453 166.55 0
0.16213 0.90754 60.209 180.1 0
10.242 2.0253 59.011 177.15 0
116.84 40.812 102.41 166.8 0
-21.464 -12.379 27.145 199.36 0
118 7.0367 94.123 176.9 268.02
209.51 -24.84 120.21 184.83 258.87
238.53 -33.204 118.44 190.22 0
33.928 12.84 69.15 168.13 -66.439
1.1768 -0.30843 50.047 179.75 -61.643
48.753 25.772 69.697 157.01 -54.775
241.95 -24.515 105.69 185.93 264.44
175.58 3.3128 112.33 178.96 0
23.316 10.302 56.484 163.17 0
-12.286 -3.7745 58.552 185.01 -73.095
70.127 30.9 80.776 157.63 -72.132
245.77 -27.182 108.32 188.18 266.27
58.634 22.133 78.884 164.28 -74.276
61.463 7.9868 85.491 177.02 -86.827
64.716 21.197 84.426 165.9 0
0.5639 0.19509 58.343 179.42 -69.784
207.9 -29.02 124.19 186.36 0
15.925 5.0851 67.796 176.25 -74.279
-1.4503 -1.2975 46.987 181.09 -59.923
33.793 17.194 58.563 154.64 0
-7.635 -4.2651 47.226 184 0
18.554 9.56 55.633 164.9 -55.869
-11.345 -4.9765 37.284 188.31 -60.954
58.518 28.878 76.605 158.9 -62.019
26.633 14.609 51.578 154.74 -44.188
88.507 28.654 88.524 165.94 -89.403
20.639 4.6025 77.332 177.2 0
16.441 8.1966 53.844 169.95 -58.384
100.27 40.138 95.26 161.42 261.63
106.82 41.993 97.134 164.14 256.01
-65.127 -12.163 84.393 185.63 -85.92
33.406 17.579 57.549 153.05 -44.33
116.9 42.079 98.512 165.57 0
26.787 13.936 52.845 156.2 0
113.86 21.113 95.548 171.28 263.75
42.661 16.77 71.717 167.71 0
3.3369 2.4398 53.095 179.33 0
46.291 13.051 79.411 172.18 0
37.669 10.768 77.412 174.35 0
233.65 -30.2 115.3 187.86 0
105.6 22.082 93.554 172.13 0
-69.848 -14.017 81.614 187.08 -86.744
9.8715 2.0653 77.082 180.02 -79.735
267.75 -23.449 91.907 190.02 0
162.13 9.4757 108.72 177.13 257.34
-4.5917 -2.3649 55.537 183.43 -71.358
46.497 18.811 71.101 161.84 -63.234
38.235 16.727 64.797 159.46 0
198.14 -9.655 110.7 183.18 0
67.145 30.409 80.78 159.11 0
8.7775 3.8314 46.023 171.45 -56.122
60.456 20.557 79.644 166.11 -76.538
205.63 -16.288 112.62 183.12 0
162.29 7.112 103.84 178.89 0
116.05 14.784 95.224 174.03 265.19
13.307 5.7103 50.069 171.53 -56.918
82.274 34.725 86.939 162.76 -84.453
-9.1942 -4.1256 50.408 185.38 0
-17.867 -4.6117 65.265 185.46 -77.673
16.795 7.233 58.161 171.72 0
38.454 11.06 77.023 173.76 -76.689
35.97 18.98 61.7 153.41 0
118.91 37.059 101.76 168.08 0
-9.5483 -3.5306 59.081 181.52 -74.25
112.28 44.58 101.28 164.81 253.09
-38.276 -15.702 53.674 190 -75.409
23.45 8.8227 64.075 172.25 0
4.907 1.5677 58.018 178.23 0
103.55 11.785 92.654 175.13 0
22.807 9.1879 69.867 173.52 0
13.795 5.1881 59.528 173.08 -64.551
18.069 8.1679 50.51 166.28 0
86.341 35.679 89.14 161.22 -86.709
5.5829 0.47569 76.044 180.62 -81.396
193.71 -12.259 118.99 181.71 0
3.819 3.0378 66.964 177.84 0
37.278 16.072 67.418 168.36 -64.952
-24.403 -13.309 24.916 203.41 -62.823
-83.376 -3.2912 89.039 182.43 0
106.83 44.879 97.615 161.62 0
-36.972 -10.097 66.315 187.13 -80.152
-17.368 -8.2037 34.445 194.2 0
128.17 47.848 106.41 167.18 0
195.75 -3.7707 101.67 180.83 0
11.835 4.966 58.046 173.89 0
-5.0134 -2.7393 43.665 183.63 0
0.52019 0.32254 54.169 179.6 0
129.22 35.388 104.5 171.07 0
257.74 -29.366 102.14 192.02 265.77
1.1606 0.11162 66.011 179.8 -74.591
-32.12 -10.676 55.48 189.22 -74.154
-19.122 -10.339 35.016 193.86 -65.513
131.1 34.124 106.73 170.75 0
51.971 13.479 77.895 170.84 -78.771
-84.193 -13.276 90.083 186.11 -91.838
-88.13 -22.994 89.043 191.31 0
75.66 18.242 85.278 170.43 -85.331
-31.664 -11.191 48.403 188.17 0
90.157 18.013 89.064 171.79 270.65
3.905 1.7687 51.861 178.43 0
31.286 7.5011 78.768 175.38 0
62.87 25.912 78.161 164.24 0
55.531 26.988 72.71 158.57 0
-28.807 -10.515 65.982 185.97 -80.093
254.78 -1.8388 91.065 181.4 0
-15.223 -8.8774 38.214 189.78 0
43.492 6.8482 83.854 178.85 -86.323
216.34 -29.51 124.32 185.18 0
-7.1224 -2.8922 70.626 181.47 0
-70.345 -20.864 74.452 190.3 -85.594
31.448 9.7875 69.798 170.79 0
-7.579 -2.5211 37.897 185.7 0
74.112 32.876 82.944 160.21 0
31.788 14.241 64.141 167.04 -61.768
44.588 10.552 81.245 173.67 -81.038
91.803 19.829 91.544 171.72 0
1.8606 -0.39601 46.676 177.92 -59.224
-6.6276 -0.97825 64.122 183.94 -74.827
72.909 22.453 83.856 168.32 0
126.71 42.011 103.96 169.4 0
267.76 -16.423 89.956 186.53 0
56.346 17.937 78.19 168.31 -76.921
5.2412 2.4599 50.864 176.85 0
-4.2951 -2.5328 54.457 182.35 0
106.62 44.598 98.186 163.83 0
-25.982 -13.454 27.495 200.37 -65.178
-0.90017 -0.27381 64.99 178.53 -74.135
61.881 23.361 77.806 162.84 -71.267
82.031 29.269 87.844 162.66 -83.451
52.112 20.439 74.029 161.56 -69.628
156.09 4.1878 98.692 178.36 265.24
-8.007 -2.2949 62.06 182.79 0
77.49 22.296 86.981 170.77 -86.645
-39.324 -14.068 55.958 191.29 -76.882
0.78065 0.34074 42.396 179.96 -55.167
13.591 4.9021 73.498 178.89 -79.902
23.573 10.817 62.827 168.41 0
11.562 5.4568 66.262 176.21 -72.193
31.029 16.602 59.828 157.78 -51.354
253.97 -27.604 104.47 189.85 0
62.34 11.8 83.056 173.02 -83.438
121.72 17.724 95.511 172.24 0
56.444 28.68 74.323 155.15 0
-42.016 -15.625 52.337 193.25 0
15.522 6.94 60.064 172.8 0
250.69 -30.673 107.68 191.46 265.1
89.208 27.702 90.005 167 0
207.37 -0.64441 92.305 180.58 0
-26.77 -11.198 33.327 194.48 0
39.295 22.996 60.355 148 -41.275
238.58 -34.532 117.78 190.75 0
14.526 6.1166 61.681 176.17 0
5.7403 5.152 53.792 175.81 -59.165
-37.946 -5.0392 83.281 183.03 0
-66.779 -22.068 74.948 189.78 -85.951
-31.177 -13.329 43.869 192.25 -71.686
51.386 17.274 74.247 167.26 0
219.62 -22.094 115.88 185.05 258.61
-3.0261 -1.7269 59.281 181.62 -73.004
68.276 9.0658 86.487 176.3 -87.906
42.372 18.41 67.293 162.44 0
18.716 7.4039 62.908 171.51 0
170.27 3.753 97.074 178.35 0
-7.2944 -2.5422 67.931 181.85 -75.073
-13.071 -4.6752 59.854 183.3 -74.069
230.41 -29.845 119.71 188.85 261.46
-41.365 -15.802 52.309 192.65 -79.758
55.07 21.262 75.34 160.43 0
-14.728 -6.6885 51.45 184.04 -71.197
9.626 4.4835 63.186 175.74 0
-2.5726 -1.9247 47.53 181.83 0
114.37 9.9358 93.236 177.01 0
13.169 4.9899 65.937 174.36 -72.168
25.529 12.036 53.901 158.19 0
30.543 8.769 73.069 172.06 -73.603
89.165 23.912 91.132 168.04 269.48
-18.088 -3.4812 60.613 185.24 -75.36
13.871 1.1277 82.229 179.36 0
86.188 30.428 88.531 163.94 0
-19.756 -10.131 27.73 197.52 0
-2.007 -1.7384 52.862 182.41 0
-20.436 -9.0632 46.937 188.62 0
30.77 18.076 56.232 149.06 0
28.48 15.352 55.973 157.09 -47.728
215.92 -24.476 117.51 185.41 260.57
-55.344 -20.353 56.839 194.38 -82.367
36.49 17.459 64.445 161.69 -56.446
65.941 30.339 80.116 160.91 0
73.809 33.32 80.571 161.77 0
10.85 6.3924 50.841 172.02 0
24.385 4.0856 83.657 180.1 0
219.43 -35.344 125.26 187.87 0
245.12 -13.292 96.464 186.68 0
-54.175 -20.703 57.461 193.5 -80.522
-63.076 -20.546 69.354 189.28 -84.952
16.012 7.3496 50.45 168.32 -53.355
31.328 8.1794 76.254 174.05 0
70.823 33.683 81.726 160 0
6.5433 3.8774 52.707 176.52 -63.51
-2.8452 -1.5014 41.12 182.91 -57.246
208.48 -25.166 121.53 184.84 256.53
-72.561 -21.91 74.653 193.95 0
123.77 25.979 100.22 173.95 261.32
237.78 -13.879 101.25 186.98 0
14.46 6.2962 62.888 174.49 -67.431
-25.926 -12.642 35.048 195.37 -67.481
-87.169 -23.536 88.954 191.59 0
125.97 32.69 102.83 169.46 254.74
27.666 12.458 59.175 162.17 0
80.022 22.827 87.436 168.77 0
-2.339 -0.7155 52.669 179.73 -67.454
60.636 29.346 75.889 156.83 0
-53.657 -20.322 55.1 195.05 -80.745
110.86 22.715 96.548 171.32 0
228.26 -17.765 106.74 186.28 262.73
1.8971 0.76087 45.599 179.04 0
127.52 44.791 105.53 166.52 248.82
41.399 19.616 66.364 159.97 -56.769
24.201 14.393 55.76 158.47 -48.818
103.9 39.732 95.541 161.92 261.37
200.76 -19.035 117.07 185.09 258.1
9.856 3.0961 57.647 175.36 -64.008
-66.824 -16.655 78.978 189.52 0
-46.994 -17.698 47.921 194.3 -78.851
169.82 6.4183 108.1 178.48 257.22
17.903 7.6001 56.774 169.86 0
-60.092 -19.075 64.205 193.12 0
-63.966 -14.555 79.133 187.54 -86.71
-12.574 -6.4978 38.905 190.16 0
41.004 8.8514 77.798 174.35 0
31.155 16.149 54.678 150.26 0
48.649 11.863 80.63 172.48 -80.535
120.42 53.495 102.5 165.18 0
262.72 -24.459 98.337 190.37 268.73
154.84 15.701 106.03 177.82 0
218.84 -10.309 101.68 184.11 263.54
-28.803 -10.758 51.754 188.47 0
40.985 22.279 63.407 150.83 -48.048
-65.531 -10.507 83.558 184.26 -87.98
182.51 -1.3959 108.03 178.94 259.9
22.262 9.0407 64.706 172.17 0
100.05 37.91 94.302 162.01 0
44.052 20.033 69.452 160.41 -59.69
228.38 -40.877 132.62 189.26 0
19.953 10.483 54.824 165.64 -54.116
-19.607 -8.0872 33.942 192.13 -65.321
19.181 6.2346 67.284 173.18 0
5.309 1.1372 70.326 180.17 0
95.469 24.064 91.128 169.97 0
95.679 7.3478 90.945 177.43 269.78
119.85 36.157 99.664 168.32 255.92
46.649 17.63 74.14 165.75 -68.833
43.936 25.015 67.615 152.84 0
-10.113 -3.1238 46.055 184.1 0
1.5878 -1.5347 61.335 177.95 0
-23.063 -8.1108 61.66 186.19 0
267.54 -25.857 91.938 192.08 270.46
41.413 13.457 74.121 168.73 0
98.187 31.627 92.192 164.21 267.22
40.01 18.598 64.313 158.13 -51.864
-17.187 -6.8248 41.641 189.99 0
-85.041 -22.905 85.974 190.18 0
-85.567 -23.236 89.022 189.53 -90.048
86.527 27.391 89.454 167.55 -88.972
70.809 32.029 81.872 159.09 0
6.6541 4.2439 50.397 176.43 -60.699
37.392 7.3002 79.441 175.2 -82.264
251.12 -0.046107 89.645 180.61 0
8.0252 4.4547 49.841 174.41 -57.514
-82.162 -15.685 84.36 189.3 0
23.662 6.5952 63.316 172.2 -65.973
123.24 23.673 98.19 172.01 260.09
35.371 13.689 62.377 163.53 0
2.0982 0.33198 41.773 178.37 -57.62
-7.1281 -2.4258 74.769 182.03 0
33.933 16.524 63.575 162.71 0
-86.286 -23.371 86.906 191.52 0
34.582 14.514 65.917 165.44 -60.272
-65.395 -20.345 73.093 189.35 -85.1
89.468 29.377 91.583 167.15 271.71
50.742 27.036 69.103 154.68 -52.141
126.61 51.457 107.01 167.58 245.42
241.54 -28.729 112.7 191.05 0
6.6057 3.4059 49.886 174.8 -59.962
168.43 3.4167 101.33 178.77 0
258.15 -20.528 94.939 188.33 0
28.233 12.8 61.347 166.13 0
-24.265 -12.39 26.589 198.22 0
-0.60571 -1.261 71.197 180.44 -78.476
80.823 21.446 87.698 169.46 0
10.564 2.9524 55.826 174.13 0
37.295 17.002 67.645 168.54 0
-15.501 -6.4171 49.48 186.47 -70.132
227.36 -9.0251 98.393 182.58 0
27.472 15.821 62.315 165.34 0
133.07 28.701 104.17 173.54 258.45
35.24 16.904 63.949 161.13 0
2.216 2.5423 43.779 179.21 -55.623
9.191 4.2983 51.322 171.86 -56.983
53.862 28.907 71.751 154.95 -55.418
-20.637 -10.212 38.941 192.76 -67.718
14.031 4.2854 70.337 178.2 0
134.66 45.652 108.6 169.93 247.34
16.906 6.4689 58.701 171.11 -62.406
201.48 -15.713 115.59 183.98 258.1
201.01 -5.806 106.69 181.6 259.49
-69.322 -16.409 78.409 188.88 0
-5.829 -3.6536 43.796 184.89 0
15.776 6.0518 61.358 173.9 -68.063
-19.227 -10.63 31.963 196.15 0
108.08 25.819 95.954 170.79 263.84
188.74 -2.4156 103.44 179.84 261.45
123.26 27.769 99.019 171.46 259.8
-12.227 -5.6637 46.627 182.7 -66.351
19.202 9.0361 48.974 163.41 -48.49
3.0091 2.1261 45.127 176.87 0
213.44 -12.972 106.62 183.84 0
265.1 -10.924 90.065 185.39 0
-20.528 -7.8404 58.905 185.65 0
134.91 6.2691 95.406 179.2 266.73
-22.552 -11.813 28.297 198.69 0
17.387 3.6532 66.119 175.41 -71.158
34.235 7.5033 77.154 174.19 -78.256
85.414 22.085 89.802 169.26 -89.12
13.964 5.4301 62.071 176.82 0
-27.189 -8.7239 44.534 190.37 0
215.92 -29.362 121.91 185.51 0
49.366 20.385 72.15 161.58 -63.319
224.37 -46.162 132.58 189.76 256.45
59.773 13.966 81.171 169.1 -81.047
87.622 8.7028 89.939 176.8 -86.935
34.406 17.549 57.869 153.95 -45.521
39.372 20.635 59.317 147.14 -41.453
16.308 9.323 53.254 167.43 -54.964
79.597 31.749 84.388 161.35 0
226.9 -13.947 104.15 184.93 0
-14.421 -7.6238 37.97 188.51 0
80.877 25.189 86.393 166.89 -87.46
6.2863 3.6273 44.482 175.79 0
140.55 11.625 100.83 175.2 0
-13.184 -6.0718 52.906 183.19 0
30.933 9.5963 74.632 175.03 0
74.445 32.746 81.806 162.58 -77.101
28.227 13.641 59.032 161.3 0
-24.499 -8.9661 51.049 189.41 -73.517
57.05 23.991 76.032 159.71 -66.708
4.9082 1.5911 55.547 177.5 0
17.159 9.3142 49.8 164.63 -47.095
46.493 10.017 81.283 175.57 -81.387
95.093 34.811 92.54 167.93 0
-73.742 -16.821 81.62 187.01 0
9.7162 3.8153 55.21 175.68 -65.075
13.948 6.7476 51.029 169.61 0
42.728 8.4044 80.701 174.86 0
-5.8697 -2.713 39.795 185.96 -60.365
210.14 -5.532 96.246 181.49 0
37.504 13.971 71.933 169.17 -72.139
140.42 13.017 101.89 176.19 260.26
-54.406 -12.234 76.295 184.9 0
4.9271 2.0276 50.706 175.11 -58.431
100.89 39.228 94.797 164.55 0
247.46 -16.818 97.355 184.78 0
-8.9511 -4.3754 36.609 187.94 0
74.642 27.391 84.534 164.01 0
113.26 49.22 102.26 164.21 250.57
-18.843 -10.578 27.559 197.72 0
-71.807 -11.714 84.337 186.21 -88.804
59.398 25.032 78.384 163.5 -69.118
255.04 -26.287 102.35 189.41 0
-40.901 -10.777 67.767 185.53 0
254.88 -21.552 97.609 186.68 0
110.13 44.243 97.602 163.73 0
107.51 35.842 99.18 166.09 0
145.41 29.735 109.89 172.72 0
23.533 9.4823 61.365 168.83 -62.149
-24.219 -9.58 59.816 186.28 0
91.976 35.937 90.305 162.27 0
31.153 16.853 59.174 162.44 -52.245
69.91 26.476 83.453 166.15 -80.385
32.38 9.6075 73.577 173.92 0
-89.575 -16.869 90.692 187.29 0
-12.631 -3.5872 51.895 186.49 -70.983
-6.7391 -4.354 35.952 186.45 -58.029
11.081 3.0234 53.344 172.7 -62.667
-18.547 -9.3311 41.654 190.58 0
-13.95 -6.3682 30.199 194.65 -58.668
120.51 30.069 99.82 171.15 256.88
95.239 27.481 91.377 167.78 270.06
49.109 23.578 69.816 155.77 -54.86
235.05 -11.4 99.453 184.34 0
-79.921 -13.886 86.655 185.6 0
92.958 30.384 90.704 168.89 269.34
214.53 -13.235 107.44 184.87 0
-24.539 -10.559 46.444 190.54 -70.336
40.432 12.48 75.286 172.23 0
-26.29 -8.6105 59.32 187.02 0
-50.779 -15.788 61.854 191.71 0
-1.7629 -2.1645 73.753 180.72 0
12.519 4.2425 58.264 173.24 -64.348
51.037 17.513 78.407 165.95 0
126.27 35.713 103.7 170.35 0
47.352 23.744 69.035 155.48 0
-71.306 -19.234 78.662 190.28 -87.037
149.72 8.9949 100.15 176.78 0
-4.5 -1.4311 47.942 183.11 -64.789
37.804 15.923 68.042 162.78 0
11.075 6.0663 51.717 172.12 0
28.566 14.133 62.528 165.01 0
30.646 4.7669 79.184 177.25 -80.901
203.68 -20.11 119.08 185.06 0
-27.37 -15.06 30.409 200.39 -67.715
233.84 -18.06 103.08 184.4 0
-0.28299 -0.76983 47.084 181.16 0
25.956 8.367 70.199 172.53 0
90.069 7.3707 90.311 177.47 0
129.22 46.806 106.65 169.14 246.7
-69.966 -24.159 70.4 192.8 -85.63
-9.9803 -2.8832 51.117 184.93 -70.492
20.688 9.1494 55.227 169.37 -55.452
33.523 19.653 58.472 147.9 -37.091
20.545 9.5756 60.95 170.58 -63.752
21.829 8.043 65.666 171.41 0
8.7645 4.8664 49.319 170.45 0
72.344 32.261 82.634 160.95 0
84.976 29.6 89.727 164.88 -88.027
18.952 9.2874 57.083 169.09 -58.523
34.199 12.078 71.689 171.12 -73.558
130.45 22.369 103.62 173.9 259.36
-22.845 -6.7967 68.586 183.22 -81.001
-64.185 -15.899 73.104 189.88 -86.997
19.36 11.651 54.196 165.46 -54.556
-11.964 -6.5222 34.147 190.54 -60.654
-4.8608 -2.4528 39.353 182.8 0
83.273 28.113 86.333 165.3 -86.489
34.6 18.657 56.392 149.82 0
107.93 48.048 98.346 165.08 251.63
15.162 7.2842 53.205 169.08 0
-0.36033 -1.2805 54.947 180.02 -67.962
113.31 41.538 99.749 166.3 0
16.618 8.1154 58.249 172.01 0
163.35 1.1016 94.487 180.07 0
100.27 40.671 93.121 163.77 260.38
-16.178 -6.2496 41.538 190.3 -66.649
44.379 16.777 74.194 169.14 -73.972
81.258 1.2564 89.305 177.18 0
-2.7821 -0.53155 62.117 180.53 0
49.251 21.621 72.31 159.54 -61.967
-16.176 -4.3166 69.632 181.62 -77.023
83.926 33.348 87.399 160.81 -85.219
114.65 46.501 98.494 167.96 0
105.1 21.472 93.616 172.29 0
122.59 48.546 103.9 165.78 246.29
53.507 22.784 73.375 158.51 0
86.682 23.277 89.178 167.9 0
100.24 45.338 94.937 162.39 0
40.493 17.624 69.133 164.25 -64.31
46.649 22.996 65.44 155.34 -47.719
14.229 6.1161 55.999 170.44 0
129.14 50.278 107.75 168.77 0
65.108 19.907 81.794 171.5 -84.054
135.76 44.402 107.73 169.6 250.46
12.677 5.6691 58.449 174.71 -66.258
22.913 10.648 54.13 165.05 0
-23.16 -10.499 33.39 197.03 -66.608
-18.817 -7.2418 62.432 182.73 0
28.696 14.023 62.133 167.34 0
18.604 10.318 49.259 163.74 0
55.177 13.532 81.082 171.73 -78.387
15.88 6.7592 50.005 168.06 0
124.07 11.604 96.263 176.14 0
109.63 41.845 98.537 164.49 256.37
-19.135 -8.1139 57.899 184.87 -73.461
-0.48362 -1.8052 64.548 180.96 0
-10.834 -2.1121 61.895 183.51 -75.026
39.065 14.164 71.789 168.28 0
-63.137 -19.379 72.69 191.68 0
23.566 10.757 56.079 162.89 -53.164
162.05 1.9328 98.82 180.16 264.32
-20.314 -8.9129 50.075 188.76 0
55.055 21.579 75.789 163.7 -69.232
21.146 9.9203 58.401 169.23 0
-15.96 -6.7589 41.311 188.93 -65.52
227.6 -30.262 120.32 188.45 0
11.68 2.2173 73.498 178.29 -78.951
16.378 6.9308 59.757 170.8 0
191.61 -7.3992 108.97 182.57 258.85
12.385 6.7999 54.384 171.38 -58.802
16.345 7.6961 51.725 167.89 -54.714
-39.939 -6.8307 78.2 184.55 0
50.271 15.825 76.143 169.24 -76.519
-20.437 -10.644 34.839 195.44 -62.36
-1.8968 -2.2286 46.617 181.43 0
5.2801 2.6677 50.542 176.65 0
-41.212 -9.8442 70.911 185.19 0
-5.9196 -2.8263 53.716 182.55 0
40.618 18.273 65.985 157.77 -53.948
8.3749 3.645 49.95 173.27 0
219.17 -12.808 107.46 183.5 262.33
215.61 -33.676 126.53 187.17 0
240.94 -19.755 104.89 186.61 264.92
-14.216 -4.1182 69.869 181.64 -78.149
269.18 -11.023 89.794 184.25 0
-25.713 -14.041 31.528 197.66 -65.505
0.77345 -0.66626 44.547 178.09 0
35.864 18.29 64.4 161.74 -57.544
63.897 25.794 78.41 159.19 -69.592
-58.715 -16.923 69.614 189.46 -83.857
-11.509 -4.154 70.641 183.5 0
267.41 -21.055 91.436 188.78 268.25
30.564 15.535 65.873 168.69 0
56.704 9.8461 82.749 175.03 -86.365
23.232 12.11 55.196 162.1 0
-46.143 -17.313 48.54 194.83 -78.616
-52.863 -18.646 52.214 193.44 0
0.33969 0.59944 51.451 180.52 0
120.52 52.546 102.8 164.27 0
90.906 38.916 91.098 163.46 268.18
21.594 9.591 58.369 167.5 -59.788
77.311 23.55 86.522 167.14 0
146.96 7.7621 96.801 175.15 263.8
4.6836 0.54727 62.201 178.47 0
91.343 37.824 90.648 161.29 267.6
125.92 18.544 97.548 173.2 261.01
-27.943 -10.652 55.729 186.24 -76.194
172.82 6.6228 113.64 177.64 0
37.344 20.087 59.631 153.84 0
148.92 5.8994 97.107 177.52 265.21
-21.504 -10.941 29 199.33 -63.726
21.951 7.497 67.762 173.59 0
-19.534 -9.5497 38.732 191.62 -66.399
170.36 1.82 99.235 179.35 0
-25.304 -11.804 35.681 193.39 0
-21.277 -9.3465 40.011 193.59 0
-39.158 -17.623 45.471 193.54 -77.88
-9.4372 -5.0397 39.086 186.85 0
189.63 -9.0598 117.66 181.97 254.35
-14.122 -1.9126 73.649 181.08 -82.085
64.581 26.174 77.886 158.04 -68.415
88.626 28.058 89.662 167.44 -91.05
252.06 -25.359 105.12 189.5 0
-9.7592 -3.9538 39.163 188.86 -63.021
10.734 5.9967 49.745 171.54 0
21.672 10.055 54.868 167.47 -55.516
41.643 18.866 64.331 155.64 0
17.077 10.255 59.926 174.72 -63.922
40.688 20.234 64.254 156.25 0
-25.8 -12.829 38.927 198.7 0
-3.6518 -1.1994 59.797 181 -71.743
182.46 -0.089694 110.14 181.34 0
82.392 21.255 86.357 169.29 -89.172
185.53 -2.1969 109.99 181.78 257.71
146.61 34.634 109.29 174.89 0
-0.2538 1.0905 43.997 180.28 -59.423
6.6343 4.1334 45.679 172.59 0
139 11.446 101.88 175.76 0
11.561 9.2449 51.773 170.39 0
23.717 12.149 58.116 162.76 0
203.14 -3.2699 97.517 179.92 0
69.357 30.721 81.235 159.6 0
-28.196 -14.278 33.036 197.71 0
57.103 24.909 73.978 158.05 -63.115
33.912 13.441 67.501 167.01 -64.432
245.1 -11.823 96.743 185.38 267
32.085 17.122 60.197 156.17 0
0.89948 0.058559 53.636 177.95 -66.629
115.03 42.455 101.4 166.87 0
102.33 17.503 92.031 173.63 0
5.6991 3.288 51.133 174.73 0
-2.1642 -3.0667 51.42 183.75 0
184.47 -1.3153 111.87 181.99 0
-2.8729 -1.0359 41.756 184.3 -57.372
125.88 20.781 100.08 171.91 262.2
222.79 -37.274 128.18 187.01 254.46
222.92 -21.72 110.91 185.52 0
109.71 43.007 97.685 165.82 0
46.494 21.02 73.354 160.48 0
257.25 -21.354 96.644 187.56 0
39.422 22.393 61.827 153.54 0
19.307 7.2718 69.611 176.92 0
92.073 23.83 91.615 171.06 271.07
135.35 36.649 104.92 171.34 0
32.334 17.337 59.009 157.13 -49.94
-44.028 -11.425 67.759 188.6 -80.318
121.65 29.215 98.556 172.02 0
190.31 -2.1946 96.871 181.31 0
169.78 4.087 99.826 180.74 0
69.99 22.697 83.388 167.56 -81.687
36.588 17.607 61.714 159.73 0
-13.733 -8.0367 31.518 195.27 0
251.26 -27.006 105.31 190.53 265.89
-16.034 -7.948 37.396 191.9 -63.308
205.16 -8.2422 105.32 182.83 0
226.58 -17.145 105.72 183.55 0
37.416 17.786 66.223 163.53 -60.988
55.73 28.483 72.494 157.71 0
21.19 8.2159 67.513 174.03 -70.359
74.912 29.444 84.394 163.93 -81.647
81.861 37.634 85.424 159.66 -80.556
22.687 13.626 54.618 158.95 0
19.35 9.5836 51.027 162.49 0
-20.662 -9.4801 30.143 197.3 0
135.03 36.236 105.87 171.29 0
39.652 21.067 60.814 150.24 0
41.201 4.5509 82.343 177.31 -83.903
113.94 4.394 94.343 179.08 0
-16.105 -10.258 30.048 196.97 0
36.754 19.733 65.285 160.37 0
-15.952 -4.7276 67.983 185.14 0
79.384 22.812 88.587 169.62 -86.755
-0.49946 0.96541 63.576 180.14 -73.826
-13.338 -1.7204 73.639 180.54 -79.341
32.081 8.4876 72.883 173.71 0
24.353 10.125 57.858 162.83 0
224.97 -41.038 130.48 191.26 258.1
208.33 -3.9428 93.446 183.07 0
25.343 13.434 55.483 158.11 -47.623
118.75 16.056 96.133 172.99 0
47.819 22.187 67.149 154.27 -53.496
102.28 43.226 94.259 160.86 259.86
9.5915 2.7134 63.517 177.54 -69.257
-10.466 -4.4839 42.834 186.15 -65.173
-29.921 -13.515 43.886 191.28 0
24.125 12.487 54.394 160.82 0
100.92 8.614 93.33 176.94 0
42.572 22.232 65.468 156.51 0
96.213 15.007 91.193 172.73 270.46
-82.932 -23.93 86.368 189.88 -86.147
71.294 26.481 82.985 166.81 -81.138
-9.7748 -7.5489 35.651 188.71 -59.867
47.256 18.044 73.82 166.59 0
247.6 -15.22 96.703 184.46 0
96.548 40.757 92.66 163.62 0
24.474 12.333 56.222 162.73 0
196.11 -2.5458 93.22 180.9 265.3
105.12 40.498 95.639 165.42 259.06
14.626 9.1168 50.305 166.13 0
10.644 8.9873 52.903 173.45 0
244.05 -34.079 116.29 190.14 0
51.999 24.433 72.776 158.15 0
51.635 25.445 71.282 160.24 0
128.86 33.642 104.58 170.71 251.07
4.068 3.3276 49.002 178.15 0
33.626 19.535 58.564 149.38 -38.614
58.139 8.6912 84.734 176.18 -84.407
-17.025 -8.7105 34.745 193.62 -61.67
-56.76 -17.954 69.092 189.25 -81.144
8.8657 4.724 48.326 173.64 0
238.24 -26.222 111.31 190.49 0
88.438 16.924 91.029 172.98 0
79.546 25.091 85.884 166.08 -84.761
32.962 11.156 71.619 170.33 -71.732
101.19 36.052 94.243 167.3 0
-22.568 -11.52 36.864 193.2 0
233 -33.97 123.51 188.46 262.87
21.388 9.4233 60.81 171.68 0
-16.112 -5.2631 62.181 184.33 -73.932
-70.301 -15.876 80.137 189.11 0
38.78 21.612 57.959 148.17 0
234.59 -18.276 106.6 186.09 264.65
-27.846 -14.403 28.92 198.17 0
-20.34 -6.7926 63.744 183.34 0
7.4423 3.3681 45.487 171.62 0
-15.677 -6.6373 44.15 187.6 -65.332
52.306 23.616 73.909 162.95 -63.705
26.133 10.874 65.179 171.54 -66.255
50.592 20.508 74.569 165.04 0
114.56 9.7784 93.616 176.19 0
6.3403 3.472 44.562 174.38 0
91.635 26.902 90.489 168.13 0
117.56 55.546 101.98 162.55 243.78
35.956 16.241 63.471 161.74 -55.57
-39.472 -16.637 41.576 194.1 0
-32.707 -11.97 67.585 184.39 -78.491
64.428 28.128 80.799 162.38 0
21.373 12.583 53.186 160.44 0
12.133 5.3226 55.324 173.71 -60.019
-37.907 -7.9179 74.712 183.93 0
78.345 33.852 83.266 161.34 -80.056
36.382 19.247 59.979 154.21 0
156.06 6.1837 99.62 179.7 262.35
-30.169 -8.5979 70.868 185.13 -80.033
103.12 17.777 92.599 173.6 267.19
177.7 -0.32381 106.7 180.61 0
94.782 38.105 90.369 164.28 0
4.8563 2.1503 45.815 173.89 -54.011
125.24 34.671 102.2 171.04 0
-16.485 -8.3404 38.981 190.5 -63.277
20.9 13.172 54.517 162.57 -51.171
74.427 18.239 83.583 167.46 -83.957
-29.945 -14.895 40.228 194.49 -71.601
172.43 4.0832 112.45 178.18 255.35
-27.633 -12.125 45.068 190.52 -72.269
18.104 2.3314 81.76 177.38 0
18.238 7.7907 53.487 165.43 0
120.73 44.487 102.28 167.02 0
23.079 9.916 59.535 167.34 -62.254
50.328 25.839 71.035 154.44 0
150.54 18.721 105.6 175.58 255.88
239.67 -31.539 117.72 191.41 0
42.777 22.077 63.436 152.24 -48.548
133.4 47.804 106.95 168.99 0
-48.332 -15.535 63.266 191.87 0
166.48 11.244 111.17 175.52 253.68
13.607 6.7851 56.677 172.02 0
71.743 32.716 81.725 160.2 -71.536
48.982 22.698 70.892 155.37 0
-41.257 -18.435 41.51 193.94 0
264.46 -15.929 91.422 185.58 270.41
29.292 15.123 60.856 162.84 0
-7.0654 -6.7297 37.676 186.94 -60.597
138.14 13.56 98.355 176.12 0
-8.6458 -2.695 46.291 187.03 0
120.4 11.999 95.257 175.02 0
9.1944 3.532 44.32 171.72 0
-11.17 -7.2885 37.156 188.77 0
42.5 20.406 65.933 153.89 -50.046
29.929 5.7182 81.695 175.8 -85.075
213.74 -19.724 116.06 182.42 260.77
55.997 21.483 77.219 167.13 -72.471
91.757 29.38 90.29 168.11 0
-1.3314 -1.9805 38.531 182.95 -56.086
-43.351 -18.379 47.403 195.23 0
216.15 -14.396 109.13 185.36 263.15
127.64 46.101 105.25 167.48 0
-83.674 -16.791 85.554 186.75 0
-1.3158 0.27506 54.073 181.1 -68.222
-43.707 -15.271 53.659 192.52 -77.329
-4.9487 -1.614 86.221 178.31 -85.583
8.942 3.9268 59.972 176.05 -65.81
-39.095 -16.094 43.759 195.52 -75.816
23.963 12.988 54.011 156.65 0
30.652 11.445 69.507 172.04 0
-43.242 -14.176 67.342 188.46 -81.199
36.946 18.348 61.225 156.42 0
12.638 5.9555 52.609 170.01 -57.822
98.38 19.029 91.941 170.88 0
8.1215 3.0013 50.035 173.5 -59.994
34.326 13.53 66.699 163.94 -62.426
136.57 15.715 101.16 175.09 260.39
7.0258 1.6854 63.784 176.46 -70.354
124.83 33.146 103.1 171.39 256.71
197.36 -9.7306 109.74 181.7 0
38.195 20.761 64.108 154.14 -48.15
-3.326 -1.9889 53.146 181.84 0
48.971 23.031 73.248 160.9 0
15.371 3.7027 73.277 178.48 -78.864
3.5888 3.068 48.925 176.17 -58.079
-4.875 -1.6635 45.894 185.58 -62.002
-16.004 -2.7006 74.334 181.9 0
37.432 14.064 70.598 168.52 0
38.997 16.542 66.42 165.44 -63.735
121.06 26.545 100.38 172.76 0
-7.0059 -3.3472 53.199 183.28 -70.943
-39.19 -9.1417 73.291 184.41 0
-10.728 -6.6191 36.799 189.36 0
55.41 25.777 75.085 158.9 -64.47
119.95 54.166 104.07 164.17 244.35
114.89 7.2902 94.882 178.26 269.01
103.08 8.1646 91.021 177.32 270.03
72.065 19.607 84.402 168.76 0
182.23 -0.91221 109.53 181.1 258.66
54.742 5.6515 85.16 176.42 0
-34.761 -10.439 56.875 189.05 0
90.464 23.74 89.096 169.43 0
42.632 20.463 63.87 157.71 0
-81.169 -7.1961 89.971 185.02 -89.83
37.485 8.0729 80.285 173.22 -80.952
-20.225 -8.4771 37.778 191.77 0
67.469 24.12 82.841 166.93 -79.393
17.956 10.551 51.329 163.05 0
64.472 25.205 78.544 162.23 -70.911
-3.5133 -1.2449 40.939 181 -56.185
112.24 23.948 95.96 170.9 0
44.278 21.736 69.932 158.03 -59.454
132.32 45.558 107.22 169.74 247.83
48.638 22.504 69.255 158.37 0
248.93 -19.412 97.224 186.56 267.81
29.554 15.204 58.298 158.37 -49.253
-11 -4.9416 35.393 189.88 0
181.45 -3.3829 117.06 179.38 0
177.68 -0.82817 113.95 180.85 0
38.733 17.181 64.41 157.56 -50.428
-7.1122 -3.7094 43.056 185.3 -64.616
-12.26 -3.8476 40.888 187.09 0
36.26 11.289 74.071 171.4 -73.039
104.82 22.906 94.392 170.09 265.73
13.881 7.7105 48.27 167.48 -52.488
187.58 -2.3829 103.49 180.47 0
48.366 21.914 71.016 159.49 0
20.252 7.7712 54.598 168.28 0
28.991 12.985 67.602 169.32 0
62.333 21.221 79.795 165.24 0
99.55 18.465 92.952 169.87 0
176.8 0.74961 113.14 178.54 0
-22.426 -2.0878 81.585 182.01 -86.839
-7.8252 -3.3388 57.458 182.22 0
60.737 3.2774 88.001 178.69 -89.037
22.032 12.21 53.181 159.83 -47.287
50.876 21.755 70.965 160.93 0
26.899 12.938 63.442 168.95 0
147.76 12.192 102.33 175.91 259.63
-23.114 -11.287 30.488 197.17 -63.912
243.49 -24.084 106.08 188.15 0
185.78 -2.7663 115.73 180.36 257.56
36.706 13.651 71.952 170.63 -70.841
30.022 17.612 56.647 151.01 -41.988
83.699 36.134 87.83 160.02 -82.718
55.169 25.843 70.757 153.58 -54.902
77.983 32.186 85.207 161.82 -78.817
109.19 28.698 97.807 171.9 0
59.117 26.436 76.507 158.44 0
127.17 14.539 97.414 175.74 264.66
250.09 -22.2 100.41 188.97 0
51.128 25.759 72.06 155.64 0
98.203 38.801 95.868 162.58 263.2
39.705 20.487 65.984 158.48 0
121.39 28.563 98.968 170.76 257.8
59.277 19.336 77.773 166.72 -76.386
50.745 18.253 74.208 166.73 -68.6
105.84 48.733 97.013 161.37 0
101.67 31.467 93.14 167.88 264.39
129.29 47.89 104.94 169.17 246.62
-43.243 -4.3962 82.092 182.24 0
-12.282 -4.916 51.257 186.54 -69.798
-2.5261 -2.1903 39.594 183.52 0
31.825 15.354 55.938 155.2 0
233.15 -39.787 126.3 189.74 261.76
-72.362 -13.257 82.047 186.77 -88.259
211.36 -28.055 123.1 189.05 0
30.507 11.013 67.499 173.69 0
-2.325 -1.7575 45.451 182.54 0
13.448 6.666 58.207 173.87 0
84.292 38.17 86.286 160.04 0
0.62362 -0.99321 43.858 179.88 0
126.28 40.039 103.81 168.95 0
214.98 -27.807 122.71 185.69 0
126.48 25.238 99.619 174.23 0
-28.263 -14.706 31.941 197.15 -65.379
-23.322 -11.731 26.484 197.19 0
12.987 6.2924 50.256 170.38 0
194.69 -9.4299 113.23 183.47 258.13
63.825 29.723 77.184 160.8 0
248.47 -19.87 99.493 187.15 266.81
104.66 18.349 94.148 173.46 267.47
106.54 45.59 99.173 161.63 253.72
8.0002 1.2748 76.46 180.45 -83.086
117.33 4.7386 91.104 178.42 0
-13.836 -0.82057 87.022 181.75 -87.927
19.039 9.7239 62.222 172.01 0
105.14 33.429 94.796 166.66 262.71
7.8119 5.702 50.442 175.98 0
16.15 7.5688 57.721 171.3 -63.843
54.815 28.103 72.433 154.07 0
125.26 48.914 106.2 166.23 0
132.14 25.669 103.1 173.85 0
31.424 19.523 57.86 148.57 -40.668
112.29 35.328 97.224 166.35 0
172.8 5.8926 113.47 177.79 0
44.225 20.923 69.178 160.71 0
-21.372 -10.639 25.747 200.47 -61.405
-89.104 -12.858 89.901 186.64 -90.883
238.87 -18.28 101.76 185.89 265.55
114.92 50.421 100.17 162.37 0
148.51 16.83 105.99 173.08 256.95
-21.209 -8.722 56.511 187.63 0
20.583 7.9208 67.433 172.9 0
-14.05 -7.3719 41.55 188.69 -66.01
24.728 13.874 53.652 157.76 -45.883
-32.871 -16.447 35.681 197.97 0
-42.189 -12.671 65.702 187.31 -80.23
-53.855 -0.21819 88.657 180.67 0
70.222 7.0643 88.435 177 -88.143
254.83 -28.032 104.07 190.85 0
31.155 2.0927 85.254 178.62 0
205.65 -13.498 111.44 182.38 0
156.84 8.6865 103.8 178.66 262.05
109.55 39.978 99.376 166.05 256.63
43.862 21.445 68.728 158.88 0
65.699 23.527 79.649 166.61 0
136.28 23.6 104.46 172.2 0
-12.281 -5.2227 53.716 185.98 -70.213
-36.637 -14.887 48.871 192.08 -75.183
90.21 39.339 90.141 161.5 0
0.76892 0.2967 56.742 179.14 -69.017
-83.861 -16.394 88.133 188.41 -88.146
-32.474 -3.2614 82.596 182.15 -85.001
1.6497 0.50952 42.59 179.71 0
67.992 30.077 80.387 160.59 -74.958
-71.094 -17.874 78.378 188.67 -85.841
118.73 47.959 101.66 165.76 248.13
202.57 -7.1161 105.5 181.47 262.67
81.851 36.44 85.948 161.35 -84.63
103.25 41.475 95.764 164.01 261.19
54.429 14.481 79.347 169.52 0
-82.257 -20.436 85.212 189.4 0
48.014 15.141 78.284 169.8 -77.494
32.041 18.588 58.086 156.75 0
-73.625 -21.998 78.307 190.15 0
51.707 15.848 77.699 169.19 0
22.692 11.883 52.002 162.54 0
18.07 4.9789 78.256 176.5 -81.186
116.92 53.468 102.37 163.67 246.21
-15.862 -7.6835 34.269 193.17 0
196.97 -8.7751 113.69 183.23 0
-42.274 -18.105 45.115 194.08 0
165.68 6.2665 104.93 177.23 259.73
31.439 15.908 56.506 152.44 -42.028
47.899 22.011 71.971 161.83 -62.578
261.81 -28.909 96.934 189.99 268.07
-20.223 -8.173 54.762 186.29 0
-5.0652 -0.38395 82.236 180.89 0
129.91 7.8258 94.44 176.58 266.18
18.167 7.9438 56.819 169.57 -59.421
29.614 8.7798 68.857 170.58 0
124.48 37.273 102.87 166.8 252.07
84.319 34.749 88.995 161.55 0
258.06 -24.941 98.4 190.82 267.1
30.846 18.118 57.159 152.13 -43.392
53.686 15.815 79.656 168.6 -79.315
104.39 22.041 92.869 170.69 266.69
-30.588 -15.337 41.842 194.3 0
267.79 -17.081 89.949 188.29 0
22.13 9.0489 58.361 168.77 -57.349
-7.2963 -1.51 57.561 182.01 0
-2.7464 -0.78154 73.558 182.3 -78.378
90.272 23.309 91.407 171.39 0
0.66861 -0.93094 59.183 181.67 0
-76.081 -20.15 82.777 189.83 -87.806
266.27 -24.316 91.435 191.2 0
55.106 21.816 75.137 162.69 0
1.9382 -0.66224 75.449 178.44 -81.72
69.169 29.849 81.79 158.52 0
77.688 18.417 87.207 170.59 0
-27.71 -11.028 46.302 190.94 0
42.476 22.53 62.083 150.48 0
75.048 28.434 83.199 161.75 -79.314
152.36 10.635 102.83 177.41 0
138.41 38.686 107.77 173.27 0
7.5057 3.3602 53.23 176.22 0
240.24 -25.449 109.01 189.91 265.84
-0.8017 -0.097699 42.721 179.51 -55.405
0.58776 1.4938 71.556 181.61 -77.74
15.219 3.7972 66.936 175.98 -74.5
107.54 15.011 93.127 174.49 0
72.031 28.145 83.216 162.21 -81.076
30.247 16.357 57.836 158.4 0
-2.8774 0.1354 42.726 183.73 -55.224
35.049 13.073 67.391 166.84 -68.094
249.56 -12.443 96.438 185.68 0
33.177 11.852 68.329 169.94 -67.413
33.916 13.019 71.045 171.08 0
135.83 37.542 107.38 171.74 0
-17.329 -8.5921 30.246 197.07 -62.355
244.36 -12.99 96.154 185.27 0
-2.152 -0.94956 45.078 183.62 0
78.069 30.143 84.102 163.05 -79.889
134.37 41.03 105.85 169.19 0
28.839 12.135 59.293 164.1 -55.754
68.143 23.807 81.366 165.18 -79.316
-41.744 -13.946 55.48 189.92 -77.74
53.074 25.752 72.453 156.05 -55.912
100.22 39.615 93.126 164.16 263.1
168.67 0.72709 94.635 178.91 0
254.44 -22.31 99.649 188.95 0
74.038 30.344 83.738 162.6 -80.925
88.294 32.725 87.75 165.34 0
57.821 20.736 78.409 168.17 0
-12.2 -7.4882 43.66 186.97 0
31.624 13.693 66.588 166.03 -64.802
89.845 30.951 90.214 166.28 -89.238
59.699 28.235 76.08 156.34 -61.288
188.59 -4.9707 109.06 182.74 257.59
144.82 2.8763 93.404 178.91 0
17.09 7.9691 53.071 166.94 0
251.61 -24.109 102.3 189.95 0
-87.189 -16.616 88.346 187.09 0
35.074 16.798 63.515 160.76 -53.714
166.66 2.38 102.19 179.38 0
-47.379 -11.636 75.683 186 0
14.305 6.7438 57.043 172.75 -62.037
89.162 34.819 89.812 161.56 -88.004
238.67 -14.099 99.258 185.47 0
194.25 -2.8844 104.92 180.89 262.33
2.7504 2.334 44.447 178.32 0
109.91 38.259 96.728 165.73 256.89
168.81 8.3883 110.03 177.62 0
-15.024 -5.8463 65.278 183.54 -77.609
-47.925 -10.121 71.507 188.42 0
24.983 12.055 60.142 166.46 0
261.34 -25.843 99.053 189.7 0
-42.605 -4.9783 85.895 181.14 -86.228
-74.612 -12.443 83.405 186.18 0
24.691 8.9751 67.502 172.14 0
46.088 23.117 66.678 156.61 0
39.264 19.346 61.837 153.23 -45.176
-25.677 -13.927 31.875 196.03 -64.626
127.99 14.41 97.576 175.06 0
23.671 10.971 61.179 168.68 -59.883
27.619 13.819 55.992 155.95 -47.573
141.55 22.911 107.49 174.84 255.38
-19.347 -8.8383 36.146 190.55 0
13.102 5.1334 52.058 171.68 0
-35.332 -6.6274 75.613 184.2 0
36.709 21.927 58.75 148.88 0
56.349 22.635 77.259 165.15 0
265.41 -13.598 92.32 185.9 0
-8.0786 -4.6147 38.83 186.55 -60.178
23.009 5.0117 77.529 177.99 -82.742
-12.905 -6.9939 31.306 192.92 -58.308
-18.029 -10.528 27.196 198.3 -61.893
161.38 12.396 106.65 176.89 0
139.17 9.6879 97.266 176.05 0
229.67 -28.093 117.67 188.15 262.69
62.249 30.234 76.349 155.73 -66.12
82.478 22.664 87.255 167.88 0
-36.922 -4.4674 75.687 184.06 0
83.05 18.393 87.893 172.52 -89.276
65.867 32.115 78.63 158.33 -70.262
106.15 15.558 94.127 174.01 266.53
31.087 16.402 56.76 151.11 -43.87
189.16 -5.2712 112.08 180.61 258.67
267.19 -19.429 91.211 188.7 269.12
-9.6471 -1.5545 76.877 181.68 -84.059
26.243 13.656 56.628 162.2 0
89.812 24.811 89.106 169.67 0
20.73 9.1196 55.255 165.74 0
-74.974 -18.554 82.316 189.78 0
-36.731 -13.806 36.802 194.98 0
-47.452 -8.1455 81.171 183.91 -85.834
-30.003 -12.234 49.805 190.7 0
104.64 44.415 96.406 162.76 0
116.43 29.226 99.589 168.99 259.98
119.19 17.461 96.525 173.92 264.21
76.533 21.702 86.226 169.67 0
144.8 32.261 111.54 171.44 0
215.29 -32.374 124.91 187.75 254.91
-42.364 -14.9 57.94 190.92 -77.346
-76.256 -11.305 85.958 187.12 -87.799
84.605 32.424 86.267 162.14 0
-1.7541 -0.55311 42.899 182.03 0
49.053 21.402 73.807 162.59 -67.711
-22.467 -12.612 35.551 195.5 0
-28.673 -15.246 32.269 199.06 -70.036
5.7532 4.132 45.406 176.54 -54.504
68.82 30.718 78.946 160.27 -68.331
9.3659 3.5419 60.615 174.98 -69.471
21.557 10.894 52.656 159.48 -44.458
42.075 22.7 64.052 153.49 -50.174
53.154 20.241 74.315 164.86 -68.593
162.06 13.224 110.37 176.91 254.21
61.129 17.464 80.669 169.19 -81.037
3.8208 0.87665 43.437 179.54 -56.375
77.84 9.6714 88.582 174.15 -87.631
5.6754 1.7513 65.386 178.38 -73.731
-49.496 -17.211 57.221 192.03 0
160.22 11.861 107.67 177.71 257.3
23.579 6.4321 72.297 175.59 -76.726
31.272 8.0782 73.387 174.39 0
55.586 9.4843 85.168 176.36 0
-81.381 -4.4453 89.591 181.69 -88.818
43.396 15.65 71.779 165.64 0
167.75 4.5125 107.57 179.31 259.48
18.484 8.4335 55.558 167.19 0
22.821 9.5269 62.906 170.93 -65.594
29.921 15.288 59.508 161.67 0
133.04 43.906 107.47 168.08 246.51
101.73 37.074 95.173 165.4 0
73.174 31.508 83.444 159.76 0
28.545 15.355 56.348 154.13 0
49.333 26.278 67.479 155.04 -49.662
220.81 -39.023 129.87 190.12 0
97.44 22.016 89.642 171.9 267.44
97.232 38.765 94.482 163.66 261.86
10.037 3.444 57.159 177.14 -65.685
96.871 41.595 94.504 162.1 263.8
85.321 20.249 88.948 170.53 0
42.318 21.313 68.99 159.48 0
-71.945 -8.7619 85.208 182.94 -88.023
104.17 4.6437 93.028 178.73 268.35
-32.019 -12.103 54.535 188.37 -75.257
47.451 23.469 68.449 155.03 -53.745
109.41 45.123 99.307 164.14 0
-2.4964 0.51176 59.788 180.55 0
31.902 7.0923 75.015 174.3 -76.647
47.879 24.811 69.705 155.12 -50.478
-56.204 -16.475 68.965 189.81 0
143.98 27.354 107.77 172.63 254.96
-18.354 -11.163 29.722 198.15 0
30.621 7.5025 75.37 175.58 0
80.388 18.528 87.941 172.58 -85.189
-0.58374 1.0128 76.659 179.99 -83.814
8.3895 2.9257 47.129 175.97 0
22.522 13.515 53.087 157.31 0
34.04 8.6057 76.588 173.98 -79.909
-30.795 -2.3954 86.405 182.79 0
171.6 5.8228 108.12 178.44 260.14
-21.592 -9.6433 45.563 189.87 -70.781
10.781 1.4072 80.061 179.32 -84.464
107.13 41.129 97.383 164.67 258.13
-0.17746 0.12284 62.965 180.65 0
78.199 14.04 88.694 171.62 -87.48
-63.506 -20.375 68.714 191.74 -84.198
99.393 41.72 93.911 163.38 0
142.18 22.971 103.9 174.09 0
13.384 4.2522 67.315 178.57 -74.773
-21.917 -9.5514 41.225 191.88 -67.306
23.529 11.74 59.073 165.66 -56.051
248.73 -21.458 102.45 187.39 265.96
-89.774 -1.746 91.179 180.63 0
80.66 26.81 86.746 167.42 0
28.208 15.453 56.495 157 0
-10.77 -4.6352 34.721 189.46 -59.105
93.682 18.206 89.73 171.55 0
61.381 29.043 74.656 158.32 -63.345
133.41 9.0208 96.608 175.46 265.83
-36.454 -16.432 38.181 193.93 0
19.563 5.1476 68.678 177.25 -74.257
117.88 47.831 103.78 165.43 247.99
133.02 20.091 102.72 174.24 260.22
106.24 42.107 97.609 164.4 0
258.95 -6.2124 91.794 184.32 268.54
125.95 37.656 103.63 168.61 252.89
120.21 14.51 97.145 174.61 263.49
-8.1997 -2.135 55.175 183.85 0
146.72 10.835 101.35 177.26 261.96
18.177 6.7227 62.137 173.95 -65.082
19.788 9.6121 50.085 163.32 -50.563
3.6834 2.2169 56.925 178.8 0
-41.212 -11.648 67.076 188.44 0
201.99 -8.1837 106.21 181.74 0
137.47 36.924 107.95 171.85 0
101.31 19.638 91.615 172.72 267.2
31.047 13.797 63.12 166.11 -60.464
-0.2993 -1.2906 53.079 182.77 -65.824
198.66 -5.2674 101.82 181.6 0
37.681 18.141 63.443 156.47 0
230.42 -18.858 105.8 186.12 264.3
10.079 7.8485 47.854 169.91 0
40.496 13.369 69.984 168.25 0
141.9 36.313 110.36 172.61 0
73.047 27.797 81.094 161.62 0
116.58 51.259 103.3 164.56 0
24.115 8.5054 68.617 173.98 -73.64
100.94 22.432 94.155 171.71 265.12
-5.5092 -2.3417 47.885 180.66 -63.963
130.66 46.793 107.25 169.57 0
177.96 1.1658 109.47 177.69 256.81
235.79 -32.573 114.64 190.96 0
174.46 2.8478 111.56 179.26 257.47
-5.2027 -4.7622 35.756 186.87 -57.024
29.324 14.296 57.525 159.97 -53.48
-42.61 -17.46 44.635 195.37 0
-18.466 -7.7738 48.887 187.54 0
120.94 56.259 105.65 164.74 241.13
-8.9814 -4.376 44.608 184.84 0
-9.3935 -4.9461 59.551 183.32 0
11.028 4.0638 57.941 174.31 -64.393
30.274 18.389 56.534 150.49 0
115.47 53.369 100.64 162.02 244.28
10.101 1.6586 69.503 177.66 -75.048
33.587 14.694 64.295 163.56 0
3.9118 2.5817 65.062 179.31 0
-10.468 -4.4837 38.344 187.22 0
227 -9.3291 100.02 186.35 266.22
78.896 28.106 86.43 163.2 0
-61.012 -16.514 71.911 188.27 -85.263
0.086829 0.053316 62.184 179.08 -72.418
190.27 -4.3334 107.45 181.39 0
-34.537 -13.62 51.799 192.47 -74.452
115.4 45.865 99.621 166.02 0
204.92 -11.165 111.58 185.37 259.19
219.62 -9.2444 102.16 182.05 266.34
-53.613 -18.933 58.145 194.03 0
8.5919 4.2743 58.02 176.52 0
-22.415 -12.325 27.375 199 0
136.6 30.99 105.35 172 0
-70.441 -15.917 81.48 186.16 -87.996
256.59 -23.461 100.95 192.14 267.18
115.4 51.075 100.5 164.11 245.94
105.22 30.63 94.259 169.13 0
29.194 15.152 55.38 157.18 -46.095
125.15 24.745 101.69 173.72 259.04
133.77 14.899 100.75 174.98 0
170.27 5.8298 112.05 178.73 0
-14.47 -6.178 54.883 184.21 -74.073
11.676 3.6603 73.273 177.25 0
-24.34 -10.175 49.908 189.23 -73.432
125.75 29.221 100.34 171.52 255.13
-26.26 -12.269 42.337 191.94 0
26.537 8.7685 72.435 171.9 0
-66.686 -15.326 80.544 186.66 0
25.68 11.368 58.838 166.77 -59.352
46.136 23.67 67.295 156.08 0
-0.54353 -0.45061 70.028 179.58 0
232.01 -19.437 106.32 186.68 0
66.199 31.415 77.791 156.51 0
54.755 23.498 73.809 164.39 0
36.845 19.271 60.751 151.41 0
-24.083 -15.033 27.157 200.42 0
-3.4578 -0.98882 48.342 180.74 0
34.758 17.59 58.699 154.7 -47.365
36.385 19.948 58.335 150.42 0
21.902 11.711 53.481 158.71 -44.283
46.924 23.305 68.819 154.42 0
74.179 5.1224 88.498 176.16 0
157.82 10.495 106.01 176.54 0
113.87 23.659 98.25 171.71 0
12.759 3.2208 74.724 177.8 0
-30.561 -16.084 34.188 196.92 0
-16.388 -5.9161 45.57 186.15 0
88.49 35.022 90.346 162.14 -89.498
-18.575 -10.57 40.15 191.92 0
249.8 -14.804 96.927 186.28 267.89
2.0845 -0.10565 69.765 179.66 0
11.664 2.6681 64.844 176.73 0
179.36 1.0145 97.325 178.36 266.74
62.66 3.7909 86.186 176.92 0
26.642 13.24 57.999 160.96 0
16.935 10.002 48.652 164.8 0
67.21 26.235 81.319 163.28 0
128.7 19.887 101.13 174.27 0
53.154 27.674 72.393 158.4 0
208.55 -5.4713 96.764 182.4 0
-6.2244 -3.7293 43.741 185.46 -61.741
43.8 22.647 63.723 154.52 -49.069
-20.295 -9.8442 33.482 193.75 0
41.871 24.079 64.683 149.96 -48.427
231.11 -26.412 116.28 187.75 0
-20.54 -13.194 27.139 201.23 -61.207
91.149 32.842 90.85 163.21 266.53
-16.491 -4.209 62.324 184.41 0
7.1541 4.3386 50.783 172.49 0
13.05 7.6672 49.945 165.6 0
204.66 -6.7562 104.74 184.18 263.41
201.1 -7.5021 108.45 183.49 0
44.57 12.161 75.86 169.89 -78.527
-5.7131 -4.9643 45.37 183.18 0
1.0193 -0.76715 44.842 178.96 -57.799
246.72 -23.281 104.38 188.71 264.31
-56.751 -19.925 61.975 192.02 0
11.461 4.2644 61.811 174.52 0
-23.202 -11.334 35.736 193.78 0
8.6232 5.0314 52.272 174.45 0
37.249 14.204 73.636 170.41 -73.516
-16.225 -8.4065 45.623 189.75 -69.083
-9.5082 -2.6799 59.326 185.03 -73.796
14.712 9.3931 49.489 166.26 0
35.227 15.567 67.256 164.89 -66.93
203 -4.2576 96.789 180.93 0
68.496 31.425 80.226 160.77 0
109.14 48.131 98.295 163.44 253.41
76.327 7.9059 87.598 176.94 0
119.14 24.77 100.37 171.43 0
208.51 -5.7678 99.035 180.66 0
116.21 37.655 99.733 166.29 0
144.14 20.991 104.88 175.38 0
15.553 2.906 74.429 178.87 0
52.12 23.681 73.102 160.37 0
22.269 7.8596 66.404 174.39 0
-22.285 -14.379 33.964 194.85 -65.18
16.115 6.0662 52.668 168.28 -55.057
72.869 29.157 81.189 162.09 -79.075
72.09 18.619 85.892 171.47 -85.724
-81.739 -13.106 88.432 185.89 0
66.903 20.958 82.759 168.82 -80.722
-41.518 -11.127 72.773 185.45 0
28.754 10.287 71.904 174.1 -74.139
-14.059 -5.9087 34.428 192.52 -62.19
183.64 -0.023646 109.06 180.24 0
-6.9333 -5.5255 38.062 184.96 -60.101
15.435 8.0954 50.687 168.7 0
15.415 9.6685 50.046 164.73 -50.919
-59.769 -20.898 65.717 193 -82.901
-55.109 -16.842 67.649 191.77 -82.116
40.542 18.264 68.257 163.61 0
-13.003 -5.1811 38.482 188.32 0
-6.4156 -2.5307 38.893 184.96 0
-17.08 -6.6266 59.174 186.3 -72.526
267.25 -9.8401 90.693 185.57 270.4
87.485 25.791 88.196 165.76 -87.955
52.861 26.535 70.941 154.95 -55.315
36.162 13.844 68.06 166.77 -62.241
124.16 45.42 103.8 165.94 0
254.95 -26.42 100.53 188.49 0
113.23 31.049 96.858 170.43 260.24
25.791 13.497 52.66 156.04 -45.312
18.084 7.0328 54.676 169.68 -56.835
39.559 20.558 63.351 153.57 -48.291
70.221 16.179 85.625 173.05 0
-11.809 -4.9648 34.783 187.27 -56.681
9.1912 3.5863 61.533 176.98 0
48.132 24.989 72.322 156.75 0
-22.615 -12.872 28.951 196.71 0
101.77 39.662 94.572 165.12 260.22
55.322 8.6965 84.623 174.52 0
169.68 5.5615 107.19 179.74 258.72
102.69 22.927 93.471 172.57 0
86.382 4.9244 89.633 178.06 -89.524
27.906 15.84 53.968 156.33 -46.074
-3.8637 -2.5332 46.614 183 0
39.265 19.142 66.399 161.36 -58.096
82.086 35.861 85.985 160.36 -83.369
79.568 25.944 84.303 167.24 0
-11.553 -4.2194 34.179 192.99 -58.195
103.09 42.478 96.488 163.05 256.15
-11.415 -3.3492 72.916 183.14 -80.091
163.23 6.3613 104.12 177.81 260.49
133.63 34.745 106.13 173.33 0
252.81 -29.539 103.09 192.08 265.82
34.269 18.904 62.288 157.6 0
37.037 18.317 67.14 165.84 0
205.53 -7.7132 101.08 180.87 0
260.65 -24.409 93.136 187.31 0
177.55 2.7675 112.25 178.85 256.99
129.65 34.228 104 169.82 0
133.08 36.708 106.05 171.16 252.22
60.784 14.62 83.134 171.05 0
28.168 12.444 60.795 163.75 0
186.39 -2.6476 103.9 181.99 258.98
-23.221 -13.883 29.497 196.34 -66.639
6.7785 2.264 50.007 175.4 0
51.528 24.839 71.72 157.59 0
51.812 24.336 71.662 158.91 0
140.52 32.274 108.1 172.72 0
206.37 -18.704 116.39 184.27 257.69
-11.485 -6.7412 38.669 188.19 0
-27.598 -8.329 64.652 187.06 -78.595
23.608 12.627 52.819 155.7 0
84.424 37.094 86.196 159.63 -83.625
207.72 -6.3499 104.83 183.28 262.06
114.49 47.794 100.84 163.6 250.32
241.4 -30.026 114.76 190.47 0
247.14 -18.439 100.74 186.58 267.98
-45.01 -5.1627 79.921 182.55 -84.489
-17.517 -11.048 30.935 195.16 0
23.612 7.9473 66.676 172.96 -72.942
70.018 17.559 81.894 167.93 -80.957
209.41 -11.655 106.34 181.92 260.98
17.203 5.3767 62.757 174.37 -68.932
113.92 44.487 100.48 166.64 251.93
30.73 9.4389 68.605 170.13 0
1.5109 1.9941 63.323 178.9 0
58.251 24.011 77.274 160.15 -66.787
155.4 14.466 106.11 177.01 257.02
-22.589 -8.9904 30.573 196.44 -66.333
241.31 -32.256 113.38 192.76 262.95
36.888 6.952 77.941 175.83 -79.935
52.704 22.117 74.458 161.39 -68.748
5.5619 3.3228 58.274 179.12 0
59.827 25.793 75.879 158.73 -65.386
37.726 18.316 67.409 161.7 0
2.7584 -0.83028 79.07 180.34 0
119.19 14.716 97.048 174.17 0
13.804 4.986 64.046 174.97 0
34.763 16.884 62.916 161.42 -55.283
18.91 7.1585 55.299 168.38 -57.981
122.02 44.73 101.59 169.65 0
118.48 26.911 101.58 171.72 0
9.5317 5.9719 49.625 172.19 -54.58
139.06 4.26 96.074 176.54 265.06
128.94 42.4 104.25 168.47 0
-2.4671 -1.0474 74.653 180.71 0
41.5 14.453 77.105 170.84 0
207.36 -22.331 119.98 183.96 0
198.13 -6.4734 106.78 181.03 261.91
-0.0026983 -1.8 43.177 181.75 0
173.42 -0.83435 98.505 180.45 264.9
216.41 -33.482 125.77 188.21 257.09
62.777 23.873 79.156 164.85 0
42.046 5.735 83.026 175.14 -85.709
-16.926 -9.5282 35.526 193.92 0
100.59 21.568 93.628 170.83 266.32
-49.209 -12.122 73.675 186.68 -83.198
85.825 35.895 88.601 165.14 0
83.762 26.173 87.469 168.16 0
33.184 13.289 64.376 162.71 -58.312
-22.237 -9.6293 36.381 192.62 0
205.74 -14.098 112.87 184.58 259.11
80.843 33.843 84.9 161.88 -81.738
-51.983 -14.177 71.922 186.43 -83.471
102.63 23.932 92.44 169.21 267.01
115.97 48.747 102.25 166.08 0
95.973 35.195 92.984 165.09 267.55
35.371 20.266 58.107 149.38 0
-6.2621 -1.5667 57.848 180.77 0
51.881 18.707 76.851 166.57 0
-20.175 -11.618 30.358 194.92 0
37.973 21.026 62.462 153.54 0
13.957 8.6718 46.813 165.69 -49.633
54.601 16.346 77.495 170.85 -78.25
139.85 15.198 102.33 175.41 0
10.872 5.1207 62.458 174.88 -67.508
75.468 27.626 85.777 165.35 -81.486
0.1992 -0.60087 53.334 180.33 0
59.006 24.964 78.988 162.22 -68.548
256.49 -27.337 100.99 191.27 265.61
31.151 13.338 67.242 169.19 0
156.74 19.504 111.56 175.83 253.27
98.348 33.415 94.963 165.96 266.82
77.771 23.967 88.912 166.11 0
247.5 -21.751 103.05 185.61 0
83.716 33.041 87.11 163.42 -85.299
73.73 31.745 83.771 159.9 -77.351
-0.44269 -1.6242 61.409 180.33 -72.197
47.131 23.095 69.778 157.91 -56.642
36.263 21.178 60.661 153.65 0
58.873 25.037 75.27 158.96 -68.35
8.553 3.52 55.317 175.53 0
0.046824 1.6117 58.273 181.27 0
-14.546 -1.4774 84.087 180.99 -87.348
146.23 15.743 103.69 174.76 0
84.279 26.196 87.915 169.07 -88.764
-20.231 -7.9225 62.283 184.33 0
79.576 30.169 85.322 161.46 0
-12.519 -4.8229 37.087 189.97 0
7.063 2.9825 58.371 177.46 0
-10.524 -3.4759 41.71 187.09 0
-24.919 -2.5763 80.07 182.85 0
59.382 24.821 78.03 161.94 0
-26.549 -11.967 51.362 190.38 0
214.49 -17.123 111.19 185.14 259.28
240.49 -26.183 107.87 187.49 0
44.584 23.555 66.535 156.39 -50.634
31.915 16.956 58.509 158.8 -47.365
109.27 27.314 96.202 169.2 263.11
26.603 11.668 59.016 163.19 0
240.36 -12.656 98.059 184.17 0
122.61 27.651 100.67 170.78 259.45
-49.723 -6.0574 83.078 182.84 -86.184
46.593 24.61 67.666 152.05 -48.235
139.92 6.51 96.994 178.65 0
38.472 16.981 65.811 160.4 -57.529
168.18 10.336 114.06 179.6 252.85
-69.262 -6.2374 88.035 183.23 0
0.75384 2.1026 45.551 179.62 -59.981
117.53 36.29 99.224 169.84 0
90.537 20.464 89.744 171.64 0
96.226 30.918 93.83 167.13 265.45
14.653 5.9768 64.051 174.2 -71.022
34.825 15.669 64.566 164.4 0
83.443 28.803 86.72 166.55 0
-68.673 -13.408 81.951 186.17 -87.799
134.39 34.547 105.84 169.85 252.73
12.046 7.6506 47.6 170.38 -52.73
-28.928 -13.885 36.075 192.12 0
62.29 28.797 75.664 156.65 0
-23.307 -12.172 28.697 197.31 0
16.35 6.986 53.481 165.79 0
16.249 7.0218 56.023 172.28 0
30.449 11.933 69.287 172.38 0
118.96 16.796 95.685 172.57 264.27
185.96 -3.5849 110.57 180.48 0
-35.292 -13.811 50.078 189.43 -76.539
-0.50291 -0.71834 45.045 180.33 -60.04
98.639 39.898 94.005 163.33 262.23
-39.848 -15.224 50.973 191.83 0
52.146 8.3401 83.528 176.52 -85.674
3.4995 0.69647 45.613 178.85 -57.863
36.314 14.156 73.081 169.59 -72.829
93.606 43.296 93.075 161.53 0
36.326 17.526 68.274 163.63 0
6.5218 3.9353 59.17 177.91 0
45.877 17.551 71.992 165.82 -70.192
23.959 10.444 58.052 167.59 0
190.5 -13.411 118.77 183.81 0
245.88 -28.283 107.57 189.25 266.35
42.639 19.834 69.575 160.86 -59.012
-28.037 -10.342 48.121 191.97 -72.996
19.551 11.19 58.464 168.43 0
3.3385 0.041241 49.309 177.19 0
155.2 12.906 105.91 178.49 0
38.334 23.072 61.175 148.45 0
14.799 5.6464 51.356 169.89 -56.982
18.201 7.4352 51.148 164.1 0
65.624 19.307 82.391 169.81 0
15.631 6.4437 56.652 172.66 -63.405
27.099 12.957 51.488 160.5 0
-21.903 -9.7509 37.822 192.67 0
110.15 7.6311 92.379 176.73 268.41
48.873 24.664 69.229 154.2 0
145.95 12.863 102.23 176.85 0
75.884 4.7813 88.167 176.94 -89.729
-17.826 -7.8397 32.919 193.15 0
-29.15 -13.337 36.531 193.56 0
8.6113 4.6723 49.251 173.64 -54.988
129.93 35.098 103.92 170.69 253.1
-39.6 -16.734 41.864 194.6 0
60.453 21.841 78.217 164.46 -72.695
-41.248 -12.618 66.615 187.29 -78.804
40.263 23.086 63.268 152.02 -42.993
108.06 6.4414 91.077 176.57 269.32
52.352 21.295 73.097 165.72 0
37.192 19.929 59.538 148.2 -40.828
-34.82 -6.8845 75.475 183.77 0
-34.15 -7.1789 80.049 183.01 -83.567
110.17 42.963 99.269 165.17 256.94
233.14 -32.819 121.51 189.09 260.27
31.957 14.216 66.802 166.28 -63.628
10.682 5.5939 48.375 170.55 0
-26.74 -9.3961 46.948 190.74 0
-37.117 -3.4511 82.577 182.27 -86.388
-36.27 -15.708 43.032 194.02 0
-28.629 -7.8915 64.501 183.51 -78.24
-19.705 -9.1043 33.968 194.91 0
243 -22.134 105.22 186.33 265.46
-11.791 -3.9233 68.924 183.73 -77.725
-6.0511 -2.1034 41.989 182.22 0
-54.723 -19.227 56.179 194.63 -82.472
130.2 23.221 102.31 171.69 0
138.58 39.932 109.39 172.13 0
-22.118 -11.208 33.007 194.6 -66.442
-16.063 -8.7309 43.775 189.93 -67.331
234.5 -4.9487 95.706 183.24 0
81.152 11.469 88.204 173.53 0
-10.848 -6.932 31.778 189.89 0
12.509 4.9384 67.255 176.2 0
77.103 34.955 83.36 158.61 -79.272
36.801 11.416 74.809 170.7 0
60.91 13.071 83.076 173.61 -83.936
52.958 20.904 76.576 167.42 0
-71.075 -18.673 77.9 189.01 -86.425
58.844 26.045 76.86 161.38 0
45.247 15.064 74.499 167.22 0
139.02 30.179 104.12 171.94 252.84
-39.775 -11.494 65.518 187.96 0
188.28 0.42683 97.839 178.64 265.02
147.37 5.2261 97.159 178.99 0
89.258 23.269 89.369 170.71 0
24.164 14.676 53.04 157.18 -46.485
178.71 1.7757 110.46 178.39 0
227.19 -42.075 130.24 189.23 0
61.848 25.821 77.739 160.5 0
27.694 12.578 63.516 168.16 -62.941
247.74 -23.103 101.88 187.65 0
-12.178 -5.2658 39.818 187.63 -62.397
35.816 15.291 67.454 164.7 -64.903
5.7927 -0.28397 76 179.23 0
52.759 26.407 70.38 154.7 -52.397
-21.903 -8.3012 38.172 192.76 -63.92
29.434 16.597 55.34 152.18 -41.698
-8.6716 -3.6129 52.232 181.94 -67.634
-27.203 -10.344 42.871 191.26 0
-36.479 -13.343 44.729 193.41 0
-11.307 -5.5291 37.011 190.27 -57.145
90.787 25.579 90.539 169.53 0
-7.7905 -3.7697 36.822 187.79 0
63.261 10.553 83.215 174.93 -87.153
30.449 14.283 62.788 164.31 0
111.66 17.701 95.094 174.28 265.09
40.875 22.25 62.196 151.15 0
111.4 17.569 94.888 174.8 0
-17.021 -8.0082 45.58 188.94 -69.593
-59.624 -15.168 69.205 191.89 0
212.84 -24.461 118 185.06 260.18
92.463 38.207 91.024 159.61 0
113.33 4.1602 91.817 178.19 0
34.409 14.243 65.217 164.81 0
-18.745 -9.7718 27.348 198.36 0
-22.765 -8.6806 52.305 186.32 -73.04
218.54 -36.408 129.06 187.28 256.73
85.147 31.353 86.744 166.19 0
159.51 15.375 109.36 176.71 255.79
-2.7911 -0.94303 60.28 180.56 0
24.381 13.283 54.746 160.97 -48.866
82.517 34.279 85.623 163.34 -87.746
6.9114 1.7038 47.532 173.83 -55.07
39.278 19.553 69.873 164.82 -65.192
128.04 14.574 97.364 175.18 0
186.18 -3.9236 110.41 180.88 0
-44.097 -17.098 51.371 193.71 0
-10.171 -1.1147 83.947 179.47 0
126.18 28.527 101.2 172.99 0
26.19 5.5701 76.98 175.47 0
5.3613 1.537 68.494 178.41 -76.498
126.01 50.935 104.6 165.88 0
29.5 18.206 57.154 151.74 0
49.331 17.958 76.551 167.78 -75.932
23.155 13.011 55.627 159.61 -48.286
-15.855 -6.7428 54.207 185.8 0
-32.557 -13.122 53.39 189.75 -73.054
255.25 -27.809 102.37 190.48 0
21.866 10.064 61.989 169.73 0
-32.158 -4.1441 81.923 181.67 -85.131
195.31 -12.82 116.49 183.44 0
-3.4322 -2.6791 54.583 180.7 0
68.462 29.567 80.384 160.11 -71.215
194.04 -3.0844 102.27 182.47 262.98
67.793 18.877 81.47 169.18 -82.44
165.82 10.306 108.84 177.92 257.34
30.617 17.346 58.703 154.72 0
32.194 12.58 69.576 171.05 -70.319
114.38 50.022 102.41 164.63 247.68
-15.368 -6.3426 56.66 185.75 0
90.279 24.966 90.915 170.16 269.93
252.54 -24.43 98.43 190.4 0
41.388 19.149 67.95 160.48 -56.832
-18.458 -8.2615 43.614 191.35 -69.319
-50.146 -17.009 56.795 192.65 -79.303
45.637 15.379 75.631 171 -73.581
-61.565 -17.838 65.776 190.91 0
95.467 16.391 90.899 172.37 0
32.483 16.129 63.508 163.07 -54.95
-33.616 -14.89 37.055 196.12 -72.82
-39.045 -13.778 57.318 191.5 -77.211
1.6731 2.0009 43.532 178.06 0
261.06 -8.918 90.839 184.93 268.08
72.569 14.471 87.718 171.41 0
64.161 22.236 80.345 164.83 -76.939
-16.424 -6.1095 34.722 192.42 0
148.48 1.1375 92.108 179.4 268.44
-50.297 -12.408 74.839 187.84 0
-8.2531 -2.294 69.012 182.41 -77.442
-76.322 -9.5205 85.197 183.78 0
-17.268 -7.7719 36.43 192.55 0
-19.47 -10.732 32.086 195.38 -64.223
18.493 4.9686 73.831 176.9 0
86.554 31.307 88.586 166.04 -86.217
68.832 23.076 82.204 166.4 0
66.359 30.382 78.964 160.65 0
29.479 13.754 56.358 154.06 0
7.9576 5.2946 46.48 172.67 -52.842
49.208 24.475 69.533 152.44 -51.834
32.354 15.829 64.526 166.57 -58.156
87.146 35.648 87.465 162.64 -88.293
157.22 4.3188 99.735 175.96 0
217.92 -22.6 116.62 185.88 0
217.32 -6.2046 96.013 182.57 0
88.222 9.1601 89.241 177.13 -91.016
4.339 1.9368 49.41 178.4 0
105.25 13.671 92.911 175.9 0
46.551 25.722 69.066 150.9 0
116 54.193 101.45 161.73 0
114.78 45.125 98.916 164.86 0
233.7 -18.68 105.77 187.51 0
61.048 28.123 74.552 158.2 -63.256
203.58 -6.944 101.54 182.69 263.44
-30.953 -9.3648 60.605 188.36 0
137.25 40.569 109.69 171.4 0
48.812 16.513 72.446 167.46 0
47.599 22.999 66.675 158.2 0
265.46 -18.739 91.026 186.42 271.46
105.09 44.704 101.09 161.67 0
9.1418 2.1239 71.099 177.71 -76.467
102.57 36.145 96.36 164.18 259.94
49.124 11.625 81.92 174.58 -84.058
-43.576 -15.95 59.182 188.12 -78.482
84.904 28.094 87.404 167.75 0
158.08 7.276 103.78 177.39 0
75.465 34.873 82.058 158.97 0
104.14 37.723 95.503 164.99 0
-30.817 -14.056 31.043 197.71 -68.277
72.421 30.336 81.496 162 -77.077
27.329 14.167 60.072 163.34 -55.942
148.81 16.714 106.9 177.68 255.09
78.007 23.952 85.583 167.19 -84.482
152.34 8.1227 102.16 176.44 259.19
222.49 -24.14 115.12 187.45 0
17.777 8.7899 58.604 170.09 0
-53.76 -14.704 72.788 188.96 0
33.952 17.966 60.036 154.13 0
-43.236 -17.122 52.662 194.47 -77.346
-67.09 -21.305 74.96 191.61 -85.928
-2.239 -0.28503 61.522 180.25 0
229.55 -19.052 107.32 187.22 264.72
63.904 26.935 77.353 157.62 0
-2.9869 -1.1772 68.533 180.53 0
63.582 14.312 85.203 172 0
23.088 11.604 63.044 170.56 -64.875
-68.431 -7.7533 85.096 183.75 0
257.48 -25.395 98.011 191.38 268.23
-22.188 -10.395 47.389 189.3 0
-5.2399 -2.1948 69.098 181.12 0
43.027 14.399 72.844 167.9 -71.746
9.5827 4.3122 55.96 175.67 0
204.46 -16.222 114.89 182.49 0
79.08 25.506 85.997 163.64 0
-9.3972 -3.2283 36.977 186.7 -57.032
87.707 31.045 89.861 164.3 0
42.263 9.4771 78.79 175.13 0
34.418 19.674 57.455 148.04 -38.268
126.35 12.561 97.303 174.22 264.53
196.83 -6.2255 107.3 180.78 261.92
-3.9036 -0.65644 76.464 180.71 -82.398
119.59 14.5 96.17 174.99 0
46.913 14.292 76.547 169.95 -74.577
-16.578 -6.2341 51.09 185.55 -70.138
-84.184 -15.128 87.368 186.33 -89.401
45.114 5.6772 85.114 177.63 -88.038
90.871 28.835 90.208 166.84 269.72
-63.803 -20.669 70.312 190.94 0
262.19 -25.588 97.522 191.51 0
268.82 -24.21 90.599 192.31 270.07
10.304 7.3567 44.85 168.23 -52.014
118.53 48.898 103.14 166.35 0
222.59 -30.698 121.18 187.82 0
42.613 20.018 68.538 160.76 0
-19.536 -9.4953 47.4 188.3 0
-24.951 -8.0857 61.275 188.17 -77.316
142.06 17.472 103.1 175.65 0
7.9846 1.4917 74.034 177.96 -80.974
27.707 14.236 62.437 166.29 0
32.679 14.505 62.326 161.97 0
50.034 22.316 71.896 160.71 0
-10.741 -4.5616 38.134 189.25 -60.334
239.11 -20.495 102.67 186.81 0
82.712 30.877 87.447 163.27 -85.331
268.62 -25.084 90.682 190.57 268.34
246.72 -29.649 110.31 188.29 0
120.02 51.934 102.67 165.44 244.8
24.107 14.381 52.881 155.16 -45.942
260.22 -22.336 92.714 188.63 268.51
126.11 42.655 105.55 165.69 249
62.208 18.795 79.159 169.5 -80.518
-41.747 -15.547 53.564 190.18 -76.145
46.167 7.2127 80.798 173.99 0
99.788 13.345 89.506 176.66 268.9
-33.977 -13.572 45.384 192.85 -74.268
24.148 13.549 55.438 162.61 -50.64
252.37 -21.82 100.35 188.46 0
60.085 23.99 75.322 163.51 0
-12.321 -5.5966 36.635 190.3 0
38.057 17.419 66.819 161.32 0
23.475 6.5879 66.998 173.02 0
119.49 59.071 105.54 164.65 239.66
-28.661 -14.417 29.643 199.28 -66.537
122.58 56.921 106.68 164.7 242.8
19.455 10.068 52.472 165.66 0
45.195 24.781 64.486 151.12 -46.806
-27.449 -9.564 61.619 184.87 0
31.258 11.407 67.738 170.36 -66.671
225.45 -17.686 105.53 185.57 262.84
52.223 26.594 72.382 154.95 0
127.24 13.176 96.317 176.84 263.79
-2.9894 -1.6633 51.596 181.2 0
126.45 46.459 105.33 170.02 249.3
19.685 10.82 55.081 165.84 -54.795
46.872 13.167 77.621 172.16 -78.66
13.85 4.1013 58.366 173.16 -65.59
110.81 47.4 97.534 162.32 0
34.751 16.145 63.484 161.71 0
236.92 -35.862 122.3 192.1 261.61
195.58 -7.6726 108.02 182.45 258.82
42.147 19.738 68.424 162.11 0
7.2632 4.704 54.879 178.15 -64.582
124.12 47.856 103.33 167.6 247.22
142.72 5.5211 96.243 178.35 0
-51.825 -17.596 64.369 190.03 0
33.454 16.213 63.252 161.44 0
72.165 26.113 83.542 163.58 -79.701
-1.1721 0.41567 51.429 178.94 -63.817
17.302 7.2174 53.803 168.87 0
125.21 37.206 105.08 168.48 0
-42.705 -17.107 50.348 193.9 -77.846
-14.938 -4.4609 66.381 182.16 -78.274
40.865 19.773 65.042 160.39 0
31.493 19.085 56.047 150.7 0
61.135 21.807 78.5 166.49 -75.417
-18.371 -5.8018 65.272 183.7 0
43.133 20.382 70.249 159.9 -58.984
-53.616 -16.306 61.254 191.84 0
108.16 46.642 98.592 163.59 253.2
29.637 12.872 64.313 166.81 -62.587
-8.9059 -5.0837 47.142 184.64 -65.754
243.84 -24.165 105.99 189.34 0
-13.421 -0.68065 87.97 180.23 -89.528
-7.9655 -5.2864 49.314 184.11 0
35.788 15.134 67.975 167.97 0
249.7 -16.459 97.151 186.28 267.1
78.576 36.473 85.089 159.07 -81.368
163.4 16.307 114.28 175.95 0
61.057 16.286 81.844 172.42 0
236.85 -23.027 106.58 188.93 0
-20.477 -11.79 25.575 200.23 -62.152
78.452 28.511 85.071 164.12 0
-22.143 -12.048 31.683 198.14 -64.823
64.179 25.986 76.549 160.45 0
48.582 19.306 73.617 163.01 -67.416
-27.712 -12.694 27.025 199.78 -65.058
74.32 25.287 83.095 165.75 0
41.353 16.433 74.425 168.08 -72.156
8.9932 3.1545 44.509 171.82 -50.247
143.87 32.154 108.67 172.2 250.06
113.8 49.686 100.24 164.03 250.15
30.463 8.8705 73.267 175.25 -75.001
257.44 -8.8157 92.322 184.74 0
46.599 22.514 67.591 159.27 -59.385
-36.238 -17.475 41.442 194.81 -72.039
15.506 5.14 65.077 175.45 0
46.784 23.678 71.39 160.87 0
65.145 16.223 81.86 171.69 -84.054
23.39 11.752 60.229 165.57 0
57.634 21.311 75.834 166.54 -73.682
31.182 19.234 57.118 152.9 0
134.31 37.054 105.58 169.76 0
211.81 -18.588 112.97 184.24 0
225.3 -43.025 132.8 190.3 256.94
11.733 4.6502 62.931 177.17 0
264.18 -19.259 91.067 186.6 269.43
39.241 20.14 62.421 154.7 0
-15.872 -3.8248 56.189 185.17 0
123.97 56.227 103.97 164.65 241.11
6.6908 0.70641 77.843 179.89 0
230.59 -38.869 127.64 191.27 0
85.194 18.595 89.785 171.15 -89.059
211.97 -17.561 112.65 182.17 0
90.685 36.949 90.704 162.94 268.09
213.33 -30.891 124.02 184.75 257.91
-23.19 -9.683 41.421 191.05 0
-19.411 -6.3696 63.221 184.15 -76.95
137.49 24.58 105.02 170.77 0
52.859 9.872 83.395 173.2 -84.849
63.586 27.945 77.334 161.05 -68.313
23.508 13.685 53.69 156.06 -44.912
182.64 -1.9903 115.33 180.18 254.05
110.4 46.255 99.165 161.86 0
93.834 30.651 91.301 166.21 268.58
18.413 8.4771 56.957 171.42 -62.694
111.85 37.982 98.258 166.84 256.41
25.006 9.6275 64.463 172.4 -66.474
216.36 -25.783 119.12 185.07 258.32
196.04 -6.1096 107.02 182.14 259.86
169.39 2.2054 101.92 178.45 0
73.131 25.375 84.773 165.76 -79.404
30.183 8.3465 71.672 173.91 -75.809
97.879 31.944 92.724 167.13 266.66
125.32 34.713 104.18 168.42 0
34.944 12.995 69.065 172.08 -71.497
92.107 10.828 90.334 174.07 0
16.829 6.0821 61.09 174.27 -68.139
239.62 -19.433 102.67 185.27 265.63
146.46 6.5831 95.54 178.16 0
4.764 -0.84467 60.418 179.05 0
-6.9345 -2.2025 50.31 184.33 0
-35.397 -11.619 53.602 189.68 0
15.042 3.8411 62.775 173.55 -69.086
117.12 36.087 99.947 170.16 0
50.831 26.673 71.05 153.28 -54.215
65.963 13.291 84.142 172.09 -83.038
134.57 31.825 107.05 172.24 253.88
120.1 29.693 100.1 169.71 258.75
9.0023 3.5476 50.73 176.77 -58.202
97.296 27.358 93.353 169.11 267.84
126.96 34.645 103.79 172.33 0
31 7.7722 78.571 176.05 0
168.81 6.7257 108.4 178.43 0
142.92 32.239 107.78 173.99 0
8.3689 1.8285 45.781 173.15 -55.11
-2.6008 -1.4003 57.394 181.63 -68.636
149.61 19.752 107.74 176.35 256.69
11.462 6.6096 64.709 177.45 -70.825
106.65 14.378 94.021 174.02 267.74
-57.285 -13.922 75.655 186.1 -83.633
115.51 39.086 100.3 166.4 0
55.527 26.129 74.814 158.05 -61.907
-37.365 -15.667 51.735 191.86 0
-35.018 -9.5648 58.541 189.83 -80.116
32.872 12.052 66.549 170.41 -68.095
263.47 -18.147 93.767 186.92 0
-4.7641 -3.9939 43.263 186.69 0
223.59 -32.595 122.96 189.55 258.41
108.75 44.87 97.239 164.57 256.76
94.528 38.084 92.592 162.3 0
262.72 -22.066 94.452 187.91 0
-8.3662 -6.4436 51.755 184.01 0
39.537 14.586 73.14 168.34 -70.989
13.804 6.793 56.138 170.72 -61.775
-45.429 -18.359 45.276 195.47 -74.969
233.41 -7.5518 96.514 181.55 0
-2.2207 -2.4078 40.801 181.89 -61.592
-83.823 -17.686 87.132 186.61 -88.33
-5.372 -3.3606 47.7 183.9 -66.515
71.202 28.823 82.039 160.7 -75.586
-77.092 -5.8838 88.423 181.91 -91.331
32.349 12.642 65.527 166.78 -62.621
18.666 2.6249 71.795 175.42 -74.381
-20.312 -6.6015 58.528 186.88 0
72.616 15.321 85.059 173.48 0
116.02 53.635 103.88 164.64 0
-7.0361 -2.8806 39.661 185.42 -60.514
200.36 -12.719 117.4 181.69 0
38.681 21.402 60.09 147.78 -38.955
-13.792 -5.6722 54.797 183.43 -71.698
34.331 13.21 66.563 167.5 0
13.766 4.5445 74.1 177.81 0
-24.056 -14.248 25.748 202.77 -64.02
114.08 48.851 101.03 163.29 0
120.55 49.546 104.04 166.56 0
21.031 4.2079 79.199 177.59 -84.734
-20.37 -7.7374 60.434 185.92 0
126 47.125 104.95 168.27 250.42
27.555 10.603 67.104 170.69 0
104.14 31.309 94.863 168.86 262.66
37.297 12.828 73.549 169.14 -73.391
267.63 -23.145 90.994 193.93 0
65.396 16.799 83.43 171.02 -81.208
121.01 16.784 98.305 172.36 264.27
-7.1764 -0.81679 40.188 186.14 -58.995
230.88 -37.812 125.5 189.94 0
58.836 25.42 76.383 158.8 0
23.916 13.842 54.703 159.55 -47.328
32.755 17.185 60.432 157.2 0
143.93 35.058 110.59 171.13 0
-39.897 -10.891 69.184 187.04 0
-23.336 -6.9101 65.204 185.86 0
20.755 11.854 52.353 156.87 -46.078
46.33 18.784 70.22 164.57 0
124.99 29.433 100.69 171.17 0
23.355 10.393 59.24 166.25 -57.84
240.69 -28.922 111.87 190.67 263.69
201.91 -10.647 113.19 181.01 259.44
184.85 -0.11286 96.427 179.44 268.66
14.367 8.315 48.41 166.56 0
-84.092 -24.979 85.447 190.86 0
-23.752 -9.6413 54.892 187.98 0
-36.528 -16.882 41.052 194.88 -75.221
96.016 33.193 92.384 166.5 0
80.961 31.84 85.385 163.04 -81.458
0.43372 0.56837 74.613 180.92 0
134.88 44.654 107.77 170.21 245.85
-33.953 -14.743 38.772 195.57 -72.9
57.057 28.606 73.233 156.6 0
116 12.967 94.368 176.68 265.06
82.001 21.663 87.735 169.91 -86.177
-14.438 -6.8937 33.982 192.61 -60.81
3.3006 -0.88378 43.381 177.94 -54.782
222.3 -17.312 110.82 187.38 0
27.805 8.7216 68.827 173.42 0
44.766 25.258 64.499 150.85 -44.023
109.44 47.912 99.563 161.64 0
60.266 13.971 81.903 171.65 -83.531
76.917 34.115 83.173 161.26 -80.106
211.58 -7.7427 104.14 182.56 0
214.41 -19.988 113.15 185.06 258.95
-11.945 -3.0287 63.294 183.29 0
51.046 19.854 75.459 162.19 -66.955
25.679 14.193 56.858 159.02 -48.199
9.4749 3.6465 61.138 176.12 0
48.609 21.942 70.803 162.7 0
99.034 24.456 93.773 168.43 0
-55.671 -9.8908 79.885 185.56 -85.147
50.181 21.713 72.516 160.76 0
37.046 22.446 61.952 150.83 -43.793
26.463 7.406 73.723 175.41 -79.097
39.287 22.744 64.095 155.02 -47.845
89.171 18.69 88.772 171.28 0
-29.069 -5.389 60.912 186.05 0
73.318 18.827 83.38 171 0
212.38 -17.1 110.39 183.15 260.52
226.77 -42.125 131.78 190.72 0
-18.889 -4.9321 58.195 186.31 -74.48
8.5952 3.3666 56.237 176.38 0
19.283 10.508 58.054 167.94 0
-20.457 -10.779 35.22 194.55 -65.599
15.897 7.2905 55.382 169.83 0
50.485 7.8787 81.859 174.74 -82.218
25.572 11.098 63.449 170.79 0
38.123 17.923 63.979 155.73 -52.099
65.112 30.718 77.601 156.78 0
-15.535 -9.351 49.269 185.3 0
-48.138 -14.893 65.948 190.2 0
23.918 12.124 59.567 163.55 -55.277
-27.932 -14.324 43.533 194.17 0
19.312 8.253 61.87 172.51 0
40.865 19.365 66.62 159.03 -55.126
129.61 39.346 106.06 170.12 0
183.88 -1.3159 97.21 179.24 265.12
240.12 -28.668 112.15 189.33 0
48.309 23.932 68.963 154.04 0
24.906 11.412 59.218 163.55 0
6.7737 2.1763 70.505 179.69 -76.904
-23.138 -5.0259 76.419 183.01 0
24.993 4.5947 73.969 175.27 -79.273
90.021 16.27 89.394 173.72 270.63
111.9 49.849 99.801 162.32 248.69
-11.59 -5.8249 49.705 186.02 -70.092
56.192 25.976 73.731 159.11 -67.3
122.68 14.633 95.42 174.77 262.63
-41.712 -16.906 52.477 193.14 -77.193
12.624 5.1804 57.735 174.08 -62.903
-68.984 -10.792 85.702 184.08 -88.876
46.457 24.145 69.023 157.98 -54.234
195.83 -4.54 103.52 180.62 261.22
136.43 24.784 103.33 171.43 255.4
43.141 22.234 62.993 152.95 -47.597
33.687 14.465 63.811 162.77 -56.955
121.4 49.552 104.9 165.02 248.04
16.778 10.058 54.218 167.79 -54.518
83.459 32.668 88.756 162.74 -87.435
20.759 11.932 54.594 163.29 -49.469
117.58 52.154 103.29 165.29 0
33.433 21.523 58.314 147.51 -36.749
-84.426 -16.339 86.712 188.37 -91.046
44.714 15.126 77.066 170.72 -75.123
36.589 21.514 57.811 146.71 -37.773
10.922 4.929 64.374 177.32 0
80.681 14.886 89.587 174.73 0
181.93 -3.0881 116.04 181.29 254.65
-5.9986 -0.89581 57.937 183.93 -70.509
-35.846 -6.4463 72.629 185.96 0
57.215 26.283 73.567 158.86 -63.754
97.094 35.893 92.528 164.31 0
161.84 11.702 108.26 178.01 255.75
30.25 16.151 56.57 152.24 0
30.3 18.021 57.05 150.51 -39.817
-6.0018 -2.1722 56.873 180.27 0
-10.035 -5.4418 34.049 191.89 -60.34
92.437 23.711 90.618 170.14 0
-17.891 -6.8209 51.333 186.19 0
25.922 4.2281 80.25 176.17 -82.561
139.59 23.939 104.91 174 255.59
262.43 -6.3266 90.22 181.76 0
-84.962 -24.904 81.674 193.78 -86.453
-22.449 -4.9647 73.131 181.69 -80.31
-33.792 -14.62 42.541 193.83 -73.077
-19.633 -9.8335 35.44 193.8 -64.641
-52.35 -15.63 68.353 190.53 -82.17
62.186 28.462 75.582 160.39 0
74.042 25.448 85.938 163.63 -81.931
184.8 -1.0381 106.73 181.02 258.55
-12.13 -3.9489 56.035 182.87 -72.504
-23.206 -4.9444 77.895 180.71 0
34.948 13.158 69.901 168.8 0
-8.7874 -5.7145 35.155 187.96 -60.139
45.71 18.264 74 167.48 0
21.05 10.978 54.96 167.5 -56.496
-9.2522 -5.6299 42.366 187.61 -62.838
124.18 31.044 101.52 169.49 0
1.3588 1.2368 53.623 177.8 -63.331
73.148 27.479 83.572 166.02 -79.607
-28.419 -13.536 43.763 191.07 -72.556
147.38 26.355 108.92 174.28 253.78
95.183 21.098 91.442 170.9 268.28
27.982 14.888 56.158 157.02 -50.113
18.32 7.2464 51.366 166.12 0
254.61 -19.498 97.459 186.63 266.21
224.21 -18.473 110.07 185.22 0
165.74 2.4306 99.502 180.02 0
213.31 -21.801 116.23 185.38 0
260.79 -24.423 96.456 188.07 0
244.52 -29.219 113.12 189.19 262.95
22.603 11.733 54.05 161.56 0
15.276 4.6642 66.127 173.55 0
139.89 20.819 102.72 174.39 0
224.78 -36.793 128.75 187.6 258.38
-58.259 -18.044 68.277 188.29 0
59.965 24.703 79.054 164.14 -71.334
-27.327 -10.052 39.84 192.84 -69.646
72.68 21.559 84.338 166.27 0
46.94 22.862 68.991 160 0
68.448 3.5902 88.5 177.46 -91.495
10.439 4.6423 71.397 178.9 -77.497
198.79 -9.2075 104.97 181.9 0
13.747 1.3129 79.95 178.3 0
-33.778 -13.34 54.39 187.9 0
25.911 12.315 63.632 168.05 -61.911
43.212 16.57 71.98 168.16 0
232.18 -7.708 96.585 184.48 0
84.165 34.036 88.288 161.48 -86.78
-44.704 -16.116 55.037 192.77 0
-56.687 -15.337 72.363 188.22 0
-11.668 -4.4452 51.712 185 -70.954
56.176 24.302 77.146 162.22 -67.851
238.27 -31.18 115.31 190.63 0
107.32 34.92 96.038 166.89 260.72
86.672 7.9216 88.795 175.34 -88.715
61.867 7.9196 85.497 176.28 0
19.274 6.9175 67.33 172.73 -68.31
-20.215 -8.2127 43.79 187.6 0
-41.395 -5.02 82.821 183.56 -87.676
254.5 -24.962 102.85 189.31 267.66
128.37 27.39 103.32 172.53 0
91.667 19.441 90.028 169.18 0
80.559 34.129 86.169 159.97 0
10.589 0.57042 80.306 179.27 0
135.2 33.068 104.86 171.6 0
-11.996 -5.9037 50.404 184.21 -71.375
213.02 -20.13 112.66 185.98 259.43
-24.476 -8.9027 55.87 187.11 0
194.07 -8.4476 111.79 181.32 259.09
205.77 -4.0661 94.435 180.47 265.26
38.888 20.744 61.952 151.14 0
149.88 20.169 105.58 175.81 0
4.4652 2.0132 44.567 179.93 -58.953
23.527 2.6141 77.603 178.81 0
112 44.424 97.662 164.8 253.21
20.329 11.046 54.369 162.97 0
-62.971 -14.677 77.829 188.99 -87.419
-43.331 -14.272 61.045 191.39 -79.316
56.815 23.425 77.905 164.74 0
34.185 9.0116 74.592 175.13 0
148.05 22.231 105.97 174.52 254.71
-22.213 -12.859 23.965 202.32 0
-28.408 -9.2858 58.913 186.63 0
149.38 30.435 109.45 174.28 249.64
17.504 7.5193 63.32 172.96 -65.759
-75.748 -20.182 80 190.17 -87.79
217.86 -25.575 119.75 185.64 259.51
44.432 14.911 74.008 166.4 0
56.771 28.501 72.274 155.18 0
44.933 21.702 68.088 158.63 -55.933
77.774 24.693 86.415 167.19 0
47.651 22.416 72.089 161.12 0
2.6884 2.2247 45.675 174.62 0
99.956 17.207 91.111 176.55 268.8
69.073 30.702 81.576 159.01 0
-18.025 -6.2671 52.274 186.68 -71.394
239.54 -23.495 106.45 187.93 264.12
-21.325 -7.2236 34.001 194.56 -65.6
224.98 -42.439 132.45 191.17 257.69
45.803 19.253 72.383 164.19 0
62.804 29.159 76.207 156.27 0
10.407 7.2058 55.911 176.72 0
-35.628 -15.287 43.311 193 -73.667
118.25 28.536 98.672 172.25 262.04
146.23 32.9 112.09 174.36 0
-17.434 -6.4914 58.915 184.85 -75.744
27.438 6.0881 77.088 178.11 0
-25.681 -10.015 43.164 192.04 -70.095
2.0459 3.4917 47.556 177.8 -61.792
228.63 -16.894 105.66 185.58 264.06
103.66 44.772 94.217 161.05 258.54
-59.676 -22.257 60.69 194.05 0
26.534 12.958 57.449 159.94 0
44.81 23.317 67.893 152.75 -46.01
232.84 -15.255 102.86 184.06 262.17
194.41 -12.635 115.8 184.84 0
-56.986 -17.566 66.201 190.61 -82.97
15.315 5.5834 66.216 175.55 -72.78
42.349 15.481 74.5 170.14 -74.491
247.65 -12.331 95.188 184.43 0
-27.703 -13.792 33.328 198.06 -67.542
-17.52 -10.103 32.65 195.51 -63.543
8.4625 4.433 46.262 170.41 -52.516
-19.404 -8.3552 47.786 188.24 0
45.243 23.111 68.213 158.11 -54.608
40.815 13.314 73.378 170.14 0
15.419 7.4571 50.61 167.89 -53.155
8.4075 4.0179 55.358 174.57 -65.044
-74.736 -8.0506 85.789 182.8 -88.176
122.3 28 98.929 172.27 0
84.07 35.894 84.883 161.07 -84.408
28.681 11.966 67.352 169.37 0
25.679 11.04 67.185 171.33 0
252.78 -19.014 96.817 187.26 267.19
-26.673 -11.647 43.574 191.34 0
-13.503 -6.6665 36.714 190.52 -61.542
108.76 20.496 92.361 172.29 0
181.71 -2.8659 111.39 181.44 0
65.894 28.095 77.87 162.25 0
158.79 15.721 109.19 174.9 253.83
-22.716 -12.229 28.366 197.64 0
29.688 13.143 63.659 168.27 0
-4.4538 0.60031 64.999 181.48 -74.825
26.602 12.839 56.471 156.85 0
125.04 44.039 104.65 167.99 249.95
245.77 -3.1919 92.773 181.21 0
-64.091 -21.57 69.128 191.29 -84.511
-8.7067 -3.5722 39.315 182.29 0
-15.272 -6.2852 28.823 195.97 0
17.489 3.3068 75.937 178.92 0
24.286 10.472 58.52 166.22 0
-20.594 -3.8515 76.553 181.04 -82.015
129.91 43.481 108.08 170.98 250.01
143 8.4734 99.452 176.25 263.42
99.217 29.963 92.419 169.99 262.77
-32.587 -15.458 34.931 196.55 -70.936
-51.553 -17.237 65.16 190.05 -81.209
150.43 11.015 103.96 176.24 260.03
238.99 -25.293 109.17 187.53 0
-15.874 -5.3747 57.685 185.44 -75.065
-10.019 -4.7487 41.949 187.72 -64.46
22.945 11.297 61.434 168.22 0
21.536 11.641 56.058 163.69 0
186.45 -4.9474 116.87 181.68 255.57
28.639 17.44 54.45 153.08 0
52.16 17.957 77.903 169.34 -78.258
132.6 26.739 103.03 172.77 0
-25.127 -13.419 26.568 199.9 -61.313
-86.402 -11.546 88.324 185.03 0
44.166 20.046 67.724 162.3 -60.575
-3.3468 -1.9882 60.117 181.51 0
0.71232 -0.7734 45.292 179.29 -56.852
18.673 7.7914 57.427 170.81 -62.342
107.36 46.302 97.427 163.48 254.31
-20.021 -7.006 72.2 182.21 0
92.358 16.707 90.428 172.37 271
53.945 27.312 73.45 154.11 -53.581
167.76 -0.94085 94.589 180 0
141.84 22.409 104.4 173.37 256.36
-41.479 -15.807 49.561 193.84 -78.095
-20.592 -5.3145 57.591 187.25 0
218.4 -35.744 125.62 186.92 259.32
15.031 9.0476 47.97 167.36 -49.138
52.784 9.3401 80.3 176.57 0
61.191 20.449 80.408 170.27 0
26.287 13.69 55.308 157.98 0
55.371 22.768 74.167 161.48 -67.613
-11.857 -4.1467 61.224 184.84 0
-19.644 -7.3718 40.192 188.34 -68.022
10.108 3.5196 48.961 175.74 0
62.801 16.116 80.862 169.19 0
-82.868 -13.634 86.415 186.1 0
4.2898 1.4127 69.172 178.44 -74.586
5.2568 2.2399 60.187 179.3 -70.057
38.289 17.968 66.763 165.32 -61.752
110.04 5.7402 91.519 178.74 0
24.13 13.629 57.312 163.18 -54.032
-42.162 -11.861 67.117 187.79 -83.195
-23.846 -10.429 49.536 191.36 -72.965
26.725 11.667 66.037 173.01 -66.202
244.09 -7.9573 96.692 185.57 0
131.31 35.829 104.09 170.97 0
57.07 11.245 84.589 174.27 0
41.782 19.795 69.935 161.77 0
79.043 16.515 86.663 169.47 -87.572
-25.176 -8.8927 60.301 187.14 -75.01
-16.284 -8.0541 31.522 192.34 -57.553
42.88 19.67 66.119 161.87 0
35.85 22.146 60.134 150.11 -43.461
81.134 26.176 86.865 166.07 -87.787
113.17 24.072 97.099 170.18 263.34
16.919 2.5159 86.819 180.7 0
-24.876 -6.6866 66.747 187.08 0
-19.466 -8.3918 37.245 195.27 0
140.03 18.489 103.24 174.49 258.08
38.678 22.971 62.831 152.66 -43.598
45.997 17.953 71.905 165.47 0
191.22 -5.5846 109.75 183.49 0
50.445 21.334 71.81 163.57 0
89.951 23.03 89.035 170.14 0
29.454 15.342 56.069 156.38 0
-42.028 -12.243 63.963 188.42 0
59.23 26.956 75.115 159.03 -65.635
-8.4572 -2.3973 39.091 185.56 -59.831
-18.421 -7.244 53.723 189.53 -72.941
-6.643 -2.7549 46.239 183.51 -63.623
-11.819 -7.3984 49.394 186.93 0
-26.4 -7.4544 72.053 183.94 -81.64
23.777 11.635 56.27 161.38 -51.227
260.83 -13.252 92.614 185.64 0
-14.949 -7.9919 46.355 187.81 -69.682
27.968 8.0215 71.079 174.81 -72.798
-40.662 -2.0425 86.014 180.18 0
30.413 13.957 64.727 166.96 -61.165
44.166 22.558 66.152 157.67 0
9.949 2.6188 78.579 178.06 0
-4.9062 -3.1584 38.711 185.12 -58.028
41.579 17.656 70.346 164.25 -66.925
60.096 20.204 79.095 167.3 0
-22.043 -6.699 63.177 185.08 -77.316
-40.503 -17.42 43.314 195.94 -74.497
29.916 15.78 59.825 158.1 -50.127
-17.094 -7.4049 27.994 197.25 0
268 -20.45 89.46 188.51 0
152.15 22.637 108.07 175.9 0
-4.3136 -0.78222 79.662 181 0
-40.196 -10.937 65.026 187.61 -78.476
270.15 -26.651 92.072 190.86 0
248.9 -33.309 110.13 191.48 265.45
-18.913 -9.4621 35.296 193.08 -63.125
119.18 7.0991 94.328 178.05 0
129.78 42.694 107.67 168.91 0
42.106 20.13 66.5 158.04 0
9.7197 2.7812 67.489 177.28 -75.249
-28.693 -7.082 65.973 186.6 0
38.185 18.704 63.691 159.38 0
14.529 2.0568 80.12 178.18 0
118.23 34.993 102.29 168.67 0
13.118 6.0746 62.332 175.97 0
58.165 16.966 79.093 169.26 0
-49.977 -16.496 60 190.83 -81.158
27.894 9.9601 67.276 171.76 -68
-28.443 -13.031 40.503 193.49 -68.325
99.711 46.789 94.841 162.4 0
-30.315 -7.8212 62.972 187.08 -78.239
46.376 15.809 75.417 169.88 0
49.181 22.367 69.352 157.64 -58.082
38.337 22.137 60.892 147.24 -39.16
-48.643 -16.03 63.883 189.64 -81.741
-4.8286 -3.7175 49.322 184.38 -66.473
-3.5378 -1.8374 43.712 182.13 0
35.676 14.088 71.503 169.04 0
-45.989 -7.6022 77.787 184.5 -84.024
20.724 10.298 52.272 162.89 0
-30.191 -13.484 39.516 194.69 -73.024
123.42 35.646 102.67 168.85 256.63
120.95 36.74 102.49 168.89 254.72
-4.287 -3.5832 42.851 183.17 0
48.515 16.072 74.117 166.93 -71.395
151.62 24.893 109.52 174.89 0
16.412 7.2725 52.936 169.62 0
-69.399 -17.689 79.869 188.81 -85.438
-31.659 -10.486 61.427 188.14 0
113.39 54.335 100.87 163.01 0
187.07 -4.759 114.6 181.38 0
62.104 30.074 78.252 157.71 -65.493
42.786 19.321 69.758 160.34 -60.828
154.32 19.288 110.93 177.41 0
58.744 17.988 81.419 168.23 0
171.15 4.8889 101.41 180.99 263.45
49.044 21.241 73.022 162.54 0
122.42 29.813 99.322 172.75 259.78
11.172 4.6562 63.707 174.52 -72.151
9.7077 1.7576 55.324 176.26 0
-36.128 -16.048 37.742 194.59 0
24.971 14.206 56.741 160.68 -48.789
-24.704 -11.002 36.651 193.87 0
37.066 15.373 64.014 163.35 -58.793
-75.639 -13.928 84.702 185.84 -86.822
100.79 19.799 92.758 170.25 267.43
176.61 1.3533 115.53 180.48 0
60.096 25.793 76.035 162.06 0
41.714 18.543 67.636 162.36 0
106.38 15.83 92.672 173.35 0
49.58 24.589 67.991 154.4 0
-83.519 -25.084 86.355 189.41 0
33.976 8.4673 79.734 174.55 0
177.19 2.2439 115.99 179.4 254.49
-24.304 -11.619 32.611 195.51 -64.512
16.622 8.8305 50.037 163.91 -48.455
258.49 -10.461 92.466 182.23 269.89
91.46 30.497 88.678 163.85 268.4
75.153 28.624 84.772 163.79 -79.711
7.3617 3.1814 49.367 173.78 -55.281
42.692 20.185 65.33 157.12 0
31.264 15.267 61.847 162.24 0
47.976 23.225 71.318 161.34 -64.203
-32.795 -14.33 35.695 196 -70.739
8.7619 2.8225 49.055 174.37 -58.645
-29.412 -4.7609 79.342 183.91 -84.104
68.972 1.5928 88.806 179.91 0
-23.135 -13.432 26.006 200.18 0
35.495 13.418 70.216 167.68 0
98.389 35.127 92.427 165.34 265.82
10.729 5.2428 52.888 173.41 0
145.86 28.45 109.21 172.75 251.42
39.973 12.774 72.754 173.54 -75.464
205.69 -6.8995 98.458 181.01 263.6
8.7685 4.4491 54.474 176.19 -62.819
-8.0571 -3.7375 36.518 187.86 -57.671
238.7 -3.4234 91.742 182.15 269.42
35.987 14.37 66.37 168.55 -67.203
160.45 13.476 111.45 177.74 0
151.57 11.469 104.5 174.85 0
3.2102 3.2361 56.429 177.25 0
4.5295 1.6457 46.281 175.94 -56.644
-26.526 -12.403 36.85 194.5 0
226.45 -18.882 109.3 186.1 0
35.52 17.792 60.254 154.89 -48.874
130.19 45.777 105.82 168.66 248.72
75.408 27.066 84.811 166.27 0
240.87 -4.8278 91.647 182.49 0
251.21 -20.205 98.435 187.27 264.87
8.5904 2.9228 49.53 174.86 0
-16.276 -8.7372 36.326 192.7 -63.27
54.734 25.803 70.493 156.13 -57.76
-5.21 -1.2927 48.977 183.38 0
-40.48 -14.567 62.319 189.36 0
96.772 27.902 89.952 166.57 267.32
51.399 16.9 74.856 166.54 0
209.96 -24.185 118.47 185.86 0
63.704 14.602 82.136 170.22 -81.841
235.28 -29.25 114.15 189.2 262.92
-23.355 -13.028 28.095 199.14 -63.584
-63.666 -18.652 76.26 189.15 -86.608
47.286 24.045 69.707 160.5 0
95.993 38.715 94.166 165.51 264.68
-73.309 -15.797 84.615 189.09 -88.22
23.841 5.9625 72.347 174.85 -76.214
9.1384 4.8887 58.846 175.48 0
149.57 18.559 107.15 177.68 0
86.215 38.53 89.728 162.68 0
33.654 6.9535 77.514 175.5 0
245.82 -32.299 113.14 191.64 0
149.62 9.1035 101 176.13 0
181.83 -2.293 117.31 179.72 0
8.5714 1.4108 70.444 179.83 0
-33.706 -14.26 43.457 195.51 0
39.355 18.046 64.145 161.1 0
-14.906 -7.2793 37.743 191.76 0
-20.759 -8.6137 48.748 187.12 0
-55.447 -17.711 60.464 192.73 0
51.703 22.569 72.459 161.87 -65.882
30.459 2.3955 86.613 177.79 0
37.068 19.628 59.011 146.2 0
32.942 16.56 63.41 163.27 0
63.046 24.879 79.249 161.22 -73.494
63.399 26.796 78.044 160.95 -71.963
41.307 12.633 73.569 167.91 -71.742
63.483 20.895 81.071 169.3 0
89.542 8.7465 90.111 174.46 0
78.49 23.727 84.082 168.95 0
31.856 17.146 57.364 155.43 -47.016
154.37 13.36 106.81 174.87 0
-18.835 -10.371 37.878 193.06 0
124.9 30.437 103.01 174.23 255.29
37.776 14.389 69.103 165.97 -67.379
-66.708 -21.536 67.03 191.2 -84.397
5.9448 4.8583 47.772 172.26 0
167.8 12.91 113.82 177.97 252.68
-27.169 -5.1152 77.677 182.49 -81.123
46.718 20.404 68.22 161.08 -61.627
97.798 37.457 92.724 164.93 265.29
89.56 34.932 89.61 166.37 -87.932
-1.3015 1.1429 64.097 177.68 -71.488
-24.377 -11.141 31.367 194.99 -63.936
-47.59 -8.4309 78.502 184.87 -83.567
30.769 16.364 58.419 160.83 -49.776
-28.303 -11.917 40.645 193.02 0
34.021 14.529 63.874 162.77 -56.125
151.53 25.582 109.14 173.95 251
75.041 31.501 83.428 161.71 0
-14.68 -7.2062 34.061 192.7 0
171.5 6.2169 111.65 177.3 0
32.652 18.796 56.964 153.24 -45.692
-37.614 -16.015 42.001 194.54 -73.328
-64.753 -15.321 79.107 187.43 0
12.229 6.1098 50.253 171.76 0
36.232 20.479 58.36 148.33 -38.169
-12.669 -0.62495 80.453 181.64 -86.397
49.36 20.566 74.05 159.55 0
71.337 30.867 83.479 161.05 -75.433
-24.157 -12.681 31.42 196.13 0
-13.54 -4.9084 41.273 188.7 -63.975
-23.593 -7.4208 60.151 185.61 -76.369
-14.994 -5.0461 61.629 183.23 0
51.719 5.5251 84.744 176.94 0
79.029 23.788 87.738 166.51 0
-63.336 -17.874 75.749 189.95 0
11.271 5.9745 55.943 172.87 -61.586
71.498 29.62 82.994 161.16 0
51.167 15.318 77.041 169.85 -74.823
-24.733 -7.1909 56.685 186.83 -73.727
107.54 38.353 96.305 166.56 0
-20.499 -11.251 25.583 200.05 0
81.104 33.832 86.646 163.16 0
27.998 14.067 59.936 165.27 0
83.133 24.173 88.595 167.69 0
-43.543 -7.8157 75.461 183.7 0
91.129 23.82 90.434 169.7 0
-3.6189 -1.6264 56.274 181.06 -69.289
13.31 6.3695 47.779 168.83 0
32.186 8.8967 74.775 174.35 0
-8.1112 -5.1412 35.714 188.02 -58.94
139.3 36.953 108.66 171.61 249.1
-4.6728 -1.0619 58.836 181.04 -70.639
39.351 20.198 62.223 151.74 0
64.914 30.085 80.136 159.24 -70.463
9.1392 3.2525 49.488 174.85 0
-20.458 -11.638 27.462 198.31 0
-64.078 -6.9604 84.042 184.29 -87.778
-9.8968 -4.9325 50.501 184.03 0
106.14 43.973 97.981 164.38 0
35.8 16.338 60.728 156.26 -47.654
115.38 49.023 100.89 166.38 0
104.05 27.65 94.958 168.28 265.09
179.8 0.71521 107.66 180.05 0
20.524 9.8882 51.005 161.86 0
52.636 25.999 72.022 157.29 -58.48
82.275 16.338 87.672 173.62 -88.019
9.33 4.3067 47.114 173.62 -53.746
213.52 -30.094 123.03 186.82 256.87
218.84 -16.993 109.68 185.24 0
-35.546 -15.536 38.244 196.05 0
-52.088 -12.348 75.934 185.84 -83.031
14.18 9.2396 54.462 168.85 0
29.031 15.341 60.252 158.79 0
-76.08 -22.074 78.548 190.35 0
181.58 -0.15218 102.2 182.44 0
-67.236 -17.831 75.787 190.84 0
127.84 49.957 107.55 167.38 0
120.12 31.265 101.22 171.12 257.01
120.62 34.973 101.02 167.52 255.23
-30.317 -13.116 49.137 187.76 -75.535
199.22 -12.846 114.34 184.4 0
-37.892 -16.32 41.073 194.21 0
21.098 8.7653 60.169 169.59 -60.259
31.941 16.214 57.016 157.33 -46.558
33.049 15.817 59.229 157.12 -49.961
119.71 51.462 105.33 167.11 245.27
147.26 15.282 103.68 174.29 0
-49.79 -9.0106 78.736 186.94 0
47.879 14.287 75.388 170.7 -74.903
80.209 34.267 84.732 160.39 0
23.693 12.262 51.99 158.91 0
-23.416 -12.363 32.836 197.39 -64.846
-50.776 -19.006 60.463 191.11 0
-7.4224 -4.576 36.893 188.51 -56.843
80.815 25.409 85.186 168.7 -84.41
-12.516 -3.247 68.716 183.26 -80.264
99.42 30.048 91.671 167.86 264.48
-18.02 -10.096 26.758 198.62 -59.463
-28.016 -14.278 42.606 194.81 -71.689
171.64 5.0109 108.52 180.58 258.13
48.393 22.829 70.08 156.81 -52.952
-2.6517 -1.3128 40.208 181.39 0
-20.286 -9.5735 30.647 195.97 0
-4.3252 -2.7127 43.986 182.74 0
0.4141 0.18136 43.563 180.54 -56.359
106.93 37.797 97.126 165.63 0
-30.127 -12.25 44.226 193.68 0
49.937 12.842 80.923 170.91 -79.118
-15.278 -7.9217 45.177 187.1 -67.567
28.249 8.4834 71.152 172.3 0
224.65 -9.3477 100.74 183.23 265.22
104.26 42.223 96.167 162.56 0
-6.4707 -3.3529 61.371 181.08 0
-53.594 -16.591 62.982 191.62 -82.392
11.619 2.1138 67.941 178.69 0
58.536 27.643 75.479 158.02 -62.298
-78.125 -22.363 79.818 191.28 0
38.124 20.835 64.414 156.89 0
47.2 23.384 68.401 156 0
-39.32 -7.5502 76.911 185.19 -84.761
50.573 11.367 81.748 175.11 0
28.717 9.5524 68.397 172.37 -69.109
40.811 11.625 75.6 171.84 0
48.267 24.707 67.867 152.46 -49.22
-7.9207 -2.6454 44.678 182.56 0
173.05 5.0942 109.74 179.71 259.06
-6.1057 -2.9491 41.17 184.72 0
151.76 1.05 94.77 178.33 267.58
57.703 4.4151 86.342 177.12 -87.237
119.86 25.73 97.891 172.02 261.9
-44.741 -11.753 68.83 187.5 -81.079
35.172 20.86 58.901 147.43 0
-78.07 -12.804 86.786 187.76 -88.807
23.328 15.056 55.181 161.93 0
-71.231 -10.979 83.592 185.8 0
24.289 11.115 62.533 168.43 -63.989
65.499 29.346 77.862 161.32 -72.739
60.232 9.762 84.654 174.67 0
26.66 7.9897 75.394 176.08 -79.679
120.86 57.155 104.68 164.1 239.78
-22.019 -11.355 29.52 197.79 0
50.138 24.357 71.852 160.15 -61.246
-9.5851 -5.0509 41.373 186.11 -63.51
172.1 1.58 105.42 178.07 0
79.662 34.865 83.467 158.95 0
80.421 8.072 88.873 176.46 0
55.667 16.483 80.618 169.7 0
35.362 15.565 66.426 166.68 -67.205
70.38 18.948 85.779 169.82 0
89.817 22.391 90.737 170.15 0
24.596 10.078 61.168 168.59 -61.475
78.059 34.879 85.152 159.21 -76.901
15.132 8.0539 54.495 171.45 0
28.864 11.634 67.832 170.47 -66.697
87.917 37.46 89.013 161.35 -88.642
80.579 36.132 87.476 163.37 -84.481
116.04 21.376 98.654 172.24 0
241.02 -8.962 93.814 182.77 268.13
115.35 42.41 100.35 166.62 0
221.41 -19.525 112.74 185.14 0
219.21 -20.318 113.79 186.88 261.78
30.23 6.1449 77.086 177.06 -79.923
133.48 45.208 109.79 170.62 246.25
162.22 9.1993 108.4 178.73 258.63
14.317 6.9648 55.257 174.53 -60.802
13.321 5.5854 63.212 175.68 0
97.285 33.36 94.094 165.28 265.37
12.947 3.5248 64.515 176.94 0
41.215 15.512 70.082 166.76 -68.216
68.611 12.093 85.234 173.84 -85.951
-44.931 -12.257 69.388 188.89 0
-14.284 -1.1688 74.821 184.4 0
-13.612 -7.2788 30.516 194.5 -58.941
-25.451 -12.753 32.529 194.53 0
-35.236 -7.8263 69.323 184.92 0
115.28 46.122 102.28 165.38 0
-1.4605 -0.43208 42.002 181.23 0
42.893 21.476 66.297 159.41 0
45.181 22.759 65.402 150.87 -45.787
230.92 -39.727 127.19 189.32 259.63
-10.914 -4.4536 46.935 183.08 0
246.87 -29.363 109.37 191.88 263.43
100.44 39.773 93.563 161.78 0
216.45 -25.532 117.03 185.83 257.55
89.649 27.622 90.299 166.85 0
14.632 3.8689 68.048 175.55 -75.098
14.221 5.5503 60.311 173.33 -63.639
37.722 15.075 67.25 166.54 0
-42.35 -14.632 59.011 191.62 0
127.64 37.442 103.98 169.09 0
53.379 11.83 81.454 172.63 0
33.135 15.887 61.761 160.17 -56.264
27.363 14.224 56.029 159.07 -50.12
121.62 54.675 102.11 164.12 243.33
108.43 36.008 96.06 167.32 258.67
71.812 32.842 82.507 157.37 0
24.71 12.461 60.277 165.7 -57.529
104.53 36.761 97.143 165.33 0
-23.724 -12.297 24.744 200.71 -61.648
243.15 -24.335 104.91 188.76 265.31
33.402 14.329 62.277 158.18 0
221.23 -9.8011 102.34 184.73 265.91
-18.615 -9.362 35.461 193.57 0
26.102 12.266 55.626 159.51 0
35.189 16.538 61.063 153.42 0
207.71 -14.225 111.47 183.74 259.79
36.115 9.5585 76.663 176.26 -79.04
-16.19 -3.7881 73.585 182.7 -81.446
-19.864 -10.927 31.52 197.47 0
-17.145 -8.8409 36.884 192.12 0
33.683 20.837 56.899 147.8 -40.51
30.797 14.199 63.909 164.74 0
163.7 7.7201 106.1 178.46 258.16
231.81 -36.37 123.96 190.13 260.04
35.165 15.746 65.696 166.36 0
138.19 15.898 102.02 176.64 0
40.71 14.777 72.306 171.09 -70.364
41.575 21.918 64.483 151 0
200.09 -14.298 117.15 182.87 0
235.66 -38.811 125.92 189.58 0
-38.08 -12.656 56.505 191.07 0
130.42 31.198 102.23 172.44 0
-46.082 -16.445 54.512 192.32 -79.599
201.8 -1.9521 95.283 180.87 268.01
-24.303 -10.982 50.429 187.71 -72.585
134.49 43.928 106.92 171.54 247.6
83.47 31.379 88.338 162.4 0
269.15 -10.748 89.389 184.24 0
47.199 21.215 72.362 162.28 -65.53
-33.218 -5.75 76.885 181.94 -83.111
44.236 20.145 65.338 156 -51.79
87.908 24.502 89.39 169.27 -91.288
142.51 6.2918 96.906 177.53 265.06
76.339 25.696 85.026 165.3 -84.398
182.53 -1.128 113.92 181.29 0
43.346 22.759 63.979 157.01 0
17.935 5.3605 67.972 174.87 0
226.85 -31.672 122.21 186.79 0
46.194 25.122 70.855 156.08 0
171.37 7.4263 112.67 176.97 0
232.69 -24.727 112.47 186.83 261.3
-22.189 -6.6969 65.114 184.87 0
260.48 -17.859 94.67 189.99 0
224.5 -31.657 120.51 187.99 0
-9.3207 -0.35653 62.579 183.77 0
38.855 22.03 63.097 150.86 -44.829
-3.0292 -1.8274 42.051 183.03 -58.465
220.46 -10.787 102.3 182.67 0
47.954 16.603 74.464 168.72 0
70.366 33.548 82.749 159.38 0
99.508 30.098 92.697 168.01 264.59
-7.4852 -5.1982 41.291 184.84 0
76.795 22.827 83.625 166.69 0
52.368 24.152 69.444 157.02 0
-14.015 -4.0284 54.591 183.88 0
55.028 22.09 75.54 160.81 -65.187
181.17 -1.9199 111.68 180.02 254.52
-78.954 -13.724 86.725 185.92 -86.96
27.613 9.5872 68.031 171.59 0
-11.958 -6.0134 48.192 184.9 0
94.168 27.274 90.456 168.44 268.8
-20.66 -10.577 29.575 197.35 -65.235
4.2318 2.3571 44.702 178.83 0
-42.089 -9.4645 74.706 185.65 0
28.945 13.435 59.998 161.91 -55.292
38.555 20.941 62.451 153.45 0
-44.095 -17.363 47.334 193.8 -75.956
121.9 46.461 102.36 167.74 249.79
91.5 36.161 89.985 160.92 0
29.818 11.203 64.509 165.81 -59.793
37.392 9.9627 70.636 172.51 -72.163
66.611 25.199 79.688 164.43 -78.299
108.71 43.837 97.438 163.57 256.44
-67.316 -16.546 79.23 189.97 -86.33
-5.6667 -2.4092 39.493 184.46 -61.367
-83.093 -14.393 85.943 184.71 -89.566
-32.222 -13.336 47.538 192.93 -73.861
88.677 38.27 87.459 162.38 0
90.985 33.752 88.534 163.9 0
257.5 -20.141 95.827 188.52 0
264.11 -22.006 92.132 188.18 0
148.63 17.354 106.02 175.64 258.2
-46.863 -11.428 75.496 186.01 -83.418
49.497 22.909 71.353 161.78 -66.631
-3.1216 -0.74405 43.926 182.16 0
47.24 20.978 71.461 161.66 -62.093
-26.742 -11.87 34.113 196.78 -68.454
40.931 19.75 63.907 157.63 -53.344
35.936 19.669 58.086 147.53 -36.369
-7.8496 -4.5825 44.533 183.05 -61.777
-10.213 -2.558 68.26 182.81 -77.977
138.17 29.112 106.24 173.55 0
256.82 -28.439 103.75 189.98 266.26
191.28 -3.3662 109.6 182.33 260.04
-6.3777 -2.6509 50.488 181.9 0
-17.792 -8.4172 32.246 193.06 0
216.22 -3.359 93.11 181.39 0
144.88 23.466 108.36 173.22 0
192.14 -2.9266 102.4 180.96 0
108.78 45.117 98.93 164.1 0
11.509 5.6844 47.744 170.29 -52.236
264.87 -21.25 90.977 191.46 0
-32.523 -10.188 59.064 189.02 0
-24.463 -7.351 63.358 187.27 -78.859
123.79 49.704 104.67 165.22 0
134.65 12.325 99.269 177.38 0
96.584 13.681 89.296 172.63 269.67
224.7 -28.756 116.61 186.52 0
31.299 12.171 66.737 167.38 -66.482
123.77 34.526 102.53 171.49 0
88.188 33.238 88.644 163.94 -89.668
222.09 -39.931 129.89 187.44 0
24.727 11.67 55.916 164.9 -55.996
120.94 46.674 103.94 165.86 248.23
-18.919 -9.5321 32.196 195.99 -62.392
-21.166 -6.066 61.613 185.5 0
61.229 29.74 76.536 158.55 -62.948
-26.493 -12.747 42.383 192.58 -72.149
-13.772 -3.1953 66.358 180.26 0
30.24 13.398 57.762 160.91 0
23.656 10.37 60.195 167.53 0
51.868 26.902 72.157 160.12 -59.237
25.336 13.765 57.606 162.05 -51.163
48.351 22.845 72.047 160.85 -63.025
125.77 41.868 105.05 170.78 0
-6.2296 -1.7777 60.632 181.8 0
102.66 31.503 94.793 166.49 263.68
238.41 -35.701 118.18 191.59 0
-35.353 -13.153 51.564 191.32 -77.131
111.18 13.109 95.892 173.68 0
168.77 4.012 106.68 178.85 0
114.08 40.237 100.21 166.41 254.38
231.06 -38.133 127.68 192.23 0
86.386 19.527 91.137 171.08 -90.103
19.096 9.5983 53.643 164.21 -49.85
-4.5463 -1.9048 48.332 183.03 -63.824
-5.6188 -1.1375 39.494 185.27 -58.525
-13.265 -5.9527 46.146 186.29 0
102.64 9.5559 88.631 175.23 0
-37.144 -15.441 40.47 193.53 0
18.535 9.4257 50.934 167.85 -55.499
8.0628 4.6996 53.307 171.56 0
4.6071 -0.74456 78.666 179.16 0
108.42 47.659 98.278 164.7 251.49
62.943 25.412 79.829 164.11 0
145.99 10.117 100.72 176.96 263.72
-0.029407 0.46782 41.184 179.31 -57.012
68.709 24.95 82.739 165.6 0
239.34 -33.592 119.12 189.79 0
-58.832 -8.4708 82.293 182.97 -86.651
108.19 29.289 96.399 168.79 0
246.46 -10.004 96.013 183.55 0
142.49 3.1075 94.904 178.83 0
50.764 23.265 70.187 158.31 -58.507
-47.988 -10.854 75.413 186.13 0
66.267 28.898 78.459 159.74 0
34.166 12.998 73.617 171.07 0
62.358 28.948 78.161 159.73 -66.757
82.593 36.941 84.014 161.4 0
-26.703 -2.2606 82.357 182.07 -86.181
-43.764 -15.233 59.331 189.6 -79.121
28.356 12.989 54.172 155.94 -44.516
0.13989 -0.39547 67.241 179.76 0
63.071 12.271 86.22 173.12 0
-1.7519 -1.1223 53.524 181.7 0
-24.969 -8.7746 53.021 188.61 -74.693
-26.732 -3.6073 71.625 183.35 0
3.1114 1.2844 51.964 179.69 -63.293
68.781 23.052 81.257 167.15 0
-19.064 -10.966 29.169 197.54 0
54.945 7.9789 83.368 176.11 -88.08
115.22 50.755 102.66 166.1 0
134.73 18.704 102.22 173.96 259.51
-62.515 -19.769 62.065 194.34 0
253.69 -27.919 104.09 190.05 0
-25.597 -11.422 35.054 194.32 -66.729
-0.61271 -0.045718 54.126 179.76 0
-46.2 -17.52 57.285 192.14 0
-27.971 -14.729 36.077 196.96 -72.409
23.439 9.5302 63.505 172.17 -66.648
118.29 10.172 94.447 174.57 264.65
33.802 5.9846 80.26 175.31 0
120.61 52.746 102.73 166.83 244.4
212.68 -25.553 118.95 184.76 0
27.355 9.2288 70.575 174.96 -72.583
36.693 18.882 58.764 159.24 0
-9.108 -2.7743 65.099 182.79 -77.626
38.597 16.939 63.958 160.32 -55.277
88.602 35.836 90.789 164.27 -89.766
-10.655 -9.311 36.145 187.94 -59.701
26.487 11.646 61.457 164.25 -57.741
45.226 16.699 73.964 168 0
102.07 38.004 96.634 165.1 262.79
6.3133 2.7723 44.83 173.97 -52.96
47.693 24.044 67.896 155.11 -52.319
82.883 34.613 87.345 159.99 0
3.4354 -0.11822 53.216 177.01 0
73.094 12.602 87.606 172.85 -88.522
177.03 3.1025 115.82 178.62 0
73.16 30.794 83.758 162.29 -75.703
-57.677 -8.4285 82.994 181.41 0
111.04 39.219 98.915 165.58 0
8.1948 2.5476 71.707 178.78 0
78.894 18.299 86.9 172.49 -85.65
36.663 7.5166 82.525 176.82 0
-38.58 -14.824 51.166 192.36 -76.88
40.586 22.519 58.303 148.35 -41.051
92.865 37.823 89.931 163.52 0
-22.835 -8.8848 57.133 187.5 0
-27.619 -11.98 48.369 189.28 -71.677
175.42 1.7482 112.02 178.41 255.77
16.359 5.5916 69.184 175.37 0
141.4 18.222 103.68 175.26 257.92
61.585 16.836 80.137 170.27 0
71.807 28.062 84.669 162.47 0
19.957 7.0057 61.337 170.03 -62.852
197.23 -14.322 115.14 180.34 0
-30.046 -8.8454 63.858 185.59 0
204.5 -16.27 115.09 184.37 256.9
-35.861 -11.095 59.671 187.89 0
21.811 12.489 54.585 163.59 -54.092
35.894 19.623 56.626 149.22 0
-8.7109 0.19881 78.486 180.99 -83.253
117.17 44.514 100.77 166.6 0
108.62 37.819 96.452 165.2 259.59
194.07 -4.25 105.47 182.11 0
34.239 13.745 65.157 162.89 0
-22.474 -8.6625 40.235 190.98 -67.791
254.43 -7.5536 92.798 182.91 0
268.8 -10.438 90.319 185.08 268.42
86.932 2.1348 89.739 179.56 -89.536
137.02 24.311 104.08 173.85 0
236.29 -8.58 96.435 182.61 266.07
20.011 9.879 54.44 159.99 0
-31.704 -7.9459 67.994 186.22 -79.557
25.759 4.4228 83.677 178.73 -87.539
88.698 38.221 89.575 160.65 0
29.841 10.471 72.921 173.24 0
-8.3163 -2.716 51.08 185.21 0
-51.628 -17.778 60.616 191.69 0
39.805 23.14 64.172 153.11 0
75.246 22.075 85.662 168.71 0
-74.228 -25.52 73.667 192.3 0
-69.897 -19.292 70.007 194.03 0
-3.1358 -1.2595 50.34 181.29 -66.597
-10.728 -3.3337 41.653 187.12 0
22.128 8.263 64.218 170.35 0
98.539 26.017 93.146 169.21 0
96.064 35.607 91.086 163.5 267.09
14.822 4.0076 76.543 176.99 0
56.925 17.477 80.05 171.36 0
21.44 11.486 51.571 160.07 -48.249
-5.0667 -4.3986 40.604 182.38 -59.622
43.458 22.898 66.893 153.09 0
0.53759 1.9824 43.041 178.54 0
37.856 17.4 63.317 159.02 0
76.508 24.536 84.676 167.46 -83.431
204.91 -7.8232 104.62 181.55 0
-5.3739 -2.5063 50.263 184.15 0
78.048 33.148 85.379 158.62 -78.536
-30.636 -12.856 55.79 189.42 0
40.308 16.655 69.711 163.26 -61.623
-51.446 -7.4986 83.035 183.78 0
53.572 24.982 72.769 157.82 -61.79
-11.058 -4.8613 56.547 182.26 0
114.21 35.345 99.384 166.67 259.08
7.4864 5.1417 48.104 173.69 0
124.08 39.112 103.47 168.81 0
36.489 13.984 69.157 165.56 0
65.712 31.374 81.142 159.42 0
42.982 22.953 66.195 152.44 -48.939
33.804 15.486 64.634 166.48 -62.385
223.55 -35.544 125.69 188.48 258.55
15.625 10.263 48.778 165.24 0
-39.733 -12.011 65.446 190.64 0
-23.664 -11.48 45.024 191.63 0
179.61 -0.42885 115.64 178.79 0
-3.973 -2.2753 45.798 181.06 0
23.423 15.59 53.201 159.55 -47.281
128.98 24.99 102.36 172.91 259.16
1.0741 -0.16341 58.043 181.45 -68.971
86.517 32.593 87.377 165.24 -86.736
-72.711 -15.891 81.049 186.98 -87.081
56.906 22.107 78.742 164 0
106.87 35.339 96.154 167.25 259.73
84.469 28.696 89.289 165.19 0
211.74 -8.5525 100.79 182.87 263.29
123.64 37.11 103.07 168.88 0
120.67 40.675 103.56 169.36 0
43.294 23.731 63.201 153.08 0
-7.1043 -4.4137 40.786 186.77 0
225.91 -29.969 120.57 187.85 0
119.24 53.409 102.76 165.79 0
43.844 22.959 66.549 155.73 -53.598
-17.166 -4.8646 71.653 181.84 -78.917
8.9176 5.6427 47.925 171.51 -54.021
21.571 8.9093 60.472 170.42 -62.708
26.331 13.724 60.538 163.37 0
44.123 7.5246 82.154 175.7 -82.886
13.769 8.389 55.293 172.39 -61.474
41.875 21.883 62.02 153.38 0
-76.414 -17.41 82.566 189.54 0
-9.9482 -3.2961 36.357 187.77 -58.432
111.92 32.328 101.38 168.78 0
0.052135 1.0658 51.324 179.67 0
244.86 -31.384 114.81 189.97 0
23.426 11.616 53.833 163.33 -53.389
-41.481 -9.8421 73.679 186.32 0
258.8 -21.503 95.683 188.36 0
169.02 1.9162 101.73 180.18 0
52.073 20.378 78.12 165.35 0
5.39 2.5432 43.824 174.31 -54.322
-18.881 -9.6144 42.403 190.91 0
119.44 45.371 103.13 167.66 251.08
-2.7058 -2.225 47.419 180.81 0
162.55 4.4364 100.68 178.75 0
57.402 20.071 79.104 165 0
45.196 19.705 67.149 158.88 0
-13.334 -7.0434 39.497 190.73 0
14.626 8.0696 51.755 169.04 -56.143
-24.413 -11.758 44.301 190.52 -69.251
36.668 21.295 61.134 153.62 0
21.489 10.475 55.697 165.74 -54.964
37.729 18.073 67.193 159.39 -56.243
-21.06 -10.668 42.423 190.48 0
11.489 7.2403 47.734 167.13 0
18.097 8.5868 51.17 165.5 -51.864
81.833 31.462 83.815 161.95 -82.19
100.69 35.569 94.684 167.82 0
43.153 11.862 77.505 170.19 -77.648
22.134 8.2245 65.184 172.44 0
-9.9053 -1.9386 62.655 183.86 0
248.9 -26.417 110 189.69 0
149.91 21.646 107.95 175.03 253.58
56.094 26.46 72.689 157.92 -60.565
65.788 27.594 82.206 163.44 -74.505
44.322 22.397 67.598 157.65 0
63.263 27.332 78.534 162.97 0
-0.78609 0.56388 45.049 182.87 0
74.227 32.55 82.928 161 0
124.18 37.507 101.52 168.8 0
127.59 35.348 103.19 170.76 252.94
123.01 50.839 106.39 164.81 0
36.282 11.892 73.412 171.38 0
123.54 47.575 104.06 164.02 245.51
13.145 6.2733 59.01 174.46 -64.718
78.231 33.254 84.419 161.11 0
92.887 32.69 90.488 166.34 270.79
28.117 8.4702 71.15 173.72 -73.145
-21.989 -10.656 36.636 193.25 0
-86.212 -9.9029 89.541 185.11 0
-22.672 -6.1725 67.334 183.93 0
-28.588 -15.522 27.253 200.3 -67.179
218.51 -35.648 127.08 189.11 255.51
162.25 12.749 110.25 177.65 254.94
-34.83 -10.103 59.419 188.91 0
71.059 28.266 81.649 162.46 -74.988
51.527 20.946 73.412 165.29 -68.136
38.282 18.259 65.451 163.65 0
10.813 5.0217 67.062 177.71 -71.676
54.373 25.185 73.252 157.8 0
31.1 16.936 56.654 155.64 -46.415
11.612 5.0727 58.401 175.58 0
27.612 14.402 58.711 161.25 -54.084
38.839 19.114 63.258 156.32 -49.091
16.741 7.868 52.036 166.27 0
255.59 -22.368 97.999 190.68 267.65
34.404 16.691 65.397 165.51 0
-18.926 -8.5173 54.885 185.1 0
-12.817 -7.7492 42.832 189.38 -66.008
11.592 5.5892 58.111 174.09 0
-13.542 -7.4683 38.785 189.37 -63.932
93.854 38.582 90.839 162.56 268.52
9.0128 2.7382 59.453 177.76 0
127.95 22.42 100.93 174.21 0
18.963 9.5215 51.348 165.96 -49.94
-31.76 -13.086 36.531 196.96 0
178.07 0.081985 115.02 179.3 253.57
-53.756 -15.057 72.041 190.12 -83.777
-21.443 -7.5075 55.22 184.9 -73.6
38.264 15.412 72.297 170.09 0
-30.771 -8.3254 68.232 186.19 -80.666
59.308 18.673 81.247 170.56 -80.481
-85.153 -22.585 87.989 189.19 -89.066
-60.335 -14.327 76.5 187.9 0
129.34 48.308 105.8 167.05 246.72
121.6 45.867 104.27 166.02 249.27
218.42 -16.196 110.37 183.11 261.39
34.474 19.402 58.295 149.8 0
-49.522 -16.171 64.101 190.37 0
255.01 -20.766 98.654 187.77 0
-18.995 -6.0361 49.962 186.01 0
17.96 9.2086 52.988 166.77 0
177.58 1.6745 110.9 179.53 257.63
-71.111 -23.056 69.523 193.44 -85.258
-1.3762 0.46507 44.377 180.5 0
15.708 5.7434 56.701 173.63 0
118.45 38.835 99.984 167.81 0
-24.652 -10.483 51.144 187.72 -72.185
8.2013 3.014 57.069 177.5 -65.722
-5.6217 -3.4521 37.964 184.41 -56.758
42.638 21.825 66.725 153.47 0
-87.627 -2.4468 89.733 181.3 0
-9.5832 -2.2519 59.426 182.18 0
113.35 36.945 98.532 166.31 258.79
155.92 18.511 110.04 177.59 252.21
-11.65 -6.4516 39.785 189.52 0
55.698 26.623 74.335 156.89 -62.713
117.42 40.065 101.18 168.17 0
6.5552 3.8174 44.168 176.32 0
215.94 -26.81 120.85 185.85 0
71.058 32.308 81.133 161.91 0
3.0199 1.2732 48.137 178.1 0
132.93 42.605 106.58 169.93 248.02
39.243 21.521 62.215 155.77 -45.84
235.57 -28.422 115.11 190.21 0
-24.608 -13.304 28.088 199.53 -65.303
-28.859 -10.908 54.078 187.87 -75.316
-72.89 -21.087 75.049 193.02 -85.657
192.32 -7.6224 111.61 182.28 0
18.189 7.0157 62.69 173.13 0
22.208 10.221 61.338 172.19 -63.272
82.022 35.874 86.083 160.94 -83.981
-45.337 -16.064 55.92 192.82 0
-16.33 -7.641 40.811 190.14 -66.195
42.375 23.438 64.607 153.96 -47.474
66.19 4.618 86.456 178.27 -87.463
39.63 21.288 64.64 153.84 -46.742
79.589 29.544 86.827 164.18 0
33.699 19.296 58.148 148.87 0
77.253 21.285 85.959 168.91 -85.265
-16.931 -8.7566 30.376 197.44 -61.407
-6.6449 -4.0455 42.89 185.12 -61.11
126.38 53.1 106.91 168.04 243.35
42.733 24.227 68.003 154.78 -49.176
91.436 27.798 90.461 167.37 0
54.123 17.279 77.694 167.44 0
25.829 12.245 55.568 164.76 -53.325
243.84 -34.398 114.48 191 263.69
-21.003 -5.7111 66.202 183.86 0
-25.683 -9.5454 54.507 186.9 -74.124
-24.962 -12.956 31.543 195.75 0
25.462 8.0922 69.174 172.84 0
-4.308 -2.7049 40.927 184.93 -58.234
-16.7 -10.86 31.525 195.35 -63.496
121.17 27.457 99.588 172.08 0
-57.531 -12.351 77.749 186.09 0
-1.6306 -0.0056528 73.685 180.04 -80.686
204.25 -3.524 96.839 183.59 265.68
39.625 12.746 72.069 169.36 -72.068
-2.4402 -1.6153 55.304 182.84 0
-50.399 -18.777 55.49 193.89 -78.611
-61.327 -20.507 68.594 191.89 -85.919
57.201 18.153 78.839 168.23 -76.932
219.81 -13.212 105.01 184.15 0
11.518 6.362 46.601 170.01 0
259.8 -22.827 94.318 188.3 0
-4.5309 -2.6447 46.566 183.17 -61.139
83.779 19.012 88.862 172.28 -87.981
46.628 15.893 75.778 169.95 -77.778
-28.748 -13.712 39.814 194.38 -69.977
130.1 24.988 101.17 170.58 0
31.423 16.811 61.978 163.53 -58.119
65.427 27.092 81.404 162.59 -73.191
-59.107 -20.072 62.999 194.04 -82.219
258.75 -25.525 97.807 191.33 0
56.2 21.152 76.857 166.17 0
126.2 48.682 106.62 167.75 0
106.96 3.622 91.575 178.46 269.83
194.77 -7.5849 113.36 182.57 258.68
-26.885 -12.59 46.162 191.91 -73.389
6.5874 1.5687 53.589 178.35 0
169.21 5.094 109.23 179.77 256.25
109.01 46.559 98.266 161.81 0
6.1228 3.3768 46.432 175.22 -57.866
-52.187 -14.79 65.229 190.93 0
223.55 -42.513 130.96 189.44 0
-8.7038 -0.22182 74.184 181.77 -79.203
129.83 45.513 105.93 169.58 0
36.734 15.638 64.644 162.64 -54.608
2.8978 3.2375 44.244 175.55 0
142.65 30.817 108.07 172.98 0
21.451 11.147 60.877 169.26 0
71.06 23.791 82.191 162.35 -79.378
10.345 4.0927 48.434 172.14 -53.818
253.59 -27.057 104.26 191.27 266.35
265.56 -9.1735 90.37 183.38 269.23
169.43 5.6969 111.25 178.92 256.1
36.419 15.157 65.617 166.47 0
13.96 6.8907 57.802 173.58 -61.271
114.45 11.497 94.462 174.34 0
77.42 28.663 86.736 164.72 -83.564
101.52 16.182 91.555 172.86 0
-24.959 -9.9639 57.582 185.99 -75.102
132.67 37.758 104.49 168.75 250.94
17.419 10.682 50.807 161.75 0
106.51 24.225 94.32 169.1 263.98
156.98 8.5089 102.4 180.12 262.82
-50.525 -17.784 55.993 193.3 0
115.55 40.302 98.534 167.9 0
7.18 1.3076 62.304 180.42 0
-86.902 -22.296 87.069 192.25 -88.864
-12.381 -1.3922 73.25 181.85 -80.53
6.7895 0.55054 53.857 175.85 0
149.79 18.7 106.84 175.62 0
31.451 15.852 65.189 164.96 0
-25.146 -7.185 67.536 184.72 0
6.147 2.9743 46.727 176.2 0
4.7648 1.7544 55.565 176.55 0
-75.208 -17.385 83.412 188.35 -88.866
-20.877 -10.948 47.153 191.72 0
98.034 38.592 94.164 164.54 263.21
93.717 38.895 90.281 160.86 0
13.566 5.9721 60.396 174.23 0
39.883 20.928 61.396 151.2 0
-16.834 -9.0552 33.977 195.11 -62.581
59.908 25.822 76.829 160.57 0
50.551 25.153 68.773 154.37 0
23.394 9.8718 56.646 164.88 -54.495
-25.916 -10.424 39.39 192.85 -67.402
35.747 17.651 63.319 160.65 0
-19.428 -9.4533 31.589 195.01 0
-27.338 -13.996 32.264 199.44 0
-8.7982 -4.8856 45.926 185.69 -65.634
133.54 23.617 101.82 173.83 259.45
79.682 13.147 88.306 174.71 -89.292
129.91 40.282 105.07 169.63 0
87.543 35.871 88.821 161.18 -86.82
-7.3592 -3.2359 37.652 186.12 -58.482
83.047 23.43 88.147 168.49 0
225.09 -15.302 104.98 184.05 0
-18.625 -11.013 29.304 199.09 -61.359
109.45 12.523 92.105 173.94 266.37
254.06 -28.972 105.9 190.37 266.46
128.73 47.89 105.45 167.27 0
161.56 17.977 112.12 175.94 252.17
119.57 48.836 101.74 166.13 0
238.24 -24.108 109.2 188.68 0
122.21 45.192 105.1 166.9 249.25
-29.826 -9.3065 60.884 187.7 0
35.218 19.248 58.864 154.47 -45.076
-31.765 -7.4895 64.372 186.1 -79.125
160.48 1.2571 94.945 178.81 267.68
8.529 4.0737 45.762 172.11 -53.491
50.565 16.254 78.751 169.88 -77.594
31.651 16.838 60.877 156.64 0
132.19 31.017 105.21 171.3 0
-20.097 -7.7046 53.623 187.71 -73.918
74.383 25.933 85.125 165.83 -81.789
183.63 -1.8917 105.62 182.25 0
-12.206 -4.8711 51.124 187.26 -68.733
69.283 30.089 78.568 158.76 -74.569
240.94 -16.579 100.79 186.54 0
65.654 31.209 79.36 156.17 0
50.338 26.126 70.839 155.23 -55.151
179.69 0.78509 112.05 181.72 0
20.288 9.7193 54.288 163.97 0
-19.388 -7.0782 50.864 185.33 0
-83.246 -22.13 85.793 190.95 0
6.4676 2.2485 58.061 175.46 0
70.907 24.564 84.711 164.03 -80.487
-4.0283 -1.5281 36.917 183.69 0
-24.448 -2.4285 79.337 182.44 0
-49.135 -17.604 54.539 191.46 0
21.959 9.9799 63.313 169.31 -62.011
199.03 -18.525 122.07 184.03 0
95.623 26.709 92.001 166.02 269.6
67.56 27.91 80.343 162.03 0
172.57 3.2075 96.898 178.26 0
18.067 8.5445 54.674 165.48 0
-38.196 -15.514 43.366 192.58 -75.234
58.168 18.857 80.873 169.44 -79.819
88.075 39.452 88.497 161.51 -88.618
93.965 3.8311 88.775 176.71 269.96
12.222 5.5479 58.93 173.93 0
99.912 40.992 94.619 160.87 0
-33.698 -15.639 47.596 192.45 -77.29
111.35 38.613 98.729 165.66 257
42.825 21.793 63.814 154.13 -44.347
84.727 36.981 87.466 159.01 0
106.99 30.075 94.81 167.27 0
-50.52 -15.672 69.128 187.79 -80.862
95.318 41.171 91.53 161.26 0
60.541 29.352 77.032 156.33 -62.712
46.701 14.312 78.96 170.39 -77.928
-71.623 -21.644 76.848 191.43 -86.937
33.521 11.162 72.981 171.84 -76.39
56.992 20.686 78.918 168.15 -75.199
96.056 37.019 91.667 162.67 0
131.53 35.723 102.88 172.12 252.86
134.04 13.344 98.725 174.87 263.7
24.945 11.119 68.946 171.02 -69.344
-51.671 -17.169 58.195 190.93 -80.1
104.05 44.34 97.371 162.96 255.86
186.25 -4.5711 120.12 180 254.01
12.919 5.4088 47.701 166.31 0
-32.474 -13.217 54.088 191.19 0
-6.6578 -1.229 77.806 182.23 0
-19.078 -10.419 29.467 196.49 0
-24.424 -10.565 36.232 195.59 0
43.129 16.206 73.687 167.36 0
27.962 15.184 55.674 155.2 -47.22
180.89 0.22149 110.27 181.91 0
81.336 27.601 87.799 163.76 -85.926
-87.747 -21.681 89.42 190.57 -89.248
105.07 36.78 95.611 165.51 260.72
45.17 11.098 80.944 170.5 0
164.1 10.824 109.89 177.66 0
-14.534 -3.0735 64.205 181.96 -75.96
-18.986 -8.1068 55.03 185.75 0
48.871 23.427 71.017 158.76 0
43.846 21.468 69.078 161.19 -61.669
-33.259 -17.66 34.933 198.48 -70.282
63.122 28.71 77.765 162.21 -69.37
-15.087 -9.3239 33.85 194.05 -61.948
88.034 32.479 88.799 165.79 -87.422
54.73 25.321 74.769 159.46 -66.015
30.39 17.654 58.781 159.86 -53.32
0.52336 0.26098 52.107 179.87 -63.383
37.102 20.487 59.203 148.28 0
59.757 13.562 82.941 173.64 0
26.291 11.027 63.537 166.2 0
-8.6861 -4.9946 49.241 184.37 0
219.87 -35.893 125.56 187.84 0
70.064 30.321 82.701 158.88 0
31.484 18.185 60.13 156.73 -51.722
54.338 23.027 73.147 159.89 0
20.324 7.9762 60.465 171.2 0
-5.6336 -3.8001 38.905 187.06 -58.325
123.63 59.369 105.72 165.78 0
-18.885 -4.4941 61.976 186.08 0
12.288 4.2352 72.308 177.55 -75.457
110.93 29.746 99.155 170.51 0
24.366 13.18 54.593 161.3 -52.033
248.73 -26.835 105.17 188.65 265.75
35.781 19.375 60.579 155.11 -46.348
1.0652 -0.34833 52.578 181.7 0
87.118 38.063 89.144 159.1 -87.554
-15.452 -11.307 31.747 194.15 0
-55.806 -3.2785 88.306 180.9 0
26.57 13.537 59.153 165.23 -55.927
-11.26 -6.2373 45.781 186.45 -66.339
30.161 0.57966 87.64 178.83 -90.434
269.29 -21.416 90.042 189.38 268.88
150.01 23.246 108.62 174.31 254.72
-16.788 -4.265 66.481 182.54 -78.48
182 -1.5474 94.95 178.8 265.83
43.963 16.257 71.88 166.31 0
81.368 34.918 87.92 159.95 -82.365
258.62 -23.835 97.81 188.76 0
-30.288 -13.163 36.432 195.71 -71.405
113.51 26.105 95.316 169.42 263.18
150.71 13.649 103.83 176.94 0
-22.7 -10.398 50.255 187.85 0
145.39 18.053 103.4 174.23 0
-21.995 -11.272 31.091 198.18 0
24.939 14.585 58.991 158.93 -50.761
101.89 21.395 95.245 171.7 0
-39.018 -7.9562 76.573 184.68 0
69.51 21.064 84.206 169.07 0
55.662 20.213 78.506 167.08 -75.004
167.11 7.0362 108.56 178.95 0
47.175 25.357 66.491 153.93 -47.387
49.732 21.142 71.697 165.09 0
136.31 7.2715 95.25 177.61 0
24.084 12.489 57.971 166.6 0
44.24 14.493 77.639 171.16 0
49.924 9.2816 82.343 176.56 0
-11.371 -5.2973 43.219 185.34 -64.782
100.36 43.15 94.867 163.6 259.81
71.191 31.933 82.511 158.71 -71.261
120.71 43.358 104.15 166.87 0
246.96 -14.454 96.877 185 0
38.616 21.108 58.407 146.23 -37.023
-2.4675 1.0543 67.792 180.96 -76.245
28.017 1.9769 82.589 177.73 -84.959
26.706 12.088 62.953 171.23 0
-14.451 -7.0319 42.432 190.34 -65.198
60.789 16.182 81.341 169.1 0
-22.088 -8.5179 60.325 185.51 -75.587
98.241 36.087 92.087 163.44 0
-30.455 -15.098 34.033 197.08 -71.277
-39.448 -11.002 60.813 188.69 0
109.63 48.121 100.24 163.29 251.33
-13.258 -5.6513 44.272 186.33 -64.223
38.064 12.496 72.232 169.34 -72.64
15.939 7.2348 51.014 168.07 -52.514
27.561 13.657 56.072 158.75 -45.985
9.2005 3.9879 60.494 176.9 -68.482
107.8 17.647 93.716 172.89 265.78
3.0099 1.047 48.659 177.68 0
229.67 -34.403 119.67 188.06 0
22.446 11.986 56.393 163.63 0
80.859 33.564 86.478 161.92 0
195.31 -14.672 120.98 180.51 253.83
16.902 6.3377 59.884 171.02 0
107.54 32.505 96.338 171.08 262.38
58.419 22.527 76.794 163.73 -70.109
25.067 13.398 55.447 160.85 0
-59.502 -18.563 65.88 191.84 -82.797
-28.959 -12.911 43.904 193.7 0
32.254 14.305 62.201 160.7 0
27.216 9.3028 68.375 172.47 0
25.584 15.96 56.015 160.55 -50.357
-20.755 -8.2329 45.32 189.79 -71.121
115.07 48.62 99.935 165.58 0
141.81 13.597 99.445 176.75 0
195.19 -14.04 119.84 183.84 0
97.072 26.614 93.117 168.36 0
-1.8682 -0.64867 61.061 182.03 0
33.267 17.41 55.705 149.23 0
-25.82 -10.905 46.149 190.21 -71.688
-25.55 -12.385 29.124 198.4 0
216.55 -29.885 122.85 188.23 0
123.48 31.54 102.8 171.21 255.86
202.1 -15.409 114.07 185.23 0
56.779 14.928 79.192 170.39 0
194.72 -7.7832 110.89 182.61 259.71
-7.4992 -2.0621 68.711 182.71 0
127.62 38.471 103.82 170.84 0
250.55 -19.229 98.338 186.43 267.23
177.23 0.18785 97.627 180.22 263.99
66.281 20.072 82.428 169.89 0
70.11 26.625 82.305 161.46 0
253.36 -21.856 99.396 188.74 0
25.155 9.4236 67.539 170.85 0
11.27 5.3257 47.926 170.87 -50.976
-15.334 -5.9902 40.388 189.72 -64.509
122.72 50.097 105.75 166.08 0
27.853 11.791 59.583 165.75 -58.359
181.23 -0.52827 111.53 181.35 255.29
52.499 24.58 71.117 156.55 0
-1.0326 -0.80544 47.83 178.08 0
15.546 8.7926 50.804 166.52 -51.057
101.71 40.096 95.916 162.88 0
-25.421 -11.522 33.266 197.6 -64.413
-0.51848 -0.98707 53.883 181.59 0
141.64 12.744 101.83 176.11 0
-4.3131 -2.9067 48.427 182.81 0
27.388 11.329 71.858 172.84 -74.897
-4.5249 -1.1963 44.973 183.17 -62.42
249.44 -15.565 94.25 185.44 0
38.638 17.35 68.063 162.63 0
82.88 33.631 87.152 162.77 -84.488
12.939 6.3221 49.909 167.03 -49.237
3.7634 1.1587 72.461 179.07 0
57.374 21.261 77.159 167.1 -77.525
159.42 7.4604 103.45 177.4 263.28
30.126 17.135 56.221 153.78 0
-20.378 -5.2601 59.857 184.6 -75.915
245.01 -25.285 106.14 187.74 0
13.918 6.2556 57.623 173.57 -63.585
26.953 13.098 55.501 154.58 0
28.295 14.846 61.048 163.09 -54.891
38.362 20.309 61.239 152.84 0
69.934 31.756 82.028 156.64 -69.595
75.735 34.487 81.968 157.58 0
18.874 5.1263 70.201 175.82 0
66.813 27.066 81.283 161.61 -75.137
115.77 47.799 101.61 164.27 0
44.958 19.691 68.625 161.89 0
105.59 19.862 93.314 173.16 265.87
-39.062 -12.401 62.905 188.21 -79.236
19.25 6.9686 66.428 172.81 -71.191
15.537 7.7183 51.11 168.39 -52.753
54.902 25.556 71.693 156.29 -55.63
60.612 24.211 76.65 163.76 -74.014
226.14 -38.366 129.04 190.67 0
143.74 17.195 104.57 174.99 257.06
110.52 29.892 97.065 169.37 262.14
13.862 5.8803 55.78 170.76 -60.535
-73.342 -21.858 77.111 192.52 0
213.26 -24.93 118.7 185.29 256.82
87.99 36.737 88.332 161.7 -89.13
58.092 26.854 72.808 155.32 0
9.1123 3.9175 49.911 171.9 0
-10.754 -2.4216 69.965 182.69 -79.841
17.342 7.2566 64.567 174.39 -71.462
241.04 -26.664 110.37 188.89 0
7.6695 1.4819 53.812 177.13 0
-10.272 -5.617 39.622 188.01 -61.1
37.425 19.018 61.226 153.15 -45.106
70.127 17.2 83.974 172.62 0
16.246 5.3329 65.89 173.68 0
-3.7362 -2.4998 53.847 182.54 -66.72
-15.167 -7.5468 52.991 185.8 -71.175
34.284 11.895 72.763 171.79 0
69.956 31.417 81.861 159.62 0
70.61 30.086 82.21 157.43 0
62.217 25.62 75.754 157.95 -67.888
2.7767 2.6364 53.951 177.84 0
-9.4633 -4.7532 61.927 183.62 0
-12.964 -7.2515 36.617 192 -62.549
1.6713 0.709 55.452 179.26 -64.538
-41.48 -14.628 51.199 193.42 -77.438
120.66 39.901 102.64 168.55 0
14.371 6.3749 55.059 173.91 0
-1.4796 0.18279 50.849 182.95 -64.092
156.78 16.914 109.4 176.36 0
53.313 8.7946 83.152 174.5 0
45.332 23.766 67.396 155.63 0
-9.516 -4.311 71.06 181.68 -80.161
176.48 1.3608 103.38 179.7 0
-29.005 -14.167 40.052 193.41 0
17.014 9.2921 49.06 165.17 -48.256
-44.601 -12.752 66.542 189.67 -81.028
0.49015 -0.2981 45.874 179.18 -58.864
106.09 44.326 97.436 160.31 252.27
-24.744 -5.6267 74.449 183.5 0
259.04 -13.805 92.835 183.77 268.6
24.326 13.284 56.402 163.03 -52.27
114.69 7.0282 91.268 177.82 0
23.931 10.322 56.509 166 -55.216
54.029 11.264 81.418 172.08 -83.488
4.3635 -0.74467 64.892 177.58 -72.549
196.77 -11.347 114.04 183.5 256.28
41.256 15.549 71.427 167.79 0
112.4 45.998 98.44 163.15 0
57.97 11.272 82.81 173.05 -83.722
-79.587 -20.904 80.961 193.75 -87.904
162.93 5.7587 101.67 178.6 0
50.165 15.696 77.456 166.08 -74.263
104.36 40.508 96.744 161.53 259.52
55.143 24.86 73.355 158.09 0
107.81 35.678 96.675 167.7 0
217.77 -21.688 114.5 186.1 260.97
93.424 35.084 89.937 165.44 0
49.12 22.303 73.137 162.89 0
-4.2993 -1.0858 72.686 180.08 0
38.692 15.937 68.788 165.31 0
-67.522 -6.4882 86.179 183.4 0
136.6 39.636 107.79 170.96 0
110.94 22.235 97.502 170.49 0
44.497 13.869 72.315 170.33 0
52.804 26.795 71.313 157.08 0
57.79 26.287 75.671 161.1 0
166.46 11.491 112.35 178.69 254.95
140.26 23.072 104.42 172.93 0
87.034 32.668 87.981 162.9 -88.722
248.4 -18.071 99.498 186.24 265.51
31.075 6.7498 77.918 175.72 0
84.556 37.734 85.872 158.87 -85.628
207.23 -8.8943 102.87 181.14 263.1
41.727 15.705 71.205 168.32 0
31.016 15.308 55.935 155.95 -44.373
-39.651 -6.634 78.128 183.57 -83.548
16.289 5.7758 64.295 175.95 0
25.723 12.299 55.684 163.11 0
-29.864 -16.001 40.164 193.42 -71.586
35.443 20.662 59.129 147.26 -37.199
55.144 26.51 73.681 157.44 -58.862
-0.055318 2.058 51.625 179.01 0
42.074 22.373 64.396 151.28 -44.131
116.35 22.288 97.352 173.65 0
-21.017 -9.2963 29.797 195.83 -63.789
222.35 -24.697 114.98 188.54 259.08
43.151 23.28 67.713 158.01 0
-10.294 -4.1877 38.346 186.77 0
30.894 15.377 58.571 155.18 0
118.34 11.712 93.368 178.04 0
-29.513 -14.444 41.509 192.88 0
76.172 19.507 86.975 169.49 -86.85
105.84 42.102 96.333 162.31 0
120.62 50.952 103.86 164.31 247.42
-37.413 -15.395 40.034 194.28 -74.998
-25.16 -13.007 31.037 198.34 -65.067
36.525 14.995 68.39 167.6 -65.63
265.38 -16.647 93.297 188.32 0
61.65 27.519 74.865 157.91 0
94.465 40.743 92.476 161.73 264.55
142.96 3.6651 92.525 176.97 0
51.941 3.1649 86.249 178.19 0
-30.248 -12.305 38.356 195.08 0
-30.35 -9.9018 56.129 188.47 0
42.322 18.947 70.506 162.81 0
265.82 -16.891 92.683 187.92 267.25
69.265 29.781 81.16 161.09 0
7.9171 3.012 60.977 177.63 0
244.13 -21.71 102.1 186.79 0
96.007 23.079 90.621 172.66 0
48.462 19.828 70.136 162.61 0
137.79 16.767 101.96 177.7 260.01
38.54 9.914 76.5 171.22 -78.104
89.633 38.737 89.702 162.66 0
-37.48 -11.577 56.815 189.19 0
11.842 3.9439 64.795 176.25 0
-22.707 -11.288 28.322 201.64 0
-24.376 -9.1487 46.879 189.29 -71.142
-79.541 -1.1155 90.74 180.45 -89.47
21.672 4.4983 77.569 176.16 0
45.809 23.864 68.595 156.09 -54.523
20.248 11.787 59.807 170.27 -61.342
105.16 20.247 95.167 172.41 0
124.2 38.336 104.04 169 253.15
20.867 8.5058 57.967 169.59 -61.094
-27.605 -14.621 32.059 195.43 0
223.55 -21.957 111.37 184.92 261.28
112.11 39.735 99.122 167.35 258.21
-12.992 -3.6843 55.602 185.67 -69.029
245.48 -27.244 106.93 190.08 264.35
259.84 -24.498 99.096 190.68 0
134.18 20.408 101.2 173.76 0
149.1 28.995 109.16 175.12 250.86
255.34 -10.03 92.239 182.12 268.01
90.216 37.02 89.653 165.6 0
113.21 25.804 97.008 171.49 0
123.64 13.663 97.719 173.64 265.03
76.741 21.643 84.544 170.27 0
251.34 -25.921 101.48 188.58 0
23.358 7.8735 54.057 165.23 0
60.577 27.354 75.14 158.43 0
47.186 14.715 77.852 168.93 0
4.9112 2.5101 73.028 178.14 -79.7
120.57 52.005 105.78 164.8 0
81.122 35.259 85.781 162.08 0
25.89 16.64 56.397 156.09 0
201.82 -19.655 119.63 183.21 256.47
-10.811 -4.2913 52.037 183.37 -69.368
109.86 46.737 98.274 163.12 252.23
-46.792 -15.519 58.458 192.14 0
123.26 7.3411 93.865 176.39 0
-24.981 -12.59 41.368 191.72 0
34.601 12.794 71.131 171.66 -72.775
144.36 10.424 99.606 176.72 263.19
150.51 2.8135 97.237 179.12 0
-6.682 -6.5453 39.999 185.05 -59.407
74.774 30.953 84.295 164.03 -77.675
-2.0886 -0.27882 67.802 181.43 -76.422
62.495 14.746 80 172.78 0
-33.668 -12.766 48.151 189.98 -75.013
157.63 19.638 111.65 175.99 253.09
83.214 33.675 86.791 162.87 -85.027
12.97 7.744 50.156 169.76 0
-26.321 -7.8664 63.628 184.96 -79.613
146.28 21.742 105.88 175.48 0
221.79 -35.292 122.68 189.12 259.17
6.7819 3.1025 48.997 176.32 0
104.54 41.897 97.754 162.9 0
-66.602 -17.906 71.001 189.55 -85.437
55.183 8.2208 85.392 174.9 0
189.51 -5.3903 113.51 181.52 0
122.83 51.272 103.43 166.83 0
26.861 15.005 57.019 159.73 0
49.724 25.939 70.514 153.53 -52.906
30.75 7.9632 76.084 175.12 -78.515
86.141 23.869 87.739 168.03 -87.332
-57.797 -18.904 67.695 189.79 0
216.27 -37.478 128.91 186.98 0
27.212 9.4157 65.541 169.8 0
45.369 21.201 68.181 161.67 -61.153
37.254 18.482 62.754 159.13 -51.534
-12.748 -7.3299 36.666 190.2 -63.465
36.867 17.276 65.468 163.58 -60.885
-39.052 -13.279 54.631 189.04 -76.457
228.08 -3.9446 94.873 180.47 0
201.4 -23.62 121.59 184.3 0
-12.194 -5.9877 36.796 191.16 -58.331
33.439 16.599 61.519 158.35 0
106.67 10.634 92.215 176.4 268.48
21.276 2.4562 76.572 178.22 -82.334
77.35 33.912 84.037 159.83 0
225.72 -32.963 122.99 188.22 259.99
20.859 1.8764 83.932 179.77 0
25.339 10.744 59.985 166.37 -58.962
128.26 41.077 105.73 171.24 248.86
232.65 -34.277 122.83 188.33 261.75
9.9434 4.0993 57.669 176.37 0
131.85 46.761 107.57 168.97 245.9
27.921 11.637 62.218 165.3 0
67.437 16.964 82.053 171.27 0
76.904 36.361 85.135 158.78 -76.03
81.742 20.804 87.465 169.83 -88.394
41.753 22.484 63.092 154.48 0
110.19 46.294 101.81 162.88 0
81.509 37.149 85.788 160.53 0
93.621 16.498 91.025 171.81 0
130.27 31.306 104.7 172.52 0
270.21 -16.537 90.77 187.96 0
-1.4251 -0.51672 46.31 179.28 0
24.027 8.9318 63.588 171.38 -64.841
20.486 11.27 58.56 166.73 0
12.91 5.7768 63.952 175.62 0
37.035 11.584 77.633 174.11 0
-17.191 -9.0631 33.3 191.9 -65.502
26.531 15.564 54.936 153.37 0
36.317 18.369 66.795 160.34 -58.073
185.74 -0.18439 93.973 178.77 0
45.886 9.9357 81.81 173.6 0
2.2758 3.6044 42.761 177.45 0
-0.60123 1.6102 44.417 178.02 0
25.436 10.625 59.63 166.37 -59.448
92.038 16.986 90.451 171.74 0
105.11 46.182 96.399 161.46 0
-66.973 -9.2803 82.339 185.78 0
140.46 11.207 98.377 176.05 261.31
116.56 50.215 101.97 163.08 249.58
96.277 31.744 91.794 165.46 266.8
179.17 0.60195 107.09 180.19 0
33.927 16.882 59.791 157.09 -49.748
187.09 -8.5459 118.09 182.58 254.28
144.22 20.017 100.63 175.95 257.91
-41.159 -12.891 63.261 190 0
30.577 11.146 71.496 173.64 -75.056
131.78 19.898 98.46 173.64 0
-33.679 -5.9053 71.236 183.48 -81.385
221.83 -23.282 114.71 186.4 259.84
-32.17 -15.158 40.247 194.18 -70.554
77.672 32.982 84.513 160 -76.956
101.69 26.41 92.447 169.63 265.29
10.402 5.5267 49.231 170.9 0
266.2 -6.479 89.415 182.33 0
202.75 -4.0637 103.67 182.86 0
5.9354 1.8978 51.396 174.29 -60.603
5.1851 2.6023 68.596 177.92 -74.519
173.35 2.1424 111.22 178.1 257.06
97.847 41.436 93.932 162.19 260.38
231.86 -16.529 102.41 184.76 263.45
93.022 40.498 90.822 162.33 266.88
14.883 2.5513 80.061 177.07 -81.735
65.267 25.793 79.139 163.1 0
42.107 18.346 67.071 163.28 -62.021
52.085 27.747 69.104 154.79 -55.572
49.125 23.294 69.661 157.3 0
-16.279 -9.3387 43.017 188.05 -69.097
101.59 44.408 96.626 163.22 258.88
68.581 27.583 80.365 162.71 0
-2.5059 -0.53447 58.872 181.78 -69.524
59.437 26.129 76.01 160.82 0
147.83 10.175 101.56 177.61 261.88
-26.933 -7.9668 62.204 186.32 -79.191
46.793 20.403 71.775 166.83 0
99.735 36.479 94.076 163.08 0
43.51 24.262 64.12 149.79 -43.802
3.7507 1.8528 48.442 176.61 -62.457
106.29 39.761 98.138 164.86 257.67
103.47 36.991 97.7 166.8 260.28
-13.936 -6.7073 34.083 192.57 0
34.776 17.681 59.311 149.32 -38.403
4.2985 0.021122 62.591 179.78 0
-1.911 0.15657 41.981 183.01 -59.978
32.805 15.225 57.785 156.56 0
120.05 40.234 102.25 168.98 0
-2.1562 -1.1828 54.73 179.59 0
33.149 8.9471 71.495 171.85 0
44.473 25.029 66.563 152.71 -44.687
121.64 31.56 100.79 171.03 257.16
-62.649 -15.566 77.657 188.6 -85.986
19.825 8.5519 64.643 174.36 0
48.557 9.1935 82.228 174.47 0
3.8597 1.9714 46.075 175.49 0
11.308 2.0429 59.448 177.6 -66.649
-15.755 -10.14 34.144 192.01 0
33.527 19.199 54.679 149.93 -38.891
101.47 28.508 92.697 169.2 0
-19.015 -10.458 39.161 191.92 0
163.72 4.8429 105.9 180.58 0
120.26 55.292 104.34 165.03 243.92
-18.977 -10.318 28.666 199.42 -62.627
233.64 -13.556 100.96 185.24 265.1
23.407 10.814 53.608 158.35 -47.551
30.234 10.669 68.383 170.25 0
162.17 3.3136 96.025 179.05 0
-6.9372 -2.5916 41.325 183.5 0
-11.721 -7.2486 40.546 187.95 0
91.808 39.477 91.296 161.05 268.46
-37.067 -14.814 51.784 191.79 -75.954
140.13 39.129 110.14 171 247.33
28.546 14.972 62.389 163.78 0
109.48 42.873 98.902 165.62 0
23.467 13.749 52.973 156.14 -44.648
36.934 9.5991 77.464 173.97 -80.245
13.793 1.8498 84.62 179.59 -87.866
223.25 -20.708 109.26 184.73 0
29.832 17.329 60.743 159.66 0
32.84 17.458 60.378 153.38 0
16.521 6.0038 61.886 173.27 0
53.556 23.399 76.083 162.62 -64.976
114.33 47.947 99.335 163.69 250.6
-2.6305 -0.39693 55.945 180.52 -66.255
126.86 41.335 104.37 169.82 251.49
58.16 23.73 78.347 163.43 0
185.52 -3.5454 113.15 181.14 257.43
53.531 23.545 74.663 158.9 0
35.062 15.318 59.748 153.19 0
34.011 20.886 57.055 150.1 0
-18.429 -5.0184 60.046 185.22 -74.464
206.21 -13.035 110.8 182.99 0
49.996 23.389 71.654 162.49 0
3.1729 -0.85216 50.301 179.09 0
90.058 38.323 92.509 162.93 0
-1.3789 0.98049 62.162 180.91 -72.675
-52.979 -11.982 72.671 185.66 0
19.88 8.8288 60.134 168.66 -62.297
107.76 48.455 98.865 164.27 251.72
14.071 4.8341 67.817 176.39 0
100.03 32.565 92.813 164.6 0
-81.323 -21.735 83.237 191.23 -87.882
-31.02 -13.899 46.173 193.18 -74.32
-32.391 -10.772 58.065 187.59 0
-76.232 -18.899 82.262 190.21 -87.387
27.813 5.9904 76.589 175.92 -79.524
10.897 4.1467 46.809 170.64 -52.702
-77.781 -10.006 85.254 185.82 0
-11.77 -4.9703 50.921 183.84 0
-10.215 -4.2859 41.539 185.91 0
172.81 4.0633 108.82 177.51 256.21
38.529 22.728 58.471 148.63 0
23.633 12.952 55.254 158.22 -47.258
33.552 17.129 60.206 154.99 -46.245
129.11 49.384 107.53 170.34 0
176.72 3.4465 108.29 178.52 256.86
65.569 24.113 78.958 163.69 0
44.122 23.362 67.818 155.72 -52.593
-79.934 -17.162 84.181 187.81 0
202.2 -20.21 121.14 184.33 0
-37.026 -16.296 48.533 192.32 -74.841
-32.303 -8.0847 67.034 184.12 -80.171
9.2414 4.5076 45.922 173.06 -52.87
13.279 5.0896 61.916 174.33 -67.094
131.83 18.807 101.29 172.73 260.17
243.19 -10.756 97.972 183.89 0
1.3555 0.56768 62.44 178.18 0
23.205 10.734 58.159 165.13 0
33.092 17.229 56.404 154.45 0
88.565 37.468 88.047 159.14 0
36.858 18.849 61.897 151.64 0
-44.25 -15.897 54.139 192.74 -80.236
-69.998 -23.005 68.413 193.18 -85.782
-21.705 -9.9361 31.733 194.81 0
-10.033 -6.1879 48.61 185.03 -67.249
214.42 -17.056 107.48 184.72 0
-79.609 -16.877 86.242 189.31 0
-3.593 -0.30792 65.99 180.21 0
159.52 17.151 109.79 177.34 0
7.6568 0.12726 78.676 178.16 0
-1.6572 0.10891 42.602 181.38 0
-5.8109 -0.26908 43.496 184.05 -61.793
-25.047 -10.625 32.043 196.03 0
-7.632 -2.4936 36.618 188.19 0
53.625 25.467 69.964 154.96 -51.833
-37.871 -11.137 67.954 185.73 0
110.87 14.776 94.377 173.85 265.65
36.806 17.89 63.491 160.48 0
178.4 2.3505 112.92 179.45 255.31
41.197 12.042 75.185 171.32 -77.823
4.6154 1.8479 65.636 177.85 -72.83
64.497 19.889 81.853 169.66 -82.597
60.211 21.015 81.993 168.38 0
-11.957 -4.9526 34.395 190.96 0
121.06 48.393 104.99 165.52 248.99
77.463 24.228 87.324 167.03 0
25.953 13.396 56.182 156.93 -46.669
-5.6156 -1.6735 80.245 180.9 -84.78
13.304 6.1301 56.124 175.4 -61.716
-14.098 -2.3404 67.674 182.08 0
211.73 -6.3728 101.4 180.91 263.86
-74.185 -21.109 79.663 191.45 -85.935
51.329 23.756 71.585 158.51 -58.705
156.32 19.723 109.81 174.18 254.69
124.2 48.35 105.24 165.71 0
83.733 4.6426 89.124 176.92 0
38.721 16.413 68.748 166.16 -63.125
29.878 15.843 55.601 152.28 0
13.235 6.8657 50.661 168.06 0
18.251 8.1226 51.16 164.63 -51.563
126.02 33.699 101.5 170.65 0
125.61 34.136 103.62 168.21 0
-19.019 -8.8568 46.622 189.56 -69.149
41.168 20.712 64.449 159.19 -55.493
-20.452 -11.581 31.636 197.28 0
-19.389 -12.476 28.341 196.79 0
100.85 24.592 94.148 169.59 0
206.6 -12.092 109.31 185.18 259.82
16.52 8.3628 52.784 166.92 -53.663
104.26 36.496 95.137 164.77 261.7
230.72 -35.632 124.32 190.51 0
41.281 21.272 61.794 150.2 -45.067
191.91 -10.289 118.19 183.87 254.67
90.056 35.578 89.332 161.5 0
11.612 2.7775 66.394 176.11 0
21.874 2.7131 85.834 179.17 -85.805
82.037 32.945 85.469 160.89 -83.253
139.77 19.616 102.51 172.59 0
-19.053 -9.4862 36.09 192.29 0
61.375 24.932 78.47 161.61 0
2.2337 0.5383 43.538 178.27 0
7.9859 2.8792 48.255 176.13 -55.207
18.518 8.2053 52.398 168.37 0
-34.798 -15.23 53.11 192.61 0
-23.656 -4.8413 72.907 184.01 -81.398
116.26 37.729 101 167.03 0
71.927 32.502 80.79 158.91 -72.861
231.52 -32.31 121.85 189.71 0
264.93 -24.641 94.671 191.53 269.45
-6.6243 -3.3354 47.203 184.65 0
101.46 20.696 91.667 171.83 267.09
265.03 -20.415 93.813 189.37 268.87
34.924 13.95 65.999 163.31 -59.925
48.831 24.69 67.315 153.52 0
51.53 23.545 73.72 162.58 0
150.21 7.965 102.41 175.8 0
39.461 20.873 62.509 151.65 0
154.77 20.885 109.5 175.45 253.62
217.95 -37.41 128.89 186.41 0
245.54 -23.671 105.39 188.07 0
-0.032351 0.74383 54.135 179.93 0
6.7297 2.5409 54.121 176.12 -63.528
27.22 13.555 59.857 156.83 0
-15.075 -9.1502 33.675 193.91 0
-22.255 -11.194 36.673 191.06 0
79.425 32.602 85.368 162.26 0
30.86 15.019 59.272 160.33 0
64.666 22.994 78.78 167.44 0
-20.179 -4.3191 72.714 182.14 0
-17.918 -7.8381 39.307 191.23 0
-7.0819 -2.6416 71.114 182.58 -78.914
194.13 -9.9577 115.13 180.33 0
54.726 26.323 74.388 162.18 0
-4.7126 -3.1888 38.523 185.71 -57.129
17.924 11.608 51.145 162.78 -48.937
11.616 3.6927 78.387 179.18 0
29.724 13.651 62.946 163.9 -56.67
39.732 13.471 73.267 169.65 0
34.045 7.1433 80.171 175.48 0
99.035 35.763 93.358 165.07 266.69
70.083 28.288 79.244 162.99 0
95.653 41.368 93.585 161.28 0
-1.635 0.1238 62.769 180.82 0
23.581 8.4933 66.543 172.59 0
76.243 17.067 85.918 169.72 0
244.64 -22.499 106.86 187.8 0
232.49 -27.203 111.17 186.92 0
16.763 10.113 54.94 167.81 0
36.669 15.468 62.535 161 -55.251
147.96 27.58 108.43 173.73 0
-48.01 -17.733 50.864 194.92 0
71.585 25.971 82.984 165.06 0
25.882 14.023 59.415 165.02 -58.343
66.139 26.865 79.945 163.75 0
31.123 17.171 59.008 150.22 0
22.588 7.9203 57.148 166.88 -57.568
-51.627 -12.727 69.14 189.87 0
71.425 30.468 81.061 162.12 0
17.401 7.1913 54.811 169.79 0
-86.691 -18.913 86.741 187.19 -88.85
36.795 14.447 66.476 160.64 -59.145
-16.999 -7.6494 51.433 185.44 0
59.963 2.0063 90.459 178.94 -90.444
38.075 23.282 62.413 155.69 0
9.2604 5.3522 59.52 178.01 0
34.326 16.969 62.683 158.48 0
118.58 33.641 101.62 170.82 258.04
39.004 21.279 64.788 156.42 0
41.306 18.76 68.306 163.06 0
6.1181 1.2488 61.902 178.79 0
14.29 4.1992 70.655 176.95 -75.708
-79.059 -22.941 78.522 191.73 -86.727
92.165 32.518 91.742 166.25 267.75
50.925 24.558 71.437 158.81 -60.231
59.382 27.539 75.699 157.97 0
208.08 -22.814 120.81 185.33 0
96.996 28.481 93.356 166.49 0
-17.341 -7.1756 55.389 185.63 -71.589
-77.518 -20.891 80.84 189.38 -88.821
43.747 18.701 70.221 164.25 -62.728
-14.017 -8.6779 43.478 187.14 0
44.745 2.971 84.036 178.78 -85.261
-16.416 -6.6475 58.142 186 0
1.3495 0.15463 60.163 179.91 -71.746
204.24 -7.5192 103.68 182.06 260.42
-30.882 -11.831 48.908 191.35 -73.301
117.24 37.42 100.15 167.09 0
82.475 15.344 89.837 173.21 0
219.49 -36.876 131.13 187.51 0
20.348 7.0011 63.702 172.94 -68.31
70.927 11.61 86.902 176.88 0
77.129 28.534 84.213 162.18 -80.692
14.25 4.2356 68.09 176.45 -74.394
139.86 35.041 106.72 172.75 0
265.94 -20.445 91.4 189.73 270.28
124.76 35.354 101.9 167.67 0
11.838 5.7634 56.781 174 0
-12.996 -5.3562 47.305 184.32 0
-16.89 -5.5501 41.487 189.69 -64.047
213.61 -19.643 113.13 186.39 0
28.334 12.301 62.309 167.43 0
-20.321 -10.179 35.437 193.81 -66.398
38.639 10.346 76.094 172.88 0
107.85 35.575 97.105 166.7 0
13.653 8.7519 52.345 166.71 0
61.47 14.655 82.362 171.02 0
96.021 33.412 90.833 164.42 265.69
-34.455 -13.342 47.089 192.05 -74.21
41.057 24.214 63.485 150.69 -45.997
162.06 15.38 111.08 177 252.62
0.55775 0.47035 55.15 179.41 -68.189
-34.98 -4.9015 79.216 184.73 0
-33.932 -14.405 32.025 198.41 -71.304
198.44 -16.678 118.02 182.27 254.9
4.8634 3.0977 46.549 174.54 -54.177
22.208 8.4368 65.195 172.34 0
47.118 22.259 69.881 158.05 -58.313
-54.985 -17.924 68.752 189.5 -84.591
-84.011 -12.265 85.879 186.23 0
34.743 17.456 61.795 159.53 0
104.95 43.819 97.511 163.96 0
-21.53 -8.4957 55.598 187.42 0
64.576 11.74 83.32 173.36 0
266.85 -15.464 90.276 186.03 269.03
25.93 8.1623 70.49 172.59 0
200.71 -7.4943 105.71 181.66 0
87.182 31.921 89.59 165.43 -88.874
-22.894 -10.665 41.874 192.29 -68.449
116.33 40.163 100.26 169.02 256.57
16.221 9.7734 52.92 167.56 -53.048
53.6 5.0143 87.403 177.63 0
27.837 11.443 63.357 167.95 0
22.677 4.3512 81.361 179.2 0
127.35 48.76 106.41 165.24 246.66
-7.7863 -3.0906 38.467 188.34 -60.184
253.88 -21.438 96.268 187.39 0
-65.588 -22.474 68.544 192.26 -84.729
58.661 24.175 78.02 161.4 0
-10.667 -5.5905 42.482 188.4 0
110.07 10.687 92.732 175.94 0
-90.666 -14.376 88.956 185.92 -90.398
66.114 17.01 83.637 169.79 -83.279
36.684 19.319 62.004 160.12 -53.684
-49.52 -8.8876 81.261 186.29 -84.603
46.001 18.535 72.538 163.92 0
23.832 11.439 59.849 166.67 -57.616
5.2833 3.4061 44.541 172.42 0
78.893 27.026 84.807 165.57 0
-13.331 -5.0291 73.219 184.19 0
-23.406 -11.556 33.076 195.37 0
150.38 21.721 110.5 174.87 254.28
-17.578 -5.7275 53.501 185.93 -71.53
29.781 16.348 59.551 160.34 -54.323
-19.929 -9.5371 32.891 196.65 -64.069
92.753 32.377 90.319 163.67 0
8.7853 1.025 63 177.61 0
23.952 10.988 57.619 164.99 -55.44
122.78 28.649 99.81 171.94 0
74.512 26.973 82.883 165.57 -81.236
49.117 25.183 67.739 152.88 -49.74
-6.8662 -0.71844 66.977 178.94 -77.385
17.32 10.13 52.692 165.91 0
71.299 28.702 81.251 160.58 -74.25
-10.215 -5.1074 39.681 187.57 0
-63.733 -20.687 63.98 192.16 -82.505
15.172 4.5854 80.469 178.17 0
97.056 10.921 91.295 176.01 267.5
38.987 21.071 61.145 153.28 0
50.093 18.311 74.721 166.53 -71.273
58.175 19.518 79.077 167.51 -76.485
-13.74 -5.1746 42.412 187.45 0
52.769 20.57 72.814 162.02 0
195.67 -13.402 120.7 182.86 0
-51.42 -9.1733 79.884 187.08 0
17.025 8.6009 60.987 172.08 -63.591
250.71 -24.977 104.24 188.91 268.46
30.923 17.442 58.9 155.71 -46.988
-16.613 -7.9243 33.259 194.56 0
118.07 36.105 99.619 167.26 258.08
30.316 15.762 55.547 152.31 0
34.515 19.163 62.521 155.16 0
72.722 33.76 81.922 160.18 -72.268
0.34998 0.45719 84.717 178.18 -85.393
-22.726 -10.543 36.681 195.66 -64.651
99.181 10.145 92.567 176.76 0
-19.415 -7.8275 44.159 188.09 0
-29.637 -3.3156 84.55 181.82 -87.272
-30.564 -13.068 42.463 194.2 0
-32.942 -15.844 39.826 193.86 0
16.659 6.6285 63.715 174.85 -68.648
47.049 23.592 70.769 159.24 -59.536
17.408 9.324 51.667 166.16 -53.562
-4.1419 -0.58 73.722 180.83 -81.632
41.521 20.245 65.981 154.56 -52.731
-21.811 -10.144 41.471 192.09 -69.448
48.292 15.082 78.416 172.83 0
199.11 -17.868 120.49 183.66 0
103.33 42.84 95.438 163.12 0
1.624 0.020465 54.335 177.51 0
-19.538 -10.435 34.195 193.63 -65.243
-75.807 -22.642 76.774 192.28 0
93.81 12.903 91.243 172.53 270.36
38.8 21.069 63.341 154.83 -48.545
215.98 -8.6294 100.64 182.37 0
228.03 -23.424 113.65 186.19 0
-10.719 -6.3798 43.335 188.03 0
17.416 8.3819 57.53 170.86 0
-85.66 -8.2096 87.692 183.04 0
-0.76 1.5778 48.548 180.01 0
157.28 5.011 98.571 176.86 0
105.17 44.205 96.299 162.95 0
-5.0749 -3.7603 42.564 183.42 0
206.04 -6.0241 101.28 181.93 263.56
118.13 8.6154 92.82 176.27 267.23
123.54 51.43 104.57 165.44 0
27.577 7.3853 71.45 174.28 -75.375
247.25 -24.189 104.07 189.07 0
227.61 -11.452 100.37 184.81 265.92
-23.829 -8.052 55.311 186.57 0
155.3 13.083 104.67 176.56 0
44.128 21.336 66.449 156.4 0
-17.361 -10.471 32.723 197.62 0
213.57 -21.734 119.58 185.88 258.57
100.53 23.964 94.548 169.82 0
-4.3071 -2.3849 37.611 184.9 0
-14.655 -5.709 62.095 183.45 0
125.6 45.733 105.05 168.52 0
64.065 20.125 80.885 168.95 -79.456
12.851 3.7892 62.362 176.79 -71.189
-15.357 -8.3417 32.407 192.4 -61.187
4.4121 3.8126 45.047 176.24 0
-82.933 -22.906 82.921 192.97 0
-17.632 -9.1991 36.638 191.64 -65.367
3.2661 0.39071 43.851 177.28 -54.428
103.31 35.9 95.559 167.85 0
-20.478 -11.745 40.206 190.8 0
9.2668 4.1436 51.723 173.04 0
28.366 14.559 54.878 154.15 0
30.496 15.875 59.887 159.89 0
32.228 7.8982 76.749 173.7 -78.839
156.85 9.5428 105.62 178.23 0
27.075 12.59 63.809 167.22 0
-3.9404 -3.1612 39.281 186.62 -57.665
-13.768 -6.4949 45.312 187.21 -66.687
51.472 25.773 68.791 154.96 0
-33.289 -15.226 39.975 195.76 -72.488
0.84293 0.88151 47.203 179.57 -61.375
-73.502 -7.2764 86.642 182.5 -86.479
-30.694 -13.536 35.581 195.52 0
91.2 34.575 90.457 165.19 0
107.59 9.1728 92.056 178.11 267.34
13.887 7.5383 48.517 166 -51.46
266.24 -16.485 90.916 187.62 0
-11.152 -4.1248 41.472 188.22 -64.059
222.77 -39.966 133.38 189.73 0
248.23 -26.287 104.8 188.11 264.67
241.76 -32.451 117.71 190.71 0
-25.449 -12.805 22.14 203.12 -62.585
52.981 16.253 78.053 167.66 -72.513
22.597 10.138 62.424 169.46 0
10.924 5.341 53.808 171.03 0
40.776 21.668 61.53 157.49 -50.311
16.115 7.5627 49.755 165.85 -52.541
104.14 43.089 96.776 164.24 0
45.832 21.575 70.427 153.82 -53.894
164.8 10.249 110.69 178.01 256.61
265.18 -22.247 93.49 190.96 267.94
-42.765 -15.454 52.006 193.39 0
7.7696 2.7804 59.909 177.68 0
15.055 5.3408 63.753 174.69 0
39.071 6.8884 82.139 176.5 0
26.721 13.037 62.822 166.37 0
-8.9252 -3.2956 43.34 185.41 0
161.54 9.1761 108.08 176.61 0
244.03 -16.706 99.341 186.84 0
-16.716 -8.46 30.737 196.24 0
37.835 17.065 62.365 158.34 -51.393
5.1278 2.978 69.079 177.92 -74.739
-30.542 -12.156 38.124 194.18 -70.564
116.83 18.553 97.908 171.49 262.73
4.1518 1.5154 64.612 178.88 0
122.13 17.812 96.573 174.15 262.25
22.378 13.306 54.61 160.89 -49.149
-9.8016 -3.8231 56.004 183.5 -71.542
60.649 28.376 75.53 156.2 0
205.08 -14.743 115.22 184.15 0
4.4708 1.9148 49.53 177.75 0
83.862 35.5 87.799 160.69 0
43.267 22.472 64.533 157.02 0
66.139 26.771 79.839 163.96 -75.512
-23.685 -9.4218 53.274 188.95 -74.152
62.846 23.794 79.216 164.88 0
196.47 -17.155 120.87 183.94 254.62
-35.989 -14.375 45.352 193.49 -74.035
67.738 29.993 78.438 159.04 -69.611
107.95 39.378 98.826 165.51 0
259.04 -23.856 97.812 189.25 268.84
8.5858 1.0911 78.138 178.38 0
-48.309 -18.332 61.245 190.44 0
-20.77 -4.569 69.378 181.52 0
-11.938 -5.1316 42.802 187.23 -64.161
241.16 -32.949 116.13 190.54 262.54
3.8371 1.1972 45.467 177.83 0
123.45 49.617 105.22 165.94 0
186.33 -0.28577 92.16 179.94 268.69
198.5 -9.7671 108.94 181.49 259.22
-63.785 -19.485 69.473 191.24 0
124.78 52.874 107.11 167.66 0
258.23 -23.185 98.266 188.97 267.3
-12.191 -4.169 36.063 188.68 -59.214
9.5803 3.7528 70.93 178.14 0
213.55 -4.3186 95.311 182.41 0
38.428 21.363 62.191 152.54 -45.29
115.05 2.9188 89.616 179.1 0
136.76 42.25 108.79 169.62 248.62
165.3 5.0001 102.26 179.56 262.16
-21.202 -9.4078 44.662 189.86 -69.253
260.19 -25.697 98.069 189.97 0
231.1 -21.085 108.92 185.77 0
17.003 4.9814 64.147 177.21 0
44.899 20.012 70.929 161.04 0
0.81631 1.3597 53.53 179.38 0
98.573 41.788 91.85 161.47 0
2.0707 -1.389 59.506 180.28 0
9.033 2.4023 63.209 177.88 0
70.634 15.88 86.288 171.57 -84.267
66.06 31.121 80.253 157.22 -69.673
1.9512 1.7836 66.581 179.06 0
189.91 -10.176 112.37 182.18 0
43.914 22.037 65.577 154.21 0
31.241 12.939 69.596 171.63 -72.181
59.845 20.965 78.237 164.84 0
-5.9683 -4.264 38.146 184.72 0
65.347 24.004 81.524 166.44 0
53.402 22.99 75.44 165.31 -71.623
19.454 9.3574 52.922 165.92 -51.305
-45.295 -8.4493 78.588 183.34 -84.28
36.901 17.573 65.081 160.86 0
116.59 21.003 97.077 171.62 263.51
-1.0404 -0.54983 66.676 180.02 0
64.112 16.129 83.564 170.91 -83.03
21.669 8.1823 63.759 171.43 0
75.374 31.475 82.981 161.91 0
1.7234 0.48139 55.454 177.38 0
229.69 -12.607 100.75 183.88 0
208.24 -6.2763 102 182.36 0
45.867 23.429 66.653 152.3 -46.898
-12.604 -1.9129 53.237 183.95 0
69.523 25.736 78.853 163.86 -79.514
-17.416 -7.124 42.376 190.43 -68.991
52.777 20.937 71.767 163.25 -65.748
-25.294 -7.7975 70.444 183.7 -79.312
-26.823 -14.482 30.143 197.13 0
180.75 -0.62053 99.263 180.06 0
54.321 26.185 72.571 158.78 0
19.764 8.0423 61.345 172.09 -64.358
195.01 -14.491 117.22 184.83 255.73
-28.71 -14.197 33.088 196.44 -69.876
50.038 24.964 68.883 152.55 0
110.09 35.473 98.016 167.47 258.37
131.38 38.865 106.12 170.27 252.53
-61.09 -21.222 65.258 191.84 0
117.75 39.118 100.4 168.43 0
29.712 11.129 63.057 166.87 -62.059
49.589 22.251 69.888 159.54 -61.378
80.006 28.963 84.97 161.79 0
36.228 18.603 64.611 163.5 -57.042
-0.098609 1.1297 41.597 178.52 0
118.22 55.968 104.54 163.79 0
5.4502 3.3284 66.608 180.86 0
41.909 10.29 79.645 175.37 -82.501
91.317 32.513 89.9 163.59 -90.364
115.56 35.283 98.125 170.1 256.7
74.546 30.076 83.188 163.44 -79.83
68.515 19.139 82.498 171.16 0
17.869 8.8157 54.168 172.29 -60.401
-81.175 -20.581 83.179 189.99 0
131.35 30.487 104.1 172.86 0
18.975 6.7134 60.631 173.19 -63.281
76.31 25.421 86.237 165.8 0
191.01 -0.20441 98.929 179.14 265.52
42.352 20.122 68.814 161.97 0
63.665 8.1993 84.859 174.31 0
184.74 -4.1614 113.18 181.41 255.44
38.975 9.4714 77.26 173.13 0
24.452 11.775 56.379 160.67 0
43.22 9.4418 79.538 174.32 0
42.624 11.682 77.44 171.79 0
170.69 4.6772 104.57 178.24 260.69
-75.462 -10.965 83.512 186.32 0
115.7 48.897 101.9 166.2 250.87
-6.1143 -1.4245 70.775 181.37 0
51.853 20.392 75.284 165.25 -73.045
96.894 18.466 93.345 172 0
15.463 7.8273 46.253 165.29 0
27.549 9.5892 68.825 170.67 0
90.954 16.495 90.81 173.41 0
248.59 -19.376 100.11 186.8 0
45.748 22.646 69.978 155.48 -54.713
-33.729 -9.0385 71.532 185.66 -81.568
37.037 15.154 69.729 168.62 -68.617
-56.096 -17.501 69.73 188.2 -84.714
0.43512 -0.024395 45.915 178.99 -61.234
118.69 30.406 100.02 169.89 0
45.643 14.991 76.542 168.81 -77.327
36.979 17.768 62.469 160.75 0
6.6003 0.67004 74.299 180.54 0
91.724 34.083 91.235 165.98 269.19
6.3943 2.9802 45.836 174.13 0
131.3 42.865 106.88 169.66 248.49
-13.443 -5.2571 60.442 183.44 -75.525
14.101 6.7283 53.166 170.34 0
50.668 20.83 76.339 166.7 -71.815
-34.154 -12.02 58.43 188.98 -78.92
-56.308 -20.658 59.571 192.64 0
34.828 15.738 64.554 162.86 0
15.026 4.1385 66.249 176.36 0
171.59 6.1061 110.18 177.84 257.43
231.94 -9.5745 97.832 184.08 0
246.15 -22.537 102.66 187.91 0
150.83 19.772 106.06 175.56 0
-11.916 -3.769 49.357 186.17 0
11.388 5.1275 53.69 172.98 -62.24
-47.775 -17.113 59.071 191.56 -81.329
23.779 11.423 58.257 164.41 0
133.09 45.438 108.43 171.65 247.85
67.478 29.307 79.87 159.19 0
-33.834 -13.791 49.401 191.68 -77.249
68.796 19.481 83.952 169.79 0
31.405 15.864 61.578 158.89 -51.509
36.064 12.097 73.523 170.84 0
106.56 37.578 96.563 167.06 259.42
-22.327 -9.4292 44.964 190.1 -68.627
98.364 42.148 91.365 163.11 0
-55.197 -15.214 68.443 189.08 -81.401
2.2198 -0.90257 43.441 178.98 0
60.802 27.254 77.376 158.89 0
88.335 6.7844 89.708 174.38 -90.023
67.538 31.405 83.556 158.55 0
68.915 20.064 81.935 171.15 -82.094
76.214 31.595 85.568 161.52 0
32.984 10.69 71.249 171.62 0
47.596 22.876 66.687 156.03 0
92.881 30.979 90.878 166.49 271.49
25.463 0.37344 85.1 178.96 -89.713
19.784 5.9217 56.79 172.06 0
-18.051 -9.6846 49.224 187.03 -72.655
34.079 10.482 75.18 174.48 -76.619
13.141 5.6629 50.298 170.82 0
0.63544 1.6291 56.629 180.31 0
-79.108 -22.15 80.021 191.99 0
-4.4476 -4.5097 61.324 182.02 -74.5
87.999 37.912 89.472 158.2 -89.55
75.383 32.896 84.566 158.54 -76.655
46.589 22.867 68.281 154.05 -52.306
30.831 17.414 59.133 157.27 -48.612
117.46 31.635 100.6 167.08 257.51
-1.0241 -1.1501 48.693 182.18 -60.817
40.48 16.969 67.731 164 0
142.87 9.2677 98.959 176.63 0
118.54 49.791 103.29 164.3 247.53
26.67 11.257 57.938 163.31 0
-73.634 -21.376 75.966 192.03 0
34.65 12.484 69.204 169.7 -71.467
44.399 13.789 76.191 170.52 -76.908
140.93 29.209 107.41 173.74 0
-79.308 -20.284 81.815 189.13 0
13.987 5.729 63.545 174.58 -68.677
86.153 23.801 88.874 168.93 -88.958
223.48 -7.1 101.23 184.16 264.52
237.03 -26.196 110.47 188.31 0
-45.28 -15.234 55.223 192.07 0
17.935 6.876 65.339 173.23 0
20.825 11.239 51.998 157.74 -45.121
143.51 14.752 101.35 176.36 261.49
75.558 14.163 86.235 174.09 -87.722
250.02 -30.73 107.88 189.8 264.67
60.828 22.684 78.508 163.63 -75.01
29.47 12.248 66.457 169.3 0
143.18 23.265 105.28 171.97 256.04
41.661 17.02 69.519 166.15 -69.587
185.26 -3.9137 114.67 180.75 256.49
139.01 27.345 106.99 172.59 254.48
10.206 2.6574 54.39 173.42 0
-20.623 -6.1367 57.648 187.16 -73.386
121.13 57.287 105.34 164.26 240.58
-31.735 -12.79 45.341 192.26 -75.235
91.355 37.075 90.519 162.5 0
-12.466 -6.7324 38.101 189.86 -61.506
30.655 13.585 71.386 169.53 0
-10.087 -5.5775 38.473 189.11 0
34.895 19.018 61.664 158.89 0
16.267 7.684 61.24 173.88 -65.494
-5.6539 -1.4139 36.802 185.74 0
92.247 19.52 91.495 170.35 0
186.4 -2.3893 107.6 182.48 259.51
141.82 21.242 104.5 178.23 0
117.35 13.642 93.885 174.58 264.35
45.313 23.619 69.871 158.28 -56.764
111.85 44.255 100.05 164.7 0
31.502 14.723 61.215 160.63 -55.996
0.42537 0.27835 39.939 181.73 -55.066
-47.385 -17.773 52.826 192.3 0
118 43.5 102.28 166.06 0
189.1 -2.3994 97.11 180.69 0
57.594 8.0415 86.332 177.05 -87.567
122.38 35.484 102.32 168.87 0
219.33 -35.994 124.07 186.56 0
205.62 -15.065 113.03 183.06 0
-35.399 -9.3578 70.611 185.41 0
93.816 40.286 92.881 161.92 265.11
3.9341 1.9618 53.521 178.15 0
94.402 40.02 91.929 163.61 266.59
130.51 47.961 105.23 168.42 246.6
-8.3777 -4.5364 40.62 186.42 0
10.798 3.2852 59.493 174.9 -66.121
24.481 10.181 62.906 169.17 0
23.482 14.131 55.74 162.25 -50.02
8.0344 4.0787 54.679 175.57 -62.469
206.74 -15.065 111.32 183.29 0
29.135 13.073 59.338 162.34 0
30.464 11.688 64.686 168.77 0
106.98 24.099 94.751 173.01 263.91
122.04 30.253 99.201 168.49 0
29.675 14.357 58.408 156.29 -51.315
54.584 24.53 75.187 162.74 -65.261
-24.946 -13.585 28.566 200.08 -65.651
31.925 8.8123 69.799 173.04 -71.449
-24.064 -11.732 28.631 201.72 0
215.93 -18.014 110.86 184.42 0
38.968 11.484 75.078 168.67 -71.323
46.12 12.69 77.432 171.24 0
32.399 19.68 57.702 149.59 -39.796
32.768 21.012 57.687 148.54 0
-18.62 -10.557 37.226 191.97 -65.182
77.879 32.852 84.995 160.27 -79.258
-0.49658 0.1344 70.978 179.68 -78.984
-28.427 -9.5899 56.965 187.29 -74.844
50.576 23.607 71.078 157.31 -57.478
-15.343 -2.3308 81.366 181.41 -84.6
1.4404 0.41228 45.205 179.23 -58.288
5.9189 3.5818 52.169 174.88 0
198.24 -14.941 117.63 182.85 256.93
62.036 2.0935 89.691 179.41 -88.391
18.693 5.3272 68.229 176.69 0
18.34 9.1766 58.801 170.51 0
42.306 20.237 65.334 153.47 -50.248
37.434 19.645 61.436 155.07 -48.167
-23.014 -5.5193 68.323 185.57 -78.377
228.48 -15.161 99.786 184.59 263.89
153.41 12.941 105.96 175.56 257.76
33.565 21.376 56.935 148.43 -39.328
42.873 16.529 71.135 166.56 0
10.766 4.4341 56.496 173.61 0
46.15 21.813 71.107 160.05 0
-2.5425 -1.9186 46.603 183.63 0
52.196 23.116 73.258 164.14 0
-2.751 -3.2583 41.606 183.03 -57.41
114.11 48.04 101.49 163.11 0
57.253 26.626 75.912 158.56 -65.582
55.917 7.7085 85.879 176.04 0
-35.244 -11.174 58.831 188.24 0
83.731 28.881 88.632 166.84 0
106.39 23.922 94.439 170.72 265.65
33.951 18.869 60.856 152.77 -47.883
121.91 32.32 100.83 170.77 257.39
-45.828 -11.214 73.432 185.51 -81.167
138.65 13.304 101.73 176.69 0
-31.519 -12.167 44.415 190.83 0
37.422 14.317 72.01 168.07 -69.116
-13.812 -7.7473 46.574 188.37 0
254.52 -0.4088 91.234 180.88 0
-10.623 -3.8609 54.593 183.06 0
-55.565 -17.374 65.803 190.11 -83.631
24.85 13.097 54.469 159.29 0
137.19 39.76 108.71 171.48 0
-85.038 -23.816 85.896 191.49 -89.99
-16.35 -6.6626 57.186 186.22 0
-56.27 -19.323 63.314 191.45 0
-10.671 -4.9419 51.278 183.77 0
-0.92449 0.77698 46.375 181.76 0
40.669 20.072 63.814 153.91 -49.605
-4.8834 -1.6124 58.284 184.17 0
-23.836 -13.751 25.867 200.79 -62.251
-35.135 -12.96 52.867 190.78 -76.392
-3.8378 -0.73034 66.886 180.4 0
33.352 18.013 60.505 158.49 -49.322
32.023 16.955 63.262 163.22 0
-70.915 -14.999 80.821 187.43 0
40.541 20.564 61.259 153.75 -49.057
4.0087 0.98253 60.85 178.11 0
121.51 53.935 103.5 166.28 0
-7.3726 -1.9157 73.468 180.49 -80.374
85.041 36.325 88.17 161.21 -87.971
37.888 10.779 76.773 172.52 -76.159
27.033 5.6283 77.674 175.5 -81.164
239.13 -16.068 101.78 183.97 0
-22.893 -6.5896 53.529 185.75 0
-15.046 -6.9587 32.26 193.71 -61.651
-5.0741 -2.2647 43.501 184.93 -63.288
43.193 21.345 66.308 154.36 0
24.514 13.04 59.478 165.54 -56.135
-84.023 -18.992 87.24 190.4 0
98.532 41.43 93.063 164.06 261.93
100.53 18.217 93.704 171.41 0
114.14 17.928 95.986 176.09 263.9
116.05 38.208 100.49 167.25 0
0.29147 2.914 44.327 178.4 0
-81.437 -19.533 82.736 189.24 -89.626
28.075 11.893 60.99 161.46 0
46.45 18.592 72.324 164.91 -64.817
202.76 -14.64 114.92 184.75 257.74
3.6262 2.6529 62.631 178.55 0
21.952 9.5972 54.144 163.56 0
251.92 -25.795 101.67 188.34 266.37
114.69 13.075 95.322 175.76 0
-2.0368 -1.7325 51.952 180.21 0
236.71 -24.621 111.94 185.92 0
269.65 -6.8729 89.185 183.18 269.04
254.1 -22.626 100.22 189.28 268.44
65.209 12.742 84.402 172.82 -85.891
217.3 -29.145 120.69 188.64 0
235.49 -12.76 99.783 185.9 0
45.779 23.01 66.758 151.59 0
143.14 33.864 108.72 172.45 0
-21.982 -9.2304 46.709 189.82 -69.865
-27.544 -13.77 33.392 196.85 -68.089
-11.433 -6.9191 36.581 188.77 0
65.908 13.873 83.842 171.85 -84.433
13.265 7.0491 51.443 171.19 0
224.51 -12.773 102.49 184.75 0
73.195 33.174 81.268 158.59 -71.856
41.348 22.745 62.845 151.97 -47.993
25.46 12.211 55.803 157.38 0
68.307 28.014 80.284 163.09 0
26.048 13.575 52.695 154.41 0
43.712 22.75 66.075 153.48 0
6.457 1.5491 69.281 176.58 -74.982
242.78 -33.339 114.94 188.23 0
65.371 28.171 76.989 159.73 -70.372
256.41 -19.535 96.803 189.03 268.49
70.635 14.524 86.878 172.05 0
-25.579 -13.445 37.175 192.32 0
145.06 21.192 106.08 175.34 0
-14.121 -7.8824 36.2 192.08 -61.772
109.77 19.543 94.816 172 264.3
21.914 11.849 53.956 165.36 0
38.8 16.9 70.081 165.87 0
36.247 14.741 68.487 164.75 0
-5.1995 -1.9191 41.338 184.74 -59.088
3.89 1.2183 73.722 179.12 -79.386
35.634 16.23 63.275 161.61 0
-0.13923 -0.425 64.55 178.53 -73.652
118.24 37.59 98.953 167.3 254.2
-53.195 -13.645 72.15 188.67 0
236.04 -7.2272 96.677 183.87 0
259.77 -14.379 94.005 185.45 269.36
91.207 38.942 90.628 160.77 268.42
248.52 -12.665 97.196 186.76 0
-35.772 -9.7312 61.15 188.27 0
77.226 29.553 83.451 161.18 -78.346
39.193 12.113 73.083 173.77 -75.43
7.9609 5.2716 45.049 169.52 0
-6.0801 -1.3852 44.01 184.87 0
33.646 16.637 67.692 166.38 0
261.72 -12.193 91.229 184.6 269.18
137.84 29.097 107.65 171.12 0
-0.58374 -1.2412 44.863 180.82 0
26.179 10.256 63.357 169.25 -64.193
17.945 6.1591 65.757 176 0
18.041 5.57 72.053 176.57 -75.875
101.01 31.238 92.679 166.99 265.51
11.784 6.6408 51.692 169.74 0
161.6 7.5721 103.95 178.59 0
126.26 48.685 105.99 166.54 246.74
-34.875 -16.647 36.966 196.7 -71.623
12.848 5.5862 59.908 173.68 -65.23
153.2 13.143 106.26 176.65 259.39
84.734 23.562 88.193 166.86 -87.812
24.31 10.775 61.178 165.4 -57.854
36.047 12.833 70.558 169.49 0
57.157 30.416 75.725 155.6 0
20.078 12.062 52.702 162.11 -48.143
40.174 19.943 60.636 152.04 0
88.091 35.86 85.892 161.31 0
242.8 -31.31 113.35 190.77 262.52
45.685 21.371 69.575 158.39 0
-86.99 -9.4587 89.398 184.38 -89.45
70.449 22.894 83.132 167.33 -81.675
105.02 30.06 95.009 170.46 0
102.23 33.396 95.392 166.43 263.42
74.802 32.83 85.509 158.44 0
44.893 3.0299 87.547 178.75 -87.036
167.5 4.1043 99.097 180.52 262.43
33.042 16.719 62.656 163.21 -55.242
-55.5 -16.237 69.075 189.18 0
48.9 20.054 74.234 164.34 0
-22.511 -9.8063 39.298 193.34 -68.196
237.51 -30.277 117.61 191.37 0
74.786 31.262 82.618 161.48 -78.235
-46.833 -14.685 67.269 189.1 -80.856
79.601 27.587 84.155 165.24 -82.659
7.6971 4.6106 46.651 172.48 0
159.68 15.161 112.64 178.28 0
-65.669 -20.902 67.529 191.31 0
-9.0124 -4.2894 39.511 188.09 -60.167
9.6501 5.0145 69.059 178.19 -76.655
4.792 0.17586 71.841 180.06 0
-24.732 -8.5563 64.236 185.91 0
92.684 29.069 91.144 167.53 0
127.29 45.004 104.84 165.94 246.13
-13.456 -7.7617 36.309 191.09 0
38.528 0.90927 83.904 176.76 -86.282
38.605 17.072 70.738 165.13 0
-1.9263 1.2215 69.59 179.31 -77.721
7.658 3.6864 45.846 171.15 -49.854
88.73 19.641 88.548 171.93 0
5.541 2.1302 51.629 178.32 0
126.59 44.575 104.76 168.34 0
34.121 23.314 55.436 148.63 -39.714
227.19 -16.308 105.63 187.67 265.15
29.623 15.044 58.688 157.9 0
-37.724 -13.6 56.731 189.7 -77.223
40.666 20.925 64.929 152.91 0
-36.341 -14.082 52.737 190.78 -75.947
89.496 8.4757 88.951 175.21 271.06
14.539 6.2622 54.644 173.02 0
-25.281 -11.483 48.645 188.42 0
116.57 29.283 96.438 169.58 260.79
48.699 21.894 75.381 163.89 -70.418
84.623 30.847 88.542 163.35 0
-45.362 -18.367 46.813 195.76 -77.016
258.93 -21.143 97.308 187.56 0
8.519 4.1165 43.09 173.73 0
78.279 27.734 86.799 164.58 0
-6.6099 -2.9273 38.437 185.87 -57.981
-18.192 -6.2919 67.365 183.25 0
109.77 32.676 97.838 168.43 0
211.34 -27.952 121.91 184.66 256.52
-34.29 -16.807 38.652 194.61 -71.704
10.837 6.1222 57.276 173.91 0
76.226 17.188 87.031 171.81 0
19.7 5.8167 68.144 173.85 -75.058
250.98 -19.497 98.924 186.76 0
225.71 -30.414 119.25 190.21 261.65
13.714 5.8115 51.046 168.65 -56.331
95.501 22.063 90.859 170.87 0
228.19 -13.672 102.16 184.32 0
205.18 -8.0933 104.47 182.2 263.76
211.94 -15.618 109.1 184.05 260.03
-20.779 -10.322 28.457 200.01 0
205.19 -14.798 114.31 184.73 258.15
75.303 25.746 83.858 166.34 -82.174
-36.083 -14.118 49.841 193.97 -75.231
-11.365 -4.496 53.202 184.74 -69.763
260.5 -5.4692 89.451 182.3 0
102.31 33.474 94.885 166.74 263.45
75.711 28.937 84.644 164.73 -79.576
190.55 -4.6626 107.6 180.74 0
238.96 -10.312 97.792 185.22 0
-30.982 -10.385 46.381 193.41 -74.562
130.04 37.469 103.78 169.71 0
-35.094 -4.0096 83.607 181.79 -87.819
17.21 8.4094 50.892 160.77 -49.185
-43.942 -17.945 44.337 196.9 -77.897
7.1206 1.7 68.444 178.31 -75.328
266.22 -23.643 92.425 189.79 0
22.734 9.8431 59.487 167.26 0
-1.627 -0.23655 63.886 181.63 0
-88.74 -12.843 89.78 184.3 -90.604
-0.88257 -0.015729 54.446 180.52 0
-8.8794 -0.41783 69.686 180.99 0
36.742 14.294 68.984 167.97 -64.115
30.03 13.505 61.394 164.32 -56.184
229.2 -32.922 120.43 188.39 261.37
-9.2711 -3.8021 38.316 188.94 0
-29.433 -10.747 47.226 191.61 -71.234
239.18 -12.792 97.556 185.14 0
0.39661 1.6258 53.575 181.2 -64.892
89.201 35.974 89.223 162.76 0
45.09 8.5617 81.745 175.6 0
117.87 53.413 104.44 164.59 243.99
-24.282 -12.338 33.416 195.89 -66.817
39.234 17.006 69.185 164.09 0
163.76 12.84 109.18 177.22 0
58.937 22.29 76.45 165.43 0
232.24 -6.9783 96.837 182.73 0
16.173 7.2874 61.596 171.47 -66.282
104.43 42.403 95.494 162.51 259.11
-31.271 -14.278 36.405 198.1 0
33.723 12.093 70.37 168.85 0
234.28 -33.967 123.26 190.59 261.34
-26.719 -9.4236 44.036 192.5 -71.295
33.379 15.388 63.973 161.77 -57.189
219.16 -8.0793 99.961 184.44 0
7.6212 3.2316 50.548 173.45 0
118.16 56.881 103.53 163.15 242.37
19.107 7.9323 64.481 172.37 -65.806
-18.366 -5.7524 54.737 185.06 0
28.745 13.336 60.363 164.31 0
-5.1393 -0.7429 74.715 181.27 0
43.238 19.4 72.861 164.87 -66.715
-65.271 -6.8465 86.803 184.07 0
41.949 12.084 76.818 174.01 0
-4.3078 -0.76898 54.506 180.07 -70.498
134.49 20.83 102 174.08 0
110.97 31.887 96.557 167.6 259.39
64.137 25.379 78.658 161.48 0
39.542 20.027 65.799 162.27 -55.934
8.0092 3.8632 59.772 177.32 0
127.08 17.618 97.742 174.54 261.93
212.4 -5.8791 94.783 182.65 265.87
-35.759 -17.197 43.507 194.95 -72.775
84.372 36.131 85.506 161.72 -83.457
-13.256 -7.7297 32.491 190.7 0
18.924 5.5252 67.621 176.4 0
-78.816 -21.596 86.37 188.88 0
119.17 43.858 101.71 167.21 252.68
120 38.617 100.54 167.57 0
82.08 21.956 88.249 169.08 0
12.885 3.5096 62.175 176.38 -68.523
-16.134 -7.5629 36.987 190.83 0
-23.518 -7.5905 60.451 185.62 -76.201
26.889 12.657 62.433 165.81 0
105.62 43.774 96.626 162.46 0
84.996 16.056 87.166 172.56 -89.469
88.804 37.594 89.092 161.54 0
-52.433 -14.779 64.893 189.71 -83.678
201.65 -12.583 116.5 183.17 257.32
-4.1345 -0.60474 76.273 180.44 0
-75.728 -13.684 85.306 186.93 0
82.052 32.621 85.655 163.26 0
55.125 5.2573 85.855 177.3 -89.553
19.538 4.7022 73.369 177.17 0
-31.864 -2.113 82.999 180.47 0
131.41 47.094 106.58 170.64 247.28
222.86 -12.215 103.41 181.67 0
40.502 20.399 64.904 156.09 -50.484
11.687 3.9478 57.433 174.83 -63.555
-42.354 -12.643 62.016 188.02 0
5.166 3.0105 58.171 176.56 -66.467
164.96 15.758 110.5 178.41 252.92
34.404 16.737 60.597 159.58 0
-17.564 -9.0886 30.612 195.62 0
5.206 4.3677 44.051 174.18 -52.947
170.25 9.4832 112.88 179.11 0
142.44 12.864 98.923 175.74 259.57
-5.5763 -1.6223 62.471 180.35 0
215.04 -35.487 127.42 187.44 256.64
49.079 17.371 77.041 168.44 -75.859
0.19106 1.2036 49.699 180.37 0
68.633 26.36 81.937 164.31 -78.91
63.079 19.359 81.793 167.65 0
37.447 20.933 59.519 147.57 0
134.77 19.08 101.26 173.99 0
18.952 5.669 71.892 176.87 -75.104
52.32 19.785 79.217 164.21 0
-29.649 -11.988 43.128 194.6 0
55.591 22.863 74.23 163.12 -71.11
-8.7265 -3.7789 52.567 185.57 -68.582
44.271 23.571 65.232 155.68 0
47.763 21.271 70.534 162.12 -62.202
31.437 10.745 68.919 171.54 0
114.06 51.272 100.76 164.62 0
35.424 18.597 63.077 153.93 0
226.91 -38.964 129.2 190.43 0
28.952 9.643 69.433 170.43 -69.076
44.305 22.016 66.503 151.06 0
-9.8008 -4.4726 46.257 183.61 0
0.54164 -0.2896 51.718 179.85 0
-21.708 -3.7786 81.197 181.17 -83.732
78.557 24.026 84.899 167.35 0
-19.171 -7.7598 44.442 187.93 0
143.26 16.64 103.4 175.7 260.64
169.57 7.5534 107.27 177.05 0
92.061 8.5046 90.806 175.92 270.49
115.69 45.436 100.6 166.73 0
126.29 45.716 105.55 167.34 0
14.129 2.6427 78.407 176.81 0
-65.236 -13.445 80.544 185.59 0
53.357 22.831 73.441 161.25 -64.019
216.17 -10.37 102.35 181.82 263.75
163.75 9.9133 106.95 176.99 257.04
2.9933 0.62159 52.482 176 0
-7.0124 -4.171 49.86 183.2 -68.004
194.97 -8.3337 112.2 181.97 0
94.49 17.72 90.961 172.47 268.21
-12.233 -5.9048 36.916 188.48 -62.426
265.83 -14.045 91.619 186.95 269.21
75.701 33.315 83.81 160.44 0
157.24 6.0318 102.67 177.02 262.45
236.16 -3.6377 92.895 181.36 267.84
-9.8827 -2.5865 52.788 184.11 -69.44
57.809 24.842 76.58 160.61 -67.17
-51.549 -17.863 63.061 191 -81.16
126.95 50.669 106.19 169.63 244.94
-80.398 -17.259 82.793 187.81 -87.121
-9.6739 -5.7437 34.005 190.84 -60.432
73.929 31.941 81.617 162.37 0
66.73 30.821 77.693 156.39 0
-13.858 -8.0063 43.088 186.7 0
-77.661 -23.572 79.804 195.04 -87.1
198.38 -16.26 117.85 183.93 0
51.636 23.098 72.05 160.81 0
163.53 6.6432 105 177.98 0
18.036 5.1956 65.158 174.33 -72.264
-52.38 -19.654 60.983 190.07 0
248.22 -18.001 98.822 187.01 264.65
25.726 14.85 59.003 158.62 0
223.73 -23.391 112.14 186.12 0
-9.1477 -6.5594 37.738 185.78 0
3.4891 2.0213 41.909 177.01 -55.059
250.37 -18.847 99.042 188.97 268.02
-13.906 -5.7876 56.557 184.53 -70.355
-18.46 -10.02 35.719 192.46 -63.812
21.97 7.9116 61.314 170.19 -61.754
22.653 12.232 54.885 162.62 0
31.942 16.54 58.028 152.29 0
-15.167 -8.8288 36.459 192.47 0
5.8603 1.9587 70.207 178.21 0
132.17 14.425 97.479 176.15 0
50.065 25.336 69.763 151.78 0
101.56 34.88 95.893 165.82 0
40.367 0.76415 87.653 180.1 0
17.539 8.5184 55.762 170.17 0
-3.5829 -1.8842 56.292 182.08 0
218.7 -35.452 127.73 187.71 0
154.71 8.4869 102.29 177.86 262.41
54.513 17.485 78.019 167.52 0
-4.7262 -1.9934 48.223 183.67 0
68.875 25.897 84.146 164.08 0
58.882 29.114 74.684 154.39 -60.489
57.14 15.336 83.067 170.94 0
-37.931 -16.911 41.006 195.91 0
106.45 41.014 95.698 163.78 258.38
236.67 -25.654 107.62 188.24 264.18
-13.502 -6.009 38.612 190.51 0
28.049 16.304 55.457 155.15 0
-22.505 -12.166 31.532 197.03 -66.182
-12.799 -6.8745 33.943 193.61 0
116.8 29.083 98.816 170.98 0
251.33 -21.503 98.973 188.09 265.91
-36.127 -14.342 52.983 191.13 0
35.087 15.098 70.099 170.11 0
40.241 22.854 65.974 153.2 0
21.481 12.619 53.884 160.04 0
16.396 1.9065 76.429 176.75 -81.553
50.611 23.722 69.396 155.55 -58.549
39.248 21.99 62.579 152.68 -45.407
172.9 8.3038 113.41 176.79 253.85
-23.992 -12.319 37.209 192.28 0
212.35 -6.6484 102.98 182.49 263.79
-7.713 -2.8132 41.95 185.67 0
-18.676 -10.063 31.163 195.04 0
30.45 16.019 54.968 152.06 0
-2.1498 -1.1893 47.992 180.56 0
92.092 33.073 91.713 163.8 0
15.598 8.965 51.377 166.03 -54.071
-23.132 -11.811 27.818 199.64 -62.387
36.061 22.995 58.583 144.53 -36.205
243.12 -30.492 110.95 190.16 263.86
127.78 21.435 101.03 173.35 0
110.14 36.625 95.75 167.63 0
64.262 24 80.948 166.45 -73.928
-54.982 -20.23 66.731 188.11 0
-12.778 -5.9537 46.74 187.38 0
69.197 31.745 80.143 158.92 0
168.89 8.3973 111.51 177.83 0
-11.243 -3.9256 35.407 191.58 -59.041
37.552 20.958 61.974 151.04 0
89.142 14.597 89.644 172.37 0
-45.795 -13.056 70.37 187.52 0
-15.889 -7.2692 44.633 188.28 0
-24.133 -12.34 27.92 200.45 -63.095
139.71 7.7685 96.873 176.65 0
34.871 7.8918 76.659 174.69 -79.977
-9.6927 -4.583 37.678 187.72 -59.709
144.68 15.838 103.53 177.01 261.03
242.39 -11.541 98.436 184.25 265.84
129.66 33.565 102.77 171.94 0
113.25 17.839 95.751 175.23 265.09
12.225 6.8494 49.766 167.83 0
219.39 -34.424 126.42 186.91 257.85
15.236 4.9329 69.53 176.12 -77.125
-0.16673 -0.88636 46.911 178.36 -59.311
168.33 4.0177 101.94 180.81 0
24.01 10.871 58.817 168.36 0
-16.463 -7.2871 64.988 183.25 0
121.6 52.931 104.58 164.6 244.31
46.733 11.538 78.454 172.6 -78.848
-44.666 -17.04 50.733 194.02 0
-0.66027 -0.50247 52.516 180.21 0
37.16 20.543 62.355 149.9 0
-3.7394 -3.6451 46.822 181.42 -64.187
156.21 10.012 104.89 178.88 0
12.069 4.0541 57.349 173.64 0
-4.7748 -3.9508 44.547 183.83 -60.892
-21.801 -10.898 34.263 195.7 -67.238
18.769 10.398 53.178 164.6 -53.252
30.563 15.254 59.799 157.81 -49.851
196.56 -7.0214 110.09 182.57 0
38.756 17.342 69.524 164.27 -64.14
-61.351 -19.414 62.643 193.26 -83.799
30.324 15.909 55.64 150.32 0
-31.646 -11.847 55.384 187.39 -77.127
125.34 50.082 105.96 167.83 245.1
63.324 17.747 81.213 170.49 0
-4.8134 -1.5988 56.439 182.61 -67.947
62.275 23.509 78.076 165.93 -75.304
228.41 -10.31 97.425 182.3 267.16
22.278 11.961 58.504 165.4 0
40.037 14.943 69.961 165.38 -68.831
91.285 13.526 90.635 175.14 -90.09
122.66 37.287 103.3 169.54 256.01
216.77 -26.532 118.65 185.41 0
37.598 20.237 59.288 150.3 0
1.5626 0.41141 45.693 177.74 -57.433
31.556 10.283 71.336 174.44 -73.012
-2.5608 -1.2546 45.715 181.88 0
14.546 6.7609 59.534 173.34 0
52.241 23.796 71.223 165.48 -64.772
118.63 43.294 102.61 165.79 0
253.39 -10.518 93.163 183.55 0
4.6933 1.6768 61.299 179.43 0
141.39 34.818 109.25 172.66 249.91
127.67 48.26 106.28 167.73 246.16
114.92 52.472 103.95 164.43 246.57
-2.7773 -2.2243 57.091 178.33 0
-1.1214 -0.26525 46.44 179.98 0
99.896 38.625 92.693 164.68 0
193.04 -8.1742 115.97 181.24 0
-6.7983 -3.8063 42.718 184.24 0
98.944 38.497 95.822 164.09 263.3
30.837 10.605 69.84 171.07 0
40.143 22.59 63.787 153.08 -46.683
13.863 4.0061 74.025 177.12 0
69.105 14.833 84.97 170.46 -84.69
38.152 14.87 70.993 168.8 0
80.874 35.205 87.607 159.48 -82.191
-12.542 -3.1915 55.781 184.78 -69.027
37.221 14.107 69.676 168.06 -67.256
-74.012 -14.791 82.578 188.08 0
-24.684 -11.887 38.545 193.11 0
60.236 23.139 77.896 163.65 -73.211
82.153 15.325 87.743 173.56 0
14.712 3.9462 72.06 178.49 -77.237
73.138 16.236 85.849 171.96 0
14.656 5.9091 61.541 174.02 0
192.45 -11.185 118.12 182.98 254.21
7.5077 5.7615 49.271 173.71 -54.776
35.267 17.143 65.301 161.24 -56.443
78.705 24.107 85.482 168.37 0
-26.513 -5.9421 72.491 183.9 -82.197
-62.612 -19.747 68.988 191.2 -83.254
85.979 34.903 87.555 162.78 -85.471
105.18 29.47 94.724 168.35 0
-27.044 -13.649 36.668 194.91 0
94.873 29.51 91.385 168.89 267
83.771 29.573 85.95 163.99 -84.936
8.7264 2.2898 63.721 176.49 0
44.428 17.451 71 166.65 -65.131
211.51 -15.137 111.94 183.6 0
33.735 13.298 64.896 168.24 0
40.472 20.463 63.044 156.74 -50.436
11.079 3.2521 61.086 175.62 0
106.71 18.557 93.049 171.53 0
213.48 -5.1921 95.6 181.99 0
-54.25 -17.422 60.904 192.09 -82.523
66.154 25.797 80.058 164.03 -75.736
7.9949 4.5294 49.254 173.03 0
158.59 13.276 108.32 178.01 0
-18.951 -8.409 41.664 190.64 -68.139
25.488 12.872 56.581 158.75 0
78.294 23.203 86.763 166.81 -85.016
103.43 37.6 95.921 165.31 0
-3.7628 -1.6771 50.976 182.93 0
156.96 4.2564 97.226 177.79 0
-2.8732 -1.0381 42.638 181.54 -56.197
-39.612 -14.65 48.868 190.37 -75.388
-31.321 -10.233 59.294 187.77 0
29.391 9.1203 71.877 173.92 0
185.81 -0.77891 95.049 180.65 268.82
8.5587 4.0166 51.689 173.5 -58.727
95.585 23.021 91.575 171.92 270.2
-18.19 -10.537 33.098 193.25 -65.871
138.15 19.317 105.16 173.8 0
-22.194 -12.397 32.263 196.8 0
117.75 52.742 104.02 164.16 244.62
62.913 26.519 79.029 161.91 0
-32.403 -9.656 59.221 186.87 -77.395
-43.172 -4.288 84.321 182.5 -88.679
252.52 -23.008 99.211 188.14 0
-31.466 -12.452 52.371 189.38 -75.417
240.98 -7.2645 95.196 182.93 268.81
117.16 50.34 101.9 162.78 245.45
115.9 19.778 97.217 171.73 263.03
118.3 24.11 97.451 171.95 0
63.262 24.895 79.252 163.26 0
-22.082 -12.735 29.674 196.13 0
243.64 -16.655 100.42 186.33 0
-65.583 -18.351 70.708 190.11 0
39.864 19.142 65.19 154.91 0
136.68 36.789 107.79 171.46 250.78
26.536 11.341 66.55 171.01 0
38.686 21.359 60.149 151.98 -43.494
34.883 10.087 75.844 175.39 0
3.155 0.25885 69.536 183.6 -78.713
2.061 0.96999 54.596 178.61 -64.413
-87.264 -20.795 89.361 188.45 0
42.61 25.377 64.678 152.4 -47.013
159.95 9.3895 106.53 176.29 0
-27.218 -10.055 58.256 186.97 0
20.695 3.9889 73.014 177.63 -78.582
38.941 17.901 62.469 157.96 0
7.563 5.3583 42.955 172.18 0
215.15 -15.737 110.1 183.74 262.28
3.1021 0.90041 65.487 178.32 0
42.721 19.706 70.751 164.93 0
-7.7701 -0.73455 67.719 181.17 -76.035
18.293 7.5425 60.212 172.51 -64.531
250.41 -20.621 99.443 187.06 267.34
91.396 27.917 89.838 168.18 0
107.12 44.687 97.765 164.66 0
-38.128 -13.843 55.605 188.94 -77.61
44.932 17.309 69.802 163.56 -64.817
-20.219 -10.756 37.809 192.65 -64.171
-82.85 -23.701 86.609 190.61 0
148.63 26.519 107.94 174.6 252.95
32.649 12.372 67.438 169.81 -65.382
68.333 32.05 80.168 158.91 -71.618
39.481 23.047 64.521 148.93 0
165.89 7.1388 107.75 177.84 256.43
36.497 18.545 62.635 160.5 -55.139
227.69 -26.143 113.83 186.08 260.18
-27.173 -9.1388 63.793 188.29 -79.393
30.44 15.138 58.364 158.46 0
-24.382 -12.758 25.758 202.28 -64.862
143.23 21.888 105.09 174.81 256.4
-68.551 -18.175 74.776 189.02 -84.275
22.819 12.279 53.379 158.16 0
-1.5657 -0.14769 61.39 179.7 0
73.4 23.177 84.467 171.33 -83.214
20.935 12.556 53.902 162.78 0
7.3638 2.7104 45.953 173.14 0
-3.4091 -1.5829 46.474 181.53 0
-12.938 -8.3915 38.76 190.49 0
36.38 18.808 61.241 154.5 -46.534
-4.2603 -1.1947 54.24 183.37 0
50.611 25.563 70.238 155.78 -53.796
111.16 43.667 99.762 163.91 254.87
-11.887 -2.8841 65.831 182.06 -76.701
40.787 17.798 69.788 163.08 0
210.94 -10.699 107.16 183.57 0
7.7622 1.8155 60.022 176.45 -70.311
60.321 16.514 79.874 169.04 0
29.705 17.581 56.538 153.11 -42.654
53.345 16.905 77.454 169.23 0
-11.246 -3.9638 40.087 189.34 -63.762
6.9682 5.1717 51.988 173.3 -58.749
-29.089 -8.2424 65.729 186.65 -79.883
195.85 -5.5026 105.48 181.87 0
-17.369 -9.0317 32.29 193.51 0
-27.306 -8.0709 61.59 186.29 0
55.907 26.47 74.612 159.43 -61.418
194.77 -15.517 116.29 183.42 256.66
-27.448 -12.618 30.906 198.23 0
109.71 40.066 99.746 165.19 255.47
64.468 31.222 77.177 156.62 -63.891
27.337 9.7644 70.483 174.93 0
92.67 28.446 91.465 167.29 0
243.03 -26.125 110.87 187.34 0
-28.331 -12.859 40.409 192.04 0
118.33 55.485 104.03 165.72 243.93
0.16384 0.65752 65.4 178.56 0
125.16 39.801 104.72 169.31 250.77
-63.53 -21.882 66.232 192.67 -82.492
122.79 33.702 100.64 171.48 0
-8.9754 -4.1945 55.517 184.01 -69.525
31.184 14.94 63.436 164.93 -60.127
-5.6846 -1.6643 37.821 185.11 -56.316
6.6926 5.7051 45.864 176.25 0
258.05 -19.845 98.071 187.26 265.83
32.762 12.999 70.239 172.11 0
75.971 21.364 85.716 168.42 0
-77.889 -4.4165 87.941 182.14 0
7.2741 2.1829 53.252 176.8 0
227.51 -23.846 112.34 187.44 0
27.312 11.686 63.322 167.43 -62.389
80.246 30.566 85.898 162.89 0
119.3 36.711 100.42 170.19 0
102.78 38.664 94.962 163.78 0
-48.593 -10.35 72.392 185.54 0
19.289 5.0828 76.545 175.72 -79.78
21.294 3.3865 79.72 178.07 -82.283
9.8554 5.2826 50.422 170.92 -55.286
198.88 -2.1266 93.796 180.51 0
92.788 5.1783 90.007 179.27 0
172 4.9269 112.72 178.85 0
-21.722 -11.654 28.607 198.63 0
119.1 11.18 93.951 175.2 0
52.299 17.284 78.887 170.03 0
200.88 -15.6 114.13 183.43 0
44.597 21.137 66.013 153.92 -53.19
-20.753 -10.895 35.669 192.84 -66.343
144.3 29.591 106.48 174.25 0
22.042 7.4698 66.235 173.09 -71.932
-31.265 -15.653 32.033 198.46 0
11.111 2.7314 57.231 174.34 -59.712
52.525 24.031 73.774 160.34 -67.863
108.39 48.039 99.722 164.16 249.88
-0.98765 0.33819 55.321 180.65 -68.125
10.584 4.2653 56.401 173.68 0
-44.363 -12.158 67.993 187.61 0
-28.245 -11.423 46.069 189.09 0
-11.444 -5.5888 36.281 189.37 -60.15
59.871 25.813 75.949 158.65 0
-20.092 -8.4789 41.463 188.86 0
18.907 7.2099 55.038 167.18 -55.134
0.69294 1.9353 47.009 178.57 -61.598
-3.1351 -2.134 59.361 180.12 -74.271
150.11 14.885 102.71 176.29 0
-88.993 -22.626 88.74 189.74 -88.961
16.909 8.9938 54.766 166.18 -55.62
-2.8017 0.09792 68.644 180.75 -78.497
-19.735 -11.694 27.457 198.47 0
-12.303 -5.4773 56.257 185.52 0
131.25 42.832 106.87 169.85 249.47
-15.716 -7.0156 36.052 190.33 0
-9.1478 -1.8995 69.449 181.15 0
-56.28 -9.5617 80.6 185.74 -87.215
60.868 10.584 84.049 175.35 0
74.654 31.913 84.897 159.9 -76.843
46.3 19.531 70.487 160.32 -62.22
-22.75 -9.2609 39.384 193.06 -66.954
234.48 -33.37 119.76 189.56 261.81
79.264 29.228 85.834 165.32 -84.942
93.904 31.712 92.331 166.65 0
105.47 30.371 96.582 166.49 261.91
37.275 21.272 60.313 150 -41.73
-23.836 -5.2812 73.645 184.08 -81.58
61.361 26.612 78.631 159.75 -70.985
208.5 -5.0283 100.68 181.86 0
-57.998 -15.853 69.664 190.12 -82.765
10.779 5.3925 58.838 176.06 -63.943
122.95 44.373 104.38 167.77 0
21.318 10.926 52.921 161 -47.724
21.977 8.0188 59.504 170.45 0
91.17 29.204 89.148 167.26 270.26
16.92 9.47 54.275 169.11 -55.087
238.03 -32.801 116.43 190.1 0
91.125 24.468 90.507 168.14 0
94.115 39.653 91.762 161.31 266.29
-25.901 -11.092 42.886 192.55 -71.961
209.32 -7.5172 103.4 183.22 0
152.13 25.974 111.7 175.66 0
-4.7102 -2.4599 57.143 182.56 0
64.26 13.557 82.979 172.14 0
218.05 -16.202 110.71 186.21 261.08
32.126 15.278 59.03 158.3 0
-74.49 -15.937 83.689 188.37 -88.313
30.273 16.498 57.32 153.36 0
59.757 16.082 81.625 169.79 0
82.748 35.468 88.262 161.2 0
30.378 11.265 66.398 169.27 -64.775
31.737 17.763 57.989 151.1 0
257.02 -18.402 95.129 185.09 0
-5.8395 -3.2861 48.574 182.19 -65.199
112.46 17.395 95.901 173.59 265.47
-70.32 -16.131 79.308 186.14 0
92.491 35.066 91.18 164.22 268.97
49.115 20.746 74.336 165.73 0
64.372 29.116 80.048 159.03 -66.079
36.196 20.2 61.513 156.44 -50.023
97.516 28.779 92.864 166.76 0
60.805 28.656 76.822 161.04 0
45.015 22.781 65.726 152.2 0
217.9 -34.898 125.68 186.75 0
54.443 25.548 72.121 154.45 0
43.164 15.881 74.918 168.17 0
113.68 48.122 99.466 162.5 252.11
0.70962 -0.38295 43.008 178.42 0
112.63 6.3549 92.766 177.62 0
227.02 -15.975 106.43 185.67 0
-12.798 -5.1376 49.951 184.25 0
32.138 15.784 65.595 163.84 0
-6.9502 -1.8288 53.096 183.2 0
175.68 2.8811 115.7 178.14 0
105.77 10.967 95.76 174.53 0
-0.18414 1.0412 46.836 179.88 0
73.117 14.894 86.57 174.02 0
-4.2154 -0.72234 61.741 181.41 -71.664
214.68 -26.953 122.09 184.09 258.59
42.93 14.572 72.307 167.92 -68.259
164.23 13.476 113.82 177.95 0
-15.121 -2.7452 67.823 182.97 -77.778
5.4384 -0.029742 64.355 179.38 0
5.4011 3.8788 47.232 175.36 0
41.353 12.852 71.132 168.74 -73.375
48.981 24.688 69.868 151.01 -49.845
11.965 3.6816 67.893 178.36 -73.679
115.44 41.767 100.96 166.78 254.18
235.65 -17.724 103.51 186.36 264.8
20.739 10.833 51.738 160.51 0
182.12 -3.9824 113.65 180.23 255.41
36.397 19.199 62.96 157.57 0
-27.919 -14.083 29.797 198.19 0
14.561 7.2194 55.587 171.76 -58.947
228.65 -36.843 125.16 189.73 259.86
146.12 7.7811 97.484 177.99 0
96.8 43.615 94.302 161.32 259.67
-13.159 -6.5696 42.198 188.84 -64.825
52.953 24.48 72.299 159.74 0
2.8628 3.223 41.811 176.18 -55.438
59.043 10.905 82.946 172.35 -84.827
60.768 25.334 77.537 160.75 0
19.294 6.5247 71.509 175.27 -76.338
186.81 -7.5981 114.5 180.81 0
166.44 7.0485 108.17 177.5 0
95.515 39.531 92.872 162.91 263.72
49.968 21.344 72.123 161.32 -62.584
26.689 13.52 64.16 166.29 0
24.438 10.619 59.328 164.79 0
173.84 6.481 115.09 177.41 252.28
237.25 -29.353 115.21 189.32 264.09
11.863 5.067 56.733 172.15 -64.333
64.623 22.188 84.118 164.77 -77.414
-24.419 -12.124 32.899 196.6 -67.795
183.65 -2.0486 110.2 180.66 0
23.867 9.2774 65.162 170.08 -63.919
140.62 15.09 99.845 175.32 260.59
171.8 6.4632 112.3 177.33 0
189.67 -7.0228 112.3 179.52 0
16.746 6.4847 51.581 166.7 0
118.84 23.163 97.685 171.74 261.92
46.771 12.856 80.154 174.11 -79.907
-20.903 -1.8488 81.658 181.66 -86.065
64.148 17.375 81.594 172.12 0
34.264 20.239 60.779 152.79 0
107.18 44.408 97.177 163.27 255.49
18.058 7.0403 56.569 169.84 0
-21.331 -11.334 27.448 199.5 0
38.487 18.493 64.636 159.9 -58.061
101.32 35.935 94.007 164.4 263.57
-34.811 -14.75 44.634 194.17 -74.551
140.5 23.052 107.43 173.37 0
121.69 28.792 101.38 172.07 0
-17.218 -8.3864 47.888 187.69 -69.375
86.018 24.833 88.191 170.14 0
53.469 19.616 77.663 168.23 0
-18.203 -8.0532 31.881 195.82 -62.164
94.599 29.101 92.374 164.43 266.81
180.63 0.7734 104.08 181.19 0
28.526 7.0864 77.313 176.95 -82.216
107.93 45.886 98.082 164.38 0
14.702 8.6378 55.789 169.85 0
152.29 24.358 110.68 174.15 0
8.5157 2.3534 60.997 179.5 0
78.085 34.686 83.453 159.56 0
28.825 14.753 52.747 152.34 0
68.777 18.767 83.973 169.01 0
60.792 13.51 84.298 173.09 0
-35.171 -15.686 43.039 195.99 0
-45.718 -19.165 55.462 191.03 -79.131
-7.2749 -1.8644 48.492 184.86 -65.754
175.34 0.85758 108.01 182.34 0
79.247 34.708 86.254 160.43 -78.533
-14.243 -8.7317 38.503 190.31 0
19.619 10.158 56.491 169.11 -60.27
110.22 9.8354 92.446 177.29 267.11
14.389 7.2273 49.823 165.93 0
164.28 5.1121 103.08 179.06 0
6.5304 2.4047 43.175 174.29 0
1.8689 1.5321 43.258 179.57 0
0.62954 0.46172 74.058 180.05 0
-68.305 -8.5247 84.894 183.53 -87.906
32.093 16.169 60.337 158.03 -51.644
238.67 -21.63 104.05 187.86 0
113.9 48.901 99.135 163.66 250.31
72.743 28.248 80.664 162.19 0
54.866 18.015 78.029 169.75 -77.736
26.445 9.4005 69.813 173.76 0
-11.474 -3.225 69.186 180.48 0
-2.2565 -1.6515 77.217 179.19 -83.862
119.85 35.662 99.216 168.52 254.98
-11.129 -5.4665 60.679 182.72 -74.068
214.96 -25.347 119.76 185.92 258.92
39.142 17.486 67.358 163.25 0
3.7812 1.8015 45.191 177.53 0
1.1574 -0.17273 51.057 179.41 0
97.303 24.088 91.927 169.16 0
-91.06 -24.696 88.72 189.3 0
125.62 48.947 104.99 168.47 0
-51.691 -17.303 58.272 192.45 0
-58.987 -19.54 67.815 191.31 -82.872
31.208 12.14 67.782 167.32 -64.927
24.059 10.815 62.178 167.35 0
116.15 30.447 98.856 169.52 260.9
-11.899 -6.2946 48.607 184.85 -66.364
7.8361 3.1942 81.671 179.24 0
42.823 20.991 67.453 157.92 -56.911
59.642 26.923 75.991 160.92 0
19.934 10.408 55.509 166.84 0
-9.4532 -1.8269 59.838 183.57 -74.574
144.24 32.437 108.62 171.33 250.88
20.48 13.431 52.008 163.7 0
-23.016 -4.7609 69.769 185.27 0
40.828 2.173 86.555 176.1 -87.664
240.86 -15.701 100.44 187.07 0
35.545 19.482 60.518 154.86 -46.58
30.063 13.829 65.652 167.74 -64.499
23.567 10.57 59.742 169.75 0
-35.935 -16.601 35.872 196.78 0
141.91 33.811 109.59 171 0
19.968 9.4834 52.112 164.1 -48.924
104.59 44.64 97.393 163.08 256.52
-10.395 -5.8925 50.394 184.96 -65.995
41.064 22.924 60.355 151.14 0
-48.785 -13.639 70.954 185.73 -82.178
166.96 5.9603 106.42 178.98 256.97
100.86 41.688 93.733 163.5 260.79
10.764 3.8603 54.749 175.18 -60.567
247.26 -26.443 108.45 191.03 265.51
-41.445 -3.5286 85.566 182.41 -88.364
40.628 15.159 73.241 169.6 -71.937
33.513 17.99 62.435 157.79 -52.267
-9.951 -2.0073 61.383 181.76 -77.477
32.518 16.229 58.41 153.97 -45.386
263.66 -20.855 95.081 188.97 268.83
-16.214 -8.4738 45.06 188.91 -70.321
230.52 -28.046 115.94 187.21 0
58.408 28.273 75.289 155.52 0
-18.065 -9.2926 39.639 191.44 0
15.039 4.1207 72.881 177.64 -76.158
38.71 13.096 70.156 169.51 -70.618
38.59 19.772 64.199 158.02 -55.649
10.317 4.6764 47.988 171.84 -56.562
69.161 29.401 79.539 159.79 0
93.983 30.835 89.908 167.11 0
36.352 7.423 75.135 174.5 -80.473
67.72 21.766 82.954 166.31 -81.431
160.68 16.057 109.5 177.41 0
33.62 15.939 64.432 164.05 0
165.4 5.9402 102.86 180.46 0
25.83 8.2019 63.962 170.96 -64.763
11.296 4.7501 57.773 176.11 0
265.29 -6.5076 89.624 182.67 0
20.223 10.439 59.801 168.24 -59.287
-17.366 -7.1463 48.365 189.04 0
11.724 7.6874 48.186 169.34 -50.161
174.07 3.0525 107.1 179.69 0
117.21 50.239 102.81 163.44 0
53.279 25.152 70.708 158.52 -57.436
133.08 34.77 105.02 172.64 0
160.09 11.113 107.38 174.75 0
-12.207 -6.1459 50.884 184.08 0
113.57 5.5918 91.765 177.52 267.17
-15.511 -5.3926 55.36 183.98 0
72.337 18.697 82.772 170.69 -84.126
22.283 6.5837 65.533 175.02 0
177.84 2.6229 113.88 179.77 0
-53.714 -17.337 60.525 191.79 -81.406
71.614 32.545 81.623 159.05 -76.474
200.93 -11.08 109.31 182.56 262.37
208.1 -7.0226 102.62 183.49 0
8.9038 2.7452 52.002 173.15 -56.781
111 49.156 99.787 163.17 0
78.035 33.853 84.476 159.92 0
225.11 -20.651 111.82 185 0
173.21 1.0814 95.185 179.35 0
155.11 20.614 111.48 175.5 0
194.96 -16.082 121.52 183.67 254.02
32.603 17.616 62.479 162.15 0
40.573 20.498 66.751 156.43 -51.582
78.771 32.635 83.465 160.71 0
104.95 45.967 97.538 161.14 258.97
63.738 24.933 80.345 165.87 -74.966
152.05 16.455 108.26 176.42 0
110.19 46.885 99.901 163.77 252.53
-20.382 -9.1909 29.894 197.15 -63.618
111.96 40.958 100.06 166.01 256.12
141.99 23.782 106.23 172.78 254.72
61.671 28.831 77.057 158.18 -65.565
223.58 -19.75 107.41 186.26 262.63
85.402 33.738 87.182 162.4 0
25.103 10.672 58.562 166.95 -56.657
70.614 33.499 81.141 157.1 -69.921
34.707 16.409 62.081 161.21 0
203.45 -19.055 120.52 182.74 256.18
53.567 24.222 73.463 159.92 -68.109
-14.113 -3.7973 71.778 183.09 0
10.356 4.4655 71.61 176.13 0
87.834 30.172 89.279 164.71 0
92.725 31.578 91.495 164.37 267.59
53.595 19.913 76.437 166.26 -74.203
12.943 4.6376 57.499 174.89 0
168.49 3.9905 101.35 178.46 261.76
-37.394 -7.797 74.792 183.66 0
-21.293 -11.566 29.103 197.53 -63.365
33.936 8.9386 73.512 174.44 -77.957
61.662 12.3 85.281 172.52 0
49.921 23.992 72.366 159.82 0
251.99 -16.61 99.319 185.78 0
16.512 10.565 58.278 170.05 0
17.121 6.6631 57.802 171.01 0
39.36 10.803 74.674 173.1 -76.015
-41.103 -16.121 44.901 193.63 -77.015
33.53 16.202 57.604 155.2 0
123.89 45.718 103.83 168.41 248.73
178.65 1.9762 111.04 179.64 0
-2.46 -1.7084 63.386 181.29 0
7.9409 5.5395 50.951 177.4 -59.821
6.9063 2.7067 49.81 174.37 0
30.84 16.639 57.762 156.1 -46.917
39.354 15.46 70.426 166.18 -65.804
15.082 5.4639 53.372 170.54 0
42.269 13.535 73.575 170.08 0
57.034 26.976 74.29 161.25 -67.991
246.61 -29.143 110.78 190.85 264.96
38.903 21.252 60.424 150.4 0
-55.689 -17.126 69.279 193.5 0
-11.517 -4.7482 49.197 185.43 0
236.98 -35.171 118.83 190.69 0
24.915 4.3693 83.764 177.62 -83.175
90.964 23.238 89.879 169.06 -88.624
-8.1239 -3.6156 44.999 185.95 -63.186
248.26 -3.5567 91.973 181.69 269.64
40.164 22.191 63.833 147.45 -44.176
33.33 16.555 60.382 157.96 0
189.71 -6.5416 112.92 181.95 257.68
101.05 34.727 93.812 164.07 263.44
59.216 23.422 75.769 163.38 0
40.607 18.562 65.382 161.6 -58.148
85.653 30.296 88.006 162.9 0
10.364 4.1946 48.629 170.48 -54.703
58.465 8.5534 85.717 173.38 -84.233
85.944 38.019 87.604 160.95 0
32.009 16.156 61.518 156.81 -49.372
-17.58 -10.29 44.981 189.39 -68.377
97.524 11.012 89.891 174.96 268.81
60.124 27.807 76.172 157.45 -63.445
103.29 38.636 94.834 165.48 262.27
31.612 12.464 65.867 168.15 0
60.933 26.794 76.105 158.03 -68.054
91.648 35.81 91.023 165.1 0
53.601 19.542 78.069 165.5 0
149.22 22.956 107.24 175.55 255.06
-35.139 -14.153 52.187 189.86 0
24.785 7.7496 67.221 171.48 0
50.278 23.481 70.062 158.12 -58.586
122.52 40.081 103.71 168.69 252.52
240.16 -25.672 111.98 187.75 0
117.63 50.816 100.37 164.48 0
0.75279 0.34781 61.149 181 0
130.41 13.818 99.062 178.17 265.8
-10.934 -5.091 61.232 182.52 -73.261
-72.725 -18.924 77.252 191.89 0
-31.828 -12.41 57.96 186.33 -77.325
66.26 22.207 82.116 168.82 -80.547
110.8 33.066 98.198 169.22 260.4
201.7 -3.0826 94.289 181.52 265.49
-18.484 -9.7705 39.465 191 0
89.329 17.745 89.583 171.84 0
75.845 9.2106 88.272 176.64 -90.558
12.178 5.307 62.964 174.35 -67.162
132.35 15.63 98.58 176.98 0
120.1 55.944 101.68 164.11 0
87.284 21.085 91.242 170.35 0
53.932 19.784 75.263 163.68 -67.792
-7.3835 -1.1071 60.252 181.71 -71.599
21.024 5.8854 76.688 176.84 0
-27.434 -10.023 62.483 186.14 -77.948
40.341 15.756 70.059 166.83 0
153.9 14.991 106.26 177.92 255.25
138.63 26.341 105.61 171.8 255.78
84.181 33.03 86.68 163.43 0
92.695 11.925 88.597 173.3 0
172.68 0.74908 100.1 180.21 0
143.56 33.128 110.16 172.27 0
116.01 46.174 103.28 166.49 249.17
125.6 52.534 105.76 165.89 245.08
57.792 22.287 74.73 164.48 0
77.203 31.659 85.088 162.26 0
41.529 10.954 76.034 171.89 -76.052
43.339 19.437 66.901 160.61 0
19.209 8.1766 61.982 173.91 0
181.71 0.33648 103.07 182.02 0
229.31 -33.783 123.26 189.2 0
41.678 19.167 63.717 156.74 0
-0.17323 1.2058 49.141 180.07 -63.38
95.777 29.387 92.324 168.93 267.65
-7.1811 -0.082676 86.746 179.59 -87.48
262.59 -16.695 93.066 187.62 268.61
242.41 -18.218 101.57 186.75 265.3
62.76 30.266 76.634 155.8 -59.981
-23.717 -11.161 40.469 192.59 0
-10.033 -2.8078 44.891 186.31 -64.435
160.45 4.6368 100.43 177.26 0
-4.1407 -1.3873 38.117 186.39 0
60.164 18.781 82.603 168.78 0
13.653 5.7505 62.951 175.04 -70.214
17.771 9.8293 51.683 164 -49.388
61.594 24.028 80.085 164.98 -74.822
267.12 -24.792 93.106 190.94 0
139.62 16.555 102.53 172.97 0
117.99 9.6984 93.413 175.79 0
84.034 4.9359 89.651 176.67 0
15.69 10.221 51.392 167.06 -51.732
113.23 37.493 100.38 167.95 257.22
-41.685 -13.135 56.505 189.33 -77.802
-48.795 -11.357 76.636 187.26 0
-19.423 -8.3262 37.802 191.58 0
20.731 10.852 51.847 161.71 0
100.36 13.432 91.606 174.36 0
-5.5745 -0.88394 61.17 184.19 -72.224
251.58 -18.484 98.614 187.22 268.14
66.608 27.51 78.421 160.61 0
119.52 38.109 103.15 167.56 0
121.63 47.406 102.54 165.53 247.15
-27.388 -8.4618 60.792 186.93 -76.645
54.834 22.002 76.307 163.85 0
-77.826 -22.134 78.869 191.67 -86.915
3.0932 2.4941 57.613 176.9 0
27.551 14.32 60.11 161.82 0
9.3729 4.7726 62.123 176.07 0
32.724 16.545 59.458 156.2 -47.048
-23.389 -10.426 40.393 192.38 -69.329
26.932 11.577 64.904 170.39 -64.383
53.893 17.126 76.717 169.45 0
23.15 13.865 54.104 162.2 0
-45.622 -10.954 73.954 185.03 0
5.522 0.36099 47.623 177.53 0
60.183 25.955 76.065 160.03 0
-78.855 -18.947 80.495 189.33 -86.136
221.95 -7.4215 97.829 182.6 265.3
-31.581 -15.269 36.501 197.39 -69.788
196.99 -6.8697 108.03 181.58 261.69
78.519 33.456 84.068 162.91 0
77.518 8.7581 87.979 178.29 0
53.407 13.265 81.316 172.15 0
230.53 -39.854 130.01 192.23 258.75
10.4 4.8621 61.605 175.67 -69.005
24.325 15.04 57.266 160.24 0
-32.448 -13.395 49.585 191.15 0
-13.121 -6.8732 52.713 186.78 0
140.6 9.9468 99.573 175.99 263.35
39.447 14.211 74.817 170.41 -74.497
62.932 22.052 80.142 169.07 0
6.0562 3.5938 44.059 176.22 -54.573
44.598 22.805 66.196 158.19 0
132.91 40 106.78 169.26 0
38.075 8.4107 79.945 175.56 0
10.637 2.8149 58.33 176.84 0
98.144 40.997 96.27 164.59 260.77
-68.16 -19.882 73.803 190.77 -85.206
54.277 8.0383 84.086 175.33 -85.968
271.16 -17.016 90.414 185.94 0
139.09 24.296 106.36 173.85 0
-42.536 -16.908 49.608 193.84 -77.517
134.16 36.91 104.78 171.13 0
144.7 29.475 108.41 171.99 0
-66.471 -15.22 75.873 187.5 0
21.434 10.205 59.425 172.38 0
9.9163 5.0209 52.758 174.54 0
133.34 16.476 100.36 175.87 0
-10.277 -5.0215 36.47 189.78 -57.532
104.92 45.758 97.464 162.81 255.57
117.44 32.564 97.963 171.6 0
75.241 21.139 85.703 169.08 -84.623
87.845 37.046 91.064 159.52 -87.56
204.89 -12.745 111.12 182.17 258.81
15.229 5.2589 69.921 178.23 0
57.967 26.608 77.245 160.26 0
121.07 48.133 103.34 164.61 247.08
14.701 1.5808 80.873 179.42 0
-42.557 -12.458 64.281 188.24 -79.175
-65.922 -17.643 75.29 190.16 -85.423
11.525 3.3918 66.152 175.31 0
-28.611 -12.497 45.163 192.1 -71.335
66.724 7.9463 86.426 176.49 0
22.547 10.655 56.932 166.66 0
91.627 15.609 90.321 175.95 0
89.427 28.393 90.639 167.23 0
85.086 25.883 91.052 165.97 -87.584
-18.465 -7.8212 49.814 188.67 0
95.568 37.43 90.786 162.32 264.8
22.959 9.4779 69.836 173 -71.72
266.58 -17.806 89.974 188.06 0
-24.238 -12.84 27.09 199.9 0
108.56 24.97 95.696 169.95 261.76
64.699 12.309 84.336 174.75 -84.931
15.617 6.3323 57.695 172.11 -60.922
109.86 21.9 94.95 170.1 264.42
-17.833 -3.9276 67.384 183.73 -79.242
22.337 11.05 57.07 163.47 0
122.32 6.6508 93.361 177.7 0
9.8988 5.1042 53.278 171.96 0
-88.229 -12.36 89.786 185.08 -89.644
24.68 14.138 56.108 159.09 0
33.654 17.023 60.682 159.94 -52.892
-22.968 -4.3658 71.466 183.62 -81.575
80.212 22.044 85.8 169.28 0
-7.8292 -2.2441 64.099 182.43 0
37.148 12.801 71.792 170.72 -72.167
10.426 3.9633 46.576 171.82 -55.882
66.38 22.473 81.309 166.2 -79.943
230.71 -11.947 100.81 184.4 265.44
-49.822 -13.789 70.189 188.46 -81.996
108 37.213 96.381 165.38 0
40.31 16.862 67.917 164.55 -63.285
29.512 9.6863 72.041 172.45 -75.585
49.808 23.503 72.992 161.64 0
-30.762 -14.893 38.376 193.3 0
60.064 25.62 75.309 161.83 -69.634
21.978 11.593 59.114 168.45 -59.394
81.809 32.291 85.743 160.71 -82.943
62.587 28.123 78.332 157.68 0
244.77 -23.493 103.91 187.13 266.11
19.934 8.9412 51.083 165.08 0
122.81 26.929 98.678 172.95 0
35.488 9.0686 71.637 173.68 -74.842
113.17 22.181 97.845 170.96 265.23
175 3.1478 107.41 179.49 0
36.151 14.674 66.824 163.86 -60.603
194.54 -8.6494 112.83 181.66 0
-5.9484 -2.6309 52.392 181.96 -66.626
105.38 40.515 94.666 163.57 0
60.268 27.913 74.988 157.62 0
43.41 20.825 69.079 159.55 0
-18.579 -7.8985 54.918 187.29 0
2.1486 -0.094469 57.582 179.59 -67.997
109.37 41.663 97.29 165.78 0
-32.686 -14.504 42.808 192.99 -71.458
116.42 24.515 95.53 171.37 0
61.831 28.772 77.21 156.5 0
31.944 16.306 59.587 158.08 -54.081
-30.626 -11.869 49.935 192 0
7.7692 4.201 46.865 170.64 0
39.293 20.438 60.746 151.32 -44.818
-28.117 -15.112 36.188 194.65 -68.684
17.075 3.4776 69.883 176.28 0
42.518 17.83 69.624 162.26 -61.96
70.293 28.165 82.515 162.15 0
28.355 10.641 66.423 168.79 0
-2.3096 1.9321 77.991 177.67 -82.928
52.872 21.282 77.032 165.93 -72.566
136.12 27.033 105 173.86 0
41.171 11.397 73.5 172.21 -77.101
101.52 34.15 95.884 165.64 0
22.458 9.6984 63.94 170.09 0
24.191 13.036 55.661 163.37 0
133.51 15.148 98.143 175.63 0
122.01 41.86 103.12 167.44 252.9
1.4264 2.0596 61.755 178.53 -70.151
-11.311 -4.9251 69.482 182.75 -78.447
256.64 -24.415 98.849 191.11 268.02
93.904 29.41 88.818 168.9 0
73.336 28.07 83.338 161.88 -76.557
34.35 19.339 60.914 150.87 -40.669
-47.405 -13.897 65.181 190.38 0
-2.9463 0.20448 62.958 180.02 -74.913
216.99 -21.755 116.01 186.52 258.42
31.686 15.095 65.471 164.79 -58.391
-11.121 -3.1301 55.254 184.52 0
83.561 32.337 86.812 161.81 0
98.422 26.463 92.149 169.17 0
26.893 13.808 60.479 161.72 -55.789
-22.549 -10.604 34.867 196.1 0
258.91 -12.076 93.086 185.34 0
120.93 55.784 105.93 165.03 242.87
7.2623 1.5857 60.194 177.86 0
-27.626 -12.409 30.387 196.76 -68.62
2.4242 -0.44142 55.066 179.23 0
225.4 -26.075 114.75 184.87 260.02
124.85 39.302 104.64 168.86 0
31.065 11.015 71.419 171.76 0
-38.389 -15.738 47.548 194.69 -75.408
76.6 27.282 84.499 166.02 0
-6.9222 -1.314 56.763 183.36 0
-0.92001 0.012267 42.155 182.85 0
243.14 -28.889 110.28 188.6 0
15.78 8.3988 54.852 169.77 -58.721
-17.196 -1.0763 86.341 182.05 -88.547
16.291 7.9815 50.745 165.47 0
33.314 19.447 56.467 149.3 0
74.241 25.911 84.115 163.74 0
54.483 28.902 72.277 156.71 0
-3.8012 -2.474 42.09 183.68 0
50.068 24.497 68.764 158.66 -55.677
233.63 -27.724 114.24 187.49 261.83
45.658 22.369 70.701 161.21 -61.408
76.783 26.959 84.964 166.57 -82.874
-7.4554 -1.5081 67.024 180.87 0
92.436 25.899 92.763 169.22 0
47.432 6.4387 83.439 176.55 -86.302
168.88 3.8968 103.74 178.57 0
97.964 27.787 94.811 169.09 0
215.55 -24.489 116.52 185.78 259.72
-24.537 -12.449 32.334 194.68 0
159.35 10.222 104.04 178.71 260.66
33.213 10.343 72.629 173.06 -74.055
67.074 20.54 80.2 168.19 0
17.251 3.8368 72.018 176.81 -78.967
1.5121 0.71932 42.672 177.84 -55.71
39.379 21.454 63.798 153.12 -47.269
29.979 18.827 55.972 151.3 0
10.418 4.6061 51.013 173.64 0
37.502 19.842 64.701 156.06 0
123.84 51.283 104.81 165.67 0
1.3365 0.35727 55.822 178.58 0
-7.824 -4.5181 53.413 185.15 0
53.573 18.702 76.492 168.81 -75.972
114.83 48.069 101.27 163.57 251.02
-0.47924 -0.15436 62.057 180.76 -71.512
262.01 -22.153 94.29 190.67 0
76.618 31.211 85.959 161.57 0
87.976 17.324 87.599 171.73 0
24.748 15.157 56.959 158.22 -49.668
-2.159 -1.5177 42.38 180.79 -57.182
76.505 31.601 86.13 160.97 0
39.35 17.17 70.685 166.4 0
-17.163 -10.458 29.854 197.33 0
0.45566 1.4434 52.412 182.4 0
119.99 51.985 104.8 165.57 244.8
34.374 18.857 59.396 149.01 -40.855
2.7053 0.11255 69.482 180.38 0
217.73 -19.113 113.36 184.88 261.88
7.2594 4.4875 48.687 173.68 0
69.522 10.049 85.752 176.55 0
192.63 -9.1989 115.27 183.96 256.11
33.826 12.573 69.939 167.54 0
159.11 10.648 105.92 177.43 0
101.91 37.509 96.032 164.14 0
231.79 -19.575 106.71 185.94 262.6
32.408 15.221 61.58 160.44 -56.524
50.012 19.155 77.376 167.28 -72.028
41.962 22.838 61.135 151.24 -44.933
-53.766 -12.196 72.475 187.54 0
42.624 22.081 64.081 148.89 0
207.16 -6.9859 102.2 181.89 261.34
47.164 9.6694 78.633 172.27 0
7.6941 4.7045 55.777 173.95 0
258.24 -18.335 93.192 187.05 0
24.406 13.434 55.212 160.61 -50.574
65.675 30.296 76.784 158.01 -67.567
6.4282 1.9135 49.565 176.33 -59.908
227.33 -26.699 115.78 187.68 0
-71.62 -13.146 83.192 187.17 -87.998
118.28 15.276 95.882 173.55 263.56
235.21 -14.789 100.92 185.59 0
-21.878 -6.3842 72.965 182.18 -82.945
-50.247 -19.688 51.128 194.43 0
237.83 -28.009 112.02 188.07 263.54
-4.1237 -1.2006 56.532 180.26 -68.429
-40.092 -14.875 58.12 190.51 0
58.612 20.977 79.341 167.51 -76.992
213.55 -23.708 118.99 184.05 0
-49.08 -19.189 50.079 193.96 0
122.23 44.382 104.25 167.21 0
-39.154 -9.3803 65.452 187.49 -80.079
38.884 17.713 67.373 163.95 0
9.3778 5.282 52.676 172.87 0
20.903 6.6288 70.575 176.82 0
224.13 -16.46 104.46 183.65 263.8
149.22 15.559 104.58 175.59 258.89
68.809 25.237 82.917 163.29 0
45.155 22.728 68.796 158.51 -55.255
111.89 49.496 100.06 163.27 249.32
-13.332 -4.9454 53.858 183.27 -70.048
226.21 -17.813 106.77 183.97 0
57.179 24.883 76.029 159.32 0
120.4 12.184 94.394 175.15 263.38
72.381 32.574 84.426 159.02 -73.825
76.742 21.371 85.502 170.02 0
63.916 20.886 81.676 168.52 0
8.5457 4.2228 46.227 172.77 0
89.447 38.486 89.228 161.82 0
115.48 22.125 98.59 172.56 263.3
-16.463 -6.6823 35.834 192.98 -62.677
19.451 9.6296 55.396 168.4 -54.967
35.29 17.704 61.685 159.76 -52.419
107.54 18.676 93.616 173.95 265.08
89.652 38.841 89.467 162.09 268.11
165.62 2.0867 95.99 179.34 0
175.54 2.2619 104.84 179.17 260.44
145.7 34.219 110.79 173.76 0
28.515 16.116 54.957 152.24 -42.936
-31.06 -7.6142 68.529 183.47 0
56.872 20.884 76.183 164.3 -71.986
16.972 8.7147 52.006 166.13 -51.293
142.92 16.854 103.4 176.76 0
-2.188 -0.18543 68.004 180.09 -76.225
29.96 15.612 58.258 159.15 -50.152
-64.942 -18.961 71.914 191.62 0
-58.463 -8.5039 83.971 183.54 0
132.5 30.212 103.18 171.96 0
40.783 22.166 63.525 152.41 0
22.819 4.9089 78.884 175.63 -80.172
99.497 12.184 92.795 174.56 0
189.42 -7.6654 111.7 180.91 257.86
70.88 30.37 81.081 161.59 0
-18.578 -10.784 34.874 193.73 0
-14.463 -7.1534 37.841 189.08 0
-56.581 -13.335 76.527 186.93 0
44.024 22.228 65.402 154.73 -49.129
239.74 -23.875 107.96 187.54 263.66
45.137 14.152 74.96 170.93 -76.691
16.749 7.4661 53.928 170.12 -59.373
-31.595 -6.7368 75.055 184.76 0
-86.171 -8.7867 90.196 184.17 0
88.886 26.191 91.274 166.67 0
201.25 -6.8872 104.45 181.9 0
32.928 7.7834 76.918 175.16 0
27.004 5.354 79.384 176.24 0
238.13 -30.882 116.83 190.36 263.29
36.502 15.779 67.766 163.21 0
-65.462 -18.299 73.096 187.73 0
138.78 9.2549 97.155 178.09 0
-26.503 -8.6638 53.526 188.81 0
-5.212 -3.1976 42.943 184.78 -61.671
209.08 -5.1342 100.45 180.12 264.97
74.184 32.349 83.076 157.52 -76.328
124.98 44.092 104.57 168.65 248.73
41.839 23.752 63.039 152.15 -45.88
103.66 29.536 96.045 169.3 0
5.0578 -0.37241 81.702 179.98 0
118.34 44.885 103.29 164.36 251.79
16.536 9.4666 51.967 169.65 0
240.77 -6.9738 95.145 182.91 0
-3.2835 -2.0975 42.101 182.59 -59.886
-88.869 -11.738 90.231 185.94 -89.776
-2.4071 -2.7946 44.23 182.39 -63.386
130.53 4.6775 93.739 180.34 0
-2.8518 -0.87372 66.283 179.25 0
-23.158 -9.4087 46.157 189.5 0
20.754 10.439 51.87 163.54 0
40.117 19.54 61.009 151.75 0
62.833 28.173 76.842 156.59 -64.322
111.63 31.162 97.571 167.73 0
12.887 4.8173 60.612 174.12 0
120.54 58.63 105.14 164.49 239.61
35.582 19.161 60.189 156.48 -47.594
-50.126 -12.412 73.966 186.79 -84.936
61.415 15.577 83.727 169.86 -79.932
87.856 31.158 90.197 165.26 -87.029
-26.731 -8.8406 48.779 190.14 0
37.184 17.103 66.585 163.35 0
1.894 0.91715 64.905 178.53 0
68.454 15.599 85.001 170.93 -84.577
18.706 10.344 51.797 163.56 -51.245
64.92 28.613 78.544 156.87 -68.815
134.68 12.61 97.651 176.4 0
74.869 28.7 82.126 162.61 0
174.5 3.3957 109.82 179.48 255.84
28.031 10.737 69.698 171.96 -71.566
110.3 25.578 96.119 171.99 0
53.559 24.882 72.119 158.74 -58.169
-26.159 -11.152 40.152 193.13 -72.402
37.474 15.216 69.096 164.19 -61.969
58.647 27.722 74.682 156.45 0
60.182 26.597 75.049 158.83 0
-2.119 -0.71792 44.294 181.5 -59.978
-17.806 -9.3084 27.743 197.98 -60.922
78.251 34.707 86.458 157.29 0
129.68 4.1306 93.619 178.65 0
109.24 46.235 97.967 164.73 252.63
-12.683 -6.0692 44.008 186.96 0
-4.1973 -2.2603 50.265 180.31 -64.771
87.784 37.614 89.399 160.28 -86.255
-1.3945 -3.077 41.424 180.35 -57.417
-13.545 -7.6049 39.308 190.48 -65.134
137.18 7.3778 96.568 177.27 0
206.65 -3.4752 98.318 181.51 0
-19.007 -9.0296 25.967 198.87 -59.737
87.191 12.431 88.378 173.5 -89.077
160.65 7.9489 104.74 178.68 258.53
-6.9182 -2.6953 43.463 183.73 0
98.165 23.325 94.265 170.17 267.79
3.7411 2.1131 67.373 180.12 0
-84.522 -17.97 88.622 188.5 0
145.36 21.936 105.97 174.31 255.88
155.66 4.1147 96.332 177.8 0
236.76 -12.96 97.616 183.53 0
-28.922 -10.245 53.421 188.83 -75.438
110.16 39.69 97.478 166.42 257.95
-63.185 -18.764 73.176 192.18 -84.3
-39.338 -17.027 39.733 195.87 -74.75
-69.389 -21.233 73.722 190.59 0
37.641 14.58 70.728 167.62 -67.573
-16.917 -7.149 45.857 187.19 -66.572
215.44 -8.83 101.2 184.69 262.23
8.4883 2.2347 68.562 176.32 -75.271
32.129 14.495 67.092 166.82 -64.804
33.762 16.837 60.831 160.32 0
8.5201 5.0636 48.366 172.69 -55.497
-26.398 -12.644 37.129 194.25 -69.852
228.22 -20.283 108.74 183.74 0
-19.801 -8.7155 43.821 189.5 0
40.258 11.691 76.196 172.47 -78.226
3.5989 1.4426 43.626 175.78 0
54.502 15.633 81.076 169.14 -81.083
7.3173 2.3548 59.714 178.17 0
73.517 23.244 82.506 166.8 0
80.252 27.006 86.701 164.48 -82.746
-27.815 -9.1759 54.178 188.65 0
10.779 5.815 50.149 174 -57.256
27.395 13.753 55.068 158.7 0
20.709 11.83 54.27 162.32 -50.549
94.625 27.252 90.98 169.74 269.17
124.02 56.062 106.98 166.52 242.43
40.789 21.428 63.695 153.96 -47.976
120.14 15.625 96.695 174.1 0
-25.066 -7.1437 68.226 184.91 -79.965
140.47 28.605 107.08 171.23 0
-2.5939 0.13425 45.988 181.14 -60.389
200.58 -13.395 114.31 182.88 0
255.05 -9.6185 92.744 184.89 268.95
231.25 -9.2588 95.184 184.59 0
-12.993 -3.4245 68.638 180.91 -78.137
21.649 5.2042 77.343 177.19 0
-32.091 -10.144 60.52 186.29 0
67.631 23.191 82.122 164.89 -78.818
161.25 12.547 111.18 177.22 0
30.92 15.261 58.37 156.95 0
17.146 7.612 51.758 165.62 -53.7
-3.3049 0.043735 74.848 178.9 0
53.845 14.236 77.593 170.39 0
110.6 41.534 97.464 167.02 0
108.86 28.781 97.109 172.64 262.16
6.2613 4.1584 45.479 172.32 0
24.966 11.517 58.914 166.96 -59.989
137.02 26.526 105.62 174.86 0
69.798 12.991 85.988 171.79 -84.046
18.233 0.205 87.333 178.14 0
-9.6529 -3.9094 36.525 189.41 0
93.225 36.705 93.17 162.77 0
84.526 37.079 86.151 161.22 -83.471
38.075 10.073 78.405 175.39 0
109.32 43.143 98.251 163.5 254.43
49.653 22.728 71.074 159.91 -61.132
99.644 26.044 93.196 170.52 0
154 8.0414 101.72 178.75 0
-22.981 -3.2929 84.028 181.25 0
-8.3574 -3.9646 58.04 181.88 0
119.81 12.698 94.677 175.01 265.65
17.944 5.3759 72.822 175.96 0
121.6 19.312 100.33 172.24 0
204.21 -12.82 113.51 181.72 0
59.864 20.193 77.516 164.94 -73.527
48.431 13.956 78.627 172.78 0
27.722 15.281 56.921 157.65 0
30.649 17.143 57.039 148.94 0
101 37.503 95.702 166.42 261.5
91.039 30.5 92.135 166.23 0
-24.64 -11.507 44.199 192.11 -73.389
67.3 7.5071 87.905 176.74 -86.737
32.269 19.082 56.869 146.36 0
86.102 12.731 91.303 171.1 0
-41.606 -17.616 46.962 194.25 0
38.722 14.153 71.213 168.07 -71.468
161.62 5.8721 100.12 178.16 262.46
100.16 23.794 93.618 170.03 267.86
119.16 7.2912 92.484 176.55 269.31
234.21 -36.391 124.71 187.02 0
-25.153 -13.276 26.056 201.24 -67.973
63.755 30.18 76.319 157.69 -66.309
64.028 14.728 84.463 172.48 -83.293
172.06 3.7962 110.48 179.06 255.54
181.6 0.35637 111.31 181.18 0
55.425 18.919 79.952 168.75 0
-12.73 -2.2615 71.85 183.11 0
229.34 -23.398 114.44 185.35 0
206.47 -20.397 117.46 184.64 0
-31.11 -11.438 50.189 191.39 0
6.3522 4.9047 44.14 174.22 0
-34.627 -15.319 39.899 195.29 0
130.47 24.794 100.32 174.2 0
32.981 11.906 67.722 168.03 0
134.53 27.385 103.75 170.67 255.34
13.541 7.4736 48.162 166.14 -51.143
127.82 21.988 100.92 171.6 260.32
194.73 -9.7684 113.16 182.82 0
33.726 17.322 58.797 147.89 -39.008
-25.826 -3.9372 78.276 182.74 0
67.577 29.582 81.404 160.36 -74.149
257.61 -20.694 96.643 188.01 267.66
28.569 12.083 62.913 167.89 0
72.173 3.1346 89.424 175.74 0
33.859 15.391 64.998 166.74 -63.918
86.046 30.414 88.898 164.91 0
-30.633 -16.265 30.716 198.65 -67.61
82.928 27.609 88.232 165.46 -87.522
-77.441 -7.8933 89.39 186.18 0
171.06 7.4998 115.97 180.01 0
-77.032 -8.4021 89.113 184.02 0
26.708 12.209 61.357 165.23 -61.063
239.74 -3.7887 92.18 180.5 269.49
57.322 13.468 82.052 172.37 0
-8.2601 -5.319 53.36 183.67 0
76.159 22.969 86.297 169.12 0
-24.528 -7.9617 56.63 187.82 0
66.767 24.458 81.533 163.85 -76.785
12.789 1.5136 83.213 180.76 0
40.174 17.578 65.698 161.82 0
203.16 -13.064 113.29 180.98 0
129.93 49.236 107.88 168.88 245.26
123.16 49.932 104.15 164.63 246.68
-19.444 -4.6132 73.891 183.91 0
62.417 24.054 77.45 163.16 0
14.697 3.2563 75.357 177.65 0
127.34 35.197 103.14 170.81 0
4.9335 1.7437 58.207 180 -67.052
66.487 24.768 81.617 163.67 -78.777
51.32 22.489 73.328 160.75 -67.419
-78.243 -17.008 82.538 188.86 0
14.677 6.8679 59.206 172.79 -65.154
53.143 22.683 73.49 160.23 0
-80.221 -12.172 87.18 185.5 -88.613
-10.953 -4.1836 41.054 187.95 -62.526
255.3 -22.19 97.919 189.25 267.78
239.67 -31.047 113.8 191.35 0
77.368 27.795 84.377 163.21 -79.879
124.6 28.858 100.13 171.9 259.64
33.599 15.608 60.082 158.2 -50.093
16.55 8.9339 50.982 167.85 0
64.608 27.343 77.682 161.46 0
73.186 11.506 86.144 174.59 -86.896
50.43 26.134 69.862 155.01 -53.737
145.32 30.08 110.24 175.14 251.25
108.58 19.489 96.885 172.9 0
140.93 31.629 108.12 172.99 251.78
14.452 9.2191 52.7 168.69 -54.337
26.936 6.4066 71.476 174.77 0
38.276 13.942 69.547 168.92 -71.432
30.938 14.14 58.62 157.92 -48.642
256.75 -25.903 100.08 189.21 0
270.18 -15.253 90.039 187 269.73
-23.181 -3.5711 77.284 180.11 0
245.97 -22.114 105.24 187.83 0
160.53 11.319 108.32 179.05 255.2
-32.159 -14.77 37.129 195.01 -71.752
-27.264 -13.086 44.405 191.48 -70.134
105.07 33.198 95.885 168.56 260.04
-3.8046 -2.4725 42.357 183.33 0
50.522 23.731 71.911 158.28 -55.941
105.31 44.552 96.593 164.04 0
18.332 6.0265 74.415 175.4 -79.2
120.2 46.342 103.67 168.43 249.7
26.402 16.944 54.711 152.65 0
99.013 29.727 94.054 168.69 0
113.66 36.822 99.324 168.64 259.44
96.206 36.476 92.919 163.97 266.51
197.56 -19.375 119.72 183.77 254.2
58.51 22.404 77.086 163.55 0
56.936 27.8 74.626 155.07 -58.575
-2.706 -2.3665 38.913 184.83 -57.5
58.65 24.125 77.095 164.47 0
-24.125 -14.137 28.745 197.32 -64.895
-0.48105 0.011581 49.867 180.2 -61.976
-0.011188 1.0019 62.659 178.73 0
-13.331 -6.5115 37.518 189.96 0
184.21 -5.2213 115.12 181.89 256.81
20.402 7.8112 62.598 172.56 0
113.52 27.061 97.914 170.02 262.78
67.688 24.955 81.179 165.8 0
37.883 19.479 64.877 162.32 -60.02
15.065 6.6969 60.675 172.65 0
1.3456 1.6762 50.912 178.86 -62.336
141.42 14.562 100.95 175.32 0
245.07 -24.586 107.47 190.4 264.88
136.34 40.183 106.17 169.58 249.74
22.746 10.668 68.403 173.97 0
210.88 -9.2491 104.13 182.63 262.14
-31.837 -12.276 41.654 191.99 -71.724
71.055 33.181 81.929 159.22 -71.284
18.462 5.2336 70.344 173.74 -71.425
10.65 4.6203 51.595 172.79 -57.386
73.271 29.467 82.823 161.33 -79.652
13.488 7.4264 54.367 169.34 -57.75
5.4579 1.7019 79.4 178.84 0
168.5 7.7813 111.2 179.08 0
132.96 37.758 105.99 170.49 250.97
54.746 11.921 82.722 175.95 -84.734
103.11 17.446 93.396 172.1 0
118.94 44.66 104.03 167.36 0
42.788 13.58 76.623 171.74 0
98.351 17.272 91.343 173.4 0
251.95 -29.436 105.17 191.06 265.65
29.589 14.794 59.734 161.87 -52.421
102.41 24.822 92.993 170.71 0
33.033 14.958 65.058 164 0
30.451 14.563 62.333 164.5 -60.746
3.7544 -0.35565 75.575 178.91 0
-22.469 -11.97 29.203 197.88 -63.743
-38.515 -15.309 46.954 193.72 -77.299
190.48 -6.4472 113.95 181.89 0
-2.9315 -0.3363 41.96 181.06 0
-5.3122 -0.14484 54.597 180.28 0
93.329 13.265 91.439 172.97 270.69
68.473 34.665 79.11 158.23 -68.605
-21.157 -10.125 42.778 189.61 -68.827
45.811 24.926 64.505 151.62 -45.938
48.758 18.782 74.618 165.02 0
143.18 35.813 110.54 173 250.12
-8.0934 -5.4242 37.381 185.78 0
68.698 17.888 85.575 171.31 0
74.467 23.287 85.956 166.93 0
40.308 19.383 67.282 160.84 0
-67.855 -10.682 83.475 185.29 -86.711
239.63 -35.894 118.11 190.43 0
59.735 22.955 75.985 164.06 -72.711
31.421 14.251 65.098 167.26 -62.16
159.67 5.5412 100.93 177.83 0
-13.124 -7.2091 36.665 191.81 -61.631
130.85 43.34 106.63 169.34 0
-30.159 -8.2698 59.928 186.02 0
195.26 -11.056 115.48 181.54 255.4
203.02 -9.5131 110.77 183.04 0
70.394 19.604 83.666 170.84 -83.38
-58.543 -20.214 59.644 193.21 0
97.359 13.79 91.066 173.48 268.52
14.319 4.9011 65.274 174.81 -69.765
44.854 24.641 67.372 156.36 0
162.91 18.428 114.09 175.36 0
-0.11977 -0.19574 43.964 181.86 -56.314
145.33 15.1 102.38 174.73 256.64
7.8744 0.59871 85.006 180.07 0
169.02 5.1854 106.2 178.91 257
169.92 6.6717 110.18 177.72 0
26.505 9.4988 68.151 173.26 -70.867
11.396 5.8129 49.835 167.32 0
-8.0671 -3.4054 47.599 185.91 -66.09
-24.529 -12.465 25.098 201.37 0
7.9425 1.8076 60.445 178.53 -69.211
218.81 -22.174 113.43 186.28 260.87
109.18 23.106 96.67 171.99 0
42.464 20.355 68.844 159.81 0
56.887 23.84 73.838 160.73 0
112.85 26.178 95.816 170.12 262.69
21.85 12.543 55.53 162.81 0
-9.3729 -3.9558 57.829 182.12 -70.647
53.884 20.347 79.532 163.68 0
-16.558 -7.5633 44.324 189.22 0
-62.803 -18.393 73.414 189.76 -85.552
18.246 9.7687 53.303 164.98 -51.948
102.31 33.024 93.102 166.72 0
-22.976 -9.4366 37.634 191.81 0
155.08 5.8113 97.461 178.23 265.38
-27.887 -4.606 75.576 183.72 0
-8.8119 -3.4995 45.11 185.5 0
-28.151 -9.161 54.292 189.9 0
135.53 29.749 104.32 171.93 0
-19.054 -8.704 40.997 190.52 -66.214
111.18 45.551 100.2 165.23 0
114.51 7.0282 92.577 175.79 268.14
13.485 7.1446 51.203 172.31 0
268.6 -7.4483 89.864 183.07 0
200.74 -13.945 113.34 182.12 256.88
81.458 23.867 86.454 167.65 0
6.1531 2.7193 57.377 178.06 -67.921
42.632 21.78 67.559 158.12 0
5.0147 0.89241 55.951 176.2 -64.629
42.152 9.6125 77.292 176.23 0
89.222 22.488 88.805 169.16 -89.651
13.269 5.4523 61.576 175.71 -66.055
-20.119 -7.8869 51.935 186.87 0
53.089 13.166 81.244 173.94 0
-31.471 -11.058 64.792 186.4 -78.501
-26.76 -8.5936 51.07 190.22 0
225.68 -34.027 125.94 189.12 0
-37.891 -12.872 64.013 188.39 -80.362
17.996 7.9681 57.735 169.6 -62.05
19.705 9.2622 60.406 170.2 -61.633
266.22 -22.018 93.612 190.2 0
215.2 -1.395 91.525 183.11 269.05
26.768 13.799 58.415 161.63 -52.616
-28.816 -14.949 31.158 197.68 -68.673
34.517 12.758 70.312 169.05 0
-8.1822 -3.8231 35.542 185.92 -57.501
28.812 13.75 58.663 163.01 -54.909
57.572 24.095 73.729 157.38 0
258.98 -29.185 99.161 191.29 269.01
-52.826 -15.2 62.854 189.67 -82.767
29.14 15.172 57.783 161.83 0
-41.352 -15.845 54.096 189.92 -77.659
66.161 20.126 82.541 169.58 -79.784
49.991 18.941 75.041 165.82 0
133.27 37.259 106.2 169.22 0
238.7 -13.191 98.181 187.39 265.64
5.5386 2.7806 52.953 177.83 0
67.15 20.208 83.162 168.55 -82.736
160.66 19.016 111.58 175.8 0
53.544 10.478 80.982 173.76 -83.491
14.004 5.1004 65.53 176.94 0
47.49 26.646 68.382 152.66 0
216.62 -30.237 123.18 187.24 0
15.795 4.1073 69.126 176.98 0
125.66 43.206 103.76 168.49 0
66.409 29.595 79.661 159 -69.594
43.34 15.343 76.279 168.11 -73.075
-11.35 -4.4448 51.372 184.96 -69.939
-20.165 -8.2274 48.611 189.05 0
97.703 30.659 93.325 166.67 269.1
29.899 10.306 67.655 167.97 -65.29
-0.54275 1.0768 42.405 179.17 0
8.3586 4.6944 51.426 174.93 -55.328
38.916 20.177 63.853 159.97 -54.864
5.962 0.52832 78.45 179.43 0
35.381 15.048 65.268 163.88 0
-17.68 -10.436 31.031 195.78 -61.607
134.53 41.488 109.03 169.68 249.34
244.33 -28.743 112.13 191.45 264.5
20.13 10.434 57.47 168.21 0
-8.6554 -5.2255 41.398 185.87 0
107.98 48.958 98.546 163.77 0
1.5864 -0.44644 65.06 179.76 0
-78.378 -19.946 83.398 188.68 0
22.592 11.405 49.8 159.18 0
-16.134 -6.1181 37.686 188.8 0
130.13 27.989 104.22 171.69 257.23
-25.124 -12.496 33.451 194.93 0
227.96 -38.777 126.78 190.26 0
-2.4533 -0.20226 64.531 181.72 0
40.2 21.026 62.293 150.49 0
41.036 20.86 63.646 155.08 0
29.394 9.4668 68.094 171.58 0
111.95 47.287 100.2 164.61 251.29
4.0709 1.8574 46.576 177.64 -57.28
-26.967 -3.0566 86.244 179.46 0
-76.27 -18.343 81.267 189.97 -88.652
20.247 10.492 54.405 167.11 -52.857
118.09 52.766 103.62 162.86 0
227.62 -26.254 115.64 188.72 0
-21.378 -11.818 27.823 197.96 -62.717
230.87 -38.081 126 191 259.8
-24.743 -10.471 36.284 194.63 -68.44
-31.142 -12.981 49.824 189.74 -74.386
20.47 9.5068 58.219 170.42 0
115.89 25.019 96.102 172.24 262.83
208.1 -17.294 116.83 184.13 0
45.585 11.931 81.093 172.54 0
58.35 17.653 79.535 167.86 -80.047
-1.6035 -0.6201 44.922 181.72 0
24.428 10.699 57.063 164.81 0
29.835 14.866 63.517 166.36 -60.06
4.7119 0.5048 73.317 181.5 0
14.632 9.7528 49.686 167.25 0
87.539 34.665 88.894 160.23 -88.388
143.99 31.511 107.33 173.2 251.59
174.43 1.8498 110.65 178.08 0
19.429 9.0688 54.642 167.36 0
153.68 5.7587 97.463 179.83 265.6
-36.336 -13.206 49.75 192.83 -76.839
4.0303 1.406 46.037 175.44 0
109.05 42.082 97.834 165.55 255.05
-17.495 -4.7216 68.434 182.55 0
-8.726 -4.0294 44.605 185.58 0
-20.609 -6.3185 74.367 182.98 0
50.641 26.67 70.72 153.47 -53.206
103.59 35.429 96.507 168.48 261.62
63.692 26.814 79.897 161.82 0
78.543 30.249 84.283 164.1 0
99.297 5.3645 88.667 176.59 271.6
173.81 5.3628 110.64 180.09 256.7
36.891 19.544 62.11 157.48 0
-23.388 -7.2309 67.895 183.85 -79.084
-29.609 -14.877 35.563 198.65 -69.65
-27.694 -14.044 28.791 198.31 0
35.757 6.447 80.736 177.05 -84.858
-34.544 -12.588 51.043 192.04 -74.094
-35.108 -16.518 40.648 194.59 0
0.077696 2.3593 76.558 180.83 -80.633
21.539 6.0748 71.223 175.26 -76.885
42.463 22.073 65.672 157.13 0
102.69 39.596 93.688 165.7 262.12
13.793 7.8015 51.174 166.81 0
9.8906 5.8423 49.33 170.58 0
112.67 27.207 94.874 170.56 0
-21.958 -9.5592 40.858 193.17 -67.663
157.39 8.2522 107.03 176.79 259.39
176.8 2.7625 111.04 178.65 0
176.74 2.1343 113.3 178.77 255.6
232.57 -30.438 118.44 190.42 0
53.944 25.781 71.712 158.52 0
18.415 9.0494 60.015 171.53 0
227.56 -9.3572 98.705 182.32 0
121.03 27.094 100.75 173.17 0
115.24 42.086 99.35 167.54 0
-8.5612 -2.8622 71.099 182.94 -79.476
50.147 6.6386 83.953 176.6 0
-18.07 -4.7318 61.778 183.89 -72.908
-15.396 -3.661 56.466 185.11 0
122.44 25.777 99.356 171.66 0
215.53 -21.681 115.22 185.13 0
84.312 25.325 88.097 167.48 -88.562
27.513 16.503 57.011 160.11 0
92.863 21.627 90.49 169.77 269.14
7.9733 3.7254 44.269 173.34 -53.46
64.932 2.6819 92.727 178.97 -91.261
174.69 2.0697 106.59 180.03 259.67
28.7 14.74 60.139 159.67 -52.967
65.317 20.895 81.52 167.25 -80.466
43.878 22.913 66.221 152.74 -49.924
230.06 -38.611 126.97 190.43 260.43
47.556 21.737 70.03 159.21 0
125.79 43.872 104.28 169.79 0
265.65 -12.232 91.671 184.32 268.66
-14.277 -6.397 45.926 188.95 -67.347
95.442 39.566 93.274 162.19 0
235.3 -15.968 100.69 188.38 0
115.96 55.346 102.32 162.48 244.56
206.9 -12.13 110.09 183.36 0
14.937 6.4708 55.366 171.31 0
4.4625 1.1033 67.117 178.18 0
61.461 23.014 79.99 162.69 0
48 21.779 69.859 160.86 -60.913
45.518 22.66 66.128 150.93 -46.175
99.795 25.99 91.878 168 0
10.931 8.6085 47.529 169.8 -54.014
7.6421 5.7608 54.596 174.34 0
40.506 20.467 63.422 149.68 -40.825
-21.716 -1.4764 84.484 181.8 0
33.05 15.814 61.47 157.57 -51.187
52.612 18.897 76.472 167.82 -75.508
118.03 35.365 101.54 167.47 0
70.734 31.378 83.375 158.38 -71.292
-6.1523 -1.5273 41.434 184.84 -61.384
103.57 32.83 92.997 164.68 263.98
168.54 12.156 116.83 178.65 0
196.01 -14.365 117.56 182.63 255.15
43.681 21.926 66.545 152.62 -50.107
-7.8858 -4.6287 43.67 186.03 -63.752
-8.498 -1.2113 80.032 182.42 0
118.25 48.21 100.74 164.91 0
107.06 38.956 97.377 166.66 257.26
113.08 34.465 96.34 168.65 0
250.07 -25.754 105.29 189.53 0
-21.026 -10.887 26.717 199.42 0
41.856 19.386 68.951 162.12 0
195.7 -6.6233 101.02 181.95 0
77.429 13.37 88.82 172.61 0
34.965 18.909 59.099 150.84 0
124.03 40.596 104.41 169.52 0
-33.344 -6.6457 66.341 186.42 -80.518
149.51 28.963 109.93 175.36 252.39
-1.6357 -0.58688 78.381 181.02 -81.858
196.79 -4.9426 102.58 182.33 262.51
202.81 -20.3 119.74 182.64 256.53
46.939 24.145 69.185 157.48 -52.396
178.98 -0.95014 115.04 180.6 254.57
117.44 30.24 96.867 170.17 260.95
24.469 13.076 55.756 161.15 -50.367
132.2 30.836 105.1 170.16 253.77
22.367 8.9532 60.719 169.3 -59.671
-0.90483 -2.8426 69.564 179.62 0
31.341 12.608 70.655 168.72 -70.97
33.41 10.672 71.841 169.24 -73.718
-3.5293 -2.2181 64.975 179.81 -77.144
52.74 21.558 71.103 160.35 0
-14.42 -6.5053 61.504 183.37 -75.371
103.07 5.0998 90.783 179.69 0
-21.094 -7.6905 46.94 190.12 0
37.914 5.6505 83.591 175.92 -84.476
50.904 19.284 77.152 165.84 -70.991
-3.4497 0.39257 75.189 178.94 -80.698
33.795 17.982 60.055 157.34 -47.879
-22.756 -10.71 43.409 190.79 -68.86
-14.951 -5.1563 51.6 186.05 0
-8.3517 -3.2724 42.553 186.31 0
91.291 18.135 91.421 171.2 269.64
65.598 27.34 79.471 161.44 -72.918
81.137 25.738 86.133 167.08 -85.409
161.1 17.18 112.69 176.97 253.59
-29.124 -12.648 43.807 191.34 -71.492
156.67 14.597 107.33 176.28 254.7
30.461 12.959 62.495 164.74 -59.006
4.1421 0.77815 63.677 178.78 0
-3.9799 -0.96834 79.804 181.08 0
103.87 35.313 95.971 165.38 260.32
3.8972 1.1321 59.906 178.24 -71.042
-10.067 -1.0903 58.314 182.07 -71.402
52.827 21.862 74.948 160.2 0
29.629 15.7 57.8 159.39 0
117.41 28.398 98.673 170.12 0
74.755 27.763 85.194 164.51 0
-27.453 -15.508 27.92 199.23 0
-28.64 -13.688 29.811 198.02 0
92.712 34.689 91.926 164.74 0
194.07 -11.173 114.91 180.95 258.77
133.93 43.281 107.86 170.32 247.96
-16.989 -2.6684 74.005 180.5 0
253.49 -17.316 95.218 186.66 268.99
6.3248 3.0886 53.807 177.48 -62.556
-18.976 -9.7006 32.102 194.47 0
14.042 6.63 57.17 172.32 -64.257
-21.271 -8.262 43.895 191.36 -68.761
-42.594 -13.478 65.549 187.01 0
-21.342 -9.1877 59.209 185.96 -76.714
-0.85516 1.6675 83.387 180.79 0
-37.136 -17.193 40.233 196.55 0
24.238 11.346 59.21 167.25 0
153.03 27.367 113.78 174.83 250.76
4.8911 2.2515 44.631 175.62 -53.619
17.195 7.1246 57.116 170.87 -62.358
222.28 -41.573 132.69 187.67 0
-12.665 -8.2681 37.536 190.37 0
-57.09 -19.21 59.94 193.64 -81.155
151.44 27.745 110.84 175.37 0
95.317 40.444 92.436 162.21 0
40.472 20.568 64.68 157.14 -53.46
10.986 3.4606 58.298 176.62 0
47.42 16.754 75.62 169.2 -74.434
41.295 6.9888 80.009 177.31 -83.73
41.281 22.478 60.758 149.3 -39.544
-30.603 -9.7262 60.763 187.68 0
-41.586 -11.101 64.294 190.17 0
93.802 41.169 90.97 160.16 265.92
47.324 17.575 71.717 166.75 -72.047
107.06 47.214 98.579 161.4 0
26.213 8.9188 71.893 174.87 0
-39.482 -11.754 67.943 186.69 -81.931
-4.9357 -0.1052 52.31 183.04 -67.538
-23.782 -10.691 42.685 189.77 -69.28
43.817 22.846 65.352 151.82 0
75.521 18.782 85.191 171.1 0
126.9 50.575 103.62 166.78 244.71
18.878 6.6953 66.828 177.22 0
-43.307 -13.215 62.728 189.53 -82.885
66.433 28.513 80.163 157.96 0
153.64 23.357 110.52 175.33 251.28
-6.4081 -4.2392 39.853 186.03 -60.504
38.6 12.722 72.083 172.97 0
75.535 6.5032 86.803 176.13 -88.082
5.5334 2.3217 50.47 178 -60.353
-83.827 -25.124 85.217 193.38 -89.493
7.608 1.0721 72.152 180.17 0
185.77 -4.6831 117.63 181.01 253.92
75.437 27.454 84.491 163.82 0
37.849 22.489 60.161 149.45 -43.157
203.63 -14.503 115.53 184.98 258.25
179.37 0.21991 113.13 179.45 255.28
47.061 12.945 78.422 174.66 0
20.592 8.889 58.021 167.65 0
35.111 16.289 64.921 164.98 -59.845
69.39 26.065 80.155 161.58 -76.679
40.891 12.206 75.961 172.26 0
8.7314 5.6128 64.861 176.33 -69.73
-13.435 -6.969 37.514 190.35 -59.365
94.785 18.21 89.126 171.96 0
-6.4519 -3.852 48 183.63 0
10.701 5.2044 55.085 172.6 -61.137
-15.651 -6.7169 33.332 193.7 0
-36.559 -12.67 57.422 189.78 -77.66
54.801 18.544 79.478 168.6 0
74.337 20.968 85.484 168.24 0
0.55306 0.42721 56.679 179.78 -68.684
112.61 31.646 98.188 168.23 0
-18.573 -7.0986 58.195 184.48 0
26.737 7.4827 73.766 174.55 -76.482
193.78 -7.626 110.67 179.96 0
41.787 22.465 64.202 150.73 -43.951
38.537 18.774 60.248 152.54 -47.249
84.561 22.806 88.883 169.04 0
257.8 -11.804 93.254 184.59 0
-21.516 -10.172 40.71 191.28 0
114.71 46.473 103.3 165.85 250.11
69.776 19.061 83.509 168.03 0
0.7051 1.4384 84.403 181.43 -85.495
0.18842 0.42045 78.079 179.42 -84.771
57.299 22.743 77.611 165.39 -73.01
127.94 37.657 104.09 169.87 0
3.5685 3.3743 50.456 179.22 -60.799
46.999 17.279 74.877 169.04 -73.263
40.226 13.325 74.481 171.32 -72.607
48.193 24.622 70.11 157.58 0
164.82 3.1583 100.36 180.07 0
120.24 50.672 104.61 162.33 0
51.399 20.787 72.804 162.19 0
24.836 14.677 57.478 162.15 -52.82
45.276 23.712 64.761 155.25 0
-34.563 -14.971 38.869 194.21 -73.241
42.8 21.341 67.236 158.74 -56.077
152.98 25.891 110.18 175.73 250.33
27.371 6.0426 72.26 176.34 0
27.106 13 61.086 165.05 0
-17.088 -8.4704 30.76 194.13 0
107.41 36.148 97.005 166.94 260.39
175.49 1.1186 103.88 178.56 261.8
39.053 23.472 61.505 149.91 -41.29
42.386 23.609 65.55 153.73 0
-2.8042 -2.0417 59.516 182.14 -71.745
209.83 -8.2687 101.1 182.75 0
268.38 -18.682 91.741 187.44 0
-19.839 -8.3399 48.948 187.25 0
-31.408 -11.663 60.641 187.18 -77.939
-22.402 -5.5129 63.373 185.72 0
254.63 -28.127 102.91 189.38 267.5
-8.0709 -0.48436 79.113 181.18 0
260.71 -24.357 94.997 190.89 0
0.042385 1.1792 43.767 179.03 0
191.03 -6.1846 108.07 181.49 0
113.84 9.6709 92.525 176.44 0
-21.205 -11.285 35.596 195.19 0
-19.53 -10.584 28.24 198.64 -61.037
-20.934 -11.558 30.353 197.23 0
155.87 8.2242 102.93 176.66 0
24.292 8.9623 63.562 169.83 0
60.534 14.164 82.846 173.6 0
101.5 22.456 92.367 171.68 0
26.767 14.432 55.822 157.27 -46.453
-21.198 -9.678 38.839 193.1 0
142.03 27.424 107.04 173.64 0
-55.285 -12.187 74.145 186.16 -85.926
194.54 -11.279 114.63 183.79 0
235.07 -7.823 94.759 182.14 0
3.9274 2.9484 51.811 179.24 -62.981
25.311 12.802 54.804 159.16 0
-5.9772 -1.9869 59.138 181.62 -72.682
21.359 6.4618 63.492 172.18 0
201.17 -9.5687 106.66 183.58 0
22.336 10.113 61.209 169.76 0
241.1 -28.922 111.55 188.28 262.47
174.09 0.35344 97.675 180.63 0
7.4401 2.2987 44.215 173.88 0
-15.99 -4.8187 70.405 182.98 -77.666
66.647 20.585 81.344 166.39 -80.253
107.16 40.892 97.742 164.03 257.95
-8.5675 -3.9412 44.327 185.22 -65.022
28.334 12.69 63.943 169.4 -63.85
30.992 12.484 65.912 165.8 -66.203
119.25 40.712 101.78 168.65 251.25
205.84 -22.183 121.3 185.36 256.77
253.77 -20.171 98.695 186.52 0
228.74 -29.35 119.07 188.3 259.39
-25.206 -12.544 24.84 200.87 0
-16.609 -8.7802 33.566 195.45 0
82.479 22.172 88.464 171.03 0
235.67 -29.612 117.05 189.79 262.32
85.344 31.45 88.865 165.37 0
126.11 38.015 104.15 167.98 0
-37.234 -13.59 44.552 193.73 0
259.35 -23.204 99.569 188.01 0
73.364 32.269 81.234 158.21 -75.998
-16.705 -7.4725 38.854 191.53 -63.567
61.281 28.415 78.106 158.38 -64.368
38.8 20.081 63.342 154.61 0
51.563 22.815 70.222 159.45 0
199.22 -13.601 118.29 185.53 0
-11.086 -4.8889 39.356 188.31 -61.954
-23.358 -8.3944 49.323 187.95 -73.515
54.877 16.943 77.485 167.3 -76.052
-2.441 0.75733 74.045 179.5 -81.143
-60.08 -9.1864 81.648 185.18 0
72.415 30.437 82.48 162.33 -77.231
110.02 20.997 93.944 172.24 0
112.31 26.214 97.57 172.29 0
44.44 14.292 73.011 168.55 -70.522
1.7794 -0.54366 52.499 182.2 0
116.19 49.754 102.48 163.42 0
54.867 23.296 73.58 158.03 -65.674
215.09 -3.838 97.827 181.65 266.7
3.3193 3.256 48.073 178.87 0
-4.7966 -2.4318 37.698 183.19 0
-21.271 -8.3198 48.725 188.96 0
-68.122 -7.9051 84.84 184.39 -89.733
121.74 46.692 104.18 167.45 0
150.83 18.572 106.02 174.86 255.78
82.152 27.91 85.844 165.95 0
-33.775 -16.319 35.33 197.15 -71.908
72.776 6.82 87.774 175.35 -88.279
22.544 9.8788 62.677 170.53 0
84.205 29.782 89.288 165.77 0
45.168 17.881 72.139 165.41 -67.036
114.02 42.971 98.991 166.04 0
223.79 -39.352 129.74 188.94 0
24.36 13.456 53.008 158.24 0
79.443 32.8 86.623 160.61 -83.523
77.85 36.833 86.262 158.42 0
27.807 13.258 58.303 163.31 0
93.654 31.924 90.308 166.69 268.66
16.697 3.6298 79.581 179.45 0
135.33 26.984 105.03 171.09 0
25.561 15.142 58.801 162.37 -50.516
-14.695 -5.7816 31.346 193.51 -59.129
86.367 36.239 87.581 162.86 -87.836
72.77 20.131 86.059 168.98 -82.599
-5.073 -1.5884 38.473 186.06 -56.976
-24.887 -12.634 31.152 195.52 0
112.91 18.287 96.854 173.83 264.53
-4.4957 -2.8387 43.05 182.8 -59.645
260.74 -20.96 96.164 189.96 0
42.375 19.354 67.034 160.46 -59.884
120.77 5.4704 94.39 177.37 0
68.977 32.308 81.142 159.53 0
-15.013 -7.9978 42.99 187.79 -65.348
260.32 -21.737 97.312 187.28 0
106.61 26.222 95.321 170.59 262.07
-22.472 -9.1958 48.685 185.83 -72.526
36.64 20.758 58.703 146.97 -39.583
45.624 12.141 77.088 170.44 -78.755
33.48 18.363 54.772 150.02 0
-31.127 -9.9987 51.28 191.07 -75.979
168.06 10.549 115.12 178.27 0
49.34 25.815 67.759 151.64 -48.757
17.024 11.11 52.584 164.01 0
53.967 15.521 79.178 169.35 0
40.038 23.214 62.618 153.19 -46.803
68.632 29.117 80.723 161.59 -72.529
-22.131 -12.525 28.223 201.37 0
143.73 29.637 108.34 173.18 252.99
36.918 21.802 57.482 146.11 0
20.362 10.81 51.93 160.28 0
17.296 8.1997 48.219 164.07 -49.787
93.366 13.374 91.129 173.47 0
-9.9734 -2.8962 59.101 182.87 -72.117
33.847 16.952 63.812 162.82 0
28.486 13.32 58.196 163.77 -54.789
18.305 10.021 54.907 168.53 0
208.89 -17.072 114.53 185.07 257.09
-15.36 -7.8126 49.481 187.54 -69.024
51.23 27.145 70.67 155.25 0
-31.822 -11.868 46.993 190.83 -73.679
-37.578 -17.382 37.319 196.52 0
215.81 -20.273 112.93 185.1 260.43
46.77 23.148 68.782 157.27 -53.984
-14.718 -6.3638 31.689 193.82 0
241.08 -32.458 117.98 188.22 262.21
-11.752 -2.2096 73.232 182.3 -79.231
-47.424 -4.7715 82.305 182.95 0
235.57 -28.734 112.74 188.02 0
1.3058 -0.82268 62.242 181.35 0
31.491 16.056 59.531 160.63 0
34.527 4.0858 83.639 175.75 0
119.85 51.432 103.19 165.9 0
9.5128 3.5283 51.545 171.83 0
63.985 21.911 80.081 166.85 0
10.549 7.112 47.387 170.96 -55.09
44.132 12.424 76.075 170.36 -77.732
70.94 31.941 81.427 158.82 -72.244
-14.047 -1.5774 77.464 180.11 0
120.42 18.658 97.646 174.36 263.4
166.28 2.5227 99.919 179.72 0
-27.611 -9.264 54.284 190.56 0
10.96 5.4206 48.208 173.17 0
16.582 5.6843 65.465 174.49 -74.089
247.86 -22.565 104.29 188.69 0
169.28 2.9399 102 178.01 0
46.116 18.926 72.638 162.25 -63.052
21.118 10.604 57.473 167.4 0
124.73 47.226 104.9 168.41 248.63
-10.666 -4.7827 47.001 186.23 -66.682
4.4895 0.7492 54.26 180.31 -63.767
-46.573 -18.753 48.899 194.5 -77.335
176.54 -1.3751 101.11 181.49 264.49
233.62 -12.42 99.802 184.47 0
259.53 -14.59 93.267 186.46 268.53
85.6 29.055 86.608 165.93 -87.943
102.33 41.168 94.754 161.27 0
136.21 8.9278 97.386 177.33 0
194.71 -9.091 112.37 180.35 258.14
-19.201 -7.2045 34.645 192.6 0
244.22 -24.421 104.25 188.36 0
255.33 -9.1935 93.755 186.39 270.58
110.73 36.248 99.42 167.52 0
-28.148 -11.06 54.186 190.31 -77.002
-16.219 -7.7182 41.46 188.51 -66.617
7.3689 3.6436 49.534 172.69 0
-19.859 -9.0906 52.556 186.18 -72.988
230.39 -28.526 115.5 186.96 262.48
-42.362 -17.744 46.776 193.89 0
109.27 34.549 96.297 167.95 261.23
-14.231 -5.8147 35.949 189.21 0
-16.62 -8.0332 42.318 188.98 0
27.9 7.0112 75.294 177.29 -79.905
232.33 -32.987 120.27 186.65 260.63
34.628 19.63 58.516 146.28 0
8.8912 -0.36606 88.54 179.86 0
47.979 23.444 68.759 158.66 -60.691
236.5 -37.338 122.17 190.55 0
52.639 25.947 71.979 157.05 -56.785
189.31 -2.8339 97.953 178.67 0
40.572 11.91 74.378 171.54 -75.014
-18.983 -9.701 49.351 189.71 -69.246
55.012 6.4701 85.526 178.2 0
136.54 41.159 106.83 170.52 0
-18.693 -6.9815 38.199 192.17 0
122 52.939 103.48 166.53 243.18
234.07 -14.898 99.623 184.97 0
125.37 10.127 95.086 175.75 265.33
-9.4386 -4.4271 52.043 186.15 0
-56.727 -14.475 75.059 186.97 0
20.212 11.261 52.541 159.39 -46.461
109.41 17.046 93.822 172.87 267.5
-26.225 -9.1585 60.328 186.34 0
-13.8 0.41505 83.388 179.82 -87.867
171.28 4.0894 106.32 178.99 0
19.282 4.2963 76.246 177.86 -80.492
-12.433 -4.8609 45.831 187.39 0
230.6 -34.998 124.46 189.53 0
-39.092 -14.476 56.176 190.41 0
-18.066 -8.3289 30.538 196.7 -63.198
17.671 10.037 54.439 169.1 -56.387
0.008777 -0.6378 46.998 179.58 -60.836
22.317 10.857 55.183 163.26 -49.304
207.31 -14.849 111.59 184.77 259.79
243.63 -16.942 99.764 184.28 0
1.2179 -0.28799 49.928 178.05 0
25.97 14.818 58.384 160.63 -53.406
-68.296 -10.932 83.616 185.15 -86.526
94.544 40.451 91.231 161.48 264.35
178.89 2.4537 115.56 179.77 0
-39.136 -16.001 51.936 191.75 -75.472
9.5347 3.1938 64.618 176.3 -71.55
233.44 -21.433 105.71 186.69 263.38
93.44 38.325 91.505 163 0
49.517 9.1644 81.35 174.82 -80.003
134.78 45.836 106.15 170.81 0
104.37 36.831 96.589 164.04 0
17.062 8.3839 54.394 167.56 0
245.15 -31.573 112.2 191.52 263.7
-27.162 -12.651 33.205 195.09 -67.554
-12.873 -6.7065 33.176 192.68 -57.64
-31.879 -15.956 34.409 197.49 0
128.29 23.328 99.581 173.26 0
107.55 17.351 94.808 173.62 0
4.047 0.27387 66.618 179.49 -73.924
67.089 24.322 82.125 168 -78.706
14.654 4.4362 55.764 173.65 -60.897
38.109 18.886 63.641 155.34 0
182.71 -0.96695 117.61 181.42 0
229.47 -37.999 127.6 191.26 259.22
-2.4532 -0.85561 73.491 178.87 -80.739
151.26 25.675 110.34 173.75 249.57
-25.052 -9.86 29.237 198.86 0
52.062 25.339 73.096 160.18 -66.669
63.879 26.929 78.829 162.93 0
234.79 -32.052 118.61 189.31 260.27
105.25 40.289 96.409 164.64 0
21.721 12.79 53.993 161.28 0
11.531 5.0915 52.726 174.35 0
-45.421 -15.011 59.833 190.71 0
70.646 30.756 83.25 161.55 0
98.888 40.352 92.341 164.72 261.72
36.793 11.285 71.625 171.48 -70.707
108.24 38.446 98.432 167.85 0
116.99 42.5 101.42 165.94 252.68
120.23 27.34 98.96 171.03 258.5
111.47 46.417 99.964 164.44 0
76.488 18.597 88.563 167.66 0
76.166 15.276 86.907 173.13 -86.616
34.987 19.877 59.05 150.64 0
-36.098 -16.672 36.563 197.27 0
-15.461 -7.59 40.74 187.59 -65.936
12.043 5.2583 60.577 174.39 -66.768
-58.415 -12.021 78.877 186.27 0
253.49 -20.838 100.72 190.15 0
-7.7915 -0.95805 71.835 181.55 -78.013
-13.597 -3.9942 52.467 185.53 0
19.18 11.644 51.484 163.63 -47.318
56.527 22.93 77.46 162.72 0
218.79 -26.411 119.37 187.54 0
170.54 0.65125 99.765 179.51 0
-5.7389 -6.0266 38.607 185.5 0
-33.733 -10.192 64.837 186.49 0
112.19 41.556 99.444 167.39 0
102.02 21.061 93.508 171.16 0
20.607 8.2514 59.962 169.88 -62.362
-17.119 -7.8124 46.364 187.15 -70.703
165.06 10.615 107.26 176.9 256.68
118.2 30.029 99.786 170.41 258.63
34.746 10.551 69.705 171.42 -71.13
37.249 20.231 59.856 150.3 -42.398
-33.445 -12.629 62.935 187.42 0
22.678 11.869 59.117 164.12 -54.56
79.157 29.704 85.838 164.32 -85.993
65.266 26.862 78.87 160.66 -71.861
46.85 11.676 77.951 172.57 0
-7.6103 -3.1998 45.453 185.45 -65.314
-0.42282 1.0386 56.888 180.04 -67.859
-12.39 -4.4901 65.643 182.47 0
64.304 25.236 80.845 164.53 0
67.355 24.404 80.761 163.73 -77.332
-57.708 -20.398 63.515 194.37 0
31.98 18.711 55.922 149.8 -39.745
35.714 11.259 74.918 173.18 -76.46
98.987 27.25 92.842 167.01 266.28
38.185 23.458 60.851 150.02 -42.517
253.98 -15.036 95.919 185.79 267.37
75.988 13.137 86.426 172.09 -87.158
140.49 23.896 103.51 172.3 0
-11.123 -4.0648 57.13 183.42 0
-2.3596 -0.88047 75.071 181.85 -80.881
166.38 12.598 111.55 179.17 253.2
7.1125 1.296 63.492 178.89 0
212.58 -2.5731 94.72 181.89 0
265.49 -26.913 94.547 190.28 270.28
105.89 38.915 95.416 165.97 261.32
55.058 24.594 75.106 165.14 0
123.14 32.233 100.34 170.81 0
31.917 14.953 61.041 157.97 -49.025
14.757 2.1672 79.615 177.49 -83.502
215.7 -25.304 118.57 187.05 258.38
-19.931 -8.2096 37.943 191.95 -67.212
110.57 32.668 97.78 167.82 0
79.886 18.737 87.634 170.69 0
217.87 -2.6195 94.441 182.73 0
35.617 15.837 66.433 164.15 -59.13
-40.106 -9.7913 73.057 186.4 -82.708
30.169 16.826 60.287 160.36 0
-8.4928 -3.8138 52.002 183.26 -70.629
-30.685 -1.9545 82.864 180.31 0
-38.26 -1.8432 85.748 180.36 0
56.049 1.4921 89.245 178.35 0
17.865 5.8793 68.231 177.12 0
-1.1214 -0.90315 58.669 179.9 -70.536
38.249 21.683 62.58 152.74 0
23.033 13.309 53.763 160.37 -46.121
174.91 4.2702 117.26 178.23 0
104.33 14.311 92.076 174.97 0
59.808 27.973 75.864 158.49 -64.323
-13.672 -6.8505 48.05 186.9 -69.786
224.23 -42.91 129.46 189.83 258.66
-48.737 -19.815 53.503 192.87 0
64.769 25.955 79.686 161.14 0
-26.948 -12.426 38.539 192.45 0
24.173 13.36 56.04 163.56 -54.132
-25.589 -13.603 34.203 196.85 -69.233
45.34 24.751 67.828 156.51 0
-70.956 -13.343 83.575 186.68 0
-5.9226 -3.8355 43.14 183.08 -60.359
9.681 6.6345 53.694 172.4 -57.965
-16.539 -4.0801 55.849 185.57 0
181.81 0.74025 114.34 178.77 0
-54.44 -21.41 59.171 194.17 -79.733
133.58 34.713 106.31 171.73 251.55
264.75 -16.697 90.631 187.65 0
109.96 29.801 97.714 170.83 0
52.361 22.016 72.647 162.21 -65.127
25.55 6.219 70.262 175.97 -75.836
126.62 32.394 102.25 171.68 0
-76.172 -24.391 78.885 191.6 -84.15
194.04 -5.0441 103.31 179.8 0
52.227 20.905 76.311 161.59 -69.863
96.908 31.833 91.966 165.07 0
44.817 12.146 77.735 172.12 0
-12.156 -4.76 58.988 183.58 -72.011
6.7754 2.1412 48.92 173.94 0
93.978 33.638 92.653 163.96 266.91
-27.422 -12.021 33.671 196.94 0
31.441 9.5576 73.897 175.55 -78.101
201.19 -4.17 97.437 180.83 0
20.075 7.9497 58.25 172.15 -64.844
-39.122 -13.046 52.991 190.48 -76.137
249.85 -29.881 108.39 191.32 264.61
-21.132 -10.576 29.543 200.59 0
85.631 33.23 87.146 160.89 0
81.505 33.801 85.567 162.56 -81.977
243.27 -20.058 102.44 189.44 263.85
65.757 5.1648 86.158 177.39 0
10.368 4.0899 54.023 174.47 -59.609
151.98 2.9779 94.825 178.92 0
102.7 33.1 95.706 163.49 262.43
34.961 15.123 62.38 162.14 -57.196
240.72 -4.552 93.938 182.53 269.28
33.176 18.49 58.377 155.41 0
-8.8676 -3.6103 49.653 184.18 0
168.49 0.66801 100.32 177.74 264.44
250.34 -30.734 107.93 192.06 0
-7.902 -0.38274 73.913 181.73 0
76.504 10.011 86.949 176.89 -87.838
48.549 22.751 66.943 158.52 -56.8
-39.189 -15.868 46.957 193.23 -74.857
242.13 -14.988 101.47 185.37 264.63
-15.102 -6.7537 65.704 185.37 -76.574
43.88 22.734 66.147 154.86 -50.978
182.15 -0.15306 96.742 180.14 264.81
126.5 36.931 101.84 168.84 255.18
68.795 22.829 82.933 166.5 0
19.285 6.6386 57.342 171.28 0
-54.784 -17.027 64.421 191.09 -82.461
120.46 47.307 104.3 166.85 0
119.39 19.507 96.162 173.83 0
-6.1688 0.25732 88.872 178.91 0
37.861 18.679 65.62 160.75 -57.078
92.146 25.707 90.945 169.29 0
148.57 6.9467 98.768 179.51 265.33
238.08 -3.9359 94.879 182.36 267.36
35.021 19.652 61.247 150.77 -42.024
47.577 21.116 67.324 158.56 0
100.66 25.012 94.429 171.87 266.39
47.112 20.321 70.161 161.64 -62.328
16.715 9.6406 51.794 165.47 -47.392
-4.5091 -0.64817 86.292 180.32 0
37.234 18.005 63.44 159.73 0
98.236 35.076 93.236 165.03 0
144.31 27.77 108.82 171.11 0
-14.674 -4.8315 65.782 184.05 -77.381
-11.245 -3.4256 54.029 183.3 0
-42.672 -11.744 63.555 188.57 0
37.121 15.903 68.526 164.37 0
69.668 13.47 86.261 173.77 -86.48
89.045 31.805 91.526 164.96 0
-43.61 -9.6351 78.371 184.65 0
173.15 3.7839 112.91 179.41 255.32
244.98 -10.7 95.152 182.91 267.46
-32.556 -13.426 43.335 192.16 0
106.7 16.368 94.607 173.72 0
55.157 18.923 78.15 168.31 -76.515
84.451 34.301 86.771 160.47 0
93.657 20.965 92.001 170.82 269.1
106.79 40.163 95.915 166.22 258.91
55.054 21.478 73.285 161.32 -68.4
-41.612 -14.077 63.209 190.73 0
21.982 11.049 57.449 167.51 -56.472
141.42 27.083 105.55 173.31 0
59.074 3.8172 86.77 178.53 -88.455
111.16 46.102 99.148 163.82 252.48
3.6352 1.6598 48.331 177.39 -60.906
18.167 7.0547 59.938 172.42 -65.038
127.71 53.452 106.47 166.23 0
217.84 -5.5328 98.55 181.34 268.59
133.77 33.324 105.77 170.66 252.03
38.015 20.487 63.238 151.06 0
48.718 10.767 81.854 174.67 -83.812
83.491 36.816 89.273 159.6 -84.204
133.91 18.828 101.13 174.24 0
92.73 16.039 90.869 173.65 269.08
43.895 19.744 69.844 165.26 0
-9.6235 -4.7155 39.571 188.52 0
40.082 8.2575 79.392 175.26 -82.449
-7.6285 -2.8359 46.611 182.92 0
267.94 -13.851 92.329 187.16 0
106.3 35.289 97.046 168.5 0
14.631 7.4717 52.474 168.09 0
35.802 19.619 61.061 155.74 -48.435
-31.506 -13.783 37.831 194.96 0
0.58068 -0.59314 46.559 178.52 0
-70.003 -13.181 80.918 187.84 -88.418
45.281 18.888 70.436 165.36 -65.296
129.62 27.529 102.98 170.43 258.31
234.29 -9.652 100.62 184.21 266.01
37.526 23.637 61.05 147.96 0
190.42 -2.0366 100.47 180.92 264.39
53.392 25.905 70.15 154.11 0
111.83 48.562 98.99 163.25 0
75.213 15.88 86.53 169.53 0
117.76 9.2258 95.295 174.94 0
12.207 4.8561 57.108 174.14 -64.861
36.879 20.664 60.478 152.43 -46.062
170.4 4.6947 109.91 177.91 257.38
26.269 9.5459 64.657 170.7 -66.7
127.93 52.967 105.82 166.31 244.48
80.651 33.467 85.196 161.96 0
25.979 12.54 62.74 168.48 0
15.969 4.7889 65.12 173.76 -69.369
36.013 18.993 57.966 152.95 0
27.159 14.168 57.962 161.74 -51.503
83.512 19.122 89.322 171.41 0
60.641 27.448 77.672 157.93 -65.317
270.89 -9.8119 89.876 184.42 268.94
115.18 38.769 99.117 165.7 0
24.916 10.818 65.887 172.33 0
221 -17.079 105.13 184.02 0
47.541 14.524 74.891 168.73 0
23.092 12.356 53.597 161.52 0
2.5301 1.9468 44.079 177.47 0
2.0032 0.25257 65.573 179.72 -76.386
-25.911 -14.146 29.672 197.26 -67.546
-15.749 -5.0183 59.226 186.17 -73.466
-19.754 -8.6771 47.133 187.97 0
-22.943 -12.438 26.003 201.03 -63.406
97.939 22.552 92.747 168.88 265.35
8.0031 3.7174 52.517 176.98 -63.507
-59.391 -18.098 65.961 192.83 -84.67
127.77 44.012 106.43 170.09 248.32
29.009 14.166 58.709 162.1 -55.777
36.795 17.103 65.409 164.14 -62.206
-1.6188 -0.59723 41.922 180.16 0
0.94398 -0.32383 41.784 180.36 0
123.62 37.996 103.16 170.47 251.75
-31.507 -13.808 46.024 191.36 0
207.93 -19.129 117.55 183.72 259.31
245.2 -25.243 105.19 189.8 263.85
30.046 15.023 58.062 159.91 -49.974
101.55 36.453 92.458 163.21 262.04
32.784 16.991 59.904 157.53 0
100.12 34.577 93.132 164.34 263.49
188.19 -6.9415 113.84 183.24 257.39
-31.228 -14.078 34.298 195.31 0
-37.203 -14.263 42.531 194.62 -73.993
217.53 -31.126 125.12 185.07 0
165.94 9.3393 109.81 179.13 254.53
-39.471 -12.822 67.525 186.77 0
54.481 25.794 69.768 155.95 0
106.8 25.453 94.023 169.26 0
30.229 15.98 55.635 150.99 0
20.021 0.94532 86.851 179.66 0
120.71 39.566 101.91 169.19 255.53
36.162 18.565 59.588 152.92 -44.396
53.38 24.841 72.867 161.15 -63.67
-34.165 -13.65 44.329 190.97 0
155.7 4.6009 97.027 178.57 265.79
33.071 16.892 61.384 154.78 0
113.79 51.372 101.2 163.98 0
12.476 4.9702 47.196 168.4 0
83.339 22.274 87.125 172.18 -88.516
-41.323 -13.966 61.24 190.33 0
48.948 3.1597 87.04 178.81 -86.964
2.4153 -1.2214 67.946 179.33 0
50.068 25.361 70.389 156.68 0
113.69 45.233 99.106 165.29 0
118.63 25.059 98.431 171.75 261.25
45.757 19.406 71.136 161.39 -65.018
130.38 31.045 105.19 173.92 0
9.5833 4.3275 54.092 174.74 0
-37.52 -11.425 69.929 188.34 -81.819
-45.019 -17.847 47.185 194.26 -78.405
-24.803 -12.46 29.098 198.18 -65.275
132.24 46.524 106.7 167.9 246.65
-32.215 -8.8277 61.233 188.99 0
-25.756 -10.589 33.361 197.22 -67.178
122.46 38.816 104.49 169.12 0
-26.033 -13.245 42.424 192.75 0
-5.1644 -4.5292 44.174 183.67 0
111.8 28.612 97.313 170.96 0
80.294 37.545 84.974 159.01 -79.302
-6.7479 -0.55947 61.543 180.99 -75.176
62.744 14.928 83.949 172.49 -81.893
-9.9442 -2.6473 65.094 182.62 -74.758
-3.9161 -1.4434 47.14 182.48 -64.777
-89.464 -24.809 89.192 191.52 0
115.48 44.344 100.62 166.02 0
-66.936 -9.7855 85.091 183.65 0
13.402 6.247 58.239 172.94 0
88.653 33.845 88.655 161.62 -89.089
80.4 33.237 84.394 161.14 -82.567
10.271 2.5194 82.677 178.84 -84.173
108.04 12.299 93.662 175.52 0
119.88 38.647 101.48 170.44 253.25
79.421 27.621 86.244 164.84 -86.236
54.509 25.3 75.466 157.52 -60.419
3.6711 3.1166 65.299 178.03 0
-13.909 -4.7013 67.454 182.16 -78.301
-51.496 -16.331 67.117 189.83 0
209.15 -9.3691 105.91 181.53 263.37
80.586 14.642 88.154 172.53 -86.107
62.216 17.448 81.684 169.65 0
227.97 -10.565 96.335 184.61 267.06
219.15 -20.208 113.79 186.95 0
-28.826 -9.0187 55.174 190.06 -76.171
-39.841 -18.76 40.737 195.3 -73.23
36.788 18.648 65.344 157.37 0
-12.797 -3.3169 68.321 183.84 -77.123
238.73 -28.123 109.4 188.85 263.47
188.87 -3.2178 108.01 182.21 0
6.5043 0.98639 59.468 178.39 0
213.9 -18.662 115.71 185.39 259.9
5.1993 0.14605 44.335 177.63 -53.668
101.29 42.912 93.519 160.63 260.73
0.37687 -0.20001 48.113 178.28 0
41.263 21.997 67.308 158.12 -58.645
180.65 0.9255 102.81 179.71 261
254.83 -10.691 93.243 183.02 0
75.196 19.967 87.647 170.48 -85.628
18.338 9.5914 50.848 162.82 -48.247
36.201 22.592 57.894 146.14 -35.636
-14.854 -5.0622 41.725 188.87 0
-81.46 -9.1809 89.7 179.61 -88.878
146.18 27.707 109.95 173.81 250.27
58.087 25.973 74.774 160.62 0
0.63056 1.0098 55.04 180.6 -67.902
126.36 22.661 99.736 173.59 0
68.76 21.652 82.303 166.62 0
31.256 9.8141 71.061 171.35 0
95.737 13.673 91.037 174.46 0
208.5 -19.199 115.15 185.33 258.83
-34.025 -9.2155 70.697 185.2 -81.565
216.04 -23.397 117.28 186.33 258.55
-4.7225 -0.84907 41.987 182.67 0
-25.574 -12.596 30.541 196.85 -64.964
5.3379 2.1907 61.381 178.64 -71.339
183.37 1.1625 111.46 180.44 257.34
56.775 26.405 75.9 159.92 -67.288
145.92 26.505 108.45 174.72 0
-8.8451 -3.7218 52.631 182.86 0
6.3041 2.7083 57.022 177.96 -66.072
60.619 19.175 79.281 167.56 -78.602
61.603 15.612 83.983 173.53 0
67 15.135 83.035 170.84 -86.419
23.028 6.3108 73.077 176.31 -76.503
11.872 4.2321 61.877 175.28 0
-16.204 -5.3895 61.638 183.57 0
-7.1619 -3.2889 47.379 184.6 0
-30.449 -16.112 34.723 197.02 -70.702
212.15 -30.413 123.69 186.94 257.61
35.778 18.319 63.777 159.99 0
-20.458 -4.3626 72.321 183.38 0
0.46196 -0.20044 44.618 181.34 0
122.85 53.988 104.73 164.84 243.81
61.709 24.711 78.816 162.41 -72.591
-17.649 -7.8494 30.192 196.68 0
-62.121 -15.844 74.146 190.26 -86.793
-55.809 -18.231 63.799 191.88 -82.196
-6.9587 -2.7759 50.188 183.74 0
60.552 8.9852 83.92 176.05 0
-46.641 -3.8552 83.779 182.11 -89.067
-74.595 -18.996 80.175 189.8 0
239.48 -28.182 114.73 189.75 262.2
98.972 42.292 94.163 161.19 263.26
15.707 6.3169 60.017 174.05 -67.533
30.913 16 60.569 154.08 -46.853
85.093 7.6667 88.432 176.2 -89.647
17.934 6.268 65.227 174.19 0
4.3016 2.2873 44.113 177.65 0
36.565 17.569 61.977 156.09 0
43.224 22.16 68.488 157.71 -52.933
31.002 7.3851 78.81 174.97 -80.557
63.062 25.782 77.269 163.53 -73.49
33.476 19.858 58.43 145.3 -38.53
74.183 34.261 83.597 159.6 0
77.409 25.293 86.545 165.56 0
-38.257 -14.212 54.071 189.89 -78.466
82.439 15.051 89.422 172.39 0
55.164 18.462 79.453 168.05 0
105.39 42.09 97.195 163.49 0
57.037 25.272 77.026 163.96 0
-2.5911 -1.2246 49.996 181.7 0
58.85 26.547 74.899 158.57 -63.302
76.793 16.785 86.723 172.89 0
35.956 20.541 56.827 150.94 0
42.299 16.987 69.151 163.45 0
38.638 20.95 61.934 149.58 0
104.85 8.8687 92.033 177.76 0
73.993 33.454 83.051 157.54 0
130.95 41.9 104.98 169.09 0
40.105 12.505 72.711 170.39 -72.984
-29.573 -14.334 32.512 199.3 -70.486
42.522 20.572 67.549 161.67 0
42.627 22.626 66.192 154.69 0
99.317 27.221 93.611 166.95 0
71.988 32.173 81.2 160.29 0
-7.898 -3.2361 59.118 181.73 -70.84
-18.263 -7.799 36.427 192.66 -63.119
52.254 26.343 72.782 156.88 -56.708
244 -18.004 100.36 186.28 266.03
12.071 6.2253 51.245 173 0
-53.129 -9.9638 79.296 186.28 0
118.79 34.167 100.72 167.18 0
-14.344 -6.7353 53.746 184.95 0
60.433 27.301 77.216 156.19 -62.708
-56.265 -2.1792 90.319 181.95 0
25.521 15.169 53.585 156.48 -44.744
187.09 -7.3304 118.59 180.23 254.49
231.87 -31.896 117.96 188.76 260.98
68.047 17.036 85.391 170.71 0
80.482 30.276 85.962 164.08 -83.998
-45.768 -12.273 67.261 186.16 -79.963
94.66 36.19 91.773 164.35 266.6
-17.219 -8.8936 37.69 192.08 -64.248
85.141 21.695 88.292 168 0
20.257 8.7285 63.52 172.91 -66.902
61.281 29.846 75.372 157.31 0
225.11 -25.265 117.54 185.84 259.1
116.27 48.823 102.63 165.44 246.99
11.491 7.6738 52.141 170.16 0
72.892 32.352 82.467 158.59 -75.876
84.8 34.304 87.836 161.36 -84.883
230.98 -38.265 124 190.15 260.12
261.15 -4.0138 90.006 181.72 0
121.06 23.929 98.716 172.83 0
-13.966 -8.9399 33.004 192.94 -59.336
-28.159 -14.719 34.936 198.54 -69.257
80.509 25.853 87.356 167.36 -85.882
41.354 22.226 65.357 154.71 -46.8
4.9023 0.28052 58.393 177.45 -67.068
-25.006 -12.922 35.471 195.76 0
143.47 26.068 108.75 172.34 252.89
119.32 29.91 99.407 171.13 257.36
90.525 21.509 89.996 172.34 0
129.03 43.114 105.43 170.93 250.22
27.622 14.534 53.535 155.49 0
56.827 26.795 71.783 154.68 0
-5.1254 -1.2726 45.571 182.28 -61.97
-9.6786 -1.6004 63.386 182.08 0
-52.092 -16.229 64.146 191.95 0
4.2546 3.9702 43.999 175.46 -54.379
-22.511 -13.561 25.434 201.74 0
134.26 27.151 103.92 172.22 0
69.15 16.866 85.003 170.06 0
-76.874 -14.269 86.341 185.37 -88.485
94.457 38.208 90.313 159.75 0
47.613 24.928 67.365 155.78 -53.133
-14.219 -7.2628 39.189 190.36 0
135.28 25.435 104.31 171.13 254.69
227.2 -16.217 106.34 184.87 0
8.8135 3.2611 55.33 176.91 -65.377
89.07 9.0093 89.594 177.54 -90.449
71.936 23.608 83.436 167.35 0
12.764 7.0253 48.611 166.62 0
-27.953 -13.933 31.102 197.54 0
-3.2954 1.0835 44.079 183.33 -62.341
24.602 8.968 61.684 168.26 0
-30.876 -10.99 56.17 189.83 -76.852
73.841 33.085 81.603 157.24 0
49.072 21.208 72.226 163.18 -67.037
102.84 33.185 94.32 165.75 263.5
11.631 7.762 49.063 170.09 -52.055
112.7 47.248 100.86 163.75 250.83
41.722 21.897 62.535 151.36 0
87.271 35.537 91.854 162.73 0
-17.049 -8.1786 42.979 190.01 0
256.99 -7.9034 91.321 183.62 0
83.191 32.039 88.512 163.24 0
54.443 27.381 72.182 155.68 0
46.868 23.228 68.594 154.03 0
56.505 20.804 76.951 165.03 -71.777
40.484 11.75 72.938 171.49 -73.394
-17.217 -6.6049 48.69 187.73 0
-30.384 -14.984 36.197 196.49 -70.24
9.5623 3.7607 59.529 178.38 0
-28.245 -11.476 41.946 191.16 0
26.323 9.1425 68.313 173.04 -70.377
-17.759 -7.0307 48.156 188.68 0
34.614 13.932 69.898 169.23 -67.349
108.19 30.649 95.673 168.9 0
26.653 10.599 62.003 166.94 -59.645
8.9003 5.5105 53.03 173.01 -57.545
-89.816 -17.255 91.059 186.39 -90.864
-2.5028 -3.2518 55.493 181.12 -71.698
123.73 16.003 98.425 174.45 0
231.81 -39.511 125.74 188.75 0
24.404 9.8182 65.595 172.61 0
36.898 19.347 64.07 155.32 0
228.33 -39.11 130.4 190.65 261.35
69.744 24.789 82.852 164.09 0
67.077 30.803 82.141 160.42 0
86.771 37.505 87.363 159.61 0
254.09 -0.90808 90.672 180.79 0
221.75 -18.913 109.26 185.18 0
30.649 19.57 55.284 152.13 -41.664
32.428 18.708 61.446 158.86 -51.232
-73.134 -23.144 77.275 192.21 -86.715
92.493 40.403 91.085 161.28 267.69
42.299 10.122 78.543 176.6 -79.99
-14.206 -5.4993 51.052 183.7 0
127.62 51.861 106.95 166.38 0
-18.103 -7.1458 55.89 186.97 -73.047
186.64 -1.4457 108.08 180.89 0
-13.554 -8.6711 33.05 193.82 -58.667
34.234 10.767 75.202 171.35 0
-12.712 -3.0564 60.724 183.8 0
15.604 0.9432 84.312 177.04 -88.394
32.087 15.83 59.304 157.09 -50.169
39.038 9.7139 79.689 174.92 -80.181
-30.743 -11.498 48.088 193.11 -73.214
-17.651 -7.739 43.833 190.52 -68.419
-29.603 -7.741 66.45 187.55 -78.638
40.848 20.19 66.442 156.42 -53.273
136.62 31.764 103.18 173.52 254.07
37.958 20.529 59.467 147.26 0
232.24 -2.1855 91.354 180.89 270.17
26.475 13.914 58.486 164.56 -56.389
66.292 21.375 81.886 167.03 -77.159
254.25 -17.96 94.458 185.85 0
-10.657 -5.5103 37.576 188.56 0
60.303 24.935 76.022 162.88 -70.836
0.24047 -0.34585 43.718 179.61 0
17.915 3.4796 76.333 178.84 -80.463
11.875 2.0518 69.026 177.28 -76.995
44.931 19.161 69.34 163.49 -67.378
-42.943 -15.953 47.065 194.36 -75.186
35.871 17.543 60.996 158.3 -51.486
204.7 -16.178 115.76 184.17 257.19
18.715 9.0791 53.928 167.15 0
81.301 32.982 85.512 159.95 -83.019
26.07 13.69 54.564 157.48 -46.517
46.508 21.725 67.095 157.24 -53.656
-14.095 -6.9585 39.917 191.31 0
-15.73 -7.8334 39.294 190.54 -63.882
87.475 19.997 90.553 170.06 0
-5.2197 -2.3454 40.799 186.54 -57.914
34.129 11.255 70.43 169.34 0
78.794 9.6852 88.13 173.4 -87.878
-17.799 -8.3758 31.149 196.44 -59.923
139.74 42.388 108.81 172.49 247.93
210.87 -31.457 123.09 185.35 254.9
20.649 7.4576 68.706 174.97 0
59.009 21.945 76.611 165.42 0
39.955 21.281 62.368 156.97 0
66.815 27.304 81.294 162.69 0
11.321 2.7835 60.24 175.08 -68.971
33.105 9.8368 71.277 173.49 0
242.52 -22.596 106.5 186.86 265.58
99.935 25.397 92.566 168.06 264.98
-21.516 -12.614 25.403 201.69 0
115.25 46.27 100.52 164.87 0
128.18 31.731 104.38 171.28 256.31
-75.664 -9.9344 87.965 183.51 0
266.97 -19.962 91.559 187.8 269.64
235.82 -24.505 109.53 188.75 263.75
115.79 30.163 98.091 170.39 260.85
124.3 39.992 103.86 166.32 252.92
-18.584 -11.214 30.204 195.54 0
-15.311 -8.8616 37.671 189.81 0
-3.5102 -0.97221 38.99 182.02 -55.474
54.943 26.013 73.286 157.96 0
131.9 4.1335 92.948 180.48 269.48
74.853 30.51 83.908 161.12 0
71.561 30.615 81.336 159.65 0
43.56 5.9698 83.286 177.31 -85.394
76.631 32.525 82.152 163.4 -82.035
75.862 27.249 85.148 166.47 -83.15
-40.159 -9.2517 71.298 185.71 0
-50.861 -15.118 64.75 189.87 0
183.91 -4.0595 112.67 181.21 258.27
63.261 8.3295 86.388 175.13 -86.36
15.886 4.35 62.707 173.24 -67.635
-24.617 -9.2176 53.709 187.97 -74.722
200.32 -17.466 118.73 182.58 0
217.49 -33.46 126.03 185.6 0
-36.362 -14.606 40.592 194.48 -72.195
225.81 -18.421 107.48 187.2 0
-12.141 -7.0252 35.472 193.08 0
236.92 -36.491 120.92 190.83 260.69
-49.222 -17.183 58.14 193.06 0
-23.376 -11.342 28.537 197.23 -64.821
20.675 9.6304 51.828 164.98 0
68.236 9.7875 86.299 176.49 0
116.18 47.64 102.38 163.49 0
91.805 23.044 90.996 168.79 0
156.44 4.1142 97.47 178.34 265.37
86.479 34.596 89.05 163.09 -88.111
77.043 32.954 84.766 158.38 0
69.711 30.138 79.816 160.78 -73.323
40.96 17.262 69.005 163.99 -67.116
15.44 8.7262 59.094 173.56 0
46.646 21.389 67.789 156.38 -53.74
11.328 5.6671 53.856 170.61 -57.337
25.747 12.932 53.631 156.84 -45.444
66.179 19.133 83.094 170.29 -83.827
-16.077 -4.6646 55.149 185.81 0
-2.0445 -1.5803 38.758 184.88 0
29.041 14.066 60.796 162.94 -52.342
29.627 13.478 65.046 168.26 0
-31.131 -12.059 46.8 191.06 0
112.83 28.575 96.732 170.21 260.29
38.721 19.423 67.051 161.51 0
64.997 27.576 79.153 161.35 -72.064
4.6391 1.4666 52.166 178.92 -65.398
121.7 8.7461 93.846 175.58 0
9.9924 5.5671 46.748 170.15 0
-1.2916 -1.6057 53.467 180.38 0
13.42 3.9662 57.664 174.18 0
58.404 24.308 76.63 160.77 0
40.877 21.957 64.892 152.77 -46.602
-19.936 -8.7622 35.682 194.11 -61.644
72.254 32.838 83.022 160.32 -74.789
37.254 12.039 72.399 171.74 -71.065
83.298 31.79 86.136 163.6 -85.552
-2.1907 -1.6443 37.954 183.88 0
25.623 15.177 58.002 161.18 -54.34
91.126 23.275 89.918 170.17 270.49
62.248 27.515 77.35 160.01 0
-32.805 -12.508 59.129 188.35 -76.28
-18.52 -5.4688 70.142 184.59 0
49.477 21.377 74.435 164 -67.173
82.6 36.916 85.616 158.18 -81.099
159.53 12.767 108.11 176 0
21.054 6.4055 70.014 174.79 -72.276
264.77 -12.912 91.652 185.27 266.79
122 55.794 104.73 166.43 240.95
72.744 30.596 83.599 160.77 0
-13.427 -9.246 31.622 192.91 -61.802
17.908 7.3655 58.22 170.1 0
10.671 1.6843 78.37 178.83 -83.074
77.941 19.122 85.209 170.81 0
59.294 17.721 79.714 169.05 0
201.18 -15.229 114.66 183.19 257.74
26.075 13.123 59.604 167.59 -60.247
239.62 -24.086 109.56 188.98 0
-0.97879 -0.88211 50.793 181.96 -66.738
14.822 6.0335 49.454 168 -50.647
65.435 20.055 81.178 166.91 -77.422
-6.0903 -1.6788 66.748 183.61 0
3.8245 1.951 55.785 179.72 0
23.913 10.689 60.546 167.68 -60.136
57.764 25.976 73.14 157.5 -64.865
-4.9425 -2.4691 43.457 183.83 0
116.17 42.536 101.32 166.97 252.99
-37.508 -15.131 41.463 195.11 0
55.035 24.005 75.489 162.13 -66.762
-40.635 -14.703 52.843 190.67 0
-12.697 -2.0474 70.401 185.01 0
84.026 27.127 89.02 167.42 -85.244
46.724 11.088 77.258 171.64 -77.273
36.727 20.344 62.22 156.42 -52.622
-23.682 -11.956 23.299 204.46 0
37.553 12.849 71.815 167.56 0
31.79 8.7139 74.287 172.41 0
43.151 16.64 72.342 165.13 0
-0.63887 -0.91975 44.716 181.33 0
198.89 -14.489 115.9 181.43 0
-88.507 -17.688 90.758 189.01 -89.652
92.585 36.714 90.175 163.75 0
30.684 12.04 63.704 168.63 0
182.81 -3.7645 106.64 182.06 0
-57.566 -14.541 74.46 188.91 0
31.246 11.785 67.21 166.85 0
-21.583 -10.963 45.575 189.34 -72.906
4.1219 1.1277 56.768 175.6 0
108.22 48.076 97.62 162.1 0
-15.117 -4.3923 58.773 183.93 0
48.275 19.017 74.145 165.36 -71.972
31.906 10.422 74.342 174.03 0
11.896 1.6124 70.284 177.18 0
1.2797 2.1271 47.626 177.34 -60.158
122.15 51.349 106.54 165.3 0
264.13 -19.3 92.936 187.76 269.89
103.99 37.238 95.91 165.69 0
-6.9989 -4.2654 46.228 183.98 -65.1
-25.534 -9.1391 54.239 188.89 0
22.534 12.258 53.359 162.5 -51.071
-35.602 -2.8943 83.769 182.33 0
106.18 47.825 96.584 161.61 0
7.9807 0.15251 68.661 177.87 -76.935
-72.893 -12.67 83.286 186.88 0
-15.003 -7.8478 36.111 190.48 -63.054
21.79 8.6425 61.275 171.9 0
-3.2086 -0.81641 59.08 179.65 0
96.213 39.162 92.355 163.36 263.26
-12.604 -3.2432 71.677 181.85 -81.462
-70.811 -19.848 79.799 187.65 -86.791
43.954 14.14 74.814 170.91 0
9.9238 7.1859 47.832 169.17 0
108.73 4.1872 92.152 177 0
-65.906 -21.459 66.803 192.98 0
-0.65802 -0.21776 40.916 178.98 0
41.215 23.608 62.321 155.14 0
71.045 28.966 82.451 160.39 -75.665
-26.726 -12.195 30.655 196.2 -65.055
40.555 20.256 63.016 150.7 -41.268
133.86 41.683 108.6 172.75 246.87
112.65 30.916 97.48 168.26 259.82
31.497 17.137 56.788 150.22 0
122.47 45.795 102.8 166.33 249.65
243.65 -17.045 98.334 187.8 0
-76.598 -20.098 81.413 189.37 -87.087
39.246 21.869 62.615 150.74 -41.596
16.89 7.1735 60.161 172.14 0
-59.191 -19.851 62.102 191.49 0
-15.378 -7.6987 33.422 192.58 -59.054
112.79 38.171 100.51 167.62 256.96
24.164 11.594 55.755 163.33 -52.41
91.186 31.29 92.755 164.59 0
-18.845 -9.1095 44.577 189.17 0
-27.472 -12.867 36.173 194.16 0
34.006 18.187 65.173 161.71 0
65.261 29.424 79.825 159.35 -72.186
21.942 9.1051 58.826 163.98 0
-22.456 -12.083 37.737 194.23 -70.306
-6.7882 -2.2 44.615 184 0
232.58 -29.889 118.29 189.38 0
-15.936 -6.2201 38.396 188.81 -63.436
40.205 22.193 63.137 149.75 -42.664
196.16 -12.722 113.83 181.82 0
-8.0604 -4.6593 34.204 190.32 0
212.56 -7.8896 102.25 184.18 0
79.093 19.282 87.067 168.98 -86.01
-21.656 -5.4539 71.101 183.98 0
224.84 -23.445 114.13 187.58 0
16.489 8.4442 56.234 170.28 -57.113
28.236 9.2732 72.565 172.98 -74.3
48.24 14.741 74.98 171.04 -75.723
232.96 -35.568 123.81 191 0
20.373 11.337 53.678 168.03 0
-18.402 -3.5861 74.544 180.71 -80.444
-28.868 -14.85 37.868 194.87 -71.698
-28.601 -8.8069 55.343 187.78 -76.722
3.1501 1.1986 50.994 177.51 -58.503
12.377 3.5732 52.39 172.61 -58.524
246.73 -25.126 106.33 187.47 0
0.85853 0.83166 51.081 178.87 0
-72.447 -6.5537 86.815 182.52 -88.155
-18.182 -6.8789 60.929 185.23 -76.752
-31.917 -10.975 61.095 188.8 0
-9.518 -2.1256 65.718 182.36 0
22.047 9.0285 62.091 170.41 0
187.39 -5.4942 118.4 181.06 0
131.79 30.365 104.35 172.07 0
117.6 43.757 100.81 166.15 0
16.348 4.0942 75.992 179.15 -81.062
79.831 31.43 87.529 163.96 0
14.902 10.007 50.923 165.54 -50.247
147.56 25.753 110.67 175.64 253.9
-11.3 -4.2019 51.238 186.31 -70.225
237.29 -22.758 109.86 189.49 265.59
219.14 -18.365 110.45 186.31 263.39
-0.15409 -0.2182 44.104 180.1 0
212.3 -5.4392 97.465 181.13 0
38.983 23.266 61.541 147.59 0
-36.864 -7.822 69.206 185.66 0
121.44 45.324 101.66 167.28 251.3
50.401 12.624 81.598 172.09 0
60.847 26.795 77.788 158.1 0
37.983 18.439 62.459 152.6 -46.301
3.959 3.3405 55.671 180.22 -65.416
144.25 17.825 105.27 174.53 0
-34.671 -16.54 34.451 196.66 -71.335
210.43 -27.478 121.95 185.88 257.95
146.96 4.6314 97.15 177.68 265.54
78.247 27.323 85.316 164.02 -84.193
-31.235 -6.6108 63.852 187.7 0
129 45.914 107.35 168.14 0
252.2 -23.811 100.6 188.43 0
172.74 2.6726 104.86 179.64 259.83
80.924 19.339 87.922 172.88 -87.593
108.24 28.831 95.989 168.51 0
11.417 3.4549 66.403 176.5 0
-49.646 -17.213 55.312 193.48 0
115.09 16.465 96.643 175.04 0
-3.1962 0.092965 58.061 181.08 0
27.526 12.085 57.201 164.34 -54.313
25.854 8.1971 72.735 174.6 -74.618
33.252 18.674 54.854 148.12 0
52.986 24.109 73.102 159.34 0
34.703 15.063 64.946 164.42 -58.675
27.2 15.988 57.388 157.61 -47.856
-66.203 -11.126 80.249 185.06 0
0.509 -2.4209 39.911 180.52 0
115.83 53.008 100.24 162.77 244.03
-34.103 -14.121 41.163 195.76 -71.248
-15.144 -7.7275 39.072 192.21 0
59.707 25.303 77.715 159.14 -65.634
48.105 19.313 74.954 164.24 0
54.416 25.455 71.659 156.95 -57.164
60.296 27.809 77.011 157.91 0
15.744 6.5462 62.212 174.1 0
-28.739 -11.884 45.717 191.19 0
91.724 39.512 90.676 160.69 0
18.517 10.515 51.696 164.27 -51.549
35.871 19.52 59.892 153.33 0
71.528 24.141 83.742 168.96 0
-30.073 -8.7668 66.979 185.79 0
260.65 -16.522 94.354 185.95 269.25
53.365 20.619 74.715 163.66 0
21.205 10.39 53.586 165.43 -54.388
-15.947 -6.6111 60.438 183.06 0
98.957 21.406 91.248 170.95 266.25
41.164 20.322 65.519 155.94 0
39.955 18.719 63.832 159.72 0
-4.8316 -0.96454 59.913 180.58 -73.866
5.6116 1.569 49.303 176.37 -62.092
-20.269 -5.3953 78.53 182.85 0
223.93 -15.528 106.86 185.48 263.45
68.238 28.023 80.069 160.35 -74.547
93.848 37.908 90.543 164.58 265.48
-9.3929 -5.3919 46.955 185.79 -66.343
-14.475 -3.9038 73.101 182.84 0
42.017 21.401 68.743 161.7 0
249.95 -24.07 105.55 189.95 265.29
47.968 17.706 76.141 166.74 -71.912
36.336 22.03 56.742 146.49 -38.766
-22.221 -4.9605 78.504 181.38 -83.66
39.124 12.693 74.731 172.17 -77.495
-21.988 -12.229 36.956 195.08 -66.256
14.847 2.5647 60.214 175.12 0
81.05 22.122 87.425 171.97 -87.795
30.581 18.808 57.68 153.49 -43.837
26.07 10.123 69.405 172.41 -69.932
-56.729 -13.758 74.229 186.69 -85.237
73.73 31.149 82.783 161.78 0
141.56 27.709 106.88 171.69 251.09
10.13 2.8679 68.603 178.09 -74.397
3.3437 0.73249 55.479 178.19 -66.714
66.307 10.767 84.838 172.84 0
230.34 -13.413 101.24 185 264.99
7.6024 4.6891 55.577 174.88 0
44.445 23.019 67.672 155.98 0
128.44 31.988 102.93 171.82 254.99
45.456 8.4872 81.949 175.65 0
244.29 -24.481 108.02 186.93 0
203.07 -7.1868 103.53 182.38 0
191.61 -11.622 116.65 181.95 0
-1.7276 -0.81225 39.919 181.88 0
65.82 29.011 79.05 159.57 0
82.908 21.857 88.144 171.58 0
96.596 36.741 93.433 163.9 264.48
21.767 10.202 53.308 165.48 -53.819
-25.826 -13.319 30.989 196.27 0
-35.791 -15.028 40.315 196.15 0
-54.386 -17.399 64.091 191.95 -80.033
5.4694 -0.062686 61.332 178.36 -71.52
71.886 30.221 82.353 158.61 0
26.393 13.417 56.173 161.17 -50.527
80.223 28.21 85.568 166.35 0
96.103 40.634 94.241 161.92 262.76
44.826 24.972 66.628 152.7 0
262.72 -24 97.445 188.75 0
55.224 26.958 72.402 157.61 -58.772
31.528 17.034 56.964 154.69 -44.486
104.89 26.694 95.339 168.41 0
33.193 15.087 63.243 163.35 0
-80.315 -16.756 86.156 187.33 -88.047
-32.316 -9.1384 70.43 185.22 0
89.719 37.045 90.145 161.9 0
-16.005 -4.6721 56.473 186.29 -73.539
37.247 15.397 67.038 169.29 0
0.69999 -1.5112 47.662 180.42 0
0.65027 -0.059651 42.453 181.14 -57.169
211.55 -28.043 122.48 186.55 0
-23.674 -7.6233 48.731 190.28 -73.732
146.25 27.613 109.6 173.11 250.42
86.259 26.857 87.498 167.22 -89.923
43.896 12.838 76.358 170.44 0
68.658 21.241 83.945 167.07 -82.341
116.16 15.604 95.952 172.43 265.87
-35.342 -13.662 46.807 192.58 -74.423
1.9723 1.5739 67.275 180.39 -75.443
21.73 9.1234 59.138 170.96 0
99.906 39.908 95.204 162.6 262.3
40.676 21.698 61.945 149.02 0
123.3 23.381 99.7 173.73 0
4.0655 -0.18863 56.606 178.2 0
213.39 -28.834 122.29 184.84 257.58
33.382 16.806 66.022 167.89 0
38.876 16.135 66.964 164.48 0
160.64 14.867 110.63 177.25 0
25.013 13.228 55.025 156.99 0
97.555 36.294 91.485 164.45 266.25
43.376 21.036 66.855 156.86 0
47.315 13.95 79.358 173.97 0
-28.731 -13.014 33.888 196.99 -68.752
252.03 -9.6092 95.515 184.49 0
43.89 21.115 66.903 158.43 0
128.5 46.357 105.87 166.99 246.75
264.24 -26.67 94.231 192.22 0
100.96 11.253 91.789 175.02 268.19
-34.105 -15.226 40.811 192.25 0
8.3977 3.9355 50.374 172.83 0
55.581 21.524 75.834 163.64 -70.084
28.36 13.709 61.614 165.58 -57.605
106.51 47.985 99.299 163.25 0
30.113 14.405 56.469 157.03 0
26.809 1.8985 88.274 177.5 0
153.55 15.691 109.15 176.21 254.99
8.9931 3.6803 46.849 173.69 -54.538
17.718 6.742 66.849 174.14 -69.552
22.326 12.499 55.905 162.35 0
30.497 15.719 57.911 158.08 -51.007
37.371 20.119 58.116 144.31 0
56.151 22.616 75.254 167.47 0
58.294 26.14 77.202 156.09 0
65.675 31.188 77.965 158.5 -67.372
99.059 38.274 93.871 162.26 0
32.357 13.616 68.601 171.68 0
-56.197 -7.047 85.033 183.76 0
195.43 -9.6635 112.59 181.66 0
-15.633 -6.8972 31.415 194.7 -63.333
121.47 57.612 106.26 163.14 239.07
-10.823 -4.5996 51.242 185.12 -68.816
120.91 53.486 104.14 162.82 244.71
11.874 5.8332 65.895 175.91 0
23.775 13.977 53.13 155.17 0
48.833 25.469 66.617 153.1 0
115.92 45.434 103.37 165.25 252.31
202.66 -8.9657 110.15 181.06 260.07
24.716 7.919 65.175 171.43 -67.673
67.575 28.556 79.722 161.12 -72.889
8.0629 3.703 45.726 172.57 0
-25.031 -12.155 41.018 192.96 -68.052
44.44 23.232 65.778 156.98 -49.621
11.558 3.1541 63.451 177.49 -71.423
80.515 8.0213 88.96 177.63 0
78.631 28.127 87.593 167.12 -83.717
43.502 7.2414 80.19 175.69 0
206.73 -11.509 109.9 184.06 0
35.766 18.21 59.728 150.88 -45.904
-35.955 -9.513 65.349 188.34 -82.076
76.719 18.859 85.871 169.99 -83.893
129.76 37.929 106.12 170.75 251.49
133.78 41.34 108.22 170.81 0
9.6522 1.817 71.699 178.07 -77.422
5.4107 2.2592 45.904 174.7 0
51.838 23.728 70.875 158.29 0
-31.133 -15.205 33.876 197.11 0
116.9 13.101 93.246 176.91 265.01
33.254 13.727 65.045 164.19 0
-51.716 -17.207 65.092 191.26 -83.027
223.82 -17.981 108.39 185 0
-29.933 -14.447 34.153 196.23 -69.151
194.93 -10.471 114.1 182.53 257.3
3.2037 -0.63399 81.168 180.33 0
6.3583 0.4195 64.652 178.85 -73.742
26.218 12.447 55.588 162.45 0
94.676 13.918 90.066 171.73 0
52.682 19.958 74.046 164.07 0
94.959 43.331 92.704 161 264.95
49.079 24.795 69.597 153.72 -51.041
34.208 16.275 63.336 161.79 -56.404
-29.431 -12.07 46.168 191.19 -72.506
5.4719 2.5289 51.237 179.38 0
205.92 -8.9672 106.64 184.2 261.27
-37.601 -12.13 65.892 187 0
97.375 29.988 92.925 167.39 0
37.407 15.407 68.713 166.96 -70.066
251.65 -10.591 94.86 184.42 0
208.35 -13.44 108.27 182.69 0
84.324 19.91 87.912 172.08 0
89.38 31.25 89.57 164 0
17.866 9.962 52.202 166.23 -53.832
243.49 -21.963 102.8 189.4 265.71
-21.823 -4.7933 74.48 183.45 0
4.4509 3.0584 46.823 177.64 -56.397
89.9 36.481 90.472 161.64 268.78
-57.769 -21.779 59.282 192.66 -82.973
37.049 20.901 60.765 146.01 -35.921
261.99 -24.626 96.29 191.61 0
18.816 8.8547 63.839 175.88 0
2.0225 0.91702 44.979 176.94 -56.219
23.838 9.0893 56.938 167.52 0
63.374 27.439 77.353 159.39 -67.816
-45.743 -11.555 73.745 186.75 -83.933
-12.95 -6.0773 39.102 188.72 0
17.801 7.7494 60.32 173.43 0
16.95 6.6919 62.249 172.89 0
20.409 9.5276 60.901 168.9 -60.724
126.75 48.841 105.72 166.8 0
-7.8129 -4.0742 37.769 185.77 0
115.51 37.324 100.28 166.52 0
121.77 35.847 99.749 171 0
-7.7539 -1.7399 38.132 184.84 -58.925
-66.243 -20.257 70.93 190.43 0
-31.476 -13.285 37.725 196 0
255.63 -18.293 95.266 186.87 0
8.7901 5.5191 49.56 172.39 -55.869
38.16 4.3387 84.754 178.02 0
-57.278 -15.437 73.374 187.33 0
-37.155 -13.803 55.963 191.94 -77.442
-12.655 -5.4757 53.903 185.47 -71.941
66.995 20.582 84.072 167.9 -78.532
36.607 14.612 69.99 168.72 0
-89.067 -24.807 89.368 189.78 0
-1.1971 0.16418 51.095 180.39 0
150.96 17.8 107.72 175.55 257.04
41.411 19.731 66.921 159.86 0
111.12 50.855 99.419 162.57 249.7
113.07 45.772 101.17 164.62 252.17
-64.005 -13.537 80.574 185.5 -86.243
17.157 9.6419 51.566 164.71 0
113.73 47.419 102.12 164.7 252.04
-21 -12.41 33.991 195.26 0
40.641 17.587 67.566 164.49 -61.646
28.718 15.544 65.394 167.36 0
26.257 13.688 60.064 167.83 -58.687
-7.0336 -3.1387 50.611 182.24 -65.744
-17.933 -6.4669 48.788 187.86 0
10.309 3.5201 61.643 176.04 -68.408
43.393 23.614 64.807 151.33 -47.516
30.261 18.999 54.978 153.6 -43.622
-4.5229 -1.9423 47.743 182.78 -64.008
42.913 22.108 66.401 155.92 0
-0.96087 0.73686 55.033 179.39 0
38.664 11.502 76.906 173.06 0
-17.698 -4.2137 68.353 183 0
-16.073 0.37861 84.093 181.82 -88.337
127.54 31.992 104.19 171.39 0
146.58 32.827 110.04 173.92 249.66
104.03 37.675 96.44 165.67 263.03
90.481 34.776 90.78 163.59 0
50.618 16.036 76.045 168.28 0
119.25 21.378 94.988 173.17 0
-34.238 -12.12 61.18 187.44 -78.644
235.56 -21.666 106.6 188.43 0
190.68 -2.4249 100.37 182.2 263.75
168.12 6.5953 107.78 178.88 0
200.55 -7.4775 106.48 181.49 0
-25.192 -14.187 27.544 199.33 -67.275
54.263 12.734 82.238 174.08 0
49.68 21.106 73.459 162.16 -65.369
85.874 30.053 86.609 162.45 0
233.85 -28.782 111.62 189.33 262.75
72.068 5.0235 87.754 177.55 0
139.86 28.412 107.43 173.54 0
-28.314 -13.427 36.807 193.81 0
23.7 11.962 53.408 157.89 0
27.596 11.549 68.671 172.77 -68.99
-31.376 -13.12 46.865 191.04 0
95.607 39.105 91.549 163.29 265.01
238.95 -25.558 110.76 189.04 0
111.19 46.838 100.63 164.42 250.1
45.598 18.176 70.934 164.12 0
105.68 21.535 93.684 170.68 0
16.296 9.8363 52.384 163.34 -52.219
27.945 10.289 71.621 172.86 -74.481
268.81 -14.422 89.701 186.1 0
149.21 17.677 104.47 176.34 256.39
2.5237 1.1921 48.016 177.29 -57.141
44.268 21.969 67.378 159.72 0
55.232 18.043 78.784 168.31 0
129.82 50.244 107.31 168.34 0
58.287 25.752 73.646 160.43 -67.249
48.335 18.024 73.546 166.91 -69.118
-12.858 -5.6473 47.679 186.58 -69.585
-16.072 -6.8675 52.579 183.97 -72.579
88.525 25.937 89.798 167.46 -90.384
132.53 34.33 107.05 168.84 0
-15.481 -9.3682 29.88 196.84 -58.676
241.96 -22.307 105.96 188.53 0
-2.8647 -0.015829 48.91 181.06 -62.968
111.84 12.585 96.755 175.1 268.02
75.339 29.692 85.63 160.47 -80.593
19.881 9.4548 54.081 168.75 0
33.903 19.029 58.408 152.92 0
-36.45 -14.967 44.081 194.06 0
100.63 23.064 92.942 170.97 0
35.409 15.187 66.185 164.27 0
201.71 -12.083 114.82 182.34 256.79
80.874 22.877 87.14 166 -87.033
77.993 32.334 84.511 159.75 -79.434
57.736 21.275 79.163 163.87 -75.432
-2.0348 -1.4587 43.603 183.03 0
9.6976 2.1949 70.466 176.59 0
99.638 42.489 95.413 161.94 262.8
86.06 31.993 87.696 163.42 -85.655
33.089 16.367 58.674 156.32 -51.377
150.94 24.408 109.99 174.3 0
41.651 18.233 68.401 162.22 0
-15.648 -6.6291 49.687 185.95 0
229.58 -9.1292 98.539 183.92 265.56
20.507 10.451 54.687 164.55 -54.995
162.29 8.1064 105.53 178.94 259.91
-12.432 -6.4349 45.064 187.78 0
-33.052 -9.8158 62.759 185.72 0
-33.653 -14.592 35.604 196.06 0
27.481 12.37 59.214 165.38 0
221.39 -40.767 129.22 189.81 0
190.13 -6.7704 118.44 181.19 254.89
-26.366 -14.647 34.813 193.88 0
124.98 51.041 107.66 165.93 246.09
132.72 17.043 100.01 174.69 260.37
-42.05 -3.6771 86.234 180.75 -88.656
-22.961 -11.225 25.168 201.1 0
114.94 44.484 99.185 165.89 0
40.59 6.987 80.038 174.99 -82.012
225.92 -20.297 109.19 185.94 262.67
-57.548 -12.036 78.925 186.82 0
224.06 -26.209 116.65 188.62 0
113.61 18.263 95.571 173.7 265.22
27.71 15.739 61.035 166.93 -56.569
-0.087974 0.36197 57.504 179.56 -69.005
-20.812 -5.8592 68.886 185.12 -80.507
29.492 14.573 57.095 158.5 0
45.985 14.296 78.459 170.9 0
55.273 20.017 74.386 165.06 -72.315
3.0148 1.0015 57.166 180 -68.902
-56.209 -16.312 68.23 189.62 0
-7.3495 -5.4957 40.127 184.16 0
-11.034 -4.2159 56.518 184.14 -72.41
32.34 17.045 56.73 154.38 -42.098
-41.537 -14.511 67.167 188.2 -79.831
-3.9676 -1.3007 61.288 181.44 0
-77.92 -23.224 78.356 191.68 -87.47
-49.954 -14.394 64.895 189.53 -80.294
226.09 -30.768 119.61 188.05 0
214.56 -30.161 122.35 185.85 0
223.74 -42.525 134.84 189.17 257.19
-11.591 -4.3682 70.175 182.5 0
-6.0241 -3.4449 75.444 180.54 0
-33.111 -16.302 36.002 197.48 -69.938
59.098 26.535 77.213 159.39 -65.063
35.836 13.455 68.248 168.99 0
7.4185 2.9114 52.902 175.46 0
-30.853 -6.77 61.442 186.66 0
127.79 51.717 105.84 167.4 0
99.332 25.311 93.262 169.2 0
19.743 7.901 62.487 172.26 0
-15.882 -8.3204 33.165 193.81 0
-41.694 -6.5549 85.172 180.64 0
47.168 12.382 79.532 172.16 -78.564
12.27 5.8496 47.688 167.86 0
-14.788 -9.4321 35.598 191 -62.426
21.057 9.9463 58.965 167.99 0
5.8977 3.4717 48.407 174.1 0
9.2414 5.0239 52.241 173.88 -58.471
86.839 24.751 89.063 167.49 0
36.558 18.618 58.387 153.68 -45.485
46.652 21.928 68.285 157.89 -54.62
-25.052 -11.206 33.553 194.78 -67.305
-0.56086 0.22061 43.38 179.78 0
-16.639 -5.3259 44.706 189.69 -67.432
262.2 -27.691 97.903 192.53 0
54.111 12.232 82.456 173.7 0
54.188 22.515 76.563 162.17 0
91.233 27.526 90.674 166.55 270.9
31.976 15.338 59.26 163.72 0
213.21 -20.844 115.98 184.35 0
109.68 25.155 96.599 169.57 263.38
-15.39 -7.2266 32.333 194.19 0
38.967 17.121 66.456 160.75 0
207.65 -15.751 112.27 184.03 260.76
66.321 14.246 84.555 173.68 -83.858
-13.71 -6.9341 48.645 186.88 0
53.234 20.741 73.554 164.54 -69.47
193.44 -7.1921 114.72 180.96 0
31.312 7.3877 75.373 174.24 -77.668
36.631 17.634 61.702 153.75 -47.723
243.41 -18.909 103.57 186.78 263.85
197.85 -1.1128 98.513 181.69 0
27.885 11.016 64.952 169.78 0
16.847 5.4549 58.565 172.79 0
-87.374 -22.263 86.524 189.71 0
-18.003 -10.769 28.151 197.8 -61.755
107.7 44.372 100.1 163.28 0
103.59 28.574 96.071 167.33 263.37
-8.2971 -5.1031 46.981 184.47 0
46.905 22.476 68.706 157.97 0
201.08 -12.895 115.19 182.99 257.24
6.5789 0.75459 65.154 179.49 -74.598
213.17 -30.987 123.82 189.4 256.03
-2.717 -2.2689 41.969 182.76 -59.774
222.63 -41.467 132.91 188.96 0
231.48 -33.35 118.29 189.63 262.06
79.226 24.57 86.616 167.26 -85.801
32.191 13.653 63.622 163.5 -57.633
13.519 3.0111 68.775 176.04 0
267.5 -25.564 92.246 190.13 269.71
29.556 13.066 68.622 173.67 -69.423
63.529 23.718 77.999 164.11 -73.466
61.944 24.759 79.373 162.77 -75.087
120.86 13.202 95.455 174.5 265.38
-1.3489 -0.62029 41.531 181.93 -56.626
15.424 6.2876 61.657 174.28 0
100.77 21.785 91.405 174.05 0
27.823 6.2291 70.633 173.53 0
62.373 26.104 78.043 161.44 -71.169
27.113 5.5752 75.198 174.16 -75.383
146.03 27.161 108.82 173.34 252.26
219.99 -18.481 109.63 185.89 262.05
-45.126 -9.0135 77.078 186.45 -84.154
52.653 16.836 78.42 168.23 0
85.555 28.704 87.413 164.22 0
5.0811 1.3216 50.604 174.95 0
-78.953 -25.341 81.267 192.88 -87.906
36.976 16.589 63.901 158.83 -55.121
-4.5236 -3.3524 44.035 182.33 -61.165
247.3 -19.869 101.69 186.1 0
23.744 5.2855 73.696 173.9 -78.515
-20.962 -10.11 44.483 190.38 -70.897
-8.2329 -3.9953 36.735 187.11 -58.687
-33.189 -12.519 48.655 188.82 -75.687
135 11.485 96.707 174.78 264.53
118.1 49.294 103.27 165.95 245.38
-30.973 -3.211 81.467 183.22 0
203.99 -13.626 109.58 182.22 263.29
-30.008 -14.365 34.324 194.59 0
-11.049 -4.4519 50.481 185.54 0
223.14 -32.236 121.93 187.47 260.69
76.212 32.945 86.161 161.31 -79.767
6.529 2.7785 62.438 175.9 0
-1.7254 0.80389 55.637 180.35 0
-71.087 -20.531 72.762 191.77 -87.364
14.775 7.3911 50.506 167.97 -53.758
39.577 7.3516 80.511 175.62 0
264.59 -26.828 95.361 191.13 270.33
72.685 29.455 81.293 159.02 0
139.92 27.706 106.87 174.48 254.36
-21.116 -5.9526 54.727 184.79 -73.981
4.7888 1.6627 48.832 177.45 0
48.806 21.12 70.439 158.84 0
-24.449 -13.547 39.831 191.66 -66.928
55.418 13.939 82.038 171.06 0
18.665 10.574 50.596 161.89 0
-7.0882 -3.5502 61.493 181.71 0
126.92 36.163 103.6 168.53 0
176.03 4.0328 112.3 179.49 0
-7.6518 -3.8067 54.588 183 -67.831
153.05 18.306 107.35 173.49 254.33
89.331 36.636 88.195 161.16 -88.807
-1.6856 -1.8428 41.916 181.34 0
198.34 -8.6465 109.4 182.27 0
28.134 11.792 62.031 165.97 0
20.349 10.447 58.916 168.81 -61.411
132.13 46.569 109.25 167.83 245.37
171.77 5.3365 109.64 179.8 255.91
33.94 15.747 61.084 157.55 0
86.688 35.564 86.971 160.55 -85.025
39.139 14.672 67.873 171.11 0
-8.9699 -3.58 44.384 187.59 0
108.15 42.695 98.831 163.62 254.57
235.4 -28.858 114.37 186.78 0
-18.207 -9.3665 39.336 190.05 -67.885
147.66 16.065 105.43 175.49 257.96
7.0747 1.5445 62.282 177.86 -72.606
44.291 24.605 67.652 151.85 0
106.3 44.367 96.928 163.07 0
47.668 22.936 68.572 158.69 0
-37.033 -7.608 72.406 185.11 -81.275
84.651 29.819 89.915 165.75 -88.164
40.181 15.486 68.641 164.34 0
193.13 -8.3684 115.02 181.61 257.49
51.139 27.494 73.512 158.7 0
11.375 5.0053 53.049 171.44 -58.895
51.16 15.089 77.058 169.29 -75.952
77.214 33.359 85.035 160.97 -79.421
124.07 49.423 106.82 164.81 0
80.918 29.018 85.495 163.54 -85.102
24.78 10.278 65.179 173.76 -68.884
69.933 29.687 80.466 161.8 0
-36.766 -7.0763 75.842 184.44 -82.864
115.26 39.417 96.943 167.52 256.45
-60.932 -19.176 66.573 192.54 0
34.735 21.528 61.735 154.24 -48.618
-23.24 -11.164 39.628 190.98 -67.053
15.828 6.1268 51.575 169.43 -54.89
30.83 17.225 56.693 151.84 -43.661
164.9 15.379 111.06 176.29 0
-13.802 -9.4817 39.45 188.54 0
126.58 14.236 96.611 175.36 0
88.083 36.832 87.975 161.56 -89.648
7.0504 3.715 47.832 175.63 -58.857
32.473 15.728 65.59 165.73 0
72.11 15.569 86.494 172.08 0
260.72 -7.7357 91.543 182.07 0
-5.0753 -1.3041 41.504 180.94 -61.547
-13.64 -7.7218 37.983 189.52 0
11.228 6.7874 48.28 168.7 0
129.52 38.72 103.76 171.46 250.97
94.946 33.491 91.876 163.19 267.09
114.65 47.35 99.91 162.93 0
113.43 48.816 100.47 164.3 250.36
-15.587 -7.2717 51.195 186.67 -70.471
31.655 17.341 58.331 156.48 -47.426
-15.525 -4.7115 63.666 182.18 0
23.389 9.8365 55.479 164.47 0
123.47 52.066 105.79 164.56 0
256.2 -17.784 95.02 185.14 268.92
107.43 6.382 92.47 177.55 269.82
-7.6553 -2.356 62.62 182.32 -72.824
64.84 26.128 79.973 163.48 -72.376
166.42 13.485 112.66 178.48 0
-12.025 -0.94567 75.306 180.12 -81.167
-18.795 -9.9095 30.547 196.05 0
-78.891 -20.515 85.169 190.35 -87.818
7.7875 2.8757 80.801 179.69 0
181.64 0.15112 112.11 180.9 0
141.87 11.258 98.228 176.13 263.05
-12.612 -6.7842 32.457 190.86 -58.666
33.473 14.927 64.699 165.23 -63.285
23.987 13.595 55.777 160.43 0
17.238 7.9211 62.139 171.8 -62.521
210.3 -17.647 113.48 183.54 261.32
-13.26 -3.6228 52.438 183.67 0
-3.8446 -2.1636 47.107 182.64 -63.367
-68.114 -11.274 82.633 188.99 0
42.011 21.628 65.342 157.91 -53.515
-26.09 -12.779 28.198 201.06 0
-5.3588 -2.6882 60.294 182.97 -72.327
-13.909 -5.1485 39.612 188.86 -64.064
60.504 19.367 79.369 167.12 -77.644
-13.939 -7.4108 44.634 187.62 -69.12
37.887 20.157 63.591 156.57 -53.158
-75.197 -20.172 81.488 190.39 0
158.27 14.88 109.74 176.18 0
137.14 37.482 107.85 171.55 248.61
118.17 15.531 96.323 173.61 263.64
42.112 18.906 71.704 165.09 -67.123
117.2 33.207 99.553 170.12 0
-25.513 -12.468 29.914 198.61 0
-18.905 -10.237 27.422 196.38 -61.709
17.495 8.6259 51.223 164.95 -52.987
96.727 5.4179 91.103 176.68 0
138.13 14.804 101.14 175.17 0
80.345 12.776 88.241 175.5 0
-70.423 -14.244 84.035 186.81 -89.63
42.433 17.96 70.477 161.24 -62.907
7.5656 2.6076 52.145 175.16 -62.249
130.42 34.3 106.4 170.16 0
0.81971 -0.2152 42.654 180.84 0
77.231 34.232 84.627 160.86 0
82.915 29.368 87.321 165.02 -87.157
136.9 24.943 104.52 173.26 0
114.17 27.465 97.565 169.92 261.9
9.5718 3.7244 54.359 176 -63.801
112.43 38.217 98.114 167.84 257.69
129.15 39.728 105.72 169.44 249.66
37.418 13 70.974 170.03 0
22.526 10.745 53.409 160.18 -48.144
200.41 -9.6649 110.61 182.44 0
3.5742 2.3115 79.258 180.96 -84.094
99.735 39.362 93.288 163.71 0
55.317 19.095 79.107 168.14 -78.647
18.752 8.9427 51.821 165.28 0
34.527 5.7689 79.227 175.37 0
125.18 36.302 102.16 170.47 0
152.04 19.175 107.49 175.95 254.99
36.129 18.834 62.087 156.07 -49.653
-4.1016 -3.894 43.1 184.19 0
9.7678 4.1906 47.798 173.84 0
164.65 8.2811 108.57 177.15 0
26.336 15.615 60.369 161.52 -52.784
269.92 -16.251 89.889 185.13 269.16
-42.719 -17.466 47.734 193.84 0
239.84 -36.574 121.16 191.12 0
269.07 -5.8996 88.919 181.38 271.55
101.96 38.423 94.754 164.17 0
104.84 32.023 95.894 168.27 0
53.595 23.927 76.025 160.8 -70.121
62.544 20.867 80.191 166.38 -76.754
-21.362 -5.2533 59.981 185.22 -77.405
110.81 29.664 95.018 169.31 0
34.665 20.908 61.281 155.18 0
83.263 24.761 86.474 166.42 -86.282
44.022 16.677 74.829 168.38 0
1.5625 -0.30317 44.773 179.4 0
-7.9149 -3.1649 41.273 185.08 0
110.7 35.592 97.6 167.58 257.81
62.171 28.785 75.084 158.1 -64.231
-61.133 -20.274 69.931 189.93 0
-38.036 -14.792 52.342 190.73 0
-65.682 -17.501 71.115 189.53 0
119.45 17.621 97.213 174.09 0
63.244 25.744 77.659 160.46 0
-12.205 -6.2289 59.527 183.71 0
219.45 -32.245 123.34 187.3 0
-3.8696 -1.6398 60.331 179.79 -74.605
258.09 -21.633 97.667 189.41 0
91.839 32.422 88.566 163.08 0
2.6227 -0.0065765 56.514 179.71 0
215.03 -34.232 124.49 187.27 255.87
3.0664 0.91479 44.572 177.13 0
149.74 12.81 104.17 175.8 0
30.149 16.904 58.572 156.9 -51.324
118.71 38.263 100.01 167.56 0
-28.947 -13.217 45.058 191.83 -72.923
-10.787 -6.1423 34.846 191.98 0
19.251 10.677 51.139 162.76 -50.859
-16.706 -7.8089 41.234 190.28 0
48.918 19.472 74.052 161.91 0
26.073 10.751 59.669 166.73 0
-66.118 -11.375 82.826 185.23 0
58.399 23.51 76.542 164.05 0
40.96 21.345 62 154.14 -45.179
15.425 7.3999 49.363 164.08 -50.158
9.3335 4.6607 62.67 177.52 0
-23.309 -5.6822 73.519 183.97 0
111.61 48.053 100.02 162.78 0
20.933 6.8663 65.478 175.58 -71.125
30.229 9.6308 67.012 169.09 0
120.46 13.239 94.317 175.1 266.78
218.03 -8.5602 100.9 182.68 0
227.58 -44.688 134 190.96 258.52
266.12 -26.711 94.305 191.71 268.57
217.38 -30.238 121.85 184.67 0
28.095 16.477 57.575 156.33 0
13.009 7.742 53.365 171.37 0
45.672 22.995 68.606 153.85 -48.856
45.618 19.785 70.928 162.82 -65.886
-64.589 -13.19 79.89 186.65 -86.447
2.3434 2.9007 44.004 175.91 -54.388
-37.258 -2.8118 84.448 181.58 -87.538
-49.171 -18.42 56.544 194.09 -78.546
79.68 30.154 86.512 163.76 -83.525
32.179 15.365 60.867 160.7 -54.364
-45.74 -16.249 59.581 189.89 0
38.824 21.517 61.928 149.82 0
208.1 -25.394 120.26 183.81 258.47
250.59 -23.007 100.91 189.04 267.15
122.9 21.479 97.001 173.59 0
5.3269 3.8154 48.009 175.87 -57.738
-21.454 -9.802 40.851 190.88 0
-9.1532 -1.8597 71.441 180.68 0
104.19 43.117 95.086 163.75 257.9
87.574 17.03 88.416 171.96 -89.382
155.61 1.0507 95.792 180.35 267.12
26.535 14.322 52.774 154.83 -44.686
146.42 9.207 98.639 177.79 263.65
-29.819 -12.09 52.331 190.89 -73.183
129.9 25.519 101.06 173.16 260.05
100.79 19.101 92.732 172.69 0
135.46 19.948 101.34 176.33 258.08
130.54 27.362 103.72 173.09 0
6.8565 3.8659 45.912 173.4 0
94.775 37.931 94.302 164.12 0
21.437 9.3413 59.747 171.12 0
29.61 9.0209 70.425 172.29 0
256.2 -22.512 100.9 191.12 267.61
-25.694 -12.247 37.606 194.65 -68.171
249.35 -7.7089 93.791 182.22 269.02
69.73 18.13 84.424 169.94 -84.857
-1.855 -0.53928 56.629 181.35 -66.815
9.4772 3.7853 52.904 173.87 0
11.595 2.468 72.714 179.19 0
-2.2047 -1.2693 41.217 181.87 0
198.48 -2.8202 97.326 182.26 265.98
225.52 -31.296 120.53 190.15 259.47
13.688 6.9817 51.679 168.92 -55.48
83.266 27.455 88.157 166.93 -86.724
18.82 7.5797 64.301 173.22 -68.89
14.046 5.6762 58.642 174.11 -63.126
118.18 40.453 102.26 166.65 252.2
12.05 4.8043 65.039 175.09 0
169.34 11.081 115.84 176.44 0
62.002 28.827 75.025 156.23 -62.421
83.655 7.8048 88.73 177.27 0
-29.267 -10.701 47.363 190.5 0
13.503 6.007 59.651 172.01 0
121.98 20.196 96.592 173.62 0
114.69 8.6932 93.578 176.07 267.96
187.89 -1.8404 104.9 180.67 261.54
66.535 23.564 80.629 165.15 -78.724
-1.7358 1.3966 41.023 180.16 0
102.31 12.741 92.423 175.22 0
173.48 0.055744 99.312 180.97 263.83
53.263 22.822 75.096 162.68 -64.33
-33.664 -4.0892 82.015 182.31 -85.519
73.2 23.992 82.306 165.75 0
173.35 1.6674 93.176 181.54 0
-35.706 -16.78 42.802 195.44 0
27.576 14.059 58.322 163.11 -53.416
44.748 23.379 68.288 156.7 -50.407
122.68 53.742 104.13 167.72 243.03
88.757 32.696 88.613 162.8 0
89.398 24.738 90.3 169.2 0
8.7928 4.9642 47.509 172.07 -54.492
29.116 7.1731 72.834 172.91 0
6.7886 2.7574 67.191 178.52 -73.94
225.63 -35.662 124.01 189.69 0
73.645 31.039 82.909 162.82 -78.559
98.003 28.962 92.372 168.04 266.88
20.416 11.96 52.973 165.33 0
32.333 15.805 61.246 160.22 0
225.78 -34.864 126.12 188.08 256.67
-4.3933 -1.1661 66.355 181.52 -75.467
210.29 -17.971 113.92 184.17 259.61
106.73 40.965 97.482 167.24 0
118.25 30.64 98.778 169.39 0
177.43 1.2478 110.46 178.33 0
240.55 -26.863 110.01 188.69 0
57.908 15.471 80.455 170.9 0
97.718 3.1109 89.424 178.5 0
-24.952 -13.604 38.01 193.99 0
-23.281 -10.902 28.806 199.14 0
-24.258 -10.622 29.036 197.31 0
168.55 7.6746 107.68 177.16 257.93
35.156 16.724 62.94 159 0
-16.404 -8.1535 47.649 187.85 0
-25.488 -13.183 26.846 200.51 -64.883
-80.726 -20.139 84.232 188.62 0
-33.527 -11.993 47.455 190.02 0
42.819 20.169 66.61 160 0
148.96 26.188 108.97 174.47 253.33
12.184 6.962 48.992 169.49 0
49.705 10.427 80.963 175.35 0
78.55 29.334 85.786 165.82 0
-11.871 -5.3709 34.081 191.29 0
123.05 22.327 96.923 172.23 260.62
-61.651 -7.4948 87.533 183.06 -87.827
0.1445 -0.83037 42.242 179.81 -55.191
83.439 28.898 87.366 167.82 0
77.036 18.042 86.243 172.52 -87.531
78.877 20.821 88.817 168.51 0
-21.495 -5.023 69.511 182.77 -78.153
45.933 18.211 73.33 169.55 0
210.56 -24.057 119.18 183.3 257.5
144.71 8.0732 101.22 175.26 263.02
24.643 5.0675 78.068 175.88 0
26.93 12.849 60.745 166.03 0
163.51 8.1172 108.14 177.14 0
93.076 31.059 90.659 167.09 0
209.44 -11.99 107.34 182.17 0
74.945 30.117 84.747 161.82 0
191.54 -6.9371 108.78 180.81 0
46.514 21.408 68.528 160.84 0
154.55 17.355 110.81 175.23 255.46
3.4009 1.8387 56.886 179.18 -66.589
-23.275 -9.9149 51.373 188 0
-30.835 -11.447 53.732 189.73 -74.173
24.207 11.622 59.049 166.16 0
266.57 -27.03 92.018 191.58 0
240.35 -20.408 102.32 186.71 265.03
82.801 28.613 89.478 165.7 0
177.06 2.56 106.27 180.33 258.86
83.117 17.998 88.231 171.41 0
39.261 18.417 69.523 163.72 0
113.46 47.87 99.017 165.96 251.8
4.0102 1.3267 51.981 178.61 0
18.616 6.8786 62.145 172.73 -65.581
102.85 24.453 94.723 169.7 0
19.148 12.12 50.384 161.3 -49.705
62.859 25.708 79.37 162.79 0
-25.043 -11.881 41.071 191.93 0
-5.9455 -2.7822 40.174 184.15 0
-36.991 -16.1 39.181 194.48 0
-14.887 -6.72 41.584 188.01 -64.786
-4.0117 -1.3197 45.442 182.8 0
114.8 47.39 100.75 163.24 0
-6.9696 -2.2473 68.128 180.67 -79.104
39.829 11.207 75.35 172.56 0
156.81 10.592 104.9 177.85 0
135.5 29.241 105.61 173.49 0
-10.767 -1.2104 75.494 181.75 0
-15.288 -4.8038 48.685 186.98 0
-55.592 -17.216 70.276 190.89 0
-18.872 -9.1773 32.209 195.08 0
29.028 13.23 57.751 161.27 0
-45.418 -10.574 69.253 187.24 0
-4.4321 -1.8237 49.64 183.24 -67.884
53.062 17.563 76.299 167.73 0
31.879 15.108 64.058 165.79 -57.775
30.132 13.449 62.369 164.06 -58.088
-6.0415 -2.8599 44.016 182.17 -62.674
-2.8075 -1.5198 49.095 181.91 0
31.642 15.19 64.819 164.61 -60.201
19.506 5.4594 64.915 174.28 -67.004
-3.816 -1.4841 63.998 181.16 -74.983
35.111 21.099 60.381 152.91 -44.457
170.39 7.1401 109.14 176.94 0
8.0876 2.7652 45.875 171.48 -52.848
122.42 36.35 102.34 170.82 0
-0.20659 1.1946 50.335 181.92 0
-26.833 -7.1844 68.063 183.8 0
5.6923 2.9427 47.512 176.27 0
46.155 19.786 69.045 160.18 -59.099
37.009 13.304 65.907 168.68 -64.994
32.857 17.572 61.896 160.44 -52.005
38.92 21.662 59.279 150.84 -42.398
6.4551 3.7047 43.775 173.53 0
35.159 18.012 63.396 157.5 0
-29.182 -12.793 33.45 196.75 0
85.078 36.775 87.925 158.8 0
41.111 20.919 64.056 154.02 -48.451
101.4 41.468 96.402 162.56 260.37
43.464 20.097 69.462 162.68 0
4.1439 0.60571 59.019 179.55 -69.6
-14.732 -4.6012 70.051 181.73 0
194.52 -8.5006 110.65 181.31 259.24
27.85 14.927 58.801 160.21 -51.407
-71.295 -12.578 82.446 184.92 -86.61
8.2258 4.0582 48.563 175.3 -56.227
147.99 8.2246 100.95 177.47 0
-25.118 -13.14 33.328 196.13 0
101.9 35.08 96.295 164.76 0
249.18 -27.149 105.03 189.98 0
120.75 60.186 107.54 162.97 237.97
120.51 51.496 104.27 165.37 0
41.642 16.28 73.749 168.76 -70.05
-5.3184 -0.83017 52.427 182.01 0
104.95 32.591 95.047 166.56 263.33
261.96 -23.412 95.879 189.41 0
23.754 7.9225 73.574 174.29 -77.046
81.134 27.933 88.235 165.07 0
76.929 33.55 84.374 160.53 0
45.088 24.522 67.61 153.94 -53.753
-36.028 -10.752 66.425 186.71 -81.668
18.376 9.33 56.234 170.26 0
53.614 24.986 74.646 160.04 0
29.272 14.253 56.487 158.03 0
-34.482 -13.591 49.063 191.96 -74.625
-0.34278 -2.5358 54.138 180.36 -67.551
170.91 3.3017 108.78 179.37 0
103.29 44.715 96.587 163.76 259.51
59.708 24.432 78.436 162.4 -74.298
56.462 23.885 76.5 164.37 0
254.77 -19.902 96.328 186.25 0
10.556 5.9471 46.625 170.14 -52.315
137.5 7.5362 94.37 176.7 0
38.322 21.598 59.435 147.21 -39.719
86.178 38.829 89.492 161.74 -86.066
51.654 23.531 72.437 160.61 0
145.74 20.497 107.99 175.03 256.23
39.977 20.84 64.34 154.39 0
224.87 -32.782 121.77 188.67 258.67
109.6 36.476 98.18 166.72 0
-31.542 -11.906 58.849 187.2 -76.67
23.722 6.5923 69.686 173.71 0
1.4121 2.2545 42.459 178.55 0
17.749 6.3015 53.804 168.08 0
200.38 -4.9251 101.82 182.69 0
159.9 13.009 108.15 176.72 256.48
22.415 8.8514 63.186 171.97 -65.185
40.709 18.974 66.12 158.47 -58.504
182.67 -0.28854 104.75 179.14 260.97
119.98 33.944 98.431 169.22 0
43.68 20.906 68.891 157.69 -55.424
222.09 -25.247 118.08 185.07 259.52
23.861 3.9823 78.859 177.09 -83.725
24.579 8.7884 64.107 170.85 0
144.24 30.097 107.63 173 251.58
-26.492 -15.171 25.996 201.62 0
26.113 11.813 57.929 168.16 -58.84
117.81 14.298 97.027 173.97 0
86.191 35.92 89.348 161.95 0
-24.683 -6.8815 72.797 183.48 -82.337
255.3 -26.034 101.85 189.55 0
204.61 -3.7447 99.33 182.39 265.85
-3.5391 -0.42707 59.39 179.87 0
52.876 24.123 71.045 154.61 -54.491
13.994 8.1271 50.407 166.16 0
31.054 15.264 55.294 155.07 -43.955
222.08 -27.609 118.95 185.51 259.4
17.881 4.1704 68.842 174.24 0
-61.712 -14.995 76.547 187.23 -83.162
202.86 -19.097 120.59 182.36 0
204.22 -14.84 114.82 182.79 0
144.28 17.976 104.58 177.02 0
-1.843 0.1914 44.406 180.78 -58.566
18.36 8.2895 55.286 165.61 0
43.063 22.28 67.973 157.5 -51.313
37.02 14.019 70.437 169.66 0
-25.66 -8.6414 57.093 188.75 -75.644
62.649 14.159 85.205 171.99 0
120.08 33.199 100.11 170.59 0
72.525 11.246 87.349 175.33 0
-40.589 -16.837 42.823 194.78 0
213.02 -32.308 125.04 185.95 256.23
94.513 18.4 91.304 172.45 0
213.42 -29.635 125.19 184.06 0
245.67 -25.793 105.06 190.35 0
14.6 5.1417 63.927 173.17 0
-3.6622 -2.6869 54.22 180.38 0
213.2 -14.746 110.58 185.48 260.22
-19.824 -10.656 43.521 190.55 -69.569
114.44 39.369 100.33 166.2 0
-78.358 -18.793 83.729 189.29 0
17.769 11.393 57.024 169.3 0
133.76 37.926 107.15 171.19 251.96
217.35 -3.363 95.512 181.48 0
4.0632 0.49245 54.268 178.73 0
-13.375 -3.4437 63.666 181.37 0
9.4894 4.2415 45.71 173.34 -55.202
197.8 -13.672 114.92 182.12 0
104.28 19.958 94.94 172.42 264.95
-0.34489 -1.1445 42.366 178.92 -60.127
30.019 10.709 72.216 170.6 -72.844
116.49 51.075 101.43 163.9 0
30.965 11.603 64.155 167.31 -62.819
96.502 9.4546 91.177 177.26 0
-23.151 -11.111 31.763 197.53 -66.015
96.036 38.168 91.094 161.52 0
30.77 17.973 57.059 154 -45.01
261.33 -15.871 94.057 186.87 0
127.84 40.836 105.98 168.03 0
-27.044 -9.8986 44.972 192.79 -72.202
60.114 29.898 76.623 157.94 0
160.77 18.527 113.55 177.22 251.08
-46.319 -11.979 70.725 188.97 -81.134
78.057 20.18 85.117 169.72 -84.658
5.3764 1.6525 55.475 178.39 0
-80.638 -16.665 87.838 187.6 0
263.03 -28.606 96.577 190.89 267.19
81.204 16.86 86.124 169.07 -87.661
32.018 18.13 64.231 162.83 -59.611
45.239 21.467 70.018 160.97 0
34.247 15.227 65.55 164.14 0
166 4.3643 101.66 178.86 0
67.941 19.625 82.298 166.13 0
96.787 41.444 92.657 160.72 0
102.57 41.755 95.606 162.62 259.01
11.163 4.8845 58.329 174.97 0
49.203 23.074 72.888 159.88 0
52.328 26.623 71.357 155.49 -56.117
-17.902 -8.2147 47.423 186.87 0
52.398 23.912 71.726 160.32 -62.912
20.219 6.8702 66.647 173.86 -69.868
119.31 54.377 105.48 164.76 0
266.46 -7.0704 91.451 184.1 0
86.242 35.895 88.985 160.09 -87.126
83.986 33.071 87.243 163.54 0
-25.975 -13.302 23.798 201.19 0
34.524 17.049 63.705 161.47 -57.905
60.171 21.245 80.673 165.34 -76.542
212.97 -29.837 123.91 187.97 255.99
49.417 20.217 74.736 165.72 0
178.71 -0.82257 114.24 181.01 0
5.9884 1.9401 50.153 178.38 -63.735
-8.0707 -2.0068 65.198 180.35 -76.107
-2.0447 -0.22518 42.889 182.85 0
2.1705 1.3201 54.852 178.82 0
-1.0463 -0.78588 43.993 183.1 -60.703
119.73 57.803 105.78 164.02 238.83
67.475 28.121 79.423 157.94 -68.999
10.715 6.7609 53.407 175.38 0
166.55 2.1406 101.47 178.69 263.66
9.1014 2.4869 49.318 173.05 0
25.694 9.3323 63.528 168.77 0
146.57 20.804 107.08 174.6 256.44
1.9043 0.65376 81.746 180.95 0
-4.5226 -2.1077 42.375 182.14 0
66.593 26.419 80.898 162.76 -74.447
-2.6658 -1.2001 60.638 181.09 -74.228
-14.251 -7.6754 41.427 189.09 0
37.737 16.812 68.096 167 -64.544
28.894 5.3398 78.821 175.31 0
58.577 10.626 82.449 172.76 0
5.6426 4.5473 53.478 177.08 0
42.898 23.156 64.841 150.51 -43.734
10.634 4.9403 49.387 169.72 -54.256
80.154 28.676 86.214 165.88 -85.372
-4.4142 -1.335 57.28 180.42 0
9.7951 2.0215 57.057 176.42 -64.333
-42.839 -5.7819 82.083 181.24 -86.82
211.06 -7.3494 101.03 181.59 0
82.744 33.96 86.51 159.59 -85.279
-36.418 -13.007 57.429 190.6 0
103.14 39.234 94.9 164.25 260.77
-5.8863 -1.6377 37.129 183.51 -57.017
20.085 8.6157 59.217 171.19 -61.155
95.446 40.117 92.643 161.88 0
97.248 38.546 93.075 162.69 263.6
-4.2915 -0.55577 52.599 182.03 0
128.78 30.308 102.75 170.92 255.19
33.278 19.366 57.84 151.02 -42.297
56.92 15.578 82.345 171.22 -80.385
22.762 10.305 56.382 165.6 0
38.37 19.903 62.152 157.86 -51.068
30.132 11.389 66.611 170.74 -69.562
7.0964 1.1676 73.576 176.98 -79.804
127.39 36.504 104.55 169.35 0
32.645 14.731 65.562 166.53 0
25.989 10.808 62.981 170.38 -63.499
-13.507 -6.8419 39.319 189.77 0
234.61 -28.435 112.16 187.38 0
6.1384 4.6419 56.04 177.83 0
-7.5587 -2.9775 80.211 180.44 0
15.041 2.8551 78.599 178.81 0
-33.66 -14.067 41.943 195.98 -73.304
118.61 29.466 99.42 170.62 0
-13.178 -4.7443 48.513 186.49 0
-59.426 -19.523 61.927 192.3 -81.684
106.36 47.598 98.128 163.1 254.15
19.744 6.9818 66.797 175.37 -69.186
247.25 -16.441 97.98 188.2 266.52
10.724 4.8376 48.021 169.09 -54.303
-3.0897 -1.5282 59.61 180.18 -71.543
7.1657 5.9803 45.37 170.99 0
67.055 14.902 82.738 171.76 0
50.902 23.132 74.677 161.33 0
77.476 33.321 82 158.35 -74.988
85.894 16.666 88.79 172.36 0
-64.747 -14.853 81.179 188.71 -86.255
91.921 30.276 91.006 166.06 0
-12.961 -5.3555 36.702 188.32 -62.408
37.798 13.38 72.488 171.37 0
141.29 24.539 105.71 173.5 0
-29.951 -11.884 43.811 191.47 0
26.652 12.32 57.076 164.91 0
201.87 -15.457 114.35 183.4 257.78
70.881 19.18 83.453 170.98 -84.455
137.78 4.7906 96.095 178.19 267.21
-7.3623 -3.6357 57.905 181.82 -71.444
115.75 44.768 100.15 165.02 253.68
154.34 21.201 111.82 176.19 252.17
-9.4151 -5.1834 57.715 181.7 -72.064
85.96 33.622 87.376 162.4 0
7.1854 2.2651 57.108 176.51 0
35.84 17.29 62.114 159.79 -53.725
60.115 23.508 78.146 163.89 -73.151
-19.524 -8.2862 28.401 197.26 0
61.059 8.0974 86.254 175.88 -86.579
136.86 8.1329 96.836 177.38 263.82
120.18 26.86 99.553 171.51 0
231.16 -19.549 106.72 185.26 0
141.32 14.409 101.67 177.1 0
233.52 -37.686 122.66 188.86 261.79
32.618 12.706 67.821 168.87 -68.978
33.933 18.657 59.224 150.55 -40.145
63.729 29.915 76.741 158.34 0
207.56 -8.1121 105.29 184.69 263.67
50.602 23.986 68.499 154.88 -55.25
46.286 21.994 69.332 158.51 0
100.43 19.914 92.649 173.09 0
52.302 23.646 72.968 157.31 -59.255
-28.054 -10.582 50.796 189.7 -74.836
4.8263 3.0675 49.324 176 0
81.126 24.736 86.151 168.59 -86.15
29.422 17.125 56.068 153.06 0
-15.798 -7.888 45.626 189.94 -66.426
99.424 34.79 93.92 165.09 262.24
-10.292 -4.902 40.569 186.43 0
-68.06 -20.345 67.422 192.93 0
240.34 -24.605 106.72 188.32 264.29
119.37 18.467 97.43 173.09 0
110.09 32.766 97.06 169.78 261.25
-24.989 -7.0403 59.832 185.02 0
-10.763 -6.6897 40.747 187.04 0
26.282 15.945 55.557 158.98 -46.731
-36.05 -15.999 36.82 196.17 -71.496
110.33 26.016 94.661 170.26 261.17
36.418 22.835 58.745 146.94 -40.019
0.97033 0.37298 69.963 179.99 0
48.693 6.6161 82.985 176.74 0
-9.4544 -3.8968 41.745 186.27 -63.166
7.5833 1.6443 55.734 175.96 -64.423
108.92 15.178 94.474 171.42 266.71
-36.933 -11.823 61.584 187 0
-19.532 -9.515 32.885 195.29 0
73.763 29.656 82.554 160.71 -76.99
36.181 18.713 63.895 158.38 -56.562
-13.963 -3.1832 70.147 180.51 0
113.3 12.942 93.998 174.62 265.01
85.654 18.594 92.316 169.72 -87.624
118.21 27.162 100.11 170.82 261.18
35.427 11.339 70.67 170.39 -70.667
97.504 10.989 91.903 177.51 272.35
10.007 5.1375 65.056 176.03 -72.016
120.13 42.355 101.88 167.71 0
-30.175 -7.5018 65.491 186.16 -79.217
-16.2 -7.3535 38.459 189.89 -64.784
60.129 28.364 76.888 157.07 0
103.34 29.553 93.113 170.02 0
107.17 34.999 95.642 165.94 261.75
-24.766 -11.967 34.414 196.2 0
11.323 6.1153 50.512 170.21 0
2.3555 1.2703 54.559 178.62 0
-78.767 -21.988 82.785 189.04 0
103.97 32.72 95.401 165.33 0
34.617 13.544 67.627 165.42 0
-30.421 -8.7458 51.74 188.06 0
-5.1666 -0.67439 51.606 181.1 0
253.87 -29.62 103.61 191.1 266.64
-23.407 -12.126 24.761 201.13 0
121.64 43.254 101 166.88 0
15.767 7.4295 57.087 172.49 0
-5.2552 -2.259 49.286 183.68 -66.199
-25.088 -11.276 40.329 192.87 -69.344
-22.056 -11.785 25.478 201.52 -61.375
56.098 20.548 75.598 166.3 -74.062
28.823 11.962 66.561 171.5 -64.465
59.398 29.48 76.038 153.64 0
-4.8386 -2.6057 60.344 181.99 -73.019
32.655 16.161 62.614 163.01 -57.326
124.48 48.925 104.34 167.81 247.18
-27.735 -12.505 30.992 196.55 -68.615
-10.234 -5.5938 45.122 186.26 -65.318
23.664 13.178 54.504 159.21 0
37.69 19.999 59.215 150.12 0
-20.456 -9.7533 46.961 189.73 -70.953
8.5922 4.9935 48.213 172.52 0
46.79 16.815 74.474 166.14 -69.5
44.834 23.56 68.381 154.4 -52.088
18.791 4.4246 69.617 176.36 0
-46.49 -12.609 67.071 187.12 -81.768
180.31 1.6559 115.16 180.67 0
102.4 9.0581 90.947 176.4 0
83.734 23.63 88.123 167.96 0
117.14 39.244 100.96 167.11 0
-5.637 -1.2125 37.873 182.94 0
63.745 17.817 81.844 169.1 0
-41.185 -13.73 62.584 191.02 -80.182
31.662 14.495 67.865 167.96 0
101.62 22.253 93.971 172.24 0
127.69 52.797 106.48 166.58 244.31
-45.985 -14.49 61.474 189.43 0
-48.073 -15.68 54.167 193.51 0
41.704 17.974 69.538 165.77 0
249.54 -22.279 101.99 187.17 264.73
28.795 9.1169 65.561 167.48 0
49.879 6.4668 83.613 175.87 -86.34
131.67 36.656 105.73 168.7 252.05
102.33 34.148 92.276 166.65 264.86
12.7 6.8819 50.113 169.3 -57.199
55.51 23.565 73.721 161.7 -68.243
-22.15 -10.994 31.037 194.8 0
-2.7333 -1.5309 45.249 182.88 -62.285
28.626 9.0484 70.43 173.21 -73.178
32.379 12.644 64.55 164.13 -61.066
25.412 11.074 67.393 169.54 0
64.971 25.428 78.903 164.1 0
262.45 -23.714 93.465 190.87 269.22
-3.8778 -3.0141 40.404 183.04 0
213.67 -15.544 109.77 185.48 258.97
-17.591 -7.6186 40.168 191.51 0
26.879 11.877 64.124 170.16 0
-43.643 -16.242 50.497 194.06 -75.916
122.18 13.571 96.6 174.42 0
220.53 -14.828 108.1 183.39 0
24.583 12.321 50.541 157.27 0
81.563 29.346 85.59 165.24 -85.924
137.01 29.305 105.12 173.23 0
25.248 11.733 62.865 169.29 -61.77
-5.3012 -2.9561 40.952 184.07 -57.445
207.73 -4.0288 98.359 181.67 0
238.35 -31.273 116.33 190.86 0
212.48 -10.671 106.11 183.06 0
-24.147 -8.0416 59.366 187.16 -75.259
78.929 28.762 82.987 162.65 0
170.67 6.3453 113.12 178.02 256.46
55.385 15.392 81.063 169.93 -80.531
75.981 11.495 87.574 173.61 -85.137
19.777 10.11 52.549 163.38 -50.18
-21.819 -4.945 78.669 182.18 0
226.82 -11.335 98.374 183.5 264.8
144.86 29.911 107.08 174.08 0
-64.723 -8.6418 84.473 185.13 -85.855
142.45 15.9 101.47 176.17 259.11
156 20.221 109.73 177.37 252.84
50.836 26.526 73.785 157.72 0
231.32 -22.338 111.15 188.91 263.07
29.099 14.36 59.696 160.56 -53.53
25.276 8.9685 65.509 171.37 -69.368
3.495 0.12067 77.56 178.73 0
11.137 4.6024 68.586 175.13 -75.001
87.716 27.816 89.192 166.37 -89.511
50.014 18.993 75.594 165.3 -70.285
67.009 12.912 86.18 170.9 -85.176
207.44 -7.5156 102.1 181.73 0
61.764 21.077 79.108 166.3 0
-1.0706 -1.5798 56.934 181.42 -67.583
-52.987 -18.455 54.384 195.04 -79.969
41.555 22.704 62.059 151.74 -45.674
130.23 22.262 100.32 171.72 0
45.351 13.424 78.213 171.75 0
14.22 7.6143 51.274 168.94 0
-33.95 -10.83 68.836 186.78 -79.361
128.45 32.708 105.89 169.85 0
263.14 -15.853 90.925 186.31 270.56
85.652 20.162 87.797 171.42 -88.154
31.01 18.5 58.903 155.68 -48.863
235.93 -31.268 117.85 189.85 262.16
-28.634 -10.85 52.711 189.1 0
266.19 -25.585 94.525 191.53 268.86
126.09 45.948 105.79 167.26 249.2
43.948 23.119 65.057 152.03 -46.102
44.062 22.47 67.224 156.24 -54.197
-5.1473 -1.3328 63.359 182.43 0
107.41 35.4 96.281 166.41 260.07
22.295 8.3668 62.847 171.61 0
43.921 18.967 68.483 161.82 0
11.206 5.4195 51.974 172.9 -58.091
192.35 -2.5043 101.38 181.33 0
114.5 49.342 101.34 164.04 248.58
-0.49821 -0.31024 44.712 180.44 0
6.5076 2.6439 77.555 180.3 0
146.39 30.098 109.66 174.68 249.91
61.224 28.714 75.937 153.87 0
238.24 -33.361 117.74 191.69 0
72.541 32.169 82.104 159.48 0
9.9912 5.1341 59.691 175.87 0
110.3 28.569 96.526 169.59 260.66
-5.105 -1.343 74.785 180.31 0
103.73 36.702 94.378 165.68 260.53
244.64 -20.618 99.778 186.44 266.14
268.84 -23.432 89.808 191.18 0
80.832 30.709 87.858 165.41 0
211.57 -27.162 123.56 185.38 0
141.06 9.4629 99.381 176.17 262.99
149.12 7.4212 97.43 179.23 0
140.76 25.618 105.79 174.26 253.22
-21.031 -8.6512 26.018 200.03 0
67.957 25.524 79.563 164.2 0
63.311 28.252 79 158.81 -65.774
112.25 30.938 98.117 170.01 259.72
133.75 24.633 102.19 171.83 0
60.199 30.211 72.731 155.15 -58.747
-38.065 -16.055 37.245 198.18 -72.293
2.0276 0.67649 61.286 178.14 0
217.27 -31.305 126.92 185.62 257.11
4.1222 0.4557 70.614 180.18 0
253.97 -29.135 105.29 192.76 266.93
32.261 4.6494 84.433 177.67 -86.547
249.82 -22.466 100.91 189.45 0
-68.077 -18.127 77.739 188.86 0
118.32 28.392 98.682 171.69 261.11
158.33 14.433 109.31 176.44 256.75
235.28 -30.018 118.93 191 0
-8.5617 -2.5871 48.524 184.46 0
143.39 15.606 103.73 175.49 260.83
101.5 40.403 94.773 163.03 0
95.34 36.665 90.48 162.27 0
34.361 14.907 63.427 161.63 -59.893
16.755 9.7227 54.593 167.08 -54.845
-29.318 -2.8066 86.359 180.77 -88.412
-15.926 -6.2939 57.757 185.79 -72.544
117.64 41.645 101.67 167.85 0
19.518 5.4355 76.107 175.17 0
28.05 14.123 56.148 159.51 0
-21.572 -6.2508 56.977 186.04 0
14.05 5.4928 62.683 176.3 -67.875
245 -28.264 110.1 189.04 265.4
126.18 38.841 102.47 170.21 0
114.9 36.565 99.207 167.44 258.19
222.04 -12.743 102.46 184.5 264.73
-0.78447 -0.48883 64.557 179.38 0
26.516 9.0641 60.891 168.91 -63.401
-84.52 -21.56 83.504 192 0
198.84 -7.4487 106.46 180.25 260.77
57.941 18.605 78.768 167.85 0
1.7426 0.36048 46.892 178.36 0
219.32 -12.356 103.63 184.03 0
-2.6948 -2.2272 41.124 181.41 -56.777
74.477 21.42 85.241 169.46 -82.739
250.97 -14.851 96.063 186.78 0
45.481 9.2834 81.402 173.92 -83.153
222.99 -41.993 133.76 189.58 256.13
109.94 49.216 98.86 161.72 251.58
-69.017 -17.545 79.181 187.09 0
17.446 7.2782 63.015 175.7 -67.14
-14.276 -8.1985 33.755 193.72 0
6.7608 2.5713 48.574 177.03 0
42.271 12.061 75.187 175.19 0
-23.161 -9.5938 54.453 188.96 0
-15.212 -7.6859 30.307 194.46 0
173.46 2.0245 102.03 179.81 0
-2.4421 -1.1067 42.695 180.66 -59.981
117 53.416 102.4 164.08 246.16
-13.631 -0.66401 81.456 181.69 -85.088
-19.768 -11.767 25.833 200.7 0
84.592 24.745 87.874 169.02 0
-13.32 -7.1137 30.473 192.78 0
77.43 35.003 82.588 158.19 -77.56
84.237 36.445 86.516 160.96 -87.222
61.446 27.397 78.268 157.86 0
6.8031 2.7073 48.21 174.34 -55.291
-47.436 -10.731 74.789 185.41 -82.356
26.979 12.364 62.71 166.96 -60.753
196.88 -6.0456 108.43 184.12 0
61.977 24.066 79.482 164.91 0
-22.428 -11.445 31.251 196.26 -63.995
34.764 19.209 59.239 151.39 0
-71.905 -15.93 80.1 189.06 -88.848
25.381 7.7197 70.94 175.49 -73.916
148.66 23.549 109.2 175.19 0
41.778 23.794 63.368 151 0
80.047 23.037 86.583 166.41 -85.152
48.186 24.711 68.161 152.34 -48.267
220.49 -25.203 119.73 184.98 259.15
-44.07 -13.66 59.994 191.87 -79.981
134.05 4.9459 92.777 177.57 267.58
120.09 16.176 95.802 173.75 263.3
57.71 23.993 77.628 164.71 0
162.36 11.918 110.3 176.64 254.79
37.748 19.13 59.363 148.72 -41.192
-26.205 -14.078 33.293 195.27 0
238.44 -26.741 109.45 188.61 0
-19.524 -8.7254 36.36 193.47 -65.563
31.739 15.949 66.086 166.9 0
184.1 0.8984 99.795 180.17 0
-20.896 -11.135 26.988 199.86 0
73.719 27.679 83.438 164.55 0
41.706 21.209 67.192 157.56 -53.593
126.08 46.418 103.54 168.33 0
24.906 10.766 65.905 171.36 -66.993
-39.999 -12.192 62.341 189.65 -79.61
31.915 16.972 60.097 157.68 -48.6
54.001 24.76 74.334 162.19 0
-3.9397 -1.3903 45.862 182.79 -61.074
239.8 -30.45 114.93 189.81 262.74
53.162 19.529 73.763 163.81 0
1.4181 0.61056 54.624 180.65 0
-2.2781 -0.3086 56.134 181.93 -68.521
37.483 20.934 58.542 145.22 0
-27.249 -13.824 28.006 199.34 -66.755
243.62 -13.705 98.258 185.69 0
98.418 12.484 90.59 173.46 270.1
-18.426 -8.5624 39.841 191.48 0
12.509 7.8123 48.766 165.84 0
43.639 19.522 67.849 159.86 -58.789
-22.238 -11.13 32.843 195.38 0
-32.958 -15.934 41.967 193.65 -74.634
261.94 -29.162 96.98 190.26 268.37
153.39 18.344 108.05 176.96 0
147.95 13.837 104.96 175.9 258.59
125.59 47.929 105.53 167.4 244.62
-36.759 -17.698 38.266 195.42 0
11.621 5.536 49.414 171.11 -55.996
5.9593 3.736 45.977 173.28 0
107.42 45.816 98.294 160.94 253.2
258.74 -26.544 99.418 191.02 268.49
142.99 20.878 105.03 175.64 0
30.083 9.3139 71.926 175.25 0
1.75 1.8478 50.735 179.54 -61.887
137.37 31.768 105.92 171.67 0
-21.758 -10.84 28.64 198.4 -62.61
145.11 31.325 109.91 173 0
116.15 19.751 96.498 171.4 0
38.262 15.514 69.885 168.58 0
45.861 22.865 67.993 155.5 -52.922
2.5253 3.0557 52.055 179.45 0
22.406 11.699 52.316 156.74 0
-4.3666 -2.7808 65.166 181.4 0
5.9986 1.3658 74.56 178.48 -80.915
65.463 27.459 81.583 162.14 0
-78.193 -19.29 80.266 191.31 0
84.02 34.26 85.682 161.9 0
-3.7396 -1.0494 51.463 181.68 -67.463
12.974 3.5468 73.339 176.95 -78.56
238.23 -27.598 115.39 189.35 261.79
40.415 16.197 67.875 162.47 -62.897
68.942 27.087 81.759 161.91 -76.096
-15.046 -8.1577 33.433 194.47 0
-68.778 -21.189 72.603 192.88 0
23.031 1.7329 81.382 177.48 -83.202
175.36 0.22757 98.601 177.59 0
12.625 8.3642 55.552 172.32 -58.643
36.543 20.436 57.791 147.32 -40.391
-25.475 -12.981 31.14 198.92 0
178.87 -0.070935 107.51 179.31 257.85
-70.086 -15.846 82.355 188.94 -84.682
93.698 23.958 88.974 171.26 268.21
-71.193 -17.716 77.812 189.15 0
5.0216 2.666 45.027 176.77 0
2.5851 0.61246 68.768 181.55 -78.568
20.171 11.484 53.946 162.94 -51.178
72.155 7.7287 88.578 175.42 0
117.12 29.985 99.15 170.74 0
42.355 21.082 67.545 159.55 -55.613
99.915 28.232 95.465 166.97 0
19.164 7.2122 62.46 173.81 0
55.496 23.619 74.644 163.35 0
200.11 -6.1912 108.14 182.87 261.69
59.576 26.552 75.788 158.4 -65.957
1.7717 3.5338 46.707 177.5 -57.504
228.18 -33.079 119.13 189.09 260.73
37.709 20.802 59.58 148.25 0
42.555 23.024 65.407 153 -47.759
-6.784 -1.5554 38.738 185.77 0
201.45 -8.7296 107.49 182.84 262.23
202.99 -15.981 111.82 182.08 0
131.31 18.493 99.627 173.43 0
159.81 9.1895 105.69 179.45 259.23
-13.031 -3.5242 45.36 186.72 -66.082
91.776 26.52 92.166 166.45 0
-3.7811 -1.8027 48.407 181.29 -64.567
-13.002 -3.8937 40.793 187.92 0
-67.136 -21.328 70.516 190.87 0
119.46 11.412 92.415 177.64 265.76
-31.507 -13.788 43.258 192.5 -71.336
-47.633 -7.8039 79.878 185.14 0
52.279 0.13763 88.112 177.43 0
46.601 16.073 75.773 169.12 -74.826
126.82 50.948 106.34 167 244.98
113.6 38.065 100.94 167.94 253.22
-35.097 -9.7315 67.413 185.7 -80.699
95.011 28.856 92.744 165.61 269.34
26.478 13.017 53.888 160.08 -49.661
100.19 5.3147 92.054 177.72 0
-19.638 -7.0197 48.607 187.87 -67.562
98.682 10.434 90.107 176.69 268.73
134.53 26.716 105.52 173.75 0
33.6 4.8273 82.091 176.67 0
52.457 10.736 82.638 173.48 0
-24.238 -13.012 24.413 201.65 -62.57
45.075 12.779 79.806 172.94 -79.348
-29.315 -12.505 40.933 191.54 0
-65.426 -21.672 68.111 191.13 0
114.48 49.644 102.25 165.47 0
-8.1811 -4.4264 53.601 184.58 -71.64
120.3 56.268 103.69 163.86 240.29
202.55 -11.844 109.72 183.27 0
0.075792 1.5372 63.575 181.08 0
16.36 6.547 59.634 172.98 0
-2.5436 -1.881 50.739 180.59 0
27.385 15.419 54.869 156.26 -45.065
-17.784 -7.451 40.313 190.51 0
121.71 54.548 104.88 163.61 244.04
-66.562 -11.796 86.588 184.02 -86.795
-16.188 -8.8257 36.021 191.23 0
198.79 -12.834 114.04 183.58 0
-5.9642 -2.6134 49.547 181.15 -66.768
-10.161 -4.6673 47.036 184.2 -63.766
82.623 19.424 87.572 173.3 -87.589
55.665 28.056 73.595 156.42 -59.502
46.086 16.471 75.75 170.93 0
105.84 38.292 95.498 164.76 260.67
58.258 27.452 78.377 157.27 0
98.059 33.825 94.104 165.47 265.86
-49.933 -19.021 56.257 192.12 -77.841
-0.22659 -0.85013 45.193 178.8 -58.111
37.818 8.7824 77.548 174.66 -80.731
120.92 56.406 104.86 166.32 239.32
-15.575 -5.8868 44.314 189.45 -67.236
-35 -6.5653 74.028 183.51 0
-61.779 -20.564 67.818 192.36 -81.631
20.438 10.426 54.217 164.94 0
19.519 5.5835 70.77 177.64 0
105.21 35.773 97.335 167.77 262.24
31.515 14.953 60.245 154.13 0
1.1773 0.57474 43.345 178.94 0
32.816 17.41 58.346 156.33 -47.952
-21.376 -10.531 37.718 193.53 0
96.016 24.365 91.491 169.61 0
9.9944 6.8206 46.66 170.95 -52.06
30.579 11.132 66.738 168.17 -69.483
44.201 21.767 66.997 159.18 0
9.4517 5.2028 45.147 171.12 -53.138
51.172 14.244 79.353 170.95 -81.298
15.841 9.4267 51.883 166.25 0
268.38 -20.296 92.246 190.26 270.08
94.557 42.227 92.395 161.63 0
31.645 17.396 53.699 149.5 -41.366
8.9345 5.0197 66.406 177.35 0
2.9132 2.2968 68.473 180.42 0
141.03 29.023 108.55 173.88 0
-10.332 -5.9081 38.315 188.99 -60.688
134.28 42.863 107.13 169.52 0
44.023 23.634 66.472 151.47 -46.66
165.16 7.9 110.94 178.36 257.03
-7.4627 -1.3154 69.247 181.14 -79.152
130.77 40.842 105.75 171.01 250.95
-9.2258 -2.9408 69.151 182.86 0
110.57 21.876 95.536 172.84 0
-22.778 -6.2615 70.256 183.04 -81.696
160.94 8.8785 105.87 177.27 0
209.95 -10.525 105.2 183.26 261.54
-47.409 -4.7566 81.531 183.08 0
86.679 33.412 87.977 164.56 0
-31.813 -14.671 39.061 191.82 -69.411
64.353 14.085 81.412 173.52 -83.878
3.5281 0.34338 67.152 179.43 -76.928
36.019 14.681 65.963 165 -64.163
100 35.446 93.618 164.24 262.51
136.07 23.006 102.76 173.08 0
111.46 43.738 100.1 165.75 254.86
29.015 13.616 62.355 163.2 -54.446
9.4712 2.5694 79.212 178.29 -84.263
125.57 37.582 103.04 170.23 0
74.953 32.913 83.757 158.58 0
136.39 16.786 101.52 174.47 0
21.775 11.15 62.495 168.94 -63.245
58.289 18.459 80.458 169.58 -79.286
62.022 22.875 79.06 166.66 0
-10.41 -5.8432 44.571 186.87 0
199.33 -14.586 116.48 183.2 257.17
95.079 32.452 91.795 165.9 267.24
202.08 -11.009 109.65 183.99 259.59
257.34 -26.369 102.72 191.45 268.7
87.071 36.791 86.778 162.5 0
4.9929 3.3492 58.892 177.49 -68.695
35.128 22.531 59.184 145.77 -37.251
204.16 -5.8383 102.51 180.98 262.94
29.127 14.478 61.319 164.39 -58.701
-26.472 -12.851 38.396 194.5 -70.232
85.163 16.311 89.013 172.01 -89.667
227.99 -37.959 127.66 188.7 259.73
-53.694 -11.59 76.074 187.14 -84.937
-16.96 -6.6566 47.949 187.68 -70.161
8.9483 2.7142 69.074 176.62 -75.373
37.475 21.141 57.705 145.87 -38.136
9.1077 3.4583 56.579 176.01 0
107.6 25.074 96.392 169.64 0
-26.724 -7.6783 64.046 186.42 0
15.472 6.6823 58.131 171.48 -60.91
35.739 11.707 71.924 171.1 0
29.521 18.505 55.014 151.31 0
45.165 12.85 75.114 170.2 0
256.01 -24.818 100.41 189.53 0
19.179 4.0958 75.883 177.07 0
52.406 25.941 71.622 157.99 -60.649
235.3 -23.711 108.33 186.71 263
199.63 -13.967 113.88 182.1 0
45.231 2.9594 88.372 179.3 -90.653
85.156 26.45 87.755 166.13 -87.566
-2.2188 -3.2785 42.198 182.35 0
23.058 5.527 72.285 177.19 -77.255
135.53 18.763 100.18 175.41 261.09
-21.822 -11.533 27.996 197.16 -63.116
42.499 14.717 74.943 170.17 -77.214
17.061 9.4447 57.779 171.79 0
90.665 26.779 88.454 166.62 0
-22.862 -12.878 29.45 197.83 -64.729
-22.572 -4.6495 64.411 184.92 0
-72.996 -10.683 86.295 185.79 0
2.6927 1.7613 58.332 177.98 -67.075
-4.9155 -4.6284 42.639 184.13 0
52.472 26.093 70.884 155.71 0
236.22 -18.365 102.65 186.82 0
-23.565 -10.436 32.674 196.87 0
12.74 4.9949 57.336 173.87 -62.25
79.848 31.463 86.544 164.07 -78.373
32.974 9.4274 72.193 170.95 0
44.47 23.378 66.698 157.55 -54.262
232.91 -25.428 112.18 185.75 262.79
76.382 23.314 86.469 166.82 -83.362
59.554 20.623 76.576 166.01 0
89.418 26.819 89.131 165.72 -89.383
-22.235 -12.221 31.226 198.52 0
-21.051 -9.0786 34.838 193.15 -64.615
149.63 22.522 110.22 178.35 0
81.369 24.353 87.661 168.42 0
52.895 24.966 72.612 159.53 -63.053
13.567 2.791 74.485 177.31 0
-17.209 -10.169 29.719 197.57 0
-22.667 -10.531 42.253 191.69 0
-47.128 -18.6 55.579 192.48 0
1.0716 0.29527 43.222 180.41 0
48.596 17.401 73.554 167.33 0
6.9629 2.6094 51.555 174.24 0
-12.419 -5.3091 48.039 186.23 -64.399
90.988 19.038 89.867 172.24 0
-8.6162 -6.1824 54.868 184.43 -72.999
148.47 17.225 103.65 175.4 0
260.6 -8.5473 90.865 182.37 269.2
-83.146 -14.035 91.247 185.44 -89.756
67.624 28.187 80.795 163.03 -76.142
109.51 27.278 95.872 169.76 0
73.154 30.433 81.669 161.05 0
15.431 9.5676 53.687 171.13 0
-68.307 -17.71 76.708 190.4 -87.315
124.76 44.541 103.52 168.28 0
0.62851 0.5214 48.475 179.37 0
267.56 -18.932 91.273 187.84 0
10.593 2.3874 77.184 178.26 0
109.35 48.173 98.819 162.77 251.33
-25.032 -12.097 35.368 196.57 -68.632
25.352 12.153 53.923 160.14 0
12 4.7239 48.864 170.53 -55.35
-82.826 -20.058 84.312 189.84 -87.87
8.3859 6.2712 52.123 173.33 -61.254
-17.062 -8.2245 51.156 186.12 -67.959
5.2625 4.3216 65.495 177.44 -72.464
-44.953 -10.376 75.515 186.22 0
-14.546 -5.0482 42.484 188.06 -66.453
93.11 38.711 91.716 162.71 0
123.93 37.696 101.99 168.68 0
-24.178 -11.9 49.594 189.67 -72.393
51.157 20.049 75.914 165.91 -69.512
164.24 11.024 110.9 178.33 0
123.32 44.773 104.13 168.59 0
-41.579 -16.322 49.962 193.66 -76.332
30.05 12.549 70.499 170.54 -68.36
-75.026 -23.273 74.236 191.58 -87.846
83.762 16.124 88.406 171.29 0
97.548 26.072 91.008 167.77 0
200.71 -17.616 119.92 181.86 0
249.33 -21.512 102.78 188.13 266.76
227.97 -29.063 116.4 187.89 0
210.58 -2.3186 97.055 182.5 0
121.48 28.867 99.991 172.45 0
-69.889 -22.539 70.575 192.84 0
22.545 9.1992 66.739 172.89 -68.053
77.677 34.659 85.117 158.37 0
9.2002 3.647 47.237 170.9 -51.568
-32.271 -9.8596 63.297 189.1 -77.417
226.19 -12.902 101.95 185.89 263.87
36.128 20.54 58.255 143.26 -35.054
-34.277 -4.5404 81.549 182.37 -85.821
148.78 25.342 107.58 173.3 252.58
74.301 23.395 85.034 166.76 0
91.242 26.379 91.304 169.03 0
25.795 10.295 65.403 171.73 0
12.357 4.4739 57.586 175.5 -63.202
-80.398 -3.3495 88.476 181.47 -88.708
96.717 8.9006 91.056 176.38 268.84
254.88 -28.822 104.27 190.26 0
255.08 -26.424 102.05 187.97 0
0.31248 -0.98392 58.361 179.72 -69.447
36.641 15.135 68.866 166.97 0
-2.2735 -1.5883 54.377 182.21 0
88.442 23.223 88.845 168.36 0
-89.451 -7.3064 89.638 183.69 0
-34.992 -14.248 51.369 191.5 0
-27.286 -2.432 82.484 181.52 0
203.91 -5.9606 104.26 184.4 262.83
48.953 21.134 73.302 162.53 0
16.116 8.561 47.847 163.65 -49.029
106.93 34.322 95.996 165.92 0
-3.1533 -1.9223 48.729 181.17 -64.78
91.446 23.013 88.758 167.14 269.33
-1.6038 -0.088209 66.883 182.2 0
20.807 10.919 53.986 162.36 -48.881
-0.31832 0.62497 44.702 181.76 -57.472
156.44 17.128 110 175.89 254.9
129.06 24.68 101.99 172.86 0
55.278 15.96 79.344 171.76 0
29.177 10.888 68.07 170.29 0
-34.942 -7.6057 74.018 184.15 -81.506
-24.465 -4.8285 75.535 181.03 -82.255
155.56 13.846 107.2 173.47 257.39
10.044 4.3991 48.94 171.49 0
29.019 16.328 58.815 156.96 -48.782
-44.263 -17.654 49.611 192.96 0
64.453 21.857 81.828 163.58 -75.663
130.09 13.073 97.146 176.26 264.28
23.183 8.0461 65.008 169.78 -68.957
