# Supplementary material for: Generative Adversarial Network-Based Joint Mapping and Localization for Millimeter-Wave Communication Systems
Source: Sensors (Basel). 2026 Jul 7;26(13):4319. doi: 10.3390/s26134319 (PMC13364231; doi:10.3390/s26134319)
Supplement: Supplementary file 1 [file sensors-26-04319-s001.zip › doaMat_random_noise2_inc_0.2.txt]

-25.322 -13.682 31.307 199.92 -64.07
196.16 -3.5492 91.664 178.8 0
139.25 22.183 102.45 175 259.71
-34.679 -16.728 48.778 194.6 -71.353
26.522 13.404 60.121 168.01 -60.949
16.976 7.6505 59.474 169.99 -58.16
26.575 17.96 53.426 151.59 0
-41.355 -8.0353 77.049 185.42 0
9.902 -1.8704 84.386 179.4 -89.762
38.89 9.5121 75.704 172.84 -80.58
125.73 54.537 102.17 165.73 243.88
-32.614 -14.415 57.039 187.3 -77.214
50.346 20.355 70.566 157.27 0
-7.3621 -5.8562 38.78 187.05 -58.689
146.74 14.555 103.93 174.46 260.95
112.25 48.408 101.27 162.64 248.73
-89.259 -17.685 90.044 186.64 -89.345
32.277 4.3683 80.507 173.25 -81.716
201.68 -5.1029 99.609 181.53 264.13
249.57 -23.445 98.853 186.42 266.5
31.342 21.122 54.893 151.32 0
55.6 24.657 69.811 157.34 -54.843
152.34 4.0438 100.5 177.52 0
0.63117 5.0819 42.553 181.16 -55.16
-35.688 -16.72 48.262 191.43 -73.538
-15.748 -5.3262 54.27 190 -69.63
37.049 20.85 62.137 147.58 -38.39
71.776 27.594 85.538 167.3 -79.003
32.761 20.931 55.785 149.81 0
10.839 3.5318 87.445 179.57 0
107.4 43.412 101.19 165.95 256.92
127.15 21.042 99.317 174.46 258.44
-47.209 -5.9881 85.527 183.25 -87.719
-0.38588 2.3565 47.061 181.23 0
43.469 20.803 63.493 157.21 0
155.49 15.931 106.75 177.19 0
7.7699 4.5108 49.798 173.36 -55.302
43.459 19.668 66.54 153.2 -50.516
13.518 11.047 51.881 176.65 0
-36.474 -14.207 61.072 190.21 -77.323
243.18 -12.674 95.94 182.96 266.38
206.1 0.32003 91.243 181.74 268.69
67.069 19.943 82.463 170.34 -80.065
195.58 -5.1961 109.1 181.34 256.48
206.81 -11.684 109.95 184.77 262.88
-38.885 -11.328 59.181 189.48 -78.468
14.359 11.695 54.511 163.44 -45.574
30.689 15.357 57.693 164.95 0
-41.157 -3.7977 76.728 186.88 0
5.5274 3.4927 57.367 179.7 -71.954
87.197 34.186 87.169 162.76 -92.969
14.545 2.4305 74.068 180.11 -82.273
24.005 9.4335 64.252 171.34 -62.654
31.754 20.477 58.213 151.96 -44.696
19.592 9.2486 56.015 169.47 0
-56.269 -18.559 69.731 193.36 -82.491
14.741 7.3237 50.84 168.74 0
158.33 17.983 114.92 180.32 253.18
50.294 11.849 76.419 170.84 -84.929
22.317 10.555 57.328 168.56 -58.875
9.1128 4.1368 50.21 172.44 -55.531
124.67 49.695 107.35 168.12 245.99
79.269 24.604 88.805 166.68 -82.988
216.33 -25.052 122.68 182.86 259.9
87.901 26.921 91.446 163.34 -88.553
213.88 -32.65 128.9 184.33 257.58
145.03 23.089 108.49 173.55 0
26.632 16.742 62.102 159.57 -56.476
221.26 -15.442 108.51 181.66 260.93
96.584 39.679 90.394 162.61 263.06
36.922 11.743 75.842 173.64 -75.997
74.727 35.983 81.809 159.18 0
4.629 0.36384 65.28 181.46 -72.428
237.52 -26.773 105.14 187.84 266.11
92.211 37.346 92.931 164.11 265.09
196.45 -10.674 114.08 182.2 260.16
227.74 -38.715 126.68 187.93 258.28
5.1055 2.0056 51.056 173.8 -61.249
90.094 31.733 89.742 168.36 -87.395
-80.846 -22.588 80.786 192.03 -88.438
211.53 -5.4976 99.064 179.54 263.43
43.067 16.471 65.406 156.38 -56.438
157.64 6.6409 99.049 175.12 263.36
16.215 10.623 50.665 164.19 0
91.91 41.26 91.696 162 267.51
195.43 -2.8156 101.2 185.68 262.17
-6.3148 -6.228 53.149 180.68 -67.824
88.513 36.952 90.025 161.93 -90.044
17.105 8.0062 57.249 168.34 -60.626
147.82 19.066 108.15 176.36 255.54
26.801 16.274 56.331 156.54 0
-4.6224 -6.7433 47.503 182.94 0
-15.478 -3.3067 72.488 185.14 -81.195
52.458 24.495 74.953 159.79 -64.713
85.826 32.239 89.481 162.19 -89.215
94.854 40.205 89.436 161.35 0
30.78 8.7878 63.537 172.29 -66.904
237.28 -22.69 105.44 187.33 259.81
149.86 15.866 99.774 176.78 256.24
139.36 12.949 101.25 178.26 261.57
229.47 -20.201 105.48 184.3 262.92
-55.205 -13.822 68.103 188.54 0
13.362 4.7658 53.662 168.73 -55.999
57.193 26.344 70.449 152.12 -54.732
6.0526 -1.3131 43.611 173.23 -52.706
41.492 23.991 65.172 152.14 -46.193
54.291 12.589 81.547 167.22 -76.979
34.695 16.399 60.064 156.48 0
41.062 17.31 70.614 159.78 -61.364
114.07 26.114 97.336 173.59 261.32
-19.676 -10.452 30.916 200.85 -61.462
23.666 12.702 61.408 167.44 -59.703
54.652 23.046 75.582 161.61 -63.962
-84.026 -23.936 81.654 194.1 0
3.5146 -0.065859 53.559 179.35 0
21.123 8.2216 78.022 174.63 -80.534
-9.735 -0.67688 53.374 180.88 0
-7.1133 -3.7301 59.49 183.23 -68.683
59.522 22.394 85.155 169.36 -80.854
20.049 11.03 51.058 164.27 -47.867
171.79 1.3256 92.471 178.89 0
65.719 26.235 80.051 164.17 -80.255
31.129 9.4919 72.356 176.16 0
235.37 -22.115 114.65 187.73 260.43
-80.525 -17.222 87.613 189.16 -90.436
123.28 48.953 106.3 160.86 242.59
-10.014 -6.0924 53.022 182.31 -70.253
-1.0397 1.8481 45.642 182.34 -56.047
214.38 -18.784 114.52 180.97 0
216.33 -21.097 113.25 183.18 262.39
224.34 -30.842 119.07 186.01 258.97
-21.866 -10.882 28.865 198.85 -63.65
50.605 22.674 77.49 160.37 -67.504
-86.713 -8.9976 87.892 179.27 0
91.44 24.398 89.411 169.94 266.68
33.832 12.435 76.515 171.76 -74.351
108.33 5.9391 89.196 174.17 267.79
82.914 29.919 88.758 161.53 -86.476
131.74 23.93 102.76 172.69 255.39
1.906 0.33818 54.589 177.5 -70.28
54.014 13.587 76.519 167.85 -80.936
88.045 30.468 91.601 167.17 0
-24.051 -6.5945 43.735 187.73 -68.284
-11.36 -7.1114 55.192 183.21 0
232.81 -32.497 118.73 190.64 261.86
16.007 6.0799 71.787 177.97 0
15.899 4.2142 62.899 174.79 -69.389
16.721 10.475 59.971 169.62 -58.262
162.05 11.059 111 178.65 259.6
43.154 22.678 61.329 152.71 0
247.69 -25.665 103.58 188.97 265.72
265.72 -11.504 86.123 182.75 269.1
9.1666 1.3525 63.89 180.04 -69.727
153.65 18.22 106.33 176.27 255.62
21.877 13.815 59.937 167.59 -61.263
94.647 25.385 91.946 166.67 270.61
-9.3436 -5.945 58.023 183.22 -67.319
13.57 5.7982 59.27 174.08 -65.822
271.07 -21.426 92.392 188.48 0
33.276 15.557 60.411 160.91 -58.08
37.338 17.556 61.412 158.01 -49.097
44.606 15.736 71.929 168.98 -69.967
163.38 14.8 110.02 178.91 253.5
-67.423 -22.295 66.726 195.27 -84.568
63.716 18.518 81.951 174.29 -80.333
6.5771 6.0252 56.252 176.91 -64.021
-8.1728 -2.2739 61.517 183.49 -75.955
20.427 7.8146 57.351 169.19 -58.145
6.6342 4.0149 54.573 177.98 -68.777
-47.576 -5.8672 83.838 185.26 -85.917
173.27 4.0751 110.53 180.76 257.85
76.623 23.126 90.109 170.67 -81.786
-42.476 -18.138 45.007 194.62 0
36.81 16.205 63.689 154.89 -52.203
17.225 9.5107 50.987 165.34 -53.595
16.412 7.6728 56.665 170.01 0
35.156 15.388 60.364 162.65 -54.209
20.616 8.3698 56.04 163.2 -51.429
35.244 19.255 65.158 151.19 -47.962
197 -14.008 122.4 184.79 254.65
243.68 -27.205 107.35 189.77 0
-2.4903 -1.3601 40.889 185.14 -57.38
59.74 9.9746 82.308 172.51 -85.9
-34.813 -14.105 43.694 193.19 -76.584
33.793 17.804 65.13 164.3 -63.319
183.94 -2.0143 103.63 180.41 259.98
75.296 15.682 89.295 172.76 -88.415
-42.366 -17.615 56.112 189.52 -78.451
22.446 7.4601 62.24 172 -64.204
13.415 4.2462 44.786 167.18 -52.395
42.15 5.9105 84.428 177.37 -83.548
246.68 -31.056 111.85 189.91 265.62
148.63 31.221 108.65 173.39 250.99
59.021 14.582 81.456 167.67 0
248.26 -26.642 103.96 189.62 263.72
230.05 -15.811 102.68 180.97 263.04
62.02 21.048 73.048 164.87 -68.846
239.48 -26.533 107.19 184.66 265.5
-18.642 -5.0493 56.188 187 -71.727
32.391 12.716 61.516 157.28 -52.688
36.884 16.266 70.592 166.21 0
-41.04 -5.6549 81.734 180.53 -85.865
131.36 44.591 104.54 167 249.18
238.22 -26.767 111.32 187.72 265.38
242.61 -13.424 98.471 184.05 266.25
140.32 19.947 101.36 175.68 255.51
-29.161 -10.753 31.857 196.54 -69.054
255.86 -28.827 105.35 191.95 268.22
7.5896 1.8513 49.16 173.77 -57.533
119.43 52.687 104.23 164.13 246.12
-72.971 -16.995 81.834 187.99 -89.677
22.985 4.7373 74.81 177.1 0
196.95 -3.6872 95.042 181.6 268.08
106.87 43.964 96.89 164.61 255.52
-70.653 -5.5763 90.253 182.84 0
125.59 51.373 104.46 167.21 244.61
156.78 20.766 112.13 176.2 252.24
104.23 11.257 96.193 170.28 268.17
70.415 35.444 79.672 159.94 -75.929
190.89 -10.052 110.72 180.29 261.06
83.583 34.318 85.15 160.29 -85.047
58.49 12.614 81.745 176.52 -83.726
56.755 13.203 84.297 174.91 0
30.632 15.066 57.947 164.59 -54.296
-62.817 -7.5368 89.433 188.46 -83.813
71.289 25.703 79.398 163.41 -82.027
221.85 -24.426 116.76 184.66 263.19
30.794 21.727 56.088 147.26 0
150.73 20.423 107.69 173.34 251.16
27.468 15.022 58.21 155.58 -40.49
6.59 1.9339 77.291 180.88 -86.404
46.799 18.963 73.111 163.9 -69.095
-3.8231 -0.93931 66.785 179.3 -71.701
17.337 5.2073 64.372 173.63 -68.877
-68.064 -15.644 81.271 189.22 -85.833
61.578 24.539 78.792 160.96 0
-15.946 -5.9198 47.164 188.02 -65.92
48.935 14.855 77.672 169.12 -76.045
-18.186 -4.8631 61.173 186.36 0
192.27 -8.2028 115.01 180.94 254.45
-29.259 -11.362 39.524 193.17 0
-27.439 -9.8508 46.724 193.46 -72.966
124.83 30.922 104.55 173.08 255.95
-17.428 -5.1179 30.617 190.71 -61.991
147.46 10.493 103.89 178.5 261.84
197.35 -14.129 117.61 187.34 0
154.33 18.848 110.94 176.75 256.77
110.99 16.235 91.571 175.09 268.41
10.084 2.654 60.803 175.48 0
-70.717 -21.489 76.497 188.99 0
-43.886 -17.4 49.015 193.57 0
-52.337 -16.038 78.967 186.14 -84.575
139.71 13.175 96.318 172.33 262.38
-8.3244 -4.0385 40.624 186.81 -62.466
12.973 4.7904 67.438 176.27 -73.558
10.429 5.6643 44.464 172.74 -56.43
168.87 3.6282 103.89 184.83 260.32
76.217 28.425 82.888 165.74 -84.265
125.12 41.189 105.22 170.01 254.02
199.62 -9.5409 113.62 178.21 257.13
9.4641 -0.84395 44.813 174.01 -55.42
-53.248 -13.509 67.206 189.6 -77.872
209.19 -7.7915 104.63 180.32 263.29
-26.285 -9.2233 34.538 194.65 -65.658
-45.365 -5.2142 86.879 182.21 -85.711
110.13 22.72 93.563 172.83 260.58
40.003 5.1443 83.121 172.04 -82.87
83.262 35.4 85.54 161.66 -83.539
-12.824 -3.2179 47.725 186.59 -71.056
-22.019 -11.851 31.004 194.3 0
134.68 13.41 101.05 175.95 258.89
37.76 12.857 74.839 173.67 -76.581
-49.839 -18.55 42.881 192.19 -74.823
23.056 12.47 60.719 162.48 -53.874
194.36 -2.2677 103.08 179.4 0
32.733 14.78 59.317 156.53 0
246.46 -17.916 100.48 185.28 265.85
79.099 28.265 86.61 163.93 -83.707
127.69 44.907 105.67 172.48 250.91
150.57 4.3325 95.474 178.7 263.73
70.353 22.727 84.575 173.77 0
201.25 -10.003 108.99 184.27 260.54
176.96 -1.864 94.59 179.52 0
197.31 -8.3502 105.05 184.09 263.03
76.657 17.715 85.727 168.82 -83.064
37.225 15.253 70.311 166.61 -62.418
-2.5791 0.07414 64.777 177.84 -74.222
33.559 15.555 59.791 163.49 -57.263
32.418 14.446 64.78 166.47 -65.785
56.102 20.1 75.494 161.3 -71.679
124.23 51.144 104.18 166.61 244.5
74.578 27.316 78.43 159.22 -70.559
-8.3932 1.6985 43.362 185.28 -60.613
-59.221 -19.912 65.648 192.46 0
44.376 10.333 80.652 172.41 0
117.1 9.5468 95.409 177.93 0
-81.066 -25.065 78.105 192.29 -87.471
31.238 16.027 57.915 152.63 -42.342
-74.591 -16.795 81.214 188.94 0
-30.291 -9.2285 58.452 186.58 -73.252
1.3792 1.7354 41.175 181.14 -53.418
-38.873 -15.247 58.47 191.76 -80.972
197.8 -15.161 117.08 182.83 0
12.655 4.5467 53.938 177.02 0
28.831 10.568 64.259 169.12 -64.174
266.96 -14.092 90.084 185.68 0
120.56 49.505 105.94 167.02 246.57
27.784 13.914 65.657 174.07 0
-60.186 -13 82.358 184.37 -86.955
162.72 4.281 102 178.29 262.43
17.318 5.0457 69.567 177.21 -75.275
-58.044 -6.5652 83.171 187.96 -85.823
53.245 28.726 68.705 157.4 -53.547
3.6283 0.97083 69.036 180.71 -73.904
99.862 8.3932 91.938 173.62 269.61
42.297 14.418 71.285 168.44 0
25.72 3.676 81.166 175.75 -83.948
174.75 -1.2143 95.738 179.94 264.41
-21.584 -8.7513 37.174 196.51 0
12.522 6.4699 61.326 172.92 -64.288
-85.218 -7.5366 91.16 185.62 -93.019
75.052 23.458 84.917 169.72 -89.471
224.79 -16.5 107.07 184.88 258.6
30.852 17.891 60.288 154.74 -44.744
32.807 15.603 58.572 157.53 -54.714
97.998 23.183 94.617 169.2 268.04
-17.25 -4.4301 33.738 192.84 -59.173
21.279 10.874 63.791 169.01 -66.663
205.86 -17.86 116.48 186.44 257.95
0.60109 -3.4136 56.867 182.26 0
105.03 42.53 95.095 166.13 258.68
21.112 13.001 53.665 151.34 0
-58.317 -16.84 67.631 190.29 -82.757
25.512 12.479 56.199 162.93 -57.451
30.099 6.4626 74.514 173.17 -73.663
61.093 27.329 78.753 157.61 -65.548
-21.132 -8.9776 30.538 198.1 -62.24
-29.748 -16.04 45.288 193.55 -72.83
0.030326 1.1245 54.55 183.47 -66.977
-23.895 -9.8024 61.627 186.52 0
47.291 27.009 63.071 152.22 -38.398
24.758 15.866 53.771 153.06 -44.521
-31.01 -10.35 66.289 188.32 0
198.53 -11.523 112.57 185.18 257.35
46.261 10.558 82.936 172.99 -82.32
-26.005 -8.6737 73.115 184.27 0
23.093 13.92 63.603 166.44 -59.543
17.816 9.8399 50.132 160.4 -51.673
42.484 20.603 68.326 165.02 -61.42
-57.406 -12.686 71.609 191.13 -83.873
-15.483 -7.337 47.728 185.69 -72.926
247.03 -4.7565 92.531 180.08 268.51
-4.6952 -1.0338 52.998 180.76 -69.531
26.248 14.669 59.671 153.32 -46.98
-58.769 -13.316 80.099 182.27 -87.478
231.75 -25.303 115.87 189.15 264.41
35.543 17.869 60.909 155.85 0
-1.3002 -2.8704 45.665 181.19 -63.193
-15.524 -7.2973 42.844 188.57 -67.992
130.29 47.618 108.16 169.93 248.79
39.618 18.892 62.939 159 -56.206
79.939 21.826 86.158 167.35 -86.597
203.52 -16.64 112.62 184.32 259.25
223.47 -39.39 127.24 187.52 254.33
39.107 21.095 61.252 148.57 -41.116
-58.294 -16.547 66.732 189.13 0
-22.882 -9.7737 53.057 188.78 0
48.388 18.543 63.244 152.51 -55.417
-53.136 -15.024 69.316 189.16 0
104.85 42.766 94.681 158.87 259.51
26.051 15.458 56.519 161.03 0
44.615 25.324 66.015 158.54 -56.969
37.273 16.959 67.458 167.03 -64.946
-43.235 -17.353 58.803 194.63 -76.986
86.574 36.399 87.749 159.54 -84.737
-55.56 -13.636 70.835 190.32 -83.534
49.147 22.411 71.244 163.18 0
9.2203 5.8638 47.945 173.31 0
208.74 -15.845 111.76 181.66 259.28
106.76 32.993 96.785 172.79 260.26
31.513 17.354 58.154 148.32 -39.953
-47.198 -9.6868 79.619 184.25 -87.01
77.431 28.923 83.366 163.41 0
13.761 8.2174 50.934 166.55 -53.254
-74.148 -23.173 74.37 189.65 -87.429
56.53 24.26 78.066 157.75 -70.861
36.122 15.445 70.692 167.9 -68.163
40.452 15.743 77.034 173.76 -77.464
145.94 38.212 110.05 173.58 250.37
21.138 10.679 58.883 169.58 -61.095
111.65 50.999 101.89 163.78 251.74
239 -18.2 105.21 185.41 264.3
-16.831 -10.624 32.885 192.69 0
-51.493 -3.3165 81.916 186.94 0
25.717 10.221 58.123 166.52 -54.779
66.997 30.428 79.204 160.15 0
-3.3646 -2.2688 69.024 178.52 -81.438
246.47 -21.163 98.917 188.14 266.95
39.936 17.325 65.957 158.43 0
146.39 27.055 108.07 173.55 253.97
114.15 41.206 94.586 166.43 253.55
45.652 13.128 72.192 168.29 0
-30.162 -14.639 34.415 195.82 -70.625
-62.484 -13.252 81.543 184.49 0
-39.775 -12.296 56.989 190.03 -78.397
58.952 19.762 83.099 166.31 -79.222
232.35 -32.685 124.07 188.35 0
157.52 2.5821 96.598 179.67 265.31
4.5173 4.2329 60.804 177.37 0
60.17 19.508 77.289 163.54 0
63.045 8.6394 86.224 173.72 -85.851
109.22 35.542 100.45 164.03 260.97
60.949 1.1171 90.122 179.08 -90.092
-9.9747 -3.6734 42.395 188.4 -66.158
36.782 21.012 57.368 151.15 -41.956
112.62 12.757 93.387 174.66 267.51
49.937 3.3789 86.604 178.59 -87.337
185.12 -1.5397 117.31 178.59 0
6.0126 1.2028 68.742 178.49 -76.763
-23.283 -12.902 36.711 195.59 -66.466
20.432 7.8579 60.708 166.59 -60.991
49.067 13.381 78.106 174.27 -85.417
109.31 36.174 93.084 168.6 255.43
108.59 30.813 94.452 163.72 260.6
110.69 34.031 96.222 167.44 0
101.28 31.144 93.739 168.04 263.27
-17.769 -7.9232 26.776 197.16 -61.753
34.245 18.902 61.016 155.43 0
70.759 16.304 84.903 168.8 -83.785
15.948 7.9184 51.657 167.3 -60.66
17.689 9.4163 56.852 168.09 0
-36.07 -11.519 43.643 193.31 0
98.715 37.855 90.931 167.09 264.77
-20.881 -4.1552 53.919 186.96 -71.6
9.9739 5.2503 67.75 177.05 -75.103
63.846 25.574 80.855 159.54 -65.933
103.1 8.3064 85.27 176.27 267.29
28.595 11.698 61.438 170.11 -62.308
110.16 36.724 98.717 166.49 262.09
31.25 12.61 61.637 164.93 0
13.79 6.6817 56.454 177.08 -65.576
240.47 -23.496 111.47 188.31 260.89
18.077 7.5483 54.026 169.71 -56.455
104.06 34.679 97.271 168.52 261.88
126 18.594 96.765 171.5 265.44
240.32 -35.532 116.29 190.44 264.25
-23.807 -9.9192 44.697 190.43 -68.636
-27.059 -8.465 50.085 189.72 -68.441
154.63 28.652 108.05 173.82 250.16
87.765 36.934 91.173 162.05 -88.381
-37.228 -7.0613 69.169 186.87 -80.833
-3.283 1.7065 49.338 178.23 -65.686
28.787 18.305 56.407 162.17 -51.589
129.8 30.086 107.46 170.3 253.01
65.878 15.667 83.445 170.14 -82.335
136.99 6.9817 97.223 181.1 267.78
-81.244 -4.9809 92.558 182.43 -89.409
234.54 -19.599 104.79 185.65 0
130.28 51.664 105.58 166.61 247.46
22.333 9.2281 62.25 170.11 -64.593
171.11 5.4718 110.61 175.49 256.31
104.7 30.635 93.434 168.84 265.07
45.658 20.108 69.308 158.33 -62.902
41.675 9.342 81.239 175.03 -83.18
-4.5606 0.47959 66.17 180.49 -78.7
194.71 -5.8631 108.97 179.59 257
118.91 51.504 103.11 164.46 247.44
14.282 6.4901 50.766 167.13 -51.947
-9.2977 -3.9241 39.927 189.84 0
77.312 30.194 86.67 164.3 -79.944
18.187 5.7969 73.801 174.55 0
74.501 13.398 85.655 177.5 -84.172
26.668 11.101 70.264 171.3 0
23.557 -1.8074 83.639 177.58 -85.197
18.055 2.4847 75.761 177.1 -82.194
93.729 31.117 91.149 165.64 0
98.484 35.344 92.233 164.36 263.78
33.088 16.021 63.311 162.38 -62.109
126.75 40.657 100.65 171.47 253.99
-26.47 -10.703 31.251 197.94 -67.309
99.828 40.025 96.388 159.93 259.31
128.66 39.803 104.43 172.42 255.16
234.56 -31.67 117.12 187.88 260.52
29.314 7.5653 74.839 172.59 -78.476
251.06 -24.122 103.78 185.04 266.51
-86.779 -12.249 92.088 187.95 0
-26.456 -9.1147 52.321 192.23 0
41.356 19.158 67.147 159.17 -60.755
105.51 27.745 93.184 167.3 263.8
74.033 10.021 86.836 176.14 -86.78
131.43 47.333 108.28 169.59 247.68
-24.079 -9.373 39.097 195.98 -67.166
1.6114 0.54055 62.259 177.68 -68.637
15.255 11.245 47.19 162.58 -52.109
249.08 -15.331 98.922 185.5 0
93.86 33.953 87.625 163.74 269.59
-45.743 -18.682 60.993 196.38 -82.255
16.887 6.1398 62.782 174.46 0
-2.853 -4.3541 47.185 180.77 -60.266
38.396 16.812 65.904 165.54 -62.084
18.986 4.2747 67.551 170.86 -72.227
30.732 12.349 68.497 168.28 -65.857
18.394 10.482 50.77 162.22 0
6.0019 0.042377 64.108 179.05 0
21.862 17.085 53.192 156.65 -46.281
8.9205 -0.38324 67.142 180.34 -74.515
163.01 8.9273 104.29 177.3 258.03
130.72 12.934 96.17 178.31 0
106.24 14.838 93.673 171.78 0
102.48 43.828 97.052 163.37 258.3
1.4937 0.48979 46.86 176.91 0
-15.121 -6.5265 40.572 189.25 -63.917
-29.726 -10.535 45.619 190.96 -73.377
20.236 7.661 50.407 164.32 -51.187
123.01 37.731 101.98 166.71 252.1
-1.3107 3.6193 62.64 177.34 -71.955
164.52 16.259 112.18 176.16 252.1
-2.1779 -0.47285 54.427 179.96 -65.812
-11.297 -3.8696 71.703 180.97 -78.635
114.91 18.761 97.448 175.46 0
-28.661 -13.313 43.606 191.26 -70.993
38.246 19.743 69.39 162.91 -58.862
-24.388 -7.7443 63.837 182.09 0
42.646 19.884 66.558 163.3 -62.734
33.108 18.782 54.705 154.67 -43.372
40.274 24.172 62.543 151.96 -44.715
-56.53 -13.324 76.479 187.32 -84.694
25.785 16.994 47.934 155.13 -46.765
55.493 9.5976 84.642 173.53 -86.161
3.8187 1.4365 62.273 176.99 -75.836
203.86 -5.0169 98.402 182.6 266.83
-13.7 -3.0388 35.897 189.88 -58.143
197.62 -7.3944 104.67 181.52 263.65
0.3813 3.2777 48.567 176.49 -55.819
207.8 -11.454 111.51 181.45 257.24
90.535 25.263 91.651 169.05 269.45
-58.264 -20.871 60.24 194.44 -82.73
-23.272 -8.5828 51.09 185.38 -73.27
68.053 23.563 83.384 169.99 0
183.62 -1.0223 109.34 179.32 0
-85.021 -24.004 87.738 190.56 -91.012
79.609 35.229 86.277 157.13 -79.155
77.773 31.883 86.48 163.96 -83.467
63.758 16.152 80.468 166.78 -82.727
242.89 -26.572 108.01 188.46 267.24
-29.255 -15.273 33.512 195.54 -70.084
232.87 -31.916 119.07 186.77 262.09
64.579 30.789 77.424 160.21 0
64.829 27.361 75.813 160.28 -71.681
150.19 7.4997 103.46 174.26 260.77
44.148 19.611 68.622 159.89 -59.257
225.02 -26.634 117.87 186.41 0
137.34 26.989 105.74 176.63 255.17
36.432 16.252 61.976 158.27 0
22.115 8.2016 57.01 169.26 -64.097
56.908 21.493 79.521 165.85 -77.337
241 -32.691 115.15 193.9 0
46.713 21.979 74.721 162.46 0
182.12 -1.0383 121.18 178.77 0
16.47 5.1608 71.843 175.13 -78.135
-47.423 -6.3241 84.63 183.18 0
-27.706 -11.141 44.571 193.75 0
84.156 34.424 83.989 159.33 -84.722
105.74 28.043 90.814 169.31 0
-7.8283 -2.7888 57.321 183.79 0
-44.788 -13.934 63.792 187.48 -78.13
-68.006 -16.37 86.235 184.71 0
127.5 41.67 107.56 168.22 251.28
127.68 36.106 101.18 171.17 253.63
30.113 17.996 59.596 161.1 0
-25.201 -13.371 33.092 193.22 -68.013
23.897 13.015 56.716 166.43 -53.15
-43.58 -10.627 79.534 186.36 -83.802
-12.138 -6.8354 36.165 190.67 -63.344
6.6813 1.2005 62.609 178.18 -70.455
2.7618 2.265 66.904 177.12 -75.517
105.31 41.195 95.28 161.23 253.72
84.574 17.505 88.841 173.95 0
56.317 22.978 72.932 159.41 -66.616
17.419 7.3182 55.014 161.86 -48.758
18.288 11.082 56.524 170.18 0
134.05 16.981 104.29 173.18 259.64
94.001 39.134 93.988 163.58 0
68.749 34.146 79.259 157.66 -70.61
34.285 14.011 62.431 155.07 -50.7
62.029 22.701 76.538 162.88 0
10.55 4.3131 61.733 172.62 -66.451
5.0221 6.224 64.399 179.05 0
47.733 14.645 75.436 171.32 0
-14.662 -9.3034 43.502 189.71 -65.629
221.38 -14.426 105.12 183.09 265.05
-77.883 -17.855 81.474 185.15 -88.693
124.36 47.703 106.38 169.22 247.91
-9.7419 -2.3598 62.421 181.02 -72.702
41.991 22.499 58.904 150.71 0
62.456 7.6719 86.431 176.35 0
229.39 -32.172 122.34 189.87 259.3
162.63 8.0025 105.85 177.13 0
34.73 19.155 59.295 155.82 -49.436
88.757 17.7 90.417 170.34 0
142.32 17.923 106.92 176.74 256.13
-9.382 -3.7689 45.443 186.95 0
33.27 17.935 65.119 163.78 -61.933
-28.056 -8.1353 63.606 184.25 -77.55
129.6 10.166 97.747 174.7 266.33
53.725 16.138 78.626 170.97 -78.634
61.438 27.51 78.96 162.33 -65.708
-24.214 -12.789 24.177 202.42 -61.147
60.72 20.173 73.986 162.12 -72.166
-22.82 -14.149 28.949 194.13 -60.355
150.59 6.8536 96.256 177.53 0
27.979 9.9588 61.858 169.16 0
-11.948 -2.6613 56.48 182.96 -72.444
-30.362 -11.058 61.596 190.04 -77.971
-11.279 -4.4894 57.978 183.7 -73.862
43.52 16.068 70.895 160.79 0
222.73 -38.174 134.48 191.03 257.8
58.132 29.804 79.358 156.35 0
-23.705 -9.6077 51.399 190.07 -71.484
-57.974 -8.3638 79.688 186.51 -85.816
7.7747 0.72315 48.627 177.11 -57.057
35.059 16.745 60.77 154.99 -44.941
67.081 26.607 84.12 163.21 -76.348
-18.654 -8.662 45.544 190.81 -70.308
183.23 -5.0082 113.83 183.27 252.56
-1.4401 -1.7131 50.849 181.04 -66.914
216.54 -26.173 124.65 187.45 258.03
-2.0266 0.18199 43.41 180.95 -60.579
-14.207 -3.8447 45.521 187.46 -66.592
35.206 17.687 59.518 156.82 -47.165
147.24 14.072 101.22 176.61 259.29
52.541 20.376 77.887 166.92 -73.272
54.494 28.097 75.129 153.7 -56.162
-3.457 2.0062 59.309 176.06 -71.122
52.35 25.201 71.859 155.58 -57.099
7.341 -1.6674 53.595 180.34 -64.818
-4.1076 -2.8053 51.981 183.3 -65.983
12.072 6.4067 61.305 173.12 -69.121
-6.2458 -2.6696 38.717 188.21 -62.264
7.4101 2.719 49.069 171.56 0
-58.481 -7.6616 74.943 187.98 -83.179
-1.7909 -0.24517 49.609 183.48 -68.079
115.83 23.964 99.027 169.84 258.1
3.126 2.3625 49.502 174.8 0
34.106 16.811 61.53 160.01 0
-25.557 -9.8516 43.457 192.92 -71.268
58.593 13.304 81.257 173.01 -82.734
26.463 7.7491 75.632 178.41 -73.022
159.14 10.361 106.37 178.22 259.25
-23.431 -9.7455 49.491 189.85 -72.996
117.39 17.429 92.834 171.71 263.98
-12.48 -7.8047 53.737 183.54 -71.814
-23.242 -10.503 54.097 186.13 -74.778
13.487 3.031 54.847 169.97 -58.066
127.18 36.288 107.58 172.4 0
136.92 23.884 104.58 172.17 255.14
83.067 28.762 86.727 161.69 -86.265
46.796 14.277 78.528 171.88 -79.319
203.15 -17.529 109.42 178.72 259.5
19.168 9.9121 51.185 168.11 -51.112
5.9659 -2.8125 54.846 180.13 -66.001
187 -0.75389 110.66 179.98 261.26
45.803 16.137 73.611 164.21 -72.499
115.09 36.995 100.94 167.57 254.43
44.932 22.627 65.521 154.8 0
17.738 7.5549 60.109 169.54 -65.467
-25.941 -14.136 35.135 195.47 0
-22.218 -10.165 38.753 192.14 -67.151
245.31 -9.2132 95.172 182.77 268.9
-1.4227 0.62685 43.036 181.06 -54.622
156.42 19.023 104.53 179.62 256.73
-22.904 -11.304 43.547 189.75 -66.683
85.219 29.528 88.176 167.04 -89.345
129.49 36.807 104.84 167.99 251.71
87.337 37.564 90.474 163.47 -86.319
78.22 28.768 82.749 164.05 -81.623
72.902 23.025 85.476 168.61 -83.771
185.17 -3.8019 109.37 184.04 259.3
73.316 15.756 83.791 171.41 -86.575
249.7 -20.826 102 185.39 266.48
-16.932 -4.2999 38.519 189.44 -64.584
57.404 20.297 77.553 169.33 -75.803
-5.0679 -3.5622 44.115 184.8 -61.624
215.69 -31.971 125.04 189.25 257.68
206.14 -8.9882 105.13 185.21 265.58
-4.328 -3.3608 61.915 179.55 -71.299
-10.892 -6.9998 46.864 185.24 0
115.5 56.03 99.576 164.94 244.93
153.63 13.42 108.04 176.36 0
59.815 24.212 75.874 159.41 -65.952
112.72 32.765 101.96 172.15 258.18
90 21.455 88.23 172.15 -89.914
-5.3035 -5.6037 57.189 179.6 -73.597
113.18 28.714 99.183 173.66 259.03
65.397 21.839 77.473 164.67 -74.862
38.424 18.344 59.424 153.16 0
74.98 34.445 87.644 164.41 -78.735
207.65 -18.739 117.75 184.12 257.88
130.62 10.947 97.001 177.76 263.24
-44.256 -6.4665 85.409 184.88 -87.476
-4.8023 -1.4604 54.476 179.71 -71.114
92.205 36.619 85.809 164.32 -90.692
-18.242 -12.157 35.351 192.43 -63.256
31.015 15.901 55.095 157.87 -45.244
50.14 15.226 74.443 168.89 0
106.35 42.484 97.822 167.31 256.25
137.56 16.461 101.11 178.99 262.58
69.675 26.972 83.777 159.82 -71.165
110.62 45.547 101.83 168.44 253.1
179.15 -1.369 107.3 176.26 0
74.679 32.214 82.398 160.58 -74.522
-0.34914 -0.30602 47.426 178.77 -64.762
75.754 20 82.802 166.86 -85.461
245.66 -4.6037 89.27 182.53 268.44
15.684 10.595 49.531 166.93 -52.041
146.39 2.7076 99.169 176.77 265.87
26.875 15.003 60.603 162.79 -52.955
36.658 15.707 70.594 170.97 -73.615
-3.5123 0.22621 49.891 179.43 -66.943
1.9745 1.1981 45.5 181.57 -58.276
-66.631 -19.578 72.912 190.11 -85.368
38.062 19.778 66.402 160.54 0
147.53 26.421 108.73 174.55 0
-30.469 -4.5432 72.156 183.49 0
103.2 19.502 92.731 173.71 266.49
119.2 29.491 99.627 171.11 261.82
99.656 13.86 91.283 175.35 268.29
41.529 17.778 67.873 165.58 -63.92
38.718 21.241 67.243 156.23 -56.201
16.927 9.2366 53.235 168.4 0
149.53 15.636 102.89 178.46 0
17.211 7.0206 54.307 164.92 -52.205
-27.166 -15.324 24.978 199.3 -65.733
74.487 32.284 86.915 162.73 -77.279
51.88 17.622 81.497 169.4 0
120.49 42.783 101.17 168.37 249.31
11.315 2.9499 60.978 176.66 -69.128
146.3 4.1693 93.669 176.92 263.59
21.809 10.323 57.997 165.85 -58.769
254.28 -23.226 98.003 188.76 270.49
95.349 42.578 92.464 161.02 265.47
-24.875 -10.692 32.39 198.42 -62.911
73.034 18.456 82.946 167.91 0
33.678 17.652 66.99 169.69 -69.156
38.83 20.65 57.757 157 0
-19.112 -7.6306 36.917 195.05 -60.679
72.125 21.332 87.519 167.87 -85.758
-83.469 -20.002 91.376 189.75 0
-16.548 -9.0463 44.588 187.77 -74.488
92.101 34.45 88.54 161.54 -89.872
183.35 -3.5925 111.71 181.81 258.18
60.584 29.367 79.508 156.7 0
-47.897 -17.883 49.242 196.9 -78.124
1.8985 -1.6596 49.878 178.58 -66.398
211.55 -6.7406 101.04 181.83 265.61
56.583 27.186 73.014 154.16 -54.255
114.63 46.72 101.12 162.57 253.93
117.13 47.387 101.74 164.47 251.86
-22.257 -14.528 41.692 193.98 -66.541
13.85 2.5277 71.409 178.72 -76.294
11.436 5.8252 48.02 170.48 -51.987
256.05 -10.407 89.702 182.49 0
-9.7259 -6.1259 34.48 190.07 -61.722
118.16 29.024 97.298 167.52 256.54
-26.257 -16.051 28.668 196.25 -69.668
65.782 4.5444 88.283 176.36 -85.731
85.092 38.596 90.021 158.46 -90.372
32.772 14.595 66.395 166.73 -61.862
228.44 -22.979 110.8 189.51 258.6
132.77 26.271 103.21 173.41 261.94
92.12 44.137 89.566 161.39 268.33
220.63 -35.25 125.18 188.68 257.23
-37.207 -15.025 48.88 190.93 -78.68
35.51 4.2058 74.55 173.81 -81.321
-13.56 -9.1402 31.554 193.32 -58.913
129.28 45.197 107.99 167.68 0
-39.85 -12.808 59.579 192.36 -74.771
4.2268 3.5392 44.239 175.65 -58.317
-2.84 -2.6599 39.119 177.79 -60.626
21.349 3.7403 52.598 172.07 -59.608
12.432 5.6293 61.047 172.48 -70.126
-11.981 -5.5591 55.507 187.06 -76.576
34.832 19.561 62.085 159.73 0
40.789 21.558 60.356 148.72 -44.504
-17.486 -7.0308 52.561 185.26 -73.896
40.548 19.467 63.271 157.54 -49.046
-30.624 -10.557 39.389 192.91 -70.273
3.2674 2.8545 58.623 178.48 -67.851
29.955 17.728 53.56 151.74 -38.381
-25.912 -9.6373 59.623 188.62 0
10.937 6.2108 49.66 175.32 -61.513
-4.852 -1.2751 55.117 183.31 -67.396
63.93 32.096 79.361 159.02 -67.889
25.206 10.854 62.716 166.61 -63.564
-58.826 -10.942 79.213 190.07 -84.152
6.0685 2.1111 52.195 176.66 -60.838
-25.346 -10.677 28.071 194.72 -66.418
-76.896 -16.186 82.329 187.24 -86.81
97.88 34.996 93.947 166.28 262.68
6.2984 1.3889 49.143 175.51 -63.351
-20.22 -7.7029 52.973 184.26 -73.267
25.669 11.837 55.83 160.8 -45.09
-2.0073 -2.8289 48.8 176.34 -61.632
-45.372 -21.448 50.503 193.24 -78.762
40.383 20.176 68.637 163.89 -58.26
-2.0175 -7.0911 42.859 179.97 -60.129
5.4802 4.9185 71.065 176.02 -77.974
68.765 14.607 84.754 171.09 -82.557
47.764 25.385 74.192 160.55 -61.678
88.179 27.127 91.299 169.94 264.93
-39.159 -17.662 43.193 195.28 -71.796
-20.921 -10.564 43.694 189.22 -69.04
22.469 8.7686 66.756 174.45 -68.604
22.518 12.138 54.165 160.22 -49.465
110.79 47.747 96.376 160.19 255.62
-25.095 -10.767 35.352 192.85 0
-9.5023 -2.6507 37.973 188.97 -61.405
75.345 18.505 89.228 169.08 -92.239
80.521 37.703 87.516 160.83 -80.841
0.59165 6.15 44.038 179.51 0
81.839 33.165 82.207 161.17 -84.875
-44.383 -19.512 55.717 190.03 0
18.424 6.2047 63.392 174.66 0
-36.542 -15.006 40.655 195.29 0
-70.612 -7.2305 87.373 181.15 -87.811
66.005 28.404 79.06 158.46 0
-45.697 -19.505 49.74 197.86 -72.187
-43.356 -18.632 47.051 191.56 -78.38
5.5074 1.6352 50.245 178.14 -56.547
198.38 -5.7175 102.17 180.44 0
-19.32 -8.4862 51.498 186.72 0
-15.599 -3.3365 53.459 189.07 -70.79
131.23 11.55 95.167 175.92 266.87
134.68 12.297 101.61 173.48 260.01
90.329 24.576 89.194 166.27 -85.637
-14.399 -2.0264 62.075 178.32 -76.257
164.82 16.216 111.53 180.29 253.9
26.358 7.8535 73.22 176.23 0
-35.566 -15.213 31.625 193.02 -70.765
45.609 25.063 68.214 161.82 -60.81
9.5364 3.8435 73.173 180.86 -82.035
-16.043 -6.8762 62.987 181.92 -79.296
221.05 -22.414 114.13 186.56 259.27
21.557 8.3241 53.578 158.5 0
87.11 26.402 90.347 169.1 269.93
122.42 49.715 103.63 162.21 247.6
-65.848 -15.512 78.413 186.89 -81.382
34.156 13.889 67.319 168.09 0
-33.51 -14.769 49.901 189.09 0
17.56 -0.63728 74.763 177.4 -83.551
15.294 5.7081 51.921 167.11 -55.497
104.77 35.597 96.054 167.09 261.83
-2.9647 0.75189 55.234 182.88 -67.505
52.787 15.901 78.814 172.53 -79.819
123.78 34.952 102.18 167.97 255.69
26.198 12.185 58.817 160.1 -58.997
230.23 -42.206 126.13 189.05 261.42
10.372 0.65026 74.565 181.15 -82.506
145.5 31.06 108.66 170.59 247.31
6.5019 4.1874 53.604 180.62 0
-6.3623 -4.0039 58.581 183.48 0
26.146 8.5281 57.507 159.51 -51.148
129.44 46.018 101.88 168.49 0
17.947 7.8417 63.318 174.95 -71.424
39.183 10.219 75.185 171.43 -75.712
37.377 18.542 64.778 163.28 -57.418
-0.79417 -1.5169 59.671 182.66 -70.075
-78.801 -25.22 73.613 191.09 -85.361
95.182 16.053 91.416 168.41 266.93
-19.603 -8.7423 53.568 188.57 -70.656
11.707 6.2446 61.894 176.32 -70.125
68.331 19.723 84.838 170.23 -84.368
-28.016 -11.163 67.377 186.66 0
17.639 7.9823 51.224 166.87 -51.363
3.2259 1.7326 59.753 179.57 0
-29.635 -9.2996 56.022 188.52 -75.171
31.629 15.374 64.366 161.03 -52.495
79.642 33.305 85.396 165.74 -80.903
8.8725 6.2841 65.422 177.29 -74.487
78.153 28.754 82.471 160.03 -80.786
63.917 13.929 81.907 172.16 -81.18
-84.142 -22.962 84.821 190.22 -90.549
38.155 20.126 62.357 153.31 -45.038
-30.693 -13.824 43.331 192.28 -70.088
97.672 36.996 89.925 162.65 262.87
-48.182 -13.736 64.737 189.47 -83.371
-7.0328 -4.5021 42.594 184.21 -65.327
13.295 4.6325 62.242 176.26 -68.12
24.22 10.81 55.424 159.69 -44.97
26.683 14.189 54.898 151.67 -43.844
70.746 24 85.437 165.71 -79.907
231.5 -19.114 107.01 188.1 266.01
-14.968 -6.2872 65.561 186.42 -74.988
27.629 15.416 54.586 158.55 0
238.27 -5.9571 97.278 181.55 266.4
46.52 24.761 65.247 151.61 -49.753
65.29 29.767 77.384 157.67 -65.859
125.82 38.86 104.52 169.51 253.83
97.87 37.476 94.149 164.37 266.7
30.302 13.963 63.373 166.59 -59.33
12.638 4.1283 49.544 171.21 -53.435
29.243 14.698 57.64 150.52 0
-15.642 -8.9813 38.196 190.2 -57.855
21.893 6.8208 62.154 171.54 -67.559
-27.986 -12.526 49.899 190.17 -74.703
55.463 23.132 71.463 161.01 0
33.584 21.529 58.743 156.9 -44.609
-28.826 -16.199 36.326 198.12 -70.274
-9.4136 -0.98633 51.877 186.16 -66.73
69.802 31.282 78.488 160.07 -75.785
44.821 19.514 64.044 149.83 -44.581
61.079 14.55 81.357 169.54 -81.538
45.661 21.718 68.178 159.9 0
112.67 36.449 98.829 169.31 260.46
27.956 11.641 56.568 159.44 0
226.65 -20.921 115.02 184.54 262.46
42.082 22.647 60.36 148.93 -41.895
234.12 -16.97 103.72 184.83 264.06
-58.686 -19.436 60.798 191.82 -82.413
137.73 27.239 106.25 174.49 255
-1.7745 -2.7676 44.817 183.44 -58.165
213.53 -12.267 105.64 186.05 260.72
125.98 17.59 98.233 172.26 257.39
-17.915 -9.7216 31.942 194.81 -63.216
81.632 32.334 83.048 160.93 0
-30.783 -14.645 52.585 187.22 0
159.62 9.585 111.33 177.12 256.94
135.93 11.69 94.394 179.96 0
142.9 39.362 112.04 171.74 250.58
104.4 45.481 94.646 160.44 0
29.007 11.738 74.455 172.08 -76.041
9.5936 5.7838 54.461 169.37 -58.452
224.13 -9.9362 96.712 185.97 263.46
162.39 18.923 114.23 171.47 252.13
-2.4861 -9.3112 38.561 185.04 -58.102
-3.7127 0.10767 50.24 181.04 -65.131
17.365 5.6485 55.419 165.65 -53.283
-68.761 -16.293 77.762 189.76 -84.841
-1.4606 -0.47407 46.02 186.95 -60.967
46.304 23.88 70.318 157.86 0
26.661 10.3 57.949 166.55 -55.604
193.11 -1.7952 99.52 181.32 0
198.85 -19.412 124.05 182.84 0
40.575 11.187 71.704 171.38 -70.079
-0.56257 -0.47655 63.13 181.91 -75.026
8.3728 2.8292 57.829 181.37 -67.352
120.8 42.884 101.07 167.27 250.78
-21.192 -8.9687 29.647 203.59 -58.602
118.5 6.6968 98.384 174.68 269.3
208.92 -24.847 123.41 184.76 254.83
237.89 -33.398 117.59 191.65 262.86
32.105 15.873 66.111 167.53 -65.204
-0.79409 -4.6494 48.482 177.22 0
47.672 27.302 67.762 156.11 -54.063
239.65 -19.894 107.72 187.54 264.49
175.74 1.4475 113.38 178.63 254.95
23.449 15.417 58.093 162.14 -53.266
-14.154 -7.3355 61.287 184.66 -71.372
64.077 35.283 82.581 160.57 -69.506
243.8 -24.813 109.57 187.94 262.34
59.872 18.65 79.815 164.43 -75.133
58.523 6.5242 87.611 176.91 -84.222
67.692 19.512 82.306 168.62 0
1.0704 2.2742 64.324 180.46 -71.39
211.56 -28.485 122.36 184.43 252.73
16.336 4.0151 70.252 177.49 0
-2.6092 -0.74144 47.421 178.19 0
32.075 16.938 56.657 153.99 -44.534
-5.7216 -6.0292 47.244 188.7 0
22.461 7.5321 57.123 166.06 -52.801
-14.024 -7.0821 37.269 188.89 -57.469
56.193 26.859 76.055 156.55 -62.953
27.073 16.443 54.888 154.02 -43.492
88.119 29.225 89.832 168.68 0
20.484 6.2975 73.973 177.51 0
15.65 5.8909 51.803 174.19 -55.383
103.13 38.904 94.895 164.04 262.42
105.23 41.569 96.308 161.94 255.87
-68.761 -10.204 82.281 185.16 -89.567
33.311 16.726 58.506 152.38 -43.79
116.95 47.102 98.601 165.59 252.66
29.353 13.568 53.752 151.98 -43.388
111.26 22.398 94.487 171.87 260.01
42.047 15.703 72.041 166.1 -67.568
5.8005 0.90263 51.79 176.02 -64.53
44.614 15.42 78.093 170.74 -78.17
38.747 10.122 73.714 175.72 -77.756
233.97 -24.746 114.1 188.99 260.61
103.82 27.06 91.809 168.89 264.3
-70.321 -14.322 79.58 187.89 0
7.3439 1.9541 80.35 175.61 -82.545
267.46 -21.308 92.449 192.19 266.84
162.48 13.669 108.2 179.37 253.74
-5.5285 -0.7277 55.827 182.46 -68.263
44.542 19.572 71.886 161.8 -62.597
36.252 18.323 62.944 163.35 -54.591
200.4 -9.0199 113.87 181.5 0
69.566 30.148 80.994 160.49 -76.15
10.107 4.3088 50.484 169.22 -55.057
61.139 20.717 76.122 169.63 -81.372
202.16 -14.799 115.42 183.71 256.59
165.16 5.4261 106.19 176.67 0
116.09 15.815 95.526 176.6 264.88
17.713 5.5275 47.14 171.24 -60.301
82.841 38.416 90.648 158.57 -85.183
-8.8678 -7.1818 49.178 181.88 -66.825
-21.554 -6.6242 62.236 186.16 -78.895
16.373 8.4463 61.487 169.13 0
39.415 9.6086 77.652 172.67 -80.475
33.766 18.995 63.472 154.57 0
117.04 37.914 100.58 168.71 0
-9.7546 -8.6929 59.1 181.59 -76.429
115.55 50.183 96.281 164.13 254.86
-35.716 -12.558 55.332 191.84 -77.961
22.46 8.8057 63.6 169.42 -65.918
2.4112 4.3677 55.533 176.65 -68.486
105.36 10.725 87.415 175.2 267.39
26.624 7.1207 69.396 174.2 -74.891
15.176 7.309 57.983 171.7 -62.656
16.651 8.8925 51.662 165.13 -53.874
89.519 38.695 87.656 160.65 -87.944
6.906 -0.39615 77.315 177.71 -78.7
194.34 -10.247 117.97 181.12 254.71
0.95243 1.3436 63.656 179.37 -75.717
38.85 16.458 67.736 165.51 -61.793
-24.788 -10.745 20.536 202.41 -62.621
-81.778 -2.2294 88.827 182.38 -89.305
106.76 45.875 95.273 161.94 252.93
-36.035 -9.9456 61.343 186.36 -79.601
-12.921 -7.984 35.188 190.18 -64.914
127.93 46.557 103.92 162.91 244.25
194.79 -5.0076 100.16 176.7 0
11.378 5.0762 57.842 175.55 -59.797
-1.9596 -2.3262 45.52 184.6 -65.9
0.40835 2.9441 56.423 183.38 -66.844
128.71 33.584 107.68 171.62 252.13
256.82 -28.628 100.63 192.52 267.5
4.0529 0.6642 68.525 181.96 -76.533
-30.445 -10.673 50.841 188.59 -75.355
-18.411 -9.5514 31.05 194.17 -64.35
131.91 32.284 106.3 174.43 0
51.672 14.671 82.757 172.39 -78.688
-81.998 -13.814 87.891 184.72 -90.806
-88.838 -26.046 84.925 193.11 0
72.637 17.964 86.355 168.72 -84.372
-30.221 -12.144 48.44 195.38 0
94.135 14.365 91.049 172.33 272.07
3.1125 3.765 51.645 179.67 -61.81
30.079 7.5208 75.334 176.37 -81.834
60.625 25.304 78.472 164.49 0
53.946 24.165 71.043 157.98 -62.453
-29.458 -7.3917 67.805 189.31 0
256.72 -0.52511 88.244 178.6 0
-13.802 -8.2736 42.884 190.67 -62.243
41.165 5.0117 86.785 176.42 0
218.04 -31.262 118.01 184.43 258.22
-8.7842 -1.7485 71.066 184.22 -76.37
-70.652 -18.491 72.819 190.89 -86.289
31.807 12.323 68.956 171.92 -68.944
-7.7203 -3.0682 36.247 185.07 -60.247
76.428 30.471 84.232 162.36 -72.68
28.513 16.091 64.874 168.01 0
40.273 10.868 79.163 176.12 -81.079
91.584 24.231 92.733 170.27 268.88
6.7339 1.653 46.289 177.84 -59.992
-6.5478 -2.1048 63.1 182.38 -74.649
71.591 22.344 83.768 169.93 -80.547
128.88 39.374 108.3 169.83 249.93
271.25 -14.286 93.579 188.1 270.51
57.367 21.26 80.737 164.88 -73.62
2.7608 4.1492 50.674 175.82 -63.04
-3.0173 -5.2901 55.899 181.79 -70.167
106.1 41.381 91.555 164.18 259.06
-26.569 -9.2082 28.049 201.51 -64.385
-0.57599 -1.7827 64.387 180.75 -73.125
63.621 25.004 78.792 159.78 -71.466
79.771 28.62 83.543 161.49 -83.112
53.401 22.432 75.62 162.69 -70.366
156.86 4.1774 98.1 179.73 266.45
-9.3759 -6.3918 61.039 182.56 0
79.752 18.506 86.923 165.24 -87.454
-41.35 -12.882 54.139 191.16 0
1.0637 0.26095 43.12 177.64 -55.93
15.309 3.3308 72.617 177.36 -80.872
24.161 8.4552 62.073 169.08 -64.202
10.861 8.8977 62.212 172.42 -69.901
32.973 17.103 59.748 154.39 -50.103
254.97 -30.286 103.53 189.64 0
61.359 9.6318 83.532 174.67 0
123.42 21.913 98.725 172.37 261.67
58.974 28.395 75.356 155.23 0
-40.759 -13.279 52.432 189.4 -77.626
14.53 6.9818 57.899 175.56 0
245.35 -32.408 109.29 187.78 268.36
92.892 27.58 94.779 166.61 -94.511
209.28 -1.0002 93.363 178.99 269.94
-26.456 -11.632 33.937 196.1 -65.768
38.171 19.768 64.456 148.12 -43.231
238.03 -34.7 123.07 189.28 267.09
13.157 6.9886 60.513 173.26 -66.986
8.2433 2.936 49.904 176.96 -63.336
-38.327 -5.3204 80.959 181.99 0
-67.597 -21.011 71.437 194.12 -84.408
-30.574 -12.528 44.255 193.74 -75.262
53.729 20.421 74.818 165.85 -73.748
220.51 -23.283 118.26 183.04 261.07
-2.2525 -3.3271 61.459 181.12 -72.412
67.763 10.193 85.535 176.73 -85.924
40.352 18.824 74.069 161.2 0
19.011 6.0263 59.574 171.78 0
166.86 2.6123 96.056 178.71 263.41
-6.5875 -5.7506 67.059 183.62 -77.532
-14.128 -6.2675 59.417 183.6 -78.15
232.22 -31.485 122.22 189.33 262.32
-46.545 -19.363 51.345 195.76 0
51.527 22.19 67.75 162.79 -64.128
-15.546 -5.6099 55.433 187 -69.435
10.031 7.6811 63.541 177.58 -73.193
-3.0973 -3.4184 41.747 184.62 -62.646
117.27 5.7193 92.457 179.46 266.92
12.251 5.9737 59.841 175.5 0
25.411 13.019 56.849 158.2 -52.026
33.421 10.037 71.381 174.78 -74.248
92.3 24.73 89.811 165.7 271.2
-16.697 -4.5955 61.146 183.36 -72.67
14.663 1.7283 79.369 180.19 -88.299
86.175 27.64 88.455 168.73 -89.844
-16.9 -10.984 25.454 197.34 -61.207
-1.6802 -2.3482 55.608 178.32 -65.546
-21.122 -8.9162 52.326 190.69 0
32.075 16.223 57.315 147.13 -41.307
23.97 15.095 59.58 158.76 -47.727
216.61 -23.861 119.37 184.65 257
-57.274 -23.694 56.265 191.74 -79.791
33.314 18.213 64.479 161.5 -57.706
65.17 28.199 77.116 161.52 0
70.395 28.138 85.806 160.97 -78.45
14.038 10.358 51.016 173.2 -58.343
22.292 1.1525 84.299 179.79 -87.775
218.65 -34.136 123.72 185.5 255.45
246.56 -12.316 100.23 185.21 265.58
-56.562 -20.001 55.473 194.49 -81.734
-62.452 -19.408 70.363 191.06 -83.256
16.253 8.4997 51.424 167.65 0
28.595 8.8463 75.146 174.78 -77.153
71.063 32.553 78.906 160.18 -70.722
7.2802 4.1268 53.455 174.99 -58.093
1.0006 -2.5642 40.512 181.01 -59.222
210.89 -23.706 120.85 180.99 0
-70.879 -22.088 73.207 190.68 -87.774
123.08 23.304 100.18 169.88 261.75
236.74 -16.636 97.37 183.26 268.02
12.715 6.4942 57.749 172.38 -68.672
-25.028 -14.514 34.744 192.12 -68.072
-90.985 -21.572 88.24 189.36 0
129.43 30.339 100.98 168.59 255.75
25.132 17.386 57.646 160.67 -50.144
80.119 22.385 87.933 171.82 -87.601
1.2636 -2.3674 55.347 179.01 -69.818
62.883 28.752 72.264 159.65 -61.621
-53.002 -18.99 58.048 195.74 0
112.14 20.488 94.701 173.88 265.07
226.27 -18.342 107.82 183.69 0
1.9404 -2.3615 43.113 177.1 -51.778
123.77 44.574 103.71 167.5 0
39.74 17.275 70.938 160.7 -57.875
27.155 12.093 55.509 159.93 -49.543
101.82 40.268 94.688 167.89 260.08
199.77 -16.569 120.55 180.93 255.44
12.97 2.982 56.67 179.57 -62.134
-65.229 -17.498 76.525 187.16 0
-47.055 -20.661 47.935 191.93 0
172.52 2.5635 110 180.19 257.33
22.328 5.5272 57.363 170.07 0
-63.804 -18.966 65.303 189.57 -81.364
-64.057 -13.539 81.303 187.05 0
-17.138 -12.502 38.039 189.17 -64.528
41.919 6.9391 80.468 179.41 -80.123
30.845 17.872 57.45 151.26 -38.024
49.769 10.096 78 173.54 0
122.95 56.267 108.17 161.49 243.59
259.56 -25.617 103.58 192.72 266.5
155.78 15.445 107.24 177.39 256.53
216.86 -12.086 104.06 186.4 265.5
-26.347 -10.886 50.435 191.67 -74.4
41.544 21.836 61.947 156.96 0
-69.222 -6.6403 84.439 184.15 -89.53
186.08 -1.2901 105.77 182.71 261.52
20.081 10.713 63.35 169.43 -67.789
101.06 40.508 93.271 164.96 262.02
41.611 14.922 68.641 159.45 -63.716
232.86 -42.937 129.44 191.82 259.12
18.548 10.146 53.005 166.67 -52.201
-17.878 -7.6788 36.575 189.42 -70.949
19.628 8.1168 64.355 173.46 -67.926
4.5804 -0.096479 70.615 180.18 0
100.89 22.007 95.045 167.08 267.27
94.378 9.5908 93.676 173.82 271.12
120.72 36.981 103.32 170.11 0
47.252 20.325 73.655 166.33 0
43.748 23.872 66.389 151.2 0
-9.6849 -5.0987 46.235 184.56 -65.842
-1.3863 -2.6034 61.158 178.27 -69.823
-26.419 -10.987 67.079 185.37 -79.257
271.68 -25.24 92.125 193.41 0
43.449 17.821 77.079 165.98 -74.861
94.596 33.934 92.05 165.77 0
38.452 19.916 63.185 157.19 -50.193
-18.423 -9.5235 42.937 190.08 -67.235
-84.412 -20.164 88.622 191.59 -94.547
-86.442 -21.427 88.928 190.85 -92.097
90.083 28.906 91.093 167.16 -87.98
67.146 31.521 79.599 157.11 -73.171
4.0659 6.1856 51.864 175.2 0
42.971 7.2443 78.287 175.04 0
249.97 0.50908 93.797 181.09 268.62
9.0793 -0.88231 49.782 174.58 -54.8
-80.801 -17.902 84.787 189.27 0
19.859 10.115 62.876 171.54 -65.879
125.27 24.121 97.748 174.43 257.47
28.819 14.104 60.032 162.53 -58.037
2.8688 -1.9265 41.01 178.87 -54.781
-8.0531 -2.5841 73.958 178.69 0
28.325 12.374 60.281 163.76 -58.286
-83.864 -22.927 84.119 191.98 -90.273
32.35 14.08 65.381 164.01 -61.455
-64.181 -17.891 71.49 186.32 -86.196
88.467 29.787 89.182 165.4 272.03
51.934 26.901 68.415 153.7 -52.123
130.28 49.166 105.13 166.82 244.38
243.81 -28.808 113.16 190.78 0
4.7557 3.6538 50.876 177.91 -60.576
168.14 0.79724 102.32 178.14 0
259.31 -23.523 96.882 189.09 268.66
28.051 12.312 65.528 169.02 -61.416
-25.553 -16.183 25.014 201.72 -67.093
2.2355 -1.9171 75.347 177.17 -80.156
75.692 20.653 86.694 168.14 -84.637
11.532 1.8308 55.221 178.31 -64.208
39.456 14.345 64.917 166.21 -63.07
-17.621 -1.8493 50.641 187.82 -66.458
225.18 -7.3152 98.026 182.15 265.41
24.482 11.971 64.426 167.31 -62.416
130.1 27.183 105.2 174.15 260.25
34.682 16.549 61.311 160.8 -54.454
2.7782 -0.0011091 39.973 176.94 -57.44
9.3704 1.2389 52.021 173.94 -56.04
53.746 26.783 72.721 156.45 -52.886
-20.133 -7.8567 36.797 190.92 -63.974
12.746 2.0201 69.666 179.65 0
133.71 44.355 106.22 172.02 250.07
17.12 7.0302 56.109 170.92 -59.435
197.41 -15.603 118.14 183.11 259.04
201.62 -7.0757 111.28 181.8 261.86
-69.605 -17.296 79.338 190.36 -85.193
-9.452 -3.6456 43.454 186 -62.484
14.285 2.2139 59.154 173.87 -67.462
-21.489 -7.3442 31.092 193.07 -65.114
109.72 26.658 94.163 167.69 262.27
187.63 -1.4911 101.58 184.17 256.42
122.42 29.359 99.859 170.27 260.22
-7.5021 -4.065 44.739 186.07 0
18.228 5.8795 48.724 166.79 -51.763
1.5241 2.4424 44.49 178.32 -55.73
215.37 -15.47 107.65 184.86 0
266.92 -8.7979 91.15 183.69 272.18
-22.131 -9.3653 57.649 184.46 -74.202
135.86 4.4382 96.163 175.58 263.66
-21.473 -16.713 28.205 199.71 -67.883
13.491 5.4022 65.968 174.85 -73.536
31.515 7.0455 78.214 177.6 0
88.763 26.004 89.592 169.96 -87.038
11.612 6.807 64.411 176.01 0
-27.874 -10.822 43.13 192.02 0
213.21 -29 122.89 185.27 256.76
51.271 24.204 70.975 159.99 -63.893
225.43 -41.28 136.48 186.96 0
60.163 16.437 81.287 168.82 -80.531
86.58 10.933 92.536 174.95 -93.008
34.61 18.888 57.242 150.19 -45.146
36.575 24.041 61.086 148.34 -36.381
20.897 8.2984 52.718 166.39 -53.771
82.097 33.874 85.006 163.52 0
223.52 -14.71 102 186.47 265.42
-16.257 -10.622 39.54 187.34 -61.98
79.779 25.242 86.117 167.07 -81.306
10.9 3.0032 46.316 175.29 -56.45
138.62 13.859 103.82 176.92 262.07
-11.347 -4.152 53.345 187.59 0
35.149 9.2063 72.568 174.07 -75.962
73.172 32.916 84.067 161.57 -78.816
29.878 14.439 56.394 160.38 -53.155
-25.858 -11.962 48.198 193.89 -71.53
57.416 27.785 76.04 157.22 -64.868
3.8097 0.76144 58.92 180.4 -68.024
17.653 9.5635 49.473 164.76 -52.768
52.036 9.0699 82.468 177.75 -83.731
92.374 33.23 92.703 167.27 265.68
-74.373 -13.652 83.109 187.61 -87.95
9.2356 6.7636 57.826 174.3 -64.704
13.988 6.6627 54.922 169 -53.3
43.974 9.6472 79.835 175.51 0
-6.3871 -5.4005 38.879 186.37 -63.317
207.51 -5.6703 96.532 180.56 0
39.248 12.108 68.233 170.93 -73.629
141.09 13.633 103.42 174.99 264.9
-49.93 -9.3064 75.835 185.39 -83.813
5.7827 0.71306 48.61 177.26 0
101.09 40.689 95.223 161.25 0
246.61 -17.305 98.052 185.44 267.15
-10.075 0.80278 34.272 188.15 -58.328
74.224 27.682 83.508 161.07 -75.991
115.32 47.453 102.38 162.85 249.06
-21.177 -9.9473 28.108 196.02 -61.465
-72.966 -12.992 87.735 190.14 -89.513
62.898 25.288 81.524 164.37 -68.733
256.28 -26.366 99.896 188.71 264.93
-39.135 -11.024 68.457 188.47 -80.472
258.32 -24.67 98.361 187.39 265.84
110.19 45.478 98.411 162.54 257.18
107.27 32.728 99.513 166.22 0
143.4 27.778 107.33 177.12 248.59
22.255 9.9994 63.515 166.92 -61.383
-25.33 -7.1892 56.897 184.89 -74.98
91.235 38.351 90.416 161.81 0
28.484 13.378 60.751 160.76 -54.62
70.762 24.209 84.12 165.4 -81.758
34.888 8.5982 74.265 170.98 0
-90.94 -18.425 90.193 189.55 -91.179
-11.973 -5.2141 55.402 184.14 -69.112
-7.0182 -4.648 38.13 185.18 -58.713
9.0911 -0.35913 54.478 175.53 0
-18.694 -5.1695 40.805 192.83 -66.417
-16.025 -5.7512 35.53 190.98 -60.207
121.37 33.139 98.778 171.47 0
97.135 26.546 91.982 166.81 266.96
47.123 25.098 70.218 155.44 -51.485
235.3 -12.28 98.178 184.09 266.05
-80.965 -11.979 86.712 185.65 -87.575
90.592 33.366 90.274 168.75 0
216.53 -9.5426 107.6 186.12 260.02
-24.401 -8.5414 47.47 189.28 -71.269
41.329 11.664 76.13 171.14 -75.971
-23.647 -6.3086 58.893 186.61 0
-51.603 -17.163 61.428 195.23 -78.662
-3.0611 -2.3692 72.455 181.01 -77.4
16.526 5.5705 54.655 174.37 0
50.777 17.468 76.56 167.42 0
128.63 35.115 100.87 171.01 252.36
49.121 23.536 66.368 157.08 0
-68.122 -15.877 78.315 190.49 -87.149
149.2 9.2442 103.6 175.78 262
-4.0626 -5.3122 47.953 182.92 -69.021
36.472 18.053 66.92 164.89 -62.277
9.1327 4.8882 53.837 167.95 -57.682
29.374 14.145 61.113 166.66 -58.198
34.799 3.2293 79.564 174.66 -79.38
203.02 -20.816 119.15 187.43 253.79
-31.666 -13.145 30.903 199.4 -70.096
234.54 -15.151 106.87 184.9 0
-1.0467 3.3533 50.271 181.26 -62.273
24.161 9.2975 72.925 172.9 -69.064
93.926 8.0798 90.447 175.34 269.82
134.43 49.796 104.63 166.62 0
-72.141 -26.561 69.26 191.45 -87.332
-12.858 -3.9689 56.079 186.23 -72.318
21.068 10.457 54.036 169.05 0
31.059 20.353 59.238 149.91 -35.157
19.196 9.0684 65.598 169.22 -62.034
25.796 11.571 65.943 170.14 0
11.773 8.652 48.141 173.63 -54.125
71.046 30.374 81.607 163.15 -73.714
81.538 27.733 87.462 161.77 0
20.137 10.322 58.488 170.85 -57.582
34.851 13.698 71.007 170.04 0
128.54 21.454 102.63 174.8 0
-25.967 -3.3836 68.849 180.59 -80.768
-60.546 -16.613 77.328 190.03 -81.569
17.953 4.9221 56.21 165.37 -52.748
-11.425 -3.0136 34.903 192.19 -59.678
-6.819 3.6035 40.439 184.02 0
85.187 27.796 84.871 167.13 -87.709
30.478 18.67 55.066 152.73 -42.732
107.48 50.035 96.537 164.32 0
17.192 7.8477 51.242 172.85 -54.26
-1.2559 1.8604 55.295 179.93 -70.487
112.97 43.577 103.61 165.97 255
15.356 11.813 56.967 171.45 0
162.33 3.9614 95.938 184.31 269.07
98.852 43.774 96.352 164.52 265.98
-14.01 -5.9201 45.439 187.29 -68.801
45.948 15.282 77.772 167.07 -73.198
82.626 0.9992 89.69 176.32 -88.529
-4.6852 2.112 60.867 180.81 -74.135
44.136 24.006 70.57 160.83 0
-16.46 -4.4859 72.438 184.93 -78.927
81.486 35.271 84.157 161.34 0
116.78 41.999 100.91 165.06 0
101.86 19.263 94.374 168.5 268.68
122.09 50.818 106.07 165.88 246.03
50.786 25.751 76.866 160.29 -61.983
91.116 25.367 87.429 169.71 -90.786
104.33 39.592 95.175 165.3 260.52
36.456 18.013 67.742 163.81 -63.14
45.273 27.462 67.924 155.17 -53.118
9.0765 6.9909 54.061 170.98 0
125.14 48.969 105.15 167.63 246.49
63.173 15.397 80.8 171.55 -82.438
133.26 43.524 106.38 167.81 0
11.958 4.1866 54.919 176.2 -64.071
20.401 12.623 54.794 161.69 -52.805
-22.924 -11.604 36.728 192.94 -65.331
-20.691 -4.0576 66.447 186.46 -75.343
30.916 11.694 65.614 166.22 -59.739
17.401 12.392 51.545 162.44 0
56.063 15.161 79.399 171.69 -80.615
12.621 8.4799 54.646 166.53 0
127.44 14.218 97.808 177.05 266.49
110.82 40.011 97.69 166.01 0
-18.853 -8.4575 59.699 181.76 -75.025
-3.7934 1.3195 65.288 181.06 -76.581
-11.387 -4.7272 58.742 182.21 -71.784
38.94 14.476 70.644 164.61 -70.121
-60.295 -22.146 69.141 189.51 0
21.919 11.318 54.717 168.62 0
158.23 6.7437 100.61 180.36 265.39
-24.538 -12.695 45.875 184.96 -71.364
59.165 18.665 76.013 165.98 0
18.957 9.8693 56.698 169.69 -62.855
-17.797 -4.6402 43.323 191.06 -64.522
227.45 -33.606 121.36 188.58 255.63
10.95 2.9883 71.741 177.51 -76.909
17.716 8.2762 55.747 174.75 0
190.6 -10.429 109.25 181.33 262.06
12.148 8.2521 56.518 170.22 -62.064
16.819 10.724 50.839 166.33 -53.195
-36.1 -4.5323 78.99 183.61 -84.968
50.382 16.24 77.21 169.82 -80.522
-20.985 -9.7435 31.202 192.91 -65.619
-3.4825 -1.2176 41.424 178.64 -61.836
7.8559 3.2278 51.745 173.13 -59.134
-42.378 -10.732 72.253 188.29 -86.047
-6.0873 -1.8845 49.215 181.84 -68.738
41.753 21.525 63.35 156.76 -55.322
8.8639 2.7836 49.682 174.64 -57.522
219.24 -15.631 108.11 186.24 261.25
215.09 -26.021 128.84 185.9 256.12
239.57 -17.042 103.07 185.01 263.21
-12.399 -4.2401 66.866 183.96 -79.298
268.73 -13.416 87.836 184.58 0
-24.723 -12.03 30.61 199.96 -67.163
3.0368 2.0953 43.476 178.54 -58.107
35.014 15.824 62.798 160.89 -54.943
63.98 25.949 76.064 157.59 0
-54.938 -14.431 66.942 188.27 -81.198
-9.5335 -0.61714 71.891 182.6 -79.615
265.18 -18.368 89.37 190.6 264.87
28.524 14.428 62.611 167.3 -66.811
57.54 10.548 84.59 174.19 0
22.497 9.1543 54.096 162.97 -49.879
-44.919 -17.122 48.24 192.01 0
-51.696 -17.344 53.359 194.86 -80.456
0.38872 -2.2207 51.427 180.22 -65.575
120.15 51.768 102.47 167.01 247.9
91 37.712 89.063 161.92 267.45
21.969 12.107 56.781 167.69 -54.413
79.002 23.247 87.817 166 -85.259
146.9 4.1699 95.988 181.52 262.46
4.1838 -2.1006 63.661 180.22 -71.966
94.088 40.285 92.64 164.73 267.93
127.32 19.311 98.603 174.4 0
-27.251 -10.138 54.348 190.13 0
175.23 4.8153 114.22 176.49 255.41
37.437 16.586 60.337 151.01 -44.822
152.69 4.9753 95.538 175.4 264.53
-19.367 -7.8419 28.015 197.44 -64.97
20.315 5.9626 69.659 172.28 -71.792
-21.963 -6.4528 38.522 195.12 -66.621
171.69 1.0393 99.657 175.9 267.86
-26.064 -12.669 36.067 196.21 -65.181
-20.847 -8.1171 39.987 191.28 -67.578
-42.037 -16.596 44.238 195.82 -74.592
-10.398 -9.4609 33.956 187.36 -57.113
190.28 -6.773 120.07 181.79 252.9
-13.103 -3.9808 76.239 184.61 -83.966
64.431 26.333 77.668 158.09 -68.555
89.828 28.619 93.117 166.28 -91.129
252.95 -25.498 103.02 187.25 0
-13.393 -6.9415 39.142 192.18 -61.24
10.36 5.3808 50.679 168.96 -55.233
22.534 7.7117 52.478 167.01 -54.179
42.522 23.347 62.422 158.57 -50.714
20.675 7.9509 55.934 174.98 0
41.667 21.144 64.433 155.53 0
-28.498 -11.337 38.908 193.55 0
-5.5736 -2.0599 61.022 182.76 -70.326
182.12 -0.98672 112.75 180.65 258.32
79.866 23.858 83.11 171.05 -84.679
179.95 -5.0777 107.99 180.33 259.45
146.75 29.03 107.6 173.46 252.14
-0.072164 0.26544 45.009 185.3 0
6.1621 6.7221 45.192 173.56 -52.364
143.08 16.129 99.375 176.55 262.29
14.288 7.7972 53.116 167.55 -51.198
26.22 12.201 57.075 163.65 -48.583
200.91 -2.8856 97.117 181.08 0
69.174 32.544 81.56 163.12 -76.431
-27.78 -16.004 31.168 198.81 0
58.634 27.992 74.399 158.95 -65.112
34.395 13.47 66.69 163.09 -65.57
244.46 -11.685 97.076 182.48 265.41
35.118 17.436 60.697 155.63 -43.949
0.46534 3.3692 53.64 179.82 0
116.79 47.536 99.842 164.52 0
101.09 18.09 96.144 173.76 0
5.6904 1.2994 51.229 175.41 -58.76
-2.4538 0.038843 50.519 182.6 0
184.68 -3.9498 113.79 179.36 258.18
-0.70787 -1.8241 40.042 181.44 -60.742
128.36 21.013 97.473 170.5 256.85
220.93 -38.221 127.31 189.96 259.92
223.31 -21.356 111.92 184.79 259.93
114.79 40.35 91.91 166.06 0
48.757 19.762 70.991 164.04 0
256.58 -20.586 100.23 191.09 264.9
37.047 22.818 58.863 151.03 -45.16
23.677 8.2705 73.273 176.24 0
92.509 19.726 91.916 170.91 273.18
136.8 35.951 105.64 170.59 249.54
31.719 16.617 63.573 154.62 -47.948
-41.852 -9.7223 66.513 191.19 -81.217
120.73 27.236 101.87 170.18 260.14
188.9 2.741 98.898 181.63 267.41
167.28 2.3198 98.015 178.38 0
68.627 19.822 83.577 165.81 -80.777
37.943 20.044 59.89 161.05 0
-15.426 -7.5516 29.516 194.07 -64.293
251.86 -25.828 110.49 191.47 262.09
-19.217 -8.7878 36.183 194.53 -66.921
199.95 -6.7341 105.57 182.47 0
227.81 -21.764 103.35 186.9 265.43
35.471 15.91 62.419 163.78 -63.095
55.64 26.189 73.424 155.87 -60.772
22.158 8.1804 70.709 175.93 -70.575
73.332 26.039 83.402 162.63 -80.33
79.936 35.786 86.898 159.7 -81.581
21.223 11.475 49.648 156.21 -50.743
18.533 10.624 50.021 163.7 -49.553
-19.719 -9.4675 30.606 196.52 0
133.72 38.584 107.04 170.52 0
38.654 20.275 61.51 151.17 -43.671
37.706 8.8245 84.542 179.66 0
114.38 5.5934 92.098 180.4 269.2
-16.471 -12.538 29.245 194.04 0
37.237 19.696 63.591 160.13 -54.964
-20.651 -4.1125 62.692 184.47 -75.727
79.082 20.425 90.202 168.46 -87.339
-3.0108 0.19224 66.947 180.43 0
-15.692 -4.177 75.032 184.88 -80.122
32.783 9.2197 70.854 176.75 -75.907
25.678 8.6704 61.024 164.27 -50.436
228.48 -41.406 129.7 188.82 0
212.09 -5.263 95.512 180.72 266.2
23.511 14.861 54.56 154.96 -44.054
118.37 16.8 100.4 174.3 264.9
45.578 22.995 70.755 157.23 -55.361
102.1 42.409 93.592 163.42 259.93
7.3453 4.2155 60.248 177.62 0
-10.467 -2.4688 42.92 185.56 -64.563
-27.495 -10.76 48.223 194.49 -75.89
23.731 14.668 52.977 161.78 -48.532
101.96 8.8767 91.736 176.45 265.28
37.804 20.275 64.002 156.91 -52.026
94.791 17.749 93.072 172.55 0
-81.838 -21.626 86.963 189.34 -88.983
75.24 25.962 85.911 165.13 0
-13.178 -5.0031 36.269 188.7 0
45.759 21.372 71.198 167.24 -71.424
246.62 -16.181 95.622 183.55 265.41
100.77 45.404 92.03 161.87 263.48
23.376 9.8858 57.939 161.9 -53.13
193.94 -0.41478 88.941 180.67 265.48
104.27 42.937 95.678 162.01 256.99
15.71 7.5212 48.607 168.6 -52.75
13.886 5.417 52.947 173.22 -57.282
243.98 -32.089 116.41 189.64 263.35
52.265 24.016 75.734 156.88 -62.667
54.739 22.721 67.963 154.74 -60.107
127.82 36.452 100.78 173.98 254.2
-1.3094 5.7454 49.526 177.18 -61.532
30.436 19.046 58.398 147.21 -38.335
57.719 14.143 87.134 173.04 -88.049
-14.935 -8.6739 37.395 195.29 0
-54.903 -17.491 67.946 190.07 -83.661
2.0804 4.0809 45.787 176.4 -55.856
238.04 -29.328 109.02 187.97 261.56
88.108 19.745 93.526 172.83 -86.467
76.129 26.585 87.049 166.36 -85.59
35.022 10.715 69.221 174.98 -72.579
102.22 33.412 96.464 163.8 260.18
-23.562 -12.747 40.197 195.49 -63.804
233.91 -30.037 122.51 192.61 260.78
24.593 6.9616 64.24 170.66 -64.154
-19.404 -4.9601 64.932 181.27 -77.426
-69.154 -17.237 84.648 186.22 -85.248
37.652 19.618 59.654 144.46 0
233.66 -18.946 111.03 186 267.48
-29.434 -13.083 30.444 196.49 -64.791
-20.029 -8.2783 67.43 183.3 -78.538
7.2947 3.2658 45.045 170.4 -50.95
-16.03 -1.1599 46.597 188.48 -64.6
53.481 24.555 70.906 158.86 -65.578
27.859 8.1781 63.164 170.98 0
49.572 19.832 73.098 163.86 -69.171
120.4 13.174 96.3 175.59 0
8.5896 3.9371 45.541 173.5 0
90.785 28.396 90.385 166.29 264.45
116.85 55.133 102.18 162.39 239.48
31.882 19.36 61.783 160.74 -52.347
-35.182 -13.204 42.218 197.36 -76.196
-32.311 -6.4245 66.369 185.63 -79.979
66.694 24.73 81.839 159.91 -75.841
22.935 11.061 50.689 161.82 0
11.059 7.9193 55.396 171.81 -56.712
-37.092 -7.2419 72.906 185.2 -86.234
81.441 35.753 82.293 159.48 -81.213
37.4 21.156 60.44 154.36 -49.918
154.5 6.7773 103.4 177.08 260.92
-32.802 -8.1087 69.284 183.06 -79.672
101.89 17.551 97.359 171.23 0
180.67 1.9418 106.5 176.05 259.97
96.677 35.966 94.154 162.65 265.03
5.0825 1.951 44.736 176.06 -58.939
123.15 33.599 101.91 174.25 253.83
-15.403 -7.7937 35.861 189.94 -63.164
20.579 11.321 57.762 165.74 0
71.347 21.179 86.452 173.44 -82.59
-31.352 -10.319 43.356 193.51 -72.198
173.11 6.0607 113.2 181.84 253.41
-27.467 -8.3744 47.815 185.97 -74.591
19.061 0.94251 80.691 177.99 -81.533
17.315 8.0612 53.179 164.56 -54.037
116.38 41.764 103.67 169.26 250.52
20.184 11.155 59.374 167.52 -63.722
48.475 24.791 73.417 153.89 -53.725
155.04 19.632 108.42 175.82 256.74
234.37 -29.725 117.63 187.86 0
42.647 20.079 62.115 158.53 0
128.87 46.491 108.02 167.79 244.19
-44.984 -13.44 65.654 190.66 -84.265
165.2 9.0277 109.71 176.23 254.25
13.047 3.3577 57.713 169.83 -61.199
67.238 34.052 86.342 158.42 -71.912
49.573 26.377 70.082 156.08 -51.555
-41.819 -14.394 40.535 196.34 -74.923
265.78 -15.799 92.496 183.81 271.31
26.597 11.341 59.605 160.01 -55.052
-9.2506 -6.1367 36.114 184.86 -61.464
133.63 15.423 100.18 173.94 0
-3.0025 -10.366 48.213 184.92 -64.695
120.85 8.5912 95.045 174.57 267.27
9.0658 5.5563 45.337 171.84 -52.57
-8.0055 -8.0793 38.655 186.27 0
40.897 18.401 66.098 155 -52.962
32.473 3.9416 80.929 175.65 -79.805
215.27 -20.196 113.5 182.05 0
55.862 19.721 77.224 165.3 0
86.613 28.832 89.418 166.36 267.19
-5.5802 -2.9978 39.498 181.38 -53.968
-42.103 -17.01 47.83 192.57 -79.866
216.06 -15.764 112.84 181.07 262.85
126.64 45.918 107.85 168.2 248.13
-87.093 -16.314 89.699 186.41 -91.272
-2.6795 -4.0346 50.261 181.97 -68.437
-48.627 -20.002 56.639 193.55 -79.45
-9.1555 0.28873 83.179 181.86 -87.433
6.2836 7.0487 55.542 174.72 -66.368
-36.482 -15.975 45.971 194.67 -75.842
23.307 13.582 50.464 159.13 -50.177
30.587 13.54 68.466 172.36 0
-41.757 -12.861 67.797 188.32 -79.952
32.468 22.443 62.4 154.91 -47.183
13.379 9.6909 50.377 169.58 0
99.882 14.673 92.536 175.02 0
9.3075 5.8133 53.5 173.6 0
35.304 17.49 72.154 168.59 -63.437
137.04 16.777 101.27 177.88 262.23
8.6387 2.819 60.038 178.03 -68.591
125.36 34.51 101.17 170.48 256.91
195.13 -8.7975 111.29 182.94 257.71
42.841 21.009 59.99 154.01 -47.786
-3.672 -2.481 54.547 179.71 -69.935
48.182 27.363 72.873 158.34 0
13.974 -0.12486 73.181 178.03 -81.242
4.5441 0.22278 47.495 175.87 -58.618
-5.7966 -2.7246 42.892 183.04 -58.081
-16.118 1.0728 75.632 184.08 -80.83
39.131 14.902 72.473 164.55 -71.477
38.9 14.813 65.082 164.94 -61.964
119.49 20.418 98.656 172.9 261.54
-8.5709 -3.13 52.306 186.3 -69.592
-43.774 -8.5845 71.961 190.99 -78.134
-7.4516 -6.3753 35.874 189.69 -58.724
53.381 21.443 75.462 157.03 0
117.9 57.659 105.43 163.58 241.72
116.28 5.1704 91.901 180.62 0
103.86 6.8659 91.346 175.98 270.19
72.438 18.462 84.877 171.07 0
180.67 0.64312 110.13 178.33 260.2
55.544 5.2563 88.377 176.62 -88.771
-33.99 -11.916 59.08 189.93 -78.672
86.068 25.809 89.793 167.14 -85.302
44.285 24.429 63.415 159.04 -49.944
-83.211 -8.4822 89.727 183.92 -90.14
37.837 7.6743 78.158 173.72 -81.772
-21.047 -6.2492 39.284 193.94 -64.343
67.63 21.258 82.282 162.65 0
17.498 12.187 49.429 162.65 -51.16
65.212 30.325 76.949 164.16 0
-1.3695 -1.8498 39.663 180.8 0
114.5 22.01 95.009 169.02 261.87
44.289 18.873 67.713 160.45 0
135.23 47.159 108.21 169.68 0
49.779 22.488 72.024 158.27 -57.808
249.69 -19.177 97.63 187.54 262.98
30.291 16.394 58.737 156.45 -52.453
-10.703 -5.1265 33.933 189.2 0
182.26 -0.62097 116.75 176.63 255.05
180.66 0.1875 113.89 180.61 254.24
35.063 17.598 66.866 156.45 -52.98
-10.167 -1.5496 41.16 187.67 -63.828
-10.768 -8.4096 41.314 188.51 -63.633
37.93 10.816 73.651 172.59 0
107.75 24.356 95.398 171.39 263.21
13.958 7.3669 49.819 169.73 -51.33
188.55 -2.433 103.16 180.81 260.75
46.164 21.519 71.906 157.05 0
19 8.2541 54.645 167.32 -57.661
30.149 13.445 65.14 171.6 -63.639
57.53 22.458 79.908 166.59 -75.904
96.707 18.82 94.183 173.8 0
174.77 1.0146 111.67 179.71 258.32
-24.209 -3.3809 80.702 184.14 -85.592
-8.6663 -1.0166 57.321 185.13 -71.586
61.677 3.4403 86.947 179.28 -87.459
20.07 14.245 54.5 158.59 -47.275
49.674 22.995 70.611 164.17 -57.668
24.084 8.9909 64.146 166.58 -62.519
145.52 11.768 101.62 174.64 259.98
-20.491 -13.368 33.068 193.65 -68.02
243.07 -21.258 104.36 185.99 263.45
182.43 -3.573 117.55 181.93 254.45
38.643 13.475 68.888 169.87 0
28.108 17.298 54.06 151.09 -45.48
81.348 34.126 85.005 155.69 -79.939
54.083 25.57 70.362 153.64 -53.67
75.418 34.739 86.811 161.37 -77.338
112.58 26.642 94.216 171.21 0
59.268 23.329 78.123 161.82 -68.759
126.66 16.362 97.789 176.39 265.64
245.14 -21.741 105.15 188.69 264.21
54.864 24.897 72.853 158.71 -56.306
99.819 38.704 92.304 164.97 263.97
41.418 19.61 60.816 158.47 0
117.96 28.702 100.23 166.81 260.64
59.58 25.164 77.862 167.14 -78.104
49.519 20.88 74.196 165.74 -69.176
104.77 46.289 100.61 165.37 253.19
101.79 29.45 89.88 168.33 263.73
126.7 46.914 105.69 166.62 245.57
-43.187 -6.0776 85.904 183.74 -84.697
-10.419 -4.6211 53.068 187.61 -66.125
-4.0142 0.77568 41.269 183.33 -56.916
29.047 15.271 61.498 154.93 -49.565
230.61 -37.847 125.16 193.98 262.14
-69.079 -15.754 85.004 185.98 -86.509
214.41 -24.328 122.7 185.79 255.93
26.638 12.248 70.879 170.09 0
-5.329 -1.8041 47.088 183.82 -61.413
15.076 8.6089 53.481 171.2 0
87.021 44.344 89.178 160.26 -82.946
2.6003 -3.0622 45.809 181.1 -57.857
124.21 40.048 104.77 166.28 0
215.62 -29.968 123.03 188.64 258.67
129.53 24.489 101.55 172.97 257.04
-28.048 -13.124 30.851 196.93 -65.716
-22.338 -11.682 26.008 196.59 -62.985
12.908 7.331 54.469 173.06 -56.346
194.19 -7.9787 110.81 182.12 256.06
66.367 29.32 77.822 158.41 -68.257
246.95 -18.09 102.61 188.05 262.9
101.99 18.84 92.827 173.86 0
106.03 46.223 99.5 161.93 256.09
6.0273 5.2648 79.613 180.56 -81.592
115.8 6.5636 94.309 178.95 268.21
-12.191 0.15402 85.249 180.34 -86.026
20.925 10.287 62.12 171.8 -60.188
107.13 33.815 98.902 168.38 0
10.845 5.8945 53.453 173.96 -60.116
17.034 6.6535 60.565 172.39 -61.612
57.987 24.669 70.864 155.4 -54.461
125.8 51.54 100.79 167.16 243.8
132.72 29.294 101.4 173.51 253.05
30.706 20.402 54.348 151.34 -40.413
113.7 37.124 99.909 165.01 258.66
174.15 2.3071 116.7 178.11 252.98
44.075 20.219 64.42 159.42 -58.67
-20.659 -11.99 27.563 206.09 -60.234
-87.777 -15.198 89.041 186.53 -87.583
238.71 -17.8 104.54 183.18 263.38
113.19 50.198 103.25 160.9 250.68
153.42 18.782 105.07 176.66 256.3
-20.175 -3.9489 50.813 187.43 -73.136
19.188 7.4376 67.238 171.44 -71.826
-9.9328 -2.5679 41.033 186.77 -66.56
24.275 12.114 53.721 158.41 -48.105
-32.04 -15.362 37.217 196.33 -70.763
-39.349 -13.157 67.45 187.28 0
-54.731 -1.6679 91.413 180.71 0
70.594 9.684 83.613 177.64 -87.376
258.45 -28.631 101.03 189.36 269.05
31.717 0.54053 81.637 179.72 -83.568
205.23 -12.821 112.34 182.16 261.79
159.36 8.7101 101.88 177.65 259.76
110.41 42.554 98.68 165.13 255.2
43.529 22.39 68.217 158.97 0
64.099 23.797 81.159 165.84 -78.719
133.94 23.239 100.16 173.05 257.08
-13.834 -3.1686 52.458 184.57 -70.108
-37.324 -16.624 45.567 194.12 -76.327
90.543 38.383 90.559 159.76 -92.21
3.0818 1.4247 58.236 177.9 0
-83.673 -14.64 87.516 187.01 -89.382
-31.396 -5.7519 81.134 186.66 -87.896
2.5397 -1.1303 44.558 177.25 0
67.444 27.212 82.647 159.63 -71.607
-68.18 -22.015 79.041 192.03 -89.276
119.96 48.519 102.69 164.15 250.38
204.09 -10.225 106.39 184.21 0
85.27 34.225 88.13 159.63 -86.923
102.53 40.094 98.649 163.48 262.67
55.315 10.602 78.108 168.02 -75.535
-85.828 -20.439 84.289 190.53 -88.465
48.919 11.917 76.195 169.95 -74.419
32.274 16.445 58.487 153.71 -51.43
-74.902 -20.519 77.168 192.61 -84.397
53.163 16.638 78.264 165.6 -77.511
28.164 8.3985 53.414 159.8 0
16.648 5.5273 73.853 179.65 0
116.27 51.893 102.75 162.84 243.37
-14.815 -8.4038 34.385 195.77 -65.703
194.56 -6.5202 111.27 180.78 0
-43.423 -19.077 45.285 191.97 -75.611
164.98 4.6075 111.87 178.01 262.8
33.208 19.479 60.779 152.38 -45.904
47.14 20.6 69.163 160.46 -69.415
261.89 -26.447 99.823 190.07 269.43
-21.301 -10.982 51.335 186.96 -69.445
-5.2432 -0.40583 79.962 181.86 -85.972
132.2 10.919 96.968 174.58 267.62
18.087 6.0752 60.422 167.16 -61.953
31.261 13.558 70.648 170.8 -73.752
125.5 40.402 99.656 167.39 256.53
80.167 34.089 88.189 164.3 -81.673
253.66 -29.877 100.49 192.23 261.65
33.04 18.834 57.996 147.93 -44.515
50.52 15.5 78.576 168.64 -80.641
100.42 23.221 95.877 172.72 262.06
-27.508 -9.8021 35.18 193.22 -73.014
268.65 -14.313 89.305 187.16 272.64
21.418 8.975 56.176 168.18 -58.354
-11.581 -2.4269 57.639 183.65 -70.597
-3.5609 0.50778 73.835 181.51 -80.728
88.679 25.209 89.489 171.66 271.35
-1.6895 -3.0787 60.937 181.43 -72.228
-75.172 -19.974 81.564 192.79 -87.092
267.66 -23.247 93.076 191.48 266.76
54.79 22.103 73.446 165.1 0
1.03 -0.088861 76.737 183.78 -77.763
69.931 29.758 84.118 157.61 0
76.054 19.863 85.173 172.33 -86.02
-25.626 -15.014 45.266 192.97 -74.93
40.803 19.361 60.918 149.09 -42.016
75.486 31.663 83.806 165.31 0
153.08 7.1122 101.11 178.56 258.18
139.33 39.62 107.17 169.56 251.03
8.8339 3.8472 53.266 175.22 -61.565
241.32 -25.88 106.08 188.75 0
2.0747 0.24288 43.309 177.6 -52.574
-2.4879 0.0537 71.599 180.53 -76.267
15.5 2.027 67.268 173.7 -75.814
110.29 15.232 92.652 173.67 264.91
73.441 29.179 82.077 161.72 -79.822
28.975 17.261 56.287 159.55 -50.562
-0.5651 3.5777 42.288 181.12 -57.202
37.629 15.569 69.313 164.37 0
250.52 -15.334 95.752 184.14 266.13
29.704 13.966 70.105 170.9 -65.228
32.001 14.522 66.951 169.81 0
134.45 35.375 104.28 175.06 0
-17.344 -9.2673 27.691 196.73 -59.687
244.99 -11.519 96.629 181.56 269.19
-2.171 -2.1484 48.449 185.4 -58.174
80.041 30.971 84.022 162.57 0
134.23 36.671 107.83 169.99 250.36
25.945 19.729 61.73 166.49 -59.064
66.918 21.607 81.263 165.26 0
-45.069 -14.178 55.6 191.77 -78.656
52.614 25.617 74.714 158.58 -57.552
101.6 42.12 100.13 162.25 0
165.02 2.8355 98.719 180.56 265.92
256.39 -17.651 98.543 186.25 266.41
75.242 31.855 83.958 163.56 -76.716
86.713 29.263 90.521 164.11 -88.436
60.341 20.218 80.184 166.31 0
-17.707 -7.936 44.863 187.82 -69.991
29.303 15.695 65.922 167.82 -65.319
86.593 28.954 88.89 167.05 -90.578
59.092 26.044 77.721 154.98 -59.072
190.26 -7.3856 110.9 184.81 261.03
141.79 5.312 97.816 178.67 0
16.712 7.2239 50.341 166.28 -55.712
249.21 -24.633 98.38 193 263.43
-82.464 -16.962 91.236 186.8 0
33.714 16.686 60.151 159.32 -57.39
165.69 2.1487 99.756 182.52 0
-47.366 -10.281 72.799 183.15 -85.032
14.367 3.0109 58.576 170.37 -59.503
87.609 36.608 91.685 164.42 -90.334
238.41 -17.547 102.08 184.96 265.7
192.14 -5.525 102.93 182.02 265.08
2.6727 3.0227 38.966 178.36 -53.053
108.46 42.996 97.653 165.58 261.09
169.46 7.0094 110 179.26 0
-14.454 -8.3368 65.516 183.34 0
-46.93 -13.641 71.491 191.59 0
24.139 14.712 59.386 165.73 -61.315
258.82 -25.031 99.197 189.58 265.37
-40.587 -4.7273 82.326 176.62 -86.009
-76.206 -10.806 85.11 183.11 -90.065
23.662 7.9018 71.177 171.19 -68.975
42.519 25.695 67.077 156.16 -52.919
34.879 20.937 61.317 151.91 -46.642
-23.716 -9.7847 32.139 198.72 -65.735
125.74 12.356 99.468 172.99 264.55
23.631 11.033 58.666 168.47 -61.609
29.117 16.935 57.21 155.47 -40.834
141.09 23.603 108.45 173.66 254.78
-17.793 -10.647 38.152 188.78 -61.421
9.1618 6.3231 52.02 170.29 -57.112
-36.58 -4.8775 77.557 182.71 -81.541
39.042 18.145 56.033 147.97 0
54.078 22.072 77.98 163.8 -74.445
265.82 -13.501 93.947 186.69 272.98
-10.908 -3.2162 43.007 187.99 -57.88
23.446 4.8773 77.668 178.21 -82.394
-12.452 -7.8095 36.181 190.75 -59.161
-19.616 -9.3649 31.587 198.99 -60.235
154.09 10.905 103.59 174.7 261.18
139.29 9.8036 99.756 178.96 0
228.23 -26.774 119.1 189.11 0
61.989 29.638 75.192 156.06 -66.75
81.994 21.348 88.055 164.99 -86.327
-35.526 -7.6714 78.195 180.42 -82.89
83.145 17.686 89.106 174.15 -86.424
67.131 30.379 78.536 159.28 -68.599
105.38 15.961 96.351 172.89 269.72
30.456 19.701 58.537 151.36 -42.921
191.5 -5.4956 111.65 181.65 256.31
262.45 -17.479 88.7 189.45 270.66
-7.6462 -2.5687 77.024 183.02 0
21.631 14.648 58.272 164.72 0
88.252 27.947 90.549 170.88 268.8
25.099 9.3833 52.224 163.45 -56.992
-75.134 -19.276 83.323 190.62 -85.457
-33.65 -15.296 36.203 194.43 -72.825
-46.638 -10.935 79.562 183.68 -88.34
-28.653 -9.6231 48.955 192.25 -72.715
102.87 43.825 98.434 161.55 0
115.05 28.245 97.234 172.05 257.21
120.44 18.679 95.123 172.53 266.03
82.742 19.262 84.824 167.86 -88.38
146.72 34.498 110.75 172.52 248.52
214.25 -29.885 130.29 184.27 258.8
-40.212 -18.703 56.336 192.97 0
-81.52 -15.587 84.242 187.42 0
82.899 31.217 90.065 161.06 -85.605
-0.73014 1.7527 44.729 182.35 -59.562
48.956 20.403 71.177 164.26 -69.636
-22.264 -12.039 33.638 194.85 0
-27.529 -11.6 31.145 196.16 -68.112
6.7384 5.2202 45.185 174.33 -54.118
67.495 30.673 81.153 154.4 -69.933
8.1045 5.7062 58.626 177.19 0
25.656 13.924 49.685 157.87 -45.974
45.199 24.678 62.843 154.76 -53.725
53.437 20.146 75.664 166.88 -68.502
161.54 18.25 107.52 176.59 249.96
56.911 18.601 81.916 167.3 -80.836
0.38463 -1.5496 45.894 179.94 0
76.249 8.1617 87.199 174.18 -87.29
3.6176 -1.3455 67.959 178.62 -74.146
-47.118 -15.344 59.931 192.27 0
162.74 9.091 107.46 178.85 255.96
22.674 7.2865 69.914 172.97 0
33.436 8.0857 76.064 174.49 -76.402
52.765 6.8414 79.688 173.42 -83.961
-85.937 -4.899 89.657 183.65 -91.767
40.2 13.909 69.989 168.25 0
167.59 6.13 107.22 177.75 255.51
15.895 10.057 54.683 164.75 0
24.665 8.5933 63.46 169.94 -65.011
27.355 13.507 60.878 158.96 -57.057
135.22 42.252 109.09 169.37 0
104.4 37.111 98.076 165.98 260.83
74.497 31.185 80.706 159.28 -81.982
28.179 15.695 52.891 154.14 -48.539
50.705 26.577 72.931 150.86 -50.42
219.89 -41.397 135.67 187.27 0
98.454 19.869 92.807 172.24 268.64
102.04 35.025 92.7 167.47 264.54
5.6809 5.6182 57.672 173.47 -59.921
98.288 38.423 90.433 163.29 0
84.827 20.882 88.602 176.3 -90.092
42.652 20.653 70.458 161.82 -59.284
-71.171 -7.2862 87.9 184.69 -88.414
103.41 3.4879 89.363 182.93 0
-32.382 -12.183 55.433 189.37 -79.551
47.321 24.892 66.838 150.71 -54.904
111.19 44.663 97.759 160.55 254.02
-2.538 1.1689 60.915 180.81 -73.008
29.012 7.9478 72.533 176.31 -75.626
51.688 27.375 68.793 156.38 0
-59.368 -17.063 68.549 194.04 0
145.51 24.48 109.35 175.88 0
-19.456 -11.954 27.97 195.99 0
29.279 10.24 77.399 175.28 0
82.327 19.379 86.008 169.42 -92.119
4.8872 -2.0527 79.617 177.38 -80.582
5.1976 1.7455 47.581 171.85 -56.627
25.453 11.609 52.135 158.67 -43.162
33.482 9.2304 73.112 173.71 0
-32.329 -3.174 82.361 183.58 -85.54
169.77 7.5115 104.32 180.52 258.27
-19.132 -10.336 42.27 196.11 -67.946
14.496 0.18221 78.74 179.69 -88.877
104.31 40.33 97.344 167.19 257.63
3.7138 2.0141 62.745 178.14 -72.474
76.131 12.377 89.717 172.95 -84.918
-63.657 -20.371 65.905 189.17 -81.802
99.872 39.142 93.939 165.26 0
146.17 24.082 103.74 179.1 258.25
12.503 3.5431 66.868 176.8 -73.125
-22.497 -9.9148 40.807 194.32 -68.332
24.696 13.055 57.847 167.08 -53.12
244.55 -21.75 104.93 187.94 264.36
-90.479 -4.357 88.026 181.58 -88.339
79.742 22.6 87.618 166.37 -84.296
33.218 17.791 55.554 156.17 0
-7.6291 -6.2779 36.355 190.07 0
95.911 16.074 88.158 173.29 272.84
59.456 27.9 78.292 163.66 -61.22
130.63 9.0359 97.118 177.89 264.69
-37.541 -12.983 40.541 201.18 -72.114
17.345 4.3353 70.499 177.76 -75.657
118.7 46.848 98.136 169.03 0
131.22 17.856 102.35 173.98 0
104.59 43.183 93.938 166.32 257.73
259.94 -7.6361 91.74 182.43 267.89
127.33 37.61 104.91 169.33 252.52
118.15 14.343 97.156 175.92 0
-10.815 -2.1283 51.729 185.74 0
144.59 11.184 101.62 177.34 0
18.006 8.9504 61.48 169.51 -64.716
20.786 6.7831 48.364 164.87 0
4.231 1.5878 56.802 178.81 -69.321
-43.237 -12.928 64.692 184.53 -78.241
201.83 -8.7425 106.41 182.89 258.99
135.25 36.211 107 171.47 255.6
101.53 17.857 91.97 175.98 266.07
31.791 10.681 65.772 163.2 -59.882
-1.8146 0.11055 56.873 181.23 0
196.25 -2.9502 104.47 180.65 265.54
36.084 22.214 61.859 158.35 -50.894
232.49 -17.75 102.52 185.39 263.17
13.461 4.0066 49.558 168.34 -54.673
35.065 15.216 73.887 171.45 -67.646
139.69 36.339 109.46 170.37 251.09
69.164 29.704 85.344 162.7 0
118.94 52.942 102.92 160.81 244.03
21.415 7.6668 69.217 179.37 -67.738
99.82 23.001 94.017 173.26 267.18
-1.9423 -2.5362 51.313 180.84 -67.248
122.4 47.94 108.91 167.89 247.37
178.42 0.335 110.8 181.79 254.85
238.4 -30.234 112.17 187.19 261.69
173.25 -2.3073 111.22 180.81 254.76
-5.0324 -0.87828 36.67 186.58 -59.951
29.38 11.251 56.838 161.65 -51.051
-44.737 -17.673 42.468 195.12 -75.389
-18.827 -6.9284 49.545 188.54 -67.121
119.42 57.437 106.46 163.44 242.34
-9.2901 -4.1734 45.02 184.91 -67.925
-10.19 -6.365 60.986 185.38 -74.554
7.0172 4.9805 58.004 172.58 -60.583
31.623 19.636 60.277 149.78 -39.843
116.96 54.22 105.39 163.92 241.83
9.5342 1.3763 70.811 177.51 0
32.38 13.566 61.938 166.39 -55.836
2.3747 -3.085 67.126 175.82 -70.556
-10.909 -6.4942 33.411 188.11 -61.375
228.36 -6.7878 98.261 180.79 264.47
81.422 32.671 84.408 165.81 -81.637
-59.641 -14.874 75.763 189.83 0
-3.0914 0.27942 60.205 176.97 -71.068
190.88 -3.3611 107.29 179.68 259.66
-35.971 -13.075 51.839 192.89 -77.516
114.25 46.15 102.11 165.14 248.71
199.65 -13.906 109.33 181.29 256.92
224.94 -10.466 99.069 181.51 262.99
-51.732 -19.068 56.94 194.58 -80.024
8.5856 1.7832 54.362 176.16 0
-20.285 -12.873 26.292 195.38 -64.653
134.1 33.79 106.12 172.21 257.99
-71.869 -14.141 81.684 182.89 -86.64
254.64 -25.931 101.02 191.16 266.66
119.13 48.981 99.697 165.42 248.18
104.38 31.545 95.283 169.76 262.83
28.031 14.095 56.485 150.27 0
126.67 25.194 100.75 173.85 261.97
132.91 18.021 101.21 174.93 260.95
170.36 2.1357 111.48 177.29 258.15
-15.673 -2.4906 56.226 186.3 0
11.478 1.7938 70.805 177.72 -76.333
-27.881 -10.437 51.953 189.48 -74.791
128.22 30.45 99.111 169.03 254.6
-26.531 -10.75 42.3 188.84 -71.389
24.888 7.4213 73.597 173.49 0
-63.8 -15.277 79.978 186.44 -84.744
22.672 13.257 66.284 168.11 -58.361
46.729 19.3 70.632 153.55 0
2.1016 1.3691 70.091 179.75 -78.498
228.87 -18.282 108.25 184.66 263.78
63.23 29.424 77.731 154.86 0
53.13 22.054 74.019 161.2 -68.263
38.35 19.316 58.076 150.86 -38.192
-25.141 -15.873 32.143 198.9 -66.119
-1.1193 -0.30283 51.682 178.29 -65.984
33.078 18.839 57.02 151.71 -47.239
40.09 20.074 60.019 151.33 0
20.951 13.973 52.62 157.79 -47.246
46.755 23.655 68.197 155.31 -50.536
74.799 7.4224 91.597 174.27 0
155.23 10.994 104.28 179.39 258.59
113.34 21.084 98.386 168.46 262.11
15.71 5.4886 75.482 176.12 -78.018
-30.555 -19.184 31.706 194.09 0
-17.954 -5.4981 46.662 186.24 -67.784
87.19 37.801 89.691 162.25 -87.78
-18.843 -8.6204 38.605 194.62 -65.939
247.45 -14.684 96.081 182.46 267.76
-1.2604 1.9782 66.421 184.24 -77.893
17.758 1.8758 63.525 177.48 -74.206
176.55 1.9763 100.31 180.87 0
62.129 4.5352 90.391 173.5 -89.053
26.326 15.926 56.7 161.1 0
17.171 11.37 51.355 163.2 0
70.556 26.885 81.591 162.17 -79.212
130.83 18.955 95.113 173.97 261.54
56.464 26.108 72.213 157.4 -60.335
214.3 -7.3772 97.956 182.35 265.48
-4.4368 -6.4958 40.956 184.31 -63.657
47.706 18.998 67.407 156.55 0
-20.36 -8.678 34.893 189.87 -62.685
41.316 22.708 65.406 152.75 -45.907
227.71 -27.084 116.62 188.75 265.88
-21.592 -12.754 24.784 202.01 -64.575
91.35 34.473 92.368 165.58 0
-18.669 -5.2099 64.736 188.14 0
12.289 3.4714 52.139 168.87 -59.845
16.625 4.3982 52.729 168.78 -49.457
205.52 -7.1037 107.25 181.67 263.81
202.68 -9.2225 108.21 179.6 0
42.928 13.399 78.345 172.12 -77.4
-8.927 -5.3099 44.649 185.43 -63.917
0.10995 -0.66771 44.864 174.73 0
243.01 -22.352 106.72 188.71 267.68
-57.681 -16.782 63.395 192.55 -80.225
14.526 3.5045 59.497 178.33 -65.997
-26.461 -13.178 34.643 196 -69.993
8.6637 4.5998 50.105 174.71 0
39.07 14.972 74.48 169.92 0
-15.748 -9.7904 45.843 187.17 0
-8.7001 -4.3349 58.815 185.29 0
19.398 8.5585 49.558 163.27 -53.787
31.904 15.312 66.455 166.81 -63.829
198.3 -4.87 95.971 181.87 0
69.325 30.277 78.214 160.1 -75.388
111.5 48.482 97.273 163.82 251.28
80.337 7.9285 90.831 174.77 0
121.86 24.229 102.09 171.54 0
211.38 -4.7858 100.92 181.3 263.46
114.94 40.532 101.12 164.46 0
145.87 23.794 106.41 172.29 252.65
18.259 3.8396 71.146 176.52 -80.156
54.956 25.865 71.305 156.14 -64.797
24.106 3.4234 64.248 174.33 -67.528
-20.658 -9.7627 32.898 198.8 -66.264
14.43 8.8149 49.984 165.99 -55.191
72.464 25.962 83.041 160.83 -84.689
71.504 19.647 86.535 169.25 -84.599
-82.021 -11.694 81.408 185.9 -89.246
66.213 20.784 83.815 167.39 -81.394
-43.973 -11.386 73.579 186.12 -81.666
31.036 12.525 72.146 174.9 -73.217
-14.69 -11.045 33.844 194.69 -58.943
184.05 -0.6472 108.4 177.71 0
-5.6077 -3.2107 41.571 185.11 -55.793
15.624 9.171 52.046 167.88 0
19.918 7.4375 50.847 166.36 0
-61.767 -18.495 63.609 188.32 -82.844
-53.835 -20.213 65.523 192.38 -79.848
41.489 16.609 68.769 162.52 -61.848
-8.7376 -6.9533 35.017 186.3 -60.449
-7.5926 -3.0733 39.773 186.27 -59.19
-19.574 -10.324 58.109 187.05 -75.101
268.01 -14.077 92.828 188.27 265.97
89.876 24.182 88.227 167.96 -88.556
48.327 30.49 71.57 156.64 -51.392
35.32 15.324 70.289 166.47 -63.639
124.06 44.586 103.29 169.36 250.87
256.54 -27.058 99.714 188 0
115.96 26.173 96.439 172.37 259.39
27.861 11.084 49.891 154.15 -46.297
18.292 7.4313 52.778 167.88 0
37.184 19.451 65.318 150.32 0
69.252 14.366 87.273 170.71 0
-9.2399 -1.8958 32.499 191.87 -53.994
11.943 -1.582 62.373 178.45 -69.494
52.978 26.355 69.267 152.86 -54.261
-23.125 -12.509 27.835 200.59 -65.532
102.75 37.304 94.708 162.58 261.1
52.133 8.8385 83.502 175.01 -87.171
173.04 6.1431 108.41 178.31 257.34
104.09 23.149 91.906 170.94 265.89
83.192 4.1427 88.174 174.93 -88.079
29.869 16.169 56.038 154.3 -47.147
-6.2176 -5.9273 46.849 183.43 -60.537
39.046 17.949 67.669 158.81 -58.274
84.286 38.51 87.931 165.3 -84.519
80.417 25.942 87.34 168.73 -82.187
-11.488 -8.7481 34.407 188.98 -57.473
101.97 44.943 95.65 160.02 262.31
-8.0501 -1.6194 73.543 178.78 0
167.1 5.3796 104.54 177.52 258.97
129.67 34.321 107.41 170.06 251.53
255.79 -25.248 102.93 188.32 265.58
31.6 18.823 62.228 155.66 -51.988
37.618 19.346 70.082 167.28 -62.292
200.66 -2.5335 106.85 180.59 263.35
258.49 -25.633 93.741 190.93 268.44
177.19 4.1448 110.76 178.61 0
128.69 31.511 103.65 174.1 253.82
131.48 37.221 108.89 170.12 250.57
61.504 17.867 81.125 173.86 -81.166
28.334 10.262 58.639 163.73 -54.962
186.82 -4.9986 102.04 179.79 261.56
-23.642 -14.067 29.518 197.45 -69.458
9.0077 4.553 47.179 175.54 -57.559
51.717 23.097 71.377 157.08 -59.562
48.213 22.669 73.129 156.27 -57.206
144.24 34.352 105.33 172.09 251.28
203.64 -17.542 117.38 185.45 260.27
-14.269 -4.2598 37.353 186.28 -58.198
-31.554 -8.3981 61.634 186.04 -78.226
22.34 14.06 54.076 158.53 -44.157
79.374 38.957 89.217 159.71 -82.011
207.4 -9.2016 103.76 183.74 263.05
114.24 47.322 101.22 165.69 0
239.57 -27.938 113.15 187.57 260.58
246 -23.741 96.897 189.68 268.98
-42.739 -6.8749 75.651 185.11 -84.291
-17.752 -5.3417 30.398 196.44 0
22.022 6.5201 65.381 175.05 0
70.278 13.146 82.074 167.28 -79.715
209.25 -11.52 107.08 183.86 265.19
15.617 5.4387 62.236 175.05 -69.508
113.92 45.878 99.42 163.5 252.74
30.981 13.439 67.254 172.63 -75.409
2.8505 -0.019763 62.827 180.29 -72.901
58.363 24.518 77.745 164.04 -67.194
155.77 12.619 110.25 177.01 258.55
-26.128 -12.59 31.808 196.71 -62.615
244.77 -34.443 114.41 189.24 262.2
39.081 9.3334 84.416 175.71 -83.485
53.06 24.831 76.369 163.98 -68.122
4.7467 2.7701 58.973 175.58 -66.366
56.517 28.885 75.729 163.42 0
38.471 19.522 67.521 165.61 -57.592
1.0866 3.3537 80.33 178.75 -82.874
121.67 12.823 91.556 173.69 266.1
15.889 7.6416 60.936 172.53 -69.883
36.417 19.421 59.017 164.98 -56.331
16.157 8.2347 54.655 167.33 -58.197
120.15 42.713 103.11 164.1 254.34
121.13 24.461 99 172.58 0
10.562 6.1491 48.887 172.88 -55.715
140.66 10.626 96.324 179.48 265.21
125.39 45.476 106.79 167.31 0
-2.9665 -2.1632 73.646 182.25 -81.525
43.813 12.391 76.092 171.67 -74.02
207.32 -19.342 120.82 183.75 0
198.83 -10.279 107.44 180.84 262.48
1.108 -2.1791 43.75 182.4 -63.148
174.2 3.0656 95.293 177.94 265.57
217.09 -32.881 125.12 185.93 258.69
62.057 20.866 76.823 164.78 -78.361
40.901 2.7599 85.289 175.98 -84.466
-15.144 -5.7103 36.815 195.92 0
104.33 17.839 91.203 173.72 271.1
-44.435 -10.483 73.012 187.66 -78.535
83.199 37.134 88.638 157.54 -84.907
80.161 26.403 85.01 170.14 -88.538
33.511 14.991 61.926 161.79 -55.632
-22.46 -13.123 36.311 190.85 -68.65
207.42 -13.689 112.68 185.43 261.7
77.995 32.833 87.438 158.94 -83.001
-55.568 -14.777 71.428 192.41 -82.894
102.05 26.749 91.017 169.53 0
118.79 44.085 100.99 164.32 247.87
93.617 38.56 96.376 166.34 268.58
36.85 18.443 59.23 147.79 -38.756
-6.5182 0.46057 57.569 183.03 -71.144
55 19.382 76.506 170.17 0
-19.71 -9.1652 26.931 195.93 -66.24
38.369 21.523 57.768 153.2 -48.749
12.9 7.5293 48.898 169.12 -49.115
53.967 20.548 76.581 165.94 -74.802
142.36 16.302 104.89 175.08 0
10.981 0.58714 57.517 180.52 -67.161
73.278 26.663 83.953 167.18 -84.814
-0.068503 -0.92069 53.522 182.32 0
61.497 25.439 74.266 163.6 -67.79
256.32 -24.172 102.34 190.6 266.16
32.276 10.802 70.603 170.69 -64.267
159.3 22.267 110.25 176.45 251.71
98.6 32.771 91.395 168.96 266.75
78.633 26.534 85.081 169.79 0
246.61 -22.987 103.7 188.76 0
85.929 30.246 84.091 166.49 0
75.273 31.65 85.194 157.69 -81.087
-0.46952 0.098126 58.528 179.44 -67.056
47.617 21.533 69.365 158.86 -54.956
38.536 19.317 61.251 151.44 -45.803
59.347 24.932 78.327 162.8 0
13.225 5.9242 57.775 176.83 -60.601
2.3913 0.94669 52.581 179.26 -67.269
-13.102 0.094861 82.313 181.73 -86.517
145.46 15.138 103.01 173.82 256.86
83.113 22.235 91.049 167.28 0
-19.899 -15.799 56.309 188.62 0
78.899 26.548 82.767 160.14 -80.102
-11.606 -3.722 36.884 188.43 -60.085
6.4391 4.1738 58.087 177.78 -69.306
-9.0797 -4.977 44.562 186.8 -68.003
-21.516 -4.732 85.662 181.48 0
60.537 22.434 76.109 164.22 -71.423
-30.182 -14.8 51.121 189.32 -75.943
212.44 -19.581 110.86 186.55 258.27
238.23 -24.87 108.69 188.04 264.7
43.01 25.645 65.324 157.94 -52.175
31.484 18.033 61.05 159.72 -49.78
105.67 26.251 95.226 171.21 263.72
29.26 12.017 57.34 165.09 -58.356
241.85 -12.578 99.417 185.07 268.99
126.21 29.888 99.516 170.91 259.94
-52.491 -7.8154 85.117 180.55 0
48.601 21.727 69.121 156.63 -48.928
142.33 9.9702 92.813 176.88 265.76
37.017 18.437 66.427 157.55 -55.229
166.56 11.778 112.6 181.96 251.66
-67.947 -3.7576 89.568 181.32 -89.259
0.74165 -1.5856 48.194 176.97 0
115.41 35.32 101.8 171.44 254.71
87.263 20.065 89.315 167.29 267.14
100.35 33.281 92.941 170.09 0
16.683 5.2956 62.437 175.15 -68.718
38.777 17.873 65.591 164.36 -59.196
84.147 29.556 87.249 164.06 -85.911
-70.271 -16.938 84.051 182.05 -84.956
136.14 32.499 105.6 174.46 253.97
12.586 7.2643 49.638 167.52 -52.986
-24.017 -10.147 35.461 197.35 -67.496
60.243 27.125 77.99 157.53 -61.442
-20.686 -9.3652 27.61 200.63 -59.328
15.635 8.8791 51.352 169.16 -54.164
16.628 12.469 53.88 172.02 -61.311
28.633 10.842 67.719 169.36 -69.841
119.62 17.754 96.21 174.67 0
185.76 -4.0599 115.14 181.39 256.5
-39.484 -12.842 53.534 194.5 -73.649
0.27767 2.5091 41.879 175.95 -60.714
100.53 39.738 95.728 164.12 261.84
-38.001 -17.21 49.95 190.63 -75.687
53.848 5.2435 82.82 179.04 0
2.2773 0.83146 43.843 179.23 -54.811
39.042 10.739 74.943 170.66 -71.303
97.207 41.46 91.974 161.62 267.06
33.459 15.918 68.347 163.91 -59.034
6.2847 4.0019 58.395 175.99 -64.724
44.068 16.615 72.323 163.05 0
22.155 11.813 57.792 169.77 -57.216
190.82 -15.517 119.64 181.6 252.52
246.24 -25.269 103.31 189.74 0
40.114 18.545 69.936 161.39 -58.242
-30.248 -10.229 53.108 185.23 -70.292
20.253 11.354 55.841 170.56 -58.391
4.0095 3.0072 47.119 177.76 -57.029
151.68 12.062 107.49 176.64 256.84
36.686 19.849 58.218 147.08 -39.197
15.21 10.507 55.248 171.4 -55.235
18.279 7.3014 49.635 165.17 -49.622
67.201 15.38 78.994 169.84 -80.063
16.445 5.3056 59.118 169.42 0
22.017 12.857 58.661 161.74 -51.228
-23.869 -11.732 37.463 195.25 0
109.35 7.8921 94.339 177.2 269.22
43.102 21.806 68.697 154.06 -52.268
141.88 8.5701 97.874 174.52 261.75
77.452 6.8644 89.567 178.19 -89.464
-20.243 -5.1271 35.909 197.06 -62.209
-26.493 -11.499 38.984 195.8 0
6.4983 4.5026 52.209 173.64 -54.939
134.53 37.484 108.1 171.34 250.65
-40.164 -17.416 42.956 196.46 -72.132
59.887 23.621 77.705 162.53 0
-40.923 -14.361 62.217 191.09 -79.688
40.582 24.313 63.865 152.41 -48.662
111.18 10.012 94.231 172.81 269.11
50.21 22.19 77.643 166.07 -75.035
36.978 24.553 59.702 147.26 -38.205
-40.497 -6.3612 76.964 187.83 -83.865
-33.774 -4.9119 80.364 186 -84.659
107.45 39.246 100.01 167.77 257.51
233.03 -33.807 122.11 189.43 259.41
31.975 12.241 62.22 166.22 0
12.286 7.2013 50.402 172.13 -52.553
-28.615 -15.694 49.319 190.61 -72.984
-31.52 -4.6281 86.226 182.03 0
-41.094 -13.68 40.958 194.94 -73.54
-27.892 -5.7551 63.725 186.93 -81.267
-12.697 -9.3206 35.255 191.47 -64.051
247.78 -24.922 103.94 187.03 267.24
-14.575 -3.0775 69.045 178.45 0
-3.8365 -0.58929 39.826 183.26 0
-56.189 -17.816 56.271 192.29 -79.168
129.14 22.007 98.197 174.85 258.15
138.3 37.472 106.09 174.47 249.12
-23.566 -13.542 36.172 193.05 -66.181
-16.879 -9.8849 42.871 189.18 -67.037
231.83 -7.3226 93.482 184.12 269.06
82.269 12.562 89.115 171.7 0
-14.904 -8.5506 32.355 189.99 0
8.6737 6.3371 63.072 181.6 -69.707
77.168 35.24 85.29 158.66 -81.294
37.585 7.3706 76.773 174 -76.501
62.915 16.138 81.575 170.36 -83.742
53.578 20.015 77.384 168.05 -75.092
-73.365 -16.982 83.516 190.5 0
57.419 25.049 76.713 160.4 -69.759
44.679 12.948 73.237 170.96 -71.875
137.04 28.639 108.04 172.08 0
-41.581 -11.596 62.148 187.35 -80.136
188.59 2.5766 92.048 181.32 270.45
143.47 5.7943 95.582 177.08 264.09
90.07 21.429 91.474 169.77 0
25.246 15.625 54.244 160.31 -46.171
179.85 0.96087 111.22 179.77 258.13
229.42 -41.714 131.35 188.41 256.91
62.402 27.254 79.905 158.71 0
27.116 14.368 64.959 168.35 -60.862
247.87 -22.27 102.68 185.5 265.99
-8.5612 -10.452 41.091 186.89 0
35.7 16.494 67.473 165.26 0
8.0777 0.98135 75.843 180.94 -83.125
49.846 25.904 74.306 152.66 -53.386
-19.479 -10.098 38.291 195.63 -66.24
28.976 16.84 50.3 156.01 -47.233
-9.6817 -2.3077 49.836 182.48 -66.769
-26.544 -13.189 44.976 193.78 0
-35.884 -18.553 42.326 194.22 -74.552
-14.43 -3.9008 36.175 192.98 -59.386
88.773 26.232 87.642 170.91 0
-8.0468 -4.4691 34.858 188.49 -57.352
62.581 13.69 83.319 175.08 -86.784
30.624 17.035 62.952 163.16 -57.736
109.11 15.084 95.334 174.01 0
37.078 25.678 67.056 151.38 0
107.52 16.257 94.673 171.44 260.33
-16.021 -10.528 47.881 187.42 -69.007
-57.359 -17.84 73.54 190.02 0
216.39 -24.569 118.65 183.76 256.11
96.128 40.598 89.788 160.93 264.44
114 2.3462 93.884 179.5 271.27
33.499 17.697 65.743 164.33 -64.12
-18.47 -11.144 27.654 196.31 -59.573
-24.213 -8.4306 51.258 188.32 -73.008
218.23 -37.323 128.35 187.19 258.22
79.484 29.445 84.522 162.9 -82.846
158.12 14.292 113.41 178.12 254.52
-3.6791 0.15773 58.98 179.63 0
28.149 11.309 53.732 163.95 -46.567
81.715 31.038 87.611 162.92 -87.04
10.785 4.6966 47.469 174.89 -55.855
37.172 16.321 69.968 165.16 -64.644
126.03 12.792 100.34 175.08 260.53
186.53 -1.1551 111.69 180.69 258.55
-46.244 -15.466 54.448 191.01 -77.877
-7.2885 -4.0206 81.297 180.79 -84.909
127.8 31.402 100.71 171.75 0
19.23 5.0613 76.73 176.76 -85.559
2.3687 -0.45306 64.953 174.98 -73.926
123.23 50.509 106.77 169.25 242.14
33.882 15.528 58.557 147.07 0
46.299 19.335 73.289 168.74 -69.872
25.346 14.733 54.561 160.6 -45.126
-13.24 -4.4784 58.524 189.01 -71.618
-30.434 -17.48 54.426 191.11 -74.105
256.82 -29.196 101.79 195.65 264.9
21.899 11.944 56.737 167.33 -59.93
-33.118 -1.2947 81.952 181.54 -87.637
193.29 -11.114 114.91 184 0
-3.3906 -4.3033 56.148 182.87 -67.86
70.848 27.217 77.664 163.16 -68.906
192.49 -5.9588 103.93 181.43 261.03
63.627 18.285 83.634 167.97 -83.4
165.85 13.419 109.63 179.07 255.16
33.328 15.467 56.496 153.13 -45.753
30.659 12.231 69.337 164.96 -70.085
114.57 51.144 102.45 162.36 248.34
-15.169 -9.3562 56.601 182.39 -74.368
93.23 22.856 89.787 171.27 269.43
252.62 -24.589 101 188.39 265.39
43.025 22.502 68.666 159.69 -55.71
-22.585 -12.251 42.813 194.42 -67.797
-48.42 -15.287 55.852 193.31 -79.176
45.9 11.086 74.12 170.37 -73.998
-61.892 -21.414 67.526 189.24 -80.49
95.379 17.119 92.265 172.8 273.52
36.251 15.015 60.525 162.95 -56.052
-34.047 -12.744 37.912 196.11 -74.093
-39.835 -11.144 57.663 190.3 -76.159
1.3928 1.1808 41.276 180.4 -53.702
262.59 -7.3764 90.295 181.84 0
74.557 17.341 86.785 176.08 -87.536
66.581 23.373 80.053 164.02 -75.88
-16.184 -11.05 31.417 193.31 -62.992
147.15 -0.45585 94.884 178.73 0
-51.289 -12.118 73.351 185.63 -87.864
-4.7988 -1.0473 72.314 181.17 0
-78.15 -9.4594 87.95 186.79 -88.618
-18.686 -8.2585 37.743 191.36 -60.648
-20.752 -9.8331 32.566 193.97 -63.251
18.079 8.8509 73.715 174.72 -80.274
88.219 34.001 86.695 164.51 -88.923
69.623 19.205 80.746 167.87 -80.123
66.857 30.08 83.615 160.51 -74.06
29.624 15.362 56.581 155.94 -47.954
8.9845 5.1753 48.015 170.11 -55.322
47.947 27.638 69.53 154.51 -54.522
31.025 16.099 65.121 162.19 0
89.222 38.235 85.716 162.54 0
155.25 3.4539 99.477 179.68 261.69
215.68 -21.299 118.69 187.19 258.62
218.17 -4.866 96.787 181.32 261.76
85.331 8.0063 91.254 179.75 -90.965
6.9655 2.3589 47.666 176.51 0
103.19 14.053 93.958 176.38 0
45.536 26.251 70.608 154.85 -51.063
112.01 56.351 103.83 163.36 244.75
115.34 48.4 99.99 165.11 251.01
231.92 -16.834 106.96 184.9 266.41
60.165 28.546 77.612 155.56 -64.477
204.92 -6.1583 102 182.07 262.54
-33.669 -12.437 61.888 187.59 -81.007
138.31 42.825 108.79 170.49 0
47.854 19.178 75.085 166.8 -69.813
48.349 24.228 71.927 157.01 -57.901
265.1 -18.328 89.616 190.5 0
106.99 49.105 97.285 163.31 251.66
8.5131 2.7709 71.847 178.37 0
101.1 36.657 92.579 162.3 262.59
47.597 12.696 81.62 175.08 0
-43.514 -11.483 61.318 190.57 -80.493
85.979 31.785 87.444 167.55 -86.608
158.03 5.1053 106.3 180.51 264.78
74.963 36.264 82.45 161.25 -75.807
99.703 34.948 95 169.23 264.16
-25.95 -11.872 32.213 198.7 -69.3
70.918 26.595 81.454 157 -75.288
24.011 13.464 62.175 164.55 -52.527
147.83 20.333 105.49 175.57 256.47
74.429 24.636 85.746 169.36 -85.551
158.25 10.158 103.57 177.99 258.58
222.75 -25.91 114.78 185.03 261.02
13.639 10.992 56.958 167.72 0
-58.278 -13.228 76.118 188.83 -82.888
35.138 17.683 59.936 155.73 -45.748
-43.72 -14.47 54.967 193.64 0
-66.867 -21.189 71.685 190.29 -86.115
-3.3453 -0.44922 65.994 182.31 -73.355
231.24 -19.169 106.81 185.02 264.6
64.397 28.926 79.347 158.22 -67.779
-2.1115 -1.1452 69.607 184.47 -75.542
64.071 12.281 82.097 172.32 -86.066
23.613 12.33 63.439 170.3 -63.515
-66.965 -11.662 83.997 184.66 -86.11
259.78 -22.859 101.07 192.7 0
-25.743 -7.1619 46.655 191.34 -71.149
-6.4003 1.398 72.557 181.99 -79.71
42.144 13.596 72.973 170.92 -68.198
13.098 3.0258 59.344 175.98 0
201 -16.785 115.81 184.97 257.59
76.14 32.242 90.532 164.38 -79.968
-10.207 -3.3208 37.612 189.35 0
89.971 34.267 89.849 164.41 -89.435
39.453 8.2558 75.921 175.53 -83.356
31.883 20.19 54.912 143.79 -38.555
125 12.337 95.761 172.66 265.72
199.9 -6.2215 103.96 185.26 262.35
-3.9604 -0.10067 77.866 180.19 -82.807
120.29 14.02 97.078 175.63 263.55
48.057 13.328 73.953 169.4 -76.42
-16.224 -7.6629 50.079 185.21 -75.023
-84.921 -12.994 84.302 184.39 -89.95
43.262 3.2881 87.305 178.99 -87.586
92.234 28.272 88.999 168.43 0
-66.874 -17.456 75.301 190.65 -83.651
258.75 -24.79 94.593 191.52 268.75
267.39 -23.772 92.134 189.8 268.31
11.206 4.5834 50.459 167.6 -52.427
118.94 48.132 97.918 169.35 247.38
224.57 -31.42 121.05 186.29 262.62
41.003 21.128 68.479 158.87 0
-17.396 -5.9528 44.424 189.8 0
-23.998 -10.646 59.804 183.55 0
145.45 20.175 104 178.28 258.69
8.1252 0.72984 78.528 180.03 -82.258
30.577 15.459 63.751 165.56 0
31.706 16.324 61.4 159.74 0
47.32 22.038 73.311 165.73 0
-10.867 -5.4216 35.772 187.75 -63.954
237.96 -17.308 102.51 190.7 266.94
81.516 34.277 86.498 163.02 -83.023
267.34 -23.841 93.858 188.91 269.31
244.61 -31.209 111.75 186.19 263.59
117.56 50.685 103.52 165.89 0
27.829 15.638 52.834 153.19 -44.523
262.83 -25.58 96.85 188.83 271.13
121.96 43.021 106.14 169.6 249.16
61.695 22.566 83.473 166.36 0
-43.222 -12.767 52.878 195.23 -79.204
43.162 10.684 82.972 172.93 -83.791
99.387 16.875 92.255 173.24 268.9
-34.562 -11.916 42.091 188.95 0
25.791 10.768 58.081 159.95 0
252.69 -21.389 100.93 187.17 267.66
60.441 25.218 78.016 161.89 -67.109
-12.814 -2.528 37.341 188.73 -59.568
40.876 17.779 65.798 157.32 -56.337
23.7 6.4197 68.173 173.97 -69.356
120.43 57.575 104.8 163.54 236.71
-26.342 -16.063 26.912 196.56 -65.489
121.31 53.813 109.46 163.17 0
22.266 7.5239 52.437 165.06 -53.592
46.511 21.49 66.567 153.85 0
-26.606 -8.5496 61.032 186.22 -75.543
30.523 9.5472 63.672 168.86 -67.38
226 -18.583 104.09 182.36 262.18
53.808 22.848 73.516 159.75 -54.715
129.03 6.7989 94.313 174.6 264.04
-3.3676 1.5946 51.706 179.28 -67.319
130.53 47.565 101.73 168.58 248.06
18.906 7.5705 54.944 164 -51.541
45.326 15.5 75.977 174.79 -77.024
13.994 3.7547 61.477 175.88 -70.271
112.81 48.654 98.573 160.74 0
39.612 16.746 61.941 161.56 -56.3
234.54 -33.93 122.21 194.77 0
195.58 -2.9649 106.48 180.62 259.53
37.568 15.856 65.052 160 -58.884
5.5023 4.6415 54.187 176.35 -63.576
125.33 46.368 105.68 163.92 249.71
144.83 7.1072 99.053 179.23 266.92
-51.735 -17.183 62.897 193.5 -84.739
34.109 14.965 64.301 160.17 -54.661
73.128 25.488 79.663 165.96 -80.68
-2.5877 2.8107 46.133 180.56 0
15.624 11.294 54.178 165.09 -55.14
126.78 40.544 103.01 167.15 252.68
-43.955 -17.255 47.698 193.17 -81.271
-15.034 -2.9934 65.96 180.46 -79.043
41.867 22.421 66.014 158.07 0
29.309 17.043 58.201 149.22 -35.832
62.874 20.916 79.051 164.11 -77.743
-17.841 -4.6498 64.393 182.94 -75.832
44.792 17.462 70.191 162.81 -57.837
-48.227 -19.028 62.441 193.19 -80.325
107.7 41.765 98.307 162.5 255.61
29.467 10.092 64.509 168.61 -62.244
-8.1851 -3.2394 50.228 184.59 -63.194
245.09 -22.324 105.76 187.93 263.98
-13.744 1.1984 90.47 179.92 -89.232
-8.3334 -7.9817 48.621 186.7 0
36.255 16.381 65.156 165.45 -64.421
247.7 -20.829 97.568 182.85 266.42
80.465 35.355 81.05 158.97 -80.104
161.21 16.191 108.2 176.95 255.62
58.585 14.14 82.084 171.86 -80.903
235.25 -23.166 111.92 187.79 263.58
-19.6 -13.053 25.03 198.95 -62.32
75.196 29.773 86.408 163.23 -84.56
-21.835 -11.931 33.751 195.82 -66.886
64.023 28.325 76.997 161.98 -73.268
51.866 20.058 74.666 164.47 0
-27.557 -10.971 28.984 196.76 0
75.767 23.607 85.382 165.17 -82.129
40.71 15.641 73.624 164.32 -71.162
8.3173 5.5762 45.639 172.48 -53.975
140.44 33.044 109.88 172.88 249.43
112.69 52.237 102.59 163.86 247.7
30.385 10.402 70.964 173.1 0
261.32 -9.0635 92.738 186.39 0
47.708 21.872 59.872 164.78 -57.307
-31.529 -15.842 43.831 198.92 -71.327
18.254 4.2639 69.724 175.49 -70.204
50.959 22.881 74.304 166.58 -60.915
65.563 14.528 83.969 176.19 -84.381
22.911 11.104 61.061 169.52 0
57.799 20.026 80.074 165.78 -73.666
32.948 16.681 58.222 146.61 -42.059
134.71 36.364 105.85 173.75 0
208.65 -12.087 113.03 184.31 0
224.79 -44.627 131.13 189.06 255.87
14.469 5.3032 63.858 175.6 -69.768
262.93 -21.772 90.018 187.31 267.98
39.543 20.439 64.912 155.21 0
-15.133 -1.4379 54.744 187.17 0
126.94 57.362 109.37 167.98 241.22
6.5144 1.9621 75.974 179.08 -78.291
230.95 -35.591 127.09 189.38 259.39
83.57 23.429 85.028 173.73 -87.504
214.08 -16.901 113.64 184.51 262.62
94.25 37.435 90.269 162.39 265.73
211.05 -30.13 122.99 182.83 255.98
-24.279 -9.3038 37.919 195.27 -68.835
-21.872 -5.2635 63.465 185.11 -71.996
137.66 24.091 105 174.06 254.26
55.55 11.616 79.707 170.96 -85.328
59.886 28.617 77.868 160.2 0
26.721 18.479 48.98 154 0
182.12 -3.7472 115.63 179.69 253
110.66 43.815 100.13 161.89 0
95.178 29.588 90.564 166.84 271.74
15.821 6.0221 52.502 166.82 0
110.82 38.396 100.52 166.91 261.15
26.428 9.4871 60.878 169.39 -68.156
215.68 -27.4 116.98 182.16 256.89
196.83 -5.4299 106.16 183.91 259.77
167.19 6.1321 101.23 179.7 261.24
71.992 28.176 85.922 166.5 -82.531
30.322 8.8228 71.452 174.78 -70.83
102.73 35.45 96.852 166.8 0
122.94 35.451 105.98 173 0
39.686 11.12 72.401 169.69 -75.831
94.012 17.039 90.759 172.18 272.39
17.665 3.8559 55.735 173.58 0
242.13 -19.991 98.461 185.56 0
154.17 3.6454 95.227 173.43 264.04
-0.83334 -0.56531 59.782 181.56 -71.595
-7.7476 -2.4231 52.626 184.09 -70.177
-35.74 -10.605 57.654 193.16 -75.932
10.956 7.8017 66.914 176.24 -67.67
119.66 34.501 96.131 172.63 0
48.802 27.413 74.532 152.42 -53.827
67.303 17.145 84.939 169.77 -79.958
131.54 33.064 105.82 170.5 253.94
121.43 31.64 97.36 169.85 258.65
7.7689 3.808 50.067 174.28 -64.032
96.429 26.528 93.479 166.74 265.85
124.64 33.98 107.19 169.79 256.29
28.646 4.2774 80.759 174.17 -83.876
167.94 4.9759 105.01 180.03 0
142.57 31.097 104.78 171.59 0
4.9944 5.3513 43.86 172.74 0
-1.5216 -1.8315 58.065 181.35 -67.501
149.3 18.214 109.01 176.69 254.42
13.297 2.9326 65.33 176.23 0
106.89 19.442 95.82 175.39 0
-55.943 -14.724 76.803 186.73 -82.85
111.92 39.65 100.12 164.69 250.32
56.268 22.081 73.071 160.56 -58.853
-40.038 -14.483 51.832 193.88 -75.346
-36.65 -12.05 57.296 185.8 -79.654
30.673 13.488 69.47 165.47 -69.587
263.61 -19.313 94.08 188.33 269.1
-7.0279 -3.5996 41.647 185.92 -58.965
222.69 -33.356 124.1 190.19 256.67
109.7 44.398 98.23 160.5 252.47
91.813 38.472 89.139 162.9 263.63
266.34 -20.995 90.298 188.66 0
-15.928 -4.9238 49.845 181.8 -70.398
41.257 15.454 70.719 172.46 -71.065
13.195 9.1194 52.403 169.91 0
-43.817 -16.625 45.319 196.88 -74.071
234.71 -4.5983 96.189 180.9 0
-0.9029 -1.679 43.17 183.59 -60.955
-79.151 -18.965 83.585 186.65 -88.096
-4.5677 -4.9211 51.316 182.39 -67.086
73.713 31.635 82.421 161.05 -73.995
-73.021 -4.9865 92.24 184.19 -87.201
34.545 15.189 66.473 166.76 -66.873
15.838 3.6975 68.451 172.53 -73.819
-21.575 -5.8392 57.007 187.37 -75.738
75.096 12.6 84.555 173.83 -88.581
115.47 52.034 104.04 162.59 245.09
-6.8968 -3.7608 39.51 187.63 -59.266
201.16 -15.422 116.9 181.43 256.06
40.596 19.744 61.674 148.03 -36.311
-11.977 -5.2496 57.639 185.64 -70.166
34.922 9.8334 65.917 168.5 -65.514
14.087 5.1561 72.675 176.68 -73.099
-25.302 -17.466 26.103 203.06 -63.102
114.65 50.246 99.66 164.58 246.49
119.01 50.895 101.37 166.42 247.87
17.804 4.6517 76.38 177.99 -79.567
-22.289 -6.6007 59.924 187.53 -76.679
124.6 45.214 106.64 165.34 251.66
27.249 6.2367 67.473 168.51 -63.878
99.722 31.631 93.757 168.78 262.89
34.636 13.545 71.564 170.59 0
266.75 -24.685 94.119 192.94 0
63.713 15.884 83.014 165.65 -80.468
123.85 18.691 94.329 172.61 264.23
-2.9028 -1.3209 36.639 184.24 -59.992
231.04 -39.042 127.75 188.65 257.42
59.753 26.946 79.402 160.72 -69.026
23.317 12.013 52.046 161.02 -46.922
33.488 16.213 59.483 156.26 0
140.73 36.096 113.67 173.39 249.34
-39.104 -11.178 69.181 185.39 -79.472
-24.435 -6.3821 64.536 186.49 -77.557
18.097 11.337 52.7 161.34 -44.562
43.204 16.289 73.084 164.58 -66.939
123.11 26.034 99.483 169.64 257.91
28.259 11.708 58.334 166.51 0
244.22 -27.007 111.8 188.47 261.15
199.93 -12.887 108.12 185.31 0
182.68 -1.4583 99.04 179.24 267.43
12.767 9.4059 45.091 165.84 -51.079
-84.214 -27.338 85.192 193.45 -90.105
-25.036 -7.2004 54.45 189.96 -74.486
-37.807 -15.533 39.194 194.24 -73.437
94.467 27.856 92.697 166.78 266.98
81.967 35.255 83.502 160.86 -84.457
1.265 2.678 73.135 176.49 -79.945
131.85 42.357 107.11 172.99 0
-34.355 -12.738 40.263 192.93 -72.297
52.893 23.722 71.145 155.28 -54.462
114.3 8.0482 91.809 177.54 0
79.052 22.038 84.059 167.3 -88.493
-11.687 -6.0147 33.04 190.9 -58.664
0.10614 1.7022 43.873 177.76 -53.986
222.89 -17.808 105.9 184.21 261.22
26.519 9.8295 67.267 173.03 -70.203
42.841 26.368 69.706 153.07 -47.451
108.73 53.236 98.765 163.65 250.61
58.822 17.118 82.551 173.46 -80.322
78.675 28.419 83.784 162.07 -76.494
210.11 -11.489 101.9 182.86 0
212.62 -18.858 112.93 183.43 260.34
-17.584 -2.8162 68.682 185.89 -76.303
49.934 21.201 73.43 162.58 -64.109
22.542 12.231 56.489 161.56 -47.085
8.3196 4.4742 56.421 176.77 0
48.069 20.407 67.302 160.18 -61.596
96.585 27.331 87.17 170.03 269.68
-55.919 -15.188 77.936 183.81 -85.202
48.182 21.542 74.438 162.24 -63.738
37.077 21.956 61.673 149.57 -40.549
25.354 6.5055 72.406 174.56 -77.043
40.774 21.752 60.497 154.06 0
93.549 15.908 86.629 171.83 -89.008
-25.339 -4.1194 61.695 187.6 -76.858
70.177 20.083 87.286 171.36 0
215.06 -19.708 113.77 179.51 259.17
231.36 -44.102 134.97 191.97 257.67
-20.606 -13.181 54.526 182.51 -77.686
7.6071 4.5677 52.98 174.99 0
22.604 9.9031 55.312 165.94 -56.923
-20.995 -11.863 33.136 190.32 -63.817
16.293 9.3378 54.766 170.35 -60.243
47.506 7.2931 82.818 177.16 -84.668
27.068 10.331 65.049 168.26 -64.898
40.147 17.876 61.733 158.85 -50.588
62.918 32.92 78.19 162.39 -67.007
-16.381 -7.1887 48.268 189.36 0
-47.637 -14.114 67.906 189.45 -82.474
25.321 13.327 61.203 162.74 -55.104
-29.599 -11.106 43.598 190.95 -70.166
20.342 2.9491 62.01 171.62 -69.173
43.739 17.532 64.786 158.54 -52.246
131.18 37.361 106.35 167.84 252.46
182.39 1.6323 98.414 180.66 269.27
239.55 -27.7 112.95 188.06 264.77
48.06 25.304 65.689 154.9 -53.409
24.872 13.618 60.995 162.77 -55.432
9.552 3.1063 73.518 178.42 0
-20.601 -1.2908 74.991 184.45 0
27.31 8.8944 72.618 177.79 -76.74
92.37 20.561 87.527 169.41 270.55
113.49 49.767 99.689 164.2 249.47
-13.143 -4.4009 48.379 184.9 -68.038
56.66 25.619 73.997 159.79 -68.501
123.33 19.091 101.14 175.76 263.34
-43.748 -17.978 51.817 195.53 -78.769
13.105 6.7786 57.99 173.67 -66.871
-69.215 -7.7176 87.926 186.16 0
46.051 22.873 66.52 156 0
194.67 -4.3737 107.3 179.87 266.03
132.95 23.951 102.36 171.21 257.19
42.092 22.363 65.885 152.54 -47.755
31.494 16.615 64.663 160.39 -56.047
117.56 48.785 100.66 164.17 0
15.347 10.424 54.987 169.34 -57.713
85.743 32.093 86.516 161.15 -84.739
20.389 9.4802 53.268 160.55 -47.575
120.84 48.739 100.53 166.87 249.37
33.416 18.604 59.825 147.14 -38.414
-83.853 -19.018 90.407 187.66 -89.363
40.542 12.764 75.154 169.36 0
36.701 25.171 58.575 145.43 -32.41
11.532 0.55467 66.237 174.02 -70.939
79.069 14.466 86.675 175.1 -84.763
184.57 -2.9027 113.75 181.8 0
-8.3893 -5.9059 57.805 182.86 -71.385
-36.902 -7.5859 71.578 183.3 0
57.992 25.248 74.053 159.47 -60.111
94.868 34.116 95.548 163.23 264.57
160.17 10.904 113.46 177.61 254.27
30.792 16.609 55.73 153.48 -45.706
30.534 17.081 53.2 150.87 -40.862
-3.4054 -0.54817 59.147 180.44 -68.067
-7.6549 -6.0902 35.793 191.77 -61.168
92.731 23.87 93.36 168.88 266.83
-10.15 -6.1239 48.499 186.22 -74.413
27.163 6.1139 77.336 179.73 -82.466
143.21 21.491 110.53 174.14 257.68
257.56 -9.1771 93.173 184.15 271.78
-81.803 -26.638 82.575 195.64 0
-19.212 -4.1586 74.131 183.54 0
-33.096 -14.852 41.104 189.89 -73.943
-19.756 -9.6135 38.279 191.92 -64.931
-47.216 -15.777 69.079 192.66 0
64.083 25.593 79.112 161.73 -74.393
72.772 27.697 82.362 162.81 -81.223
184.32 -1.1317 108.17 176.14 258.28
-6.6039 -2.7337 57.625 185.78 -69.449
-22.811 -2.7576 79.691 182.53 -84.635
38.126 14.962 72.327 170.83 0
-7.6172 -4.5018 39.427 182.41 -60.468
46.446 18.146 72.402 167.68 -71.2
18.581 8.7225 53.597 169.52 -57.192
-10.652 -5.9296 40.943 186.85 -63.036
123.88 27.657 104.76 171.5 257.53
3.533 3.9117 51.667 180.24 -63.153
71.467 30.372 81.711 164.17 -78.473
-30.428 -12.833 46.088 189.27 -72.247
146.65 25.977 109.4 177.7 0
92.735 23.127 92.064 170.73 267.6
28.452 17.993 57.816 159.29 -49.815
17.18 7.8204 50.45 160.73 -52.974
252.31 -22.847 96.857 188.59 0
223.48 -20.165 108.46 182.49 259.52
167.35 2.7334 95.575 178.56 264.92
214.87 -20.054 112.12 185.2 257.54
259.09 -21.126 97.424 190.28 265.66
245.23 -31.965 116.2 188.83 265.91
21.306 10.542 51.472 159.45 -49.163
17.731 4.8725 64.733 173.27 0
143.68 20.315 105.91 174.44 257.79
224.07 -38.95 129.75 189.23 0
-60.599 -15.322 69.527 187.04 -83.504
62.948 23.175 74.316 165.27 0
-23.181 -9.4875 42.577 191.95 -70.287
70.433 26.458 83.659 168.14 -82.452
50.287 23.896 71.275 161.37 -57.807
67.538 1.8598 89.7 179.81 -88.033
9.7061 5.7698 72.989 182.86 -80.02
201.04 -7.8665 102.49 183.86 260.21
18.707 0.81434 83.854 179.21 -81.495
-33.592 -10.785 52.303 192.74 -76.719
27.512 10.776 62.174 167.29 0
44.887 17.462 72.991 168.72 -70.591
230.78 -12.37 97.77 185.16 0
87.091 32.991 88.764 159.46 -90.179
-44.329 -13.329 57.732 191.33 -78.93
-56.279 -15.253 74.938 189.3 -83.099
-11.671 -0.24792 54.11 188.15 -71.436
54.671 21.218 74.125 160.04 -68.663
235.4 -32.812 117.87 191.31 264.37
108.68 36.949 95.837 169.86 259.37
85.093 10.557 86.855 176.03 0
60.429 7.1651 84.759 178.76 -87.649
20.104 3.8348 68.084 175.64 -67.377
-14.987 -8.9697 45.893 185.44 -70.7
-42.904 -1.4267 82.109 184.77 -84.909
253.42 -26.939 101.51 186.83 264.38
130.53 25.936 100.5 172.25 0
94.174 22.019 93.728 169.41 0
77.969 33.549 89.493 160.93 -79.904
9.3035 1.8221 82.575 177.65 -85.254
134.27 28.052 107.41 169.96 0
-14.694 -4.2981 53.628 184.76 -70.055
212.67 -23.716 116.28 186.01 262.18
-28.278 -5.7782 53.422 192.8 -73.947
192.34 -1.3276 111.47 183.4 262.09
207.03 -3.1852 98.395 180.33 263.07
40.547 22.379 61.594 152.25 -46.398
147.3 18.8 104.43 175.23 0
6.9242 0.065101 44.943 176.75 -59.98
22.253 2.5337 77.216 177.17 0
111.22 44.284 97.736 164.71 0
17.661 11.48 49.838 162.34 -50.159
-64.981 -16.115 80.988 188.89 -84.715
-46.999 -16.685 58.526 189.47 -80.705
56.451 22.482 75.132 161.58 -73.563
40.928 7.7959 74.931 173.28 -73.656
145.82 22.221 107.17 174.33 254.69
-23.347 -15.062 26.085 197.97 -60.456
-28.991 -5.6422 61.042 187.45 0
147.82 32.57 109.31 174.87 252.78
16.86 6.7093 62.895 172.57 -64.549
-76.107 -19.896 81.523 191.51 -88.326
216.02 -30.48 120.41 190.03 259.32
48.573 18.337 74.166 169.06 -72.99
55.152 29.142 73.532 153.35 -54.46
45.323 23.067 69.293 156.37 0
78.014 25.15 88.299 165.56 -85.054
46.366 21.821 64.554 159.92 -62.425
4.1578 2.8497 43.404 177.84 -54.019
98.992 14.372 90.937 173.59 268.06
68.31 32.604 82.163 160.29 -74.009
-14.463 -9.821 49.599 184.01 -70.347
240.45 -20.132 107.17 188.62 262.54
-20.431 -9.0748 37.01 190.63 -63.874
222.93 -38.343 134.23 191.93 257.69
46.503 21.152 71.547 161.3 -64.794
62.778 25.691 75.829 162.47 0
10.255 2.6059 50.705 173.81 -63.238
-37.212 -13.459 43.297 194.07 -73.843
118.89 25.882 97.538 174.55 264.72
148.29 33.589 107.93 175.88 250.65
-19.109 -7.1225 56.272 184.91 -72.846
26.713 7.92 79.215 176.01 -77.575
-26.486 -11.262 44.169 190.72 -68.997
-1.8301 1.6517 48.522 180.13 -64.766
228.15 -15.133 103.88 181.79 263.93
103.46 43.464 93.507 162.52 258.09
-57.995 -23.355 63.168 194.87 -83.99
29.355 14.421 54.336 161.03 -49.166
45.852 25.062 64.248 152.93 -47.189
231.13 -13.594 101.09 189.46 266.38
194.98 -9.451 116.14 185.43 257.67
-56.048 -14.099 65.929 191.58 -83.057
10.799 4.1763 70.247 177.86 -75.517
45.696 16.008 74.782 171.75 -68.304
247.63 -10.708 98.278 184.53 264.92
-27.05 -14.672 36.458 194.78 -69.578
-19.403 -11.554 32.451 195.09 -63.735
9.3688 1.8449 45.478 171.57 -51.176
-21.477 -8.1362 47.113 187.88 0
45.626 25.291 66.075 156.5 -55.864
36.828 10.209 77.52 170.48 -69.791
16.052 5.6882 52.944 172.64 -49.39
10.748 2.7513 59.865 174.44 -69.077
-74.816 -8.9509 87.234 184.63 -92.558
119.54 23.974 100.37 170.54 265.33
84.952 35.989 86.891 162.23 -84.211
30.006 10.369 66.946 169.76 -67.776
27.159 9.7455 67.871 172.32 -71.438
249.95 -21.545 94.802 182.93 265.75
-27.008 -11.367 41.665 185.87 -70.066
-17.328 -7.4812 36.468 192.53 -61.866
108.75 23.781 92.848 173.64 262.44
183.07 0.66026 112.8 181.69 257.31
66.398 26.287 78.679 162.66 0
157.35 16.897 110.87 178.98 258.72
-21.581 -13 28.585 199.5 -61.114
32.211 12.263 63.804 167.05 -65.236
-1.2471 -5.2356 62.845 178.05 0
26.075 16.62 57.885 153.55 -45.826
128.76 47.363 106.73 166.14 247.3
247.45 -1.8058 93.502 183.81 269.2
-63.975 -16.376 66.696 190.5 0
-8.2326 -1.3946 45.876 186.73 0
-16.98 -6.5702 31.632 197.36 -58.837
17.91 1.9229 78.497 179.83 0
22.065 9.8969 59.7 168.19 -55.877
-22.619 -5.8505 77.04 181.17 -83.35
133.1 42.694 107.52 168.06 246.58
142.4 9.875 98.807 177.4 263.91
100.75 32.373 91.933 171.2 265.21
-35.672 -13.932 34.655 197.15 -70.886
-51.244 -17.042 64.486 190.16 0
151.42 12.313 103.59 175.3 261.7
237.25 -26.819 108.44 187.22 262.63
-19.155 -3.2287 59.078 183.38 -71.207
-8.8417 -4.6404 45.272 184.22 -63.36
19.273 11.565 60.108 168.81 -61.623
23.33 10.608 53.337 164.38 -52.775
185.51 -2.8391 116.3 182.09 254.34
30.17 19.228 51.994 154.25 0
48.507 12.967 72.79 171.99 -75.342
132.64 29.044 104.2 170.76 0
-22.312 -14.967 25.239 200.12 -63.82
-88.771 -11.2 88.757 185.6 -89.427
45.31 22.367 69.867 164.68 -59.242
-5.749 -3.271 60.274 182.53 -76.707
0.38905 2.0563 45.163 179.8 0
19.611 12.058 57.094 171.61 0
108.96 49.626 96.958 164.95 0
-16.782 -2.0156 69.132 184.34 -79.526
91.055 13.728 90.848 170.17 268.88
53.192 26.522 72.562 155.69 -56.948
167.95 1.4336 90.884 178.43 268.85
139.88 22.188 104.58 173.08 0
-39.223 -15.561 46.394 194.27 -74.586
-24.846 -6.9048 57.361 189.01 0
220.58 -36.017 131.79 187.74 0
15.338 8.3743 50.516 161.78 -47.64
55.932 11.259 82.237 170.69 -86.181
62.928 17.955 83.106 166.2 -82.5
28.166 12.583 55.06 160.5 -46.083
58.221 19.292 75.223 163.02 -66.491
-11.411 -2.9238 59.488 181.63 0
-20.091 -8.7466 39.194 192.02 -67.5
4.0085 1.9053 48.402 178.31 -60.605
61.037 18.096 82.444 167.72 -77.504
-80.532 -10.835 89.298 188.2 -88.681
7.1105 -0.15086 66.769 180.13 -76.815
6.2602 1.5163 60.193 175.49 0
39.256 17.296 68.731 164.69 -60.526
110.49 5.1371 92.744 179.3 0
25.76 11 55.648 159.58 -49.781
-40.604 -10.628 72.196 186.95 0
-22.931 -12.244 49.899 189.1 -70.495
26.11 9.5007 66.892 170.93 0
246.3 -9.4314 93.099 181.87 0
126.95 33.603 104 170.48 251.18
57.225 13.83 84.574 174.78 -80.663
41.684 18.692 71.564 163.22 0
80.884 19.665 85.988 175.57 -87.714
-26.793 -9.5336 59.551 186.14 -78.276
-13.99 -7.8328 28.737 194.88 -57.127
43.233 22.465 64.378 157.75 -58.579
38.213 20.238 60.264 152.28 0
80.594 24.093 91.577 167.14 -84.449
115.71 23.496 97.941 170.23 259.41
16.776 1.0343 83.909 180.04 -87.466
-25.474 -6.0395 68.671 184.54 -80.835
-17.431 -10.269 34.745 189.1 -67.103
140.53 19.746 102.45 178.64 258.19
39.516 23.271 61.951 153.26 -45.378
45.875 18.243 71.943 167.54 -67.842
191.08 -8.3262 110.2 180.29 263.37
52.5 19.786 73.282 160.37 -69.99
91.157 27.699 90.118 173.31 273.09
28.892 18.414 56.15 157.31 -44.754
-40.658 -12.972 65.239 187.32 -81.585
60.031 26.658 77.148 159.34 -65.114
-7.0995 -4.186 38.898 183.09 -58.944
-19.106 -8.0684 52.855 187.04 -72.655
-6.1634 -2.8544 44.818 181.4 -67.454
-15.41 -7.9996 49.247 185.46 -67.73
-26.649 -4.1977 73.756 181.81 -79.769
23.588 14.223 53.63 156.46 0
259.88 -11.073 94.166 185.27 0
-16.659 -2.4543 50.813 189.04 0
29.214 7.4028 72.474 175.36 -73.252
-41.434 -0.22079 85.667 179.45 0
27.982 14.263 63.837 165.41 -60.758
42.837 23.765 66.735 160.17 0
9.3776 -0.45613 79.022 176.2 -82.189
-5.0754 -5.7346 40.86 187.22 0
42.17 18.909 73.288 164.32 -68.265
60.578 20.007 83.234 168.85 0
-21.024 -10.966 65.19 186.63 -80.223
-43.738 -17.512 41.238 194.55 -76.394
27.916 15.175 58.257 156.44 0
-21.048 -11.507 31.314 198.22 -62.37
268.36 -18.413 92.073 190.11 269.13
152.32 22.294 109.94 174.72 251.07
-6.5298 0.32153 79.134 180.57 0
-38.087 -8.4924 65.495 187.89 0
265.22 -28.065 90.651 191.52 268.84
250.62 -30.933 112.62 189.25 264.3
-19.095 -8.5945 36.94 193.44 0
119.62 6.417 92.426 177.95 266.68
129.92 40.765 105.6 168.12 0
44.779 25.74 69.086 157.46 0
7.2634 2.604 67.562 177.2 0
-24.876 -9.6796 64.828 187.65 -78.462
40.464 18.137 68.477 162.12 -51.92
16.721 -1.1737 78.538 176.06 -80.7
117.74 35.361 100.99 170.19 257.05
14.182 3.4274 58.7 175.57 -67.995
60.696 15.585 82.712 171.33 -78.896
-49.659 -17.02 60.392 193.66 -82.653
27.943 9.4308 67.885 169.81 -70.027
-29.559 -10.208 39.979 191.39 -68.351
101.47 45.39 95.445 160.99 0
-26.702 -8.7296 67.336 184.73 -80.314
47.325 10.436 75.958 171.17 -75.366
47.79 24.132 71.561 155.53 -61.185
40.108 21.906 60.44 145.76 -41.072
-47.449 -15.176 60.152 194.58 0
-5.3246 -5.1755 48.582 183.71 -64.964
-3.1841 -1.6243 41.387 183.86 0
40.764 15.884 70.731 170.18 -72.385
-48.485 -8.2342 78.491 185.43 -91.163
24.24 15.545 56.407 160.56 -49.784
-29.212 -9.7866 42.376 196.44 -73.612
120.02 36.853 101.84 170.34 259.21
125.61 36.441 101.95 167.33 254.26
-2.5607 -1.6228 38.536 183.39 -54.901
45.299 17.599 76.955 171.01 -69.462
152.34 24.667 112.13 177.31 0
13.529 7.432 58.356 169.87 -57.839
-72.807 -18.879 83.907 189.9 0
-31.48 -14.263 61.106 189.88 -80.957
110.65 53.398 100.64 166.38 245.61
185.58 -7.8401 115.34 180.25 253.14
60.547 31 75.907 156.05 0
43.213 17.252 69.572 157.74 -61.206
154.93 18.779 114.18 180.61 0
61.644 16.675 84.386 167.25 -78.103
169.46 3.8722 96.279 180.18 263.94
50.363 21.816 71.712 159.21 -65.611
121.79 28.139 104.73 170.41 254.46
12.446 2.4259 64.279 175.67 -72.204
9.41 4.2643 56.472 175.13 -63.52
-35.098 -18.3 39.5 197.51 -72.661
23.331 16.882 56.813 161.99 -49.789
-22.549 -10.63 41.318 195.52 -69.079
33.242 17.813 64.965 161.28 -60.948
-69.988 -14.565 82.764 185.39 -87.029
100.79 18.995 92.4 173.81 0
176.5 -0.22709 113.63 178.86 0
62.127 22.12 73.691 162.79 -73.349
41.44 15.568 67.934 161.33 -62.213
104.14 15.326 95.179 173.47 267.28
44.873 23.742 65.875 156.45 -48.189
-79.488 -27.42 84.253 191.85 0
35.35 6.3413 79.58 174.91 -83.381
173.81 -1.1888 113.42 181.2 0
-20.502 -10.944 30.438 195.12 -64.751
17.017 9.0943 47.826 161.23 -49.084
254.74 -7.6179 95.208 183.17 268.6
89.442 32.526 89.183 168.24 0
76.924 27.807 82.34 162.57 -81.873
8.4906 5.6128 48.812 176.06 -53.176
42.871 18.505 65.4 156.68 -53.996
28.921 14.005 62.566 161.24 0
44.997 22.424 69.597 159.78 -61.518
-32.138 -12.14 34.073 194.57 -70.083
4.9153 3.5029 50.66 175.51 -57.951
-29.381 -1.1673 84.048 186.86 -84.779
69.599 2.9259 90.586 180.08 -92.666
-25.971 -9.9467 24.775 203.49 0
35.93 11.078 71.165 167.4 0
97.33 31.913 92.337 167.2 0
8.0878 4.1969 51.57 172.44 -58.335
150.03 28.491 113.87 170.31 250.09
37.719 14.393 77.839 171.97 -78.303
207.51 -7.3237 98.169 184.08 266.62
6.454 2.4523 53.256 177.8 -63.409
-5.045 -3.0887 34.484 189.02 0
238.78 -1.1826 95.195 179.24 0
32.985 17.908 71.38 170 -66.819
161.59 15.367 109.65 177.5 252.85
153.23 11.832 104.14 174.18 260.29
5.0754 0.89315 57.165 176.63 -65.428
0.65651 -0.93326 44.01 172.6 -59.088
-28.184 -12.769 38.342 191.84 -69.971
224.04 -19.258 108.93 188.99 0
34.331 19.045 60.932 153.76 -45.15
131.3 43.587 108.11 165.72 244
77.404 24.981 82.914 165.33 -78.011
244.88 -5.8593 93.753 183.96 272.07
254.01 -19.394 101.82 186.52 264.95
5.1139 3.2194 47.092 177.8 0
-16.157 -5.2252 35.266 193.05 0
52.299 24.446 72.495 158.97 0
-1.912 -3.9525 49.777 185.68 0
-42.749 -15.057 59.278 186.28 0
96.161 28.539 93.073 169.38 266.32
58.365 19.085 75.872 166.73 -75.594
211.01 -22.739 118 183.83 255.05
63.644 19.369 84.137 172.22 -88.002
237.77 -31.395 115.09 186.6 262.96
-18.666 -9.5337 28.167 200.33 -61.881
-64.938 -14.213 75.198 187.36 -81.555
45.072 23.416 68.73 156.27 -58.939
93.58 41.826 90.13 163.65 264.28
-74.838 -11.996 84.92 186.17 0
25.682 5.2252 73.912 173.43 -77.38
10.713 4.864 60.331 177.83 -62.682
150.11 18.975 106.03 176.83 0
87.585 40.014 86.827 160.4 -85.881
38.186 9.2341 77.191 176.82 -83.386
244.52 -31.703 113.95 192.72 264.71
148.19 8.8488 102.15 177.39 263.76
180.36 -3.482 117.88 183.91 0
7.2332 1.266 70.658 178.98 -78.197
-34.754 -18.165 45.064 193.12 -71.256
40.194 18.94 65.155 160.95 -55.808
-17.157 -8.9197 39.834 190.85 -64.565
-16.655 -7.8309 47.757 188.67 0
-55.717 -15.931 60.299 194.06 -82.708
51.292 23.955 75.245 163.47 -65.456
33.417 4.5632 82.713 179.88 -85.623
37.526 20.367 55.458 144.58 -37.027
32.995 13.969 62.101 163.27 -59.923
63.29 25.48 76.536 160.21 -73.272
62.669 27.271 78.846 164.36 -67.63
40.392 11.809 72.11 170.95 -74.719
64.65 19.062 79.699 167.19 -78.753
85.895 10.077 90.635 177.3 -86.498
81.111 23.329 92.68 164.53 -86.788
31.185 16.797 55.893 156.99 -47.033
156.86 11.758 105.22 177.27 256.36
-18.084 -7.9902 33.46 191.05 -65.622
124.98 28.027 102.2 171.74 257.54
39.12 14.558 69.021 166.74 -68.988
-66.419 -19.465 68.644 195.04 -84.542
5.0423 7.2367 48.051 173.22 0
170.08 9.0938 114.39 178.83 255.22
-28.435 -6.7369 78.934 183.14 -85.782
43.405 20.163 68.768 159.05 -61.143
96.067 38.64 88.978 159.98 264.54
86.981 33.098 87.216 160.27 -88.804
5.0418 1.7776 61.833 180.43 0
-23.858 -10.713 34.095 196.35 0
-48.634 -12.118 74.385 185.26 -84.124
29.208 13.214 56.41 158.32 0
-29.955 -12.425 45.029 190.6 -66.875
33.9 13.51 62.745 161.43 -54.184
147.5 25.066 107.84 175.55 254.19
79.172 29.148 78.781 160.57 0
-13.63 -7.2159 33.816 193.23 -63.493
171.85 5.0835 116.05 178.76 249.09
33.356 16.466 54.861 154.28 -46.007
-35.037 -16.904 38.195 196.21 -75.906
-65.508 -16.164 74.74 187.62 0
13.08 3.339 51.193 171.85 -60.126
40.669 23.774 56.023 148.89 -39.832
-13.763 -3.1032 80.677 179.7 -84.136
48.838 23.013 73.222 161.35 -62.553
70.093 31.817 82.276 161.04 0
-24.376 -8.681 33.876 201.03 -67.682
-19.405 -8.3542 43.643 187.82 -64.752
-23.783 -7.2107 63.784 190.52 -79.998
-11.9 -8.3075 62.639 185.41 -73.632
54.599 4.5571 84.127 176.44 -86.986
77.909 24.793 85.124 167.97 0
-63.156 -16.729 75.398 186.69 -84.059
9.4956 5.2252 53.627 172.51 -63.134
75.416 29.518 80.014 162.1 -76.402
48.131 18.256 79.265 168.58 -80.407
-21.298 -10.564 57.163 185.07 0
110.58 36.88 96.546 165.63 260.16
-23.801 -12.669 25.194 199.76 -64.013
79.127 36.12 82.984 164.58 -84.338
27.987 14.727 59.452 162.8 0
82.488 24.9 87.496 168.99 -88.132
-43.958 -6.3734 75.459 186.22 -82.214
94.475 20.73 88.29 170.8 267.02
-2.2562 1.0627 61.946 182.12 -66.819
14.487 9.978 47.354 166.28 -49.139
36.474 9.8035 77.192 175.81 0
-9.0036 -7.7562 37.616 189.79 -56.297
141.91 36.365 108.38 173.32 249.85
-4.984 -1.1101 58.726 182.11 -72.248
45.509 21.749 65.365 152.33 -41.057
60.717 32.003 80.528 160.5 -67.469
5.2322 1.3412 53.707 171 -59.507
-19.356 -11.824 24.389 195.59 -60.375
-63.22 -10.183 86.977 185.32 -89.321
-9.4199 -1.4808 47.52 185.3 -69.416
105.98 40.317 97.996 161.29 0
36.498 19.271 60.224 154.01 -46.929
115.67 50.016 100.59 164.23 249.38
104.26 30.036 94.731 169.14 267.19
181.07 -2.3919 105.32 183.78 257.61
17.067 10.319 48.675 163.96 0
50.979 27.985 72.372 158.54 0
84.208 17.417 89.281 173.71 0
9.9086 4.7818 49.809 170.87 -53.99
215.78 -29.961 120.6 183.46 256.22
217.72 -16.262 109.98 184.98 263.2
-35.758 -17.12 38.165 193.56 -74.435
-59.078 -13.177 78.189 184.43 -84.134
15.585 5.5773 54.938 167.33 -56.483
28.832 13.186 61.931 160.75 -50.204
-77.396 -21.493 79.724 191.27 -86.577
175.41 -1.0125 101.36 181.29 266.02
-68.584 -18.071 73.061 192.6 -83.975
126.56 51.358 106.98 166.67 245.38
119.19 30.894 97.382 171.98 259.34
119.69 36.184 100.77 164.67 0
-31.29 -13.242 49.38 188.37 -75.974
198.41 -11.831 115.33 182.97 257.32
-41.552 -16.24 41.06 195.5 -72.876
18.17 8.8234 56.87 169.56 -60.974
29.786 12.965 58.748 156.43 -48.549
31.791 18.64 62.496 156.7 -48.98
120.42 47.707 102.1 164.04 243.49
146.96 18.133 103.74 176.61 257.93
-49.931 -11.128 79.21 185.51 -83.864
43.059 14.852 75.352 173.09 0
77.952 36.268 86.162 156.28 -82.113
22.662 9.726 54.095 158.27 0
-23.753 -12.057 32.602 197.17 0
-51.681 -16.902 61.277 190.7 -82.709
-8.3999 -2.5391 37.321 183.27 0
78.919 24.759 84.686 167.81 -83.128
-8.0142 -4.9921 69.936 183.21 -80.926
99.2 31.01 94.599 167.23 265.81
-18.628 -10.103 26.23 198.66 0
-30.149 -13.478 40.614 190.75 -76.43
173.26 9.5742 112.19 175.92 0
50.296 24.415 70.307 154.87 -52.699
-3.7607 -5.3908 41.285 183.29 -56
-16.901 -6.2818 32.377 193.18 -63.017
-1.0882 0.16527 46.358 182.49 -62.142
3.6307 0.080246 42.58 178.57 -59.183
105.21 39.291 101.88 168.41 261.8
-26.765 -9.2391 40.157 192.56 -70.328
55.124 15.556 83.946 170.95 -78.929
-16.615 -8.5873 44.937 189.05 -64.431
27.661 8.0174 69.687 169.74 -72.788
224.53 -12.374 94.377 181.37 268.69
102.91 41.722 95.121 164.21 259.18
-5.313 -4.2448 62.522 183.45 -74.578
-47.95 -17.844 59.021 193.2 -85.237
9.4124 0.77351 65.275 180.71 -76.357
56.307 26.13 75.259 158.26 0
-76.292 -23.929 77.577 196.46 -86.644
37.78 19.572 61.028 155.04 -50.765
43.937 22.068 67.044 157.68 -52.363
-38.332 -8.5089 75.302 182.24 -81.827
55.64 11.185 83.256 176.51 -82.284
30.615 10.648 71.211 173.6 -70.186
39.955 11.245 76.246 174.35 -76.618
46.335 25.061 67.543 151.45 -47.111
-7.8946 -3.3012 45.605 185.74 -62.723
173.25 1.5908 108.44 181.79 260.86
-13.154 -0.39396 41.293 185.03 0
153.79 1.1082 95.177 175.22 0
55.511 4.9521 88.549 177.74 -88.649
121.24 25.453 100.31 173.77 258.75
-42.837 -11.85 68.568 189.25 -82.1
31.872 17.03 61.544 144.7 0
-78.271 -16.551 89.058 187.6 -87.976
19.437 12.039 54.007 163.21 -52.264
-72.025 -12.898 82.774 189.25 -91.729
26.378 10.731 61.919 168.13 -62.717
60.709 25.617 80.674 157.92 -75.213
62.541 10.666 84.959 175.03 -88.925
26.037 9.0079 77.651 176.05 -79.187
123.26 56.192 105.42 162.34 240.78
-20.842 -12.603 27.661 194.94 -63.566
52.191 24.762 68.957 155.77 -61.159
-10.893 -0.43197 41.602 182.36 -58.421
173.36 5.7872 106.34 182.94 262.4
79.421 32.069 87.354 158.08 -80.103
82.829 5.5648 89.159 177.73 -89.246
58.498 16.4 77.3 174.8 -76.475
33.267 17.843 66.149 167.62 -66.934
67.736 14.033 84.362 168.44 -86.427
87.438 20.423 94.001 168.77 -88.791
26.148 9.376 57.544 169.19 -60.137
77.656 38.592 84.722 157.78 -78.226
15.886 5.8389 56.407 166.64 -58.076
26.404 8.2776 68.643 168.92 -71.572
90.18 37.31 89.689 163.63 -85.597
86.155 33.441 91.489 164.33 -84.381
115.93 17.103 94.708 170.93 266.02
242.58 -8.6667 90.608 186.48 266.69
116.57 39.213 100.58 168.57 253.48
221.6 -21.016 113.29 182.1 0
221.64 -20.735 116.07 182.36 0
27.268 8.2259 74.894 175.21 -78.071
130.63 43.804 107.99 171.28 247.72
159.01 7.0565 108.63 176.87 263
10.861 3.9886 52.147 173.06 -60.295
13.268 0.98742 64.984 176.43 -72.043
97.773 34.826 93.493 164.81 266.93
9.8254 3.18 66.325 173.57 -71.64
40.195 19.96 72.003 165.65 -69.329
67.004 11.355 86.908 177.86 -86.727
-43.078 -14.115 67.984 189.19 -79.99
-17.879 -1.8769 77.643 180.48 -85.431
-12.736 -6.271 31.472 194.72 -63.846
-30.452 -13.757 31.139 199.29 -67.455
-28.749 -12.493 71.564 186.02 0
114.57 41.65 101.1 163.84 0
-2.5226 -0.82895 41.888 179.33 -57.075
40.281 24.801 65.828 156.53 -54.272
46.274 23.648 66.665 152.2 -44.86
229.71 -41.85 132.04 192.98 258.87
-11.145 -4.0091 48.964 184.41 -68.312
246.56 -31.609 109.63 189.43 270.22
96.811 37.196 97.601 159.82 261.17
217.34 -20.824 116.92 188.15 259.48
84.341 27.793 91.91 167.09 -91.852
13.256 6.3534 68.199 179.83 -75.779
12.296 3.2659 58.493 173.51 -63.572
37.387 17.506 70.035 165.85 0
-43.714 -11.797 55.926 192.36 -81.123
128.02 37.343 103.42 166.97 255.5
54.053 13.954 78.837 174.36 -81.377
34.044 16.804 63.549 163.12 -56.303
23.264 13.82 58.163 160.82 0
121.23 52.74 101.28 166.6 0
109.71 41.647 97.396 164.42 259
66.295 34.38 78.964 154.44 -70.207
27.622 14.454 60.408 163.21 -53.697
106.63 38.241 92.956 162.97 258.44
-22.377 -14.998 25.112 196.94 0
241.79 -24.484 105 188.11 265.42
31.572 17.667 65.432 160.18 0
215.92 -10.254 99.591 186.36 264.83
-20.663 -7.4875 33.765 194.46 0
25.523 10.031 59.228 157.03 -54.001
38.206 18.557 61.942 151.24 -45.467
207.1 -13.363 110.82 183.13 258.67
38.016 8.6559 73.561 177.82 -78.916
-15.476 -1.6246 77.064 181.11 -82.778
-19.077 -12.164 33.074 193.54 -64.738
-20.301 -4.7087 37.219 191.99 -66.022
35.94 19.12 59.07 148.41 -37.855
30.662 11.573 64.714 164.38 0
162.96 8.6078 108.23 179.43 258.31
233.33 -35.118 125.73 191.88 264.21
34.04 16.939 64.365 165.35 -64.192
140.03 13.626 99.337 179.16 261.14
41.641 16.183 72.026 170.58 -70.108
43.32 21.122 63.935 150.65 0
199.11 -17.094 116.44 185 0
234.41 -39.937 122.98 190.11 258.45
-38.756 -11.856 56.355 186.05 -78.963
130.96 27.395 99.729 171.98 255.9
-45.449 -15.729 52.177 196.16 0
204.13 -2.8317 97.353 179.3 269.93
-23.636 -10.06 49.849 187.82 -72.841
137.29 45.4 104.91 171.92 250.36
79.881 32.125 85.112 163.12 -87.734
267.72 -10.028 89.398 185.8 272.24
46.887 20.657 75.104 160.49 -66.478
-30.1 -8.2874 72.404 183.69 0
42.295 17.87 67.285 152.92 -53.32
89.753 21.678 89.349 170.65 -87.179
143.54 4.0553 96.035 181.58 0
76.099 25.417 88.153 166.55 -86.407
183.85 -3.4341 115.28 182.68 251.44
42.24 22.83 65.969 159.67 -52.253
15.884 6.5268 68.246 174.3 -73.895
231.38 -32.212 121.37 185.04 259.83
48.72 23.174 66.703 158.93 0
169.94 4.4761 111.85 178.05 255.9
231.58 -22.598 111.85 187.41 258.55
-22.575 -7.7184 66.365 185.07 -80.966
258.74 -21.687 97.348 185.21 272.07
224.32 -29.715 121.53 188.69 0
-8.6727 -0.83756 63.58 182.56 -75.469
37.48 21.347 65.01 152.46 -45.1
-2.7148 0.21239 41.966 178.71 -57.611
224.05 -13.859 98.42 184.44 260.5
45.331 13.688 77.107 165.86 -72.727
69.012 29.178 81.319 160.55 -77.459
101.41 29.191 91.09 164.9 268
-9.5134 -0.52701 46.967 185.5 -59.551
73.677 26.141 86.538 165.64 -86.045
51.522 26.83 72.29 154.41 -57.992
-16.848 -8.5663 52.975 184.72 -71.103
51.885 22.053 75.579 161.03 -65.992
180.69 -1.8406 111.29 178.14 256.41
-79.828 -17.857 84.825 184.52 -92.343
25.256 10.743 68.176 169.2 -68.796
-13.526 -4.4286 48.271 184.67 0
93.165 28.836 89.81 166.49 266.51
-20.741 -8.9739 31.349 197.13 -64.815
3.8903 2.4445 45.579 179.5 -59.486
-43.861 -9.0023 78.623 185.73 -81.609
29.167 16.189 60.669 159.06 -51.656
39.875 19.583 62.603 151.56 -46.083
-44.897 -17.181 47.621 192.2 -76.779
124.04 44.716 104.51 163.77 250.88
93.732 39.122 90.984 161.59 267.24
31.794 8.9477 63.36 167.14 -61.023
32.447 11.634 73.142 172.55 -75.696
66.624 22.465 85.871 166.11 -77.252
107.45 47.041 98.228 165.12 253.77
-67.636 -13.326 80.312 184.12 -82.744
-6.8532 -6.3671 41.507 183.83 -57.155
-82.848 -14.413 88.383 184.06 -89.838
-32.056 -10.774 48.147 192.89 -73.548
83.838 34.986 88.324 155.61 -82.751
92.987 32.027 90.754 160.74 271.18
260.68 -22.566 96.48 187.06 266.97
262.71 -22.974 92.302 187.93 267.9
149.6 17.793 109.69 176.78 255.5
-47.879 -9.0744 71.965 187.94 -81.187
52.317 25.396 77.536 163.87 -65.485
-2.7325 -1.3706 48.161 185.72 -57.847
49.376 22.497 70.522 159.34 -62.504
-28.813 -13.788 31.748 195.92 -64.52
35.406 15.793 66.25 157.26 0
34.95 18.093 55.718 144.85 -35.541
-2.5034 -1.2563 46.49 182.65 -61.591
-8.6877 -4.3408 69.624 185.16 -77.138
139.04 31.264 105.54 172.34 0
254.07 -29.823 104 191.87 266.88
191.92 -4.2642 107.5 181.97 264.31
-10.598 -1.6795 52.116 182.87 -69.858
-19.85 -13.573 31.519 193.9 -58.088
219.33 -1.4575 95.003 179.34 266.75
147.65 25.234 105.52 174.42 258.61
195.22 -3.7976 102.58 180.17 264.39
112.84 45.933 98.076 164.07 0
9.758 7.4037 47.432 167.65 -54.235
266.65 -23.316 94.504 192.77 268.82
-32.284 -9.52 59.758 193.56 0
-23.023 -8.7123 64.845 186.46 0
120.64 50.13 104.83 165.36 0
132.66 10.228 97.422 174.54 265.49
96.105 14.774 93.938 175.2 269.36
227.37 -31.306 114.11 187.64 0
26.74 11.786 62.113 171.04 -66.412
122.72 32.246 100.02 172.79 258.47
89.006 35.679 91.241 165.01 -89.62
217.68 -43.465 132.99 187.91 256.62
23.865 11.772 58.638 166.77 -58.352
119.9 47.461 104.47 167.19 247.33
-20.061 -10.683 35.33 194.51 -65.286
-23.412 -6.2382 59.31 185.37 -77.998
65.009 32.86 76.471 159.09 -63.152
-23.789 -12.592 46.262 190.77 -71.454
-12.818 -3.6723 66.658 184.49 -77.766
29.279 16.99 60.88 158.53 -52.38
31 15.01 62.184 165.32 -62.309
52.416 25.814 74.146 162.84 -60.16
26.94 16.569 55.297 163.89 -52.199
47.066 24.451 72.062 160.31 -60.292
122.52 42.923 108.35 165.97 252.08
-5.9925 -3.9318 61.85 178.9 -68.28
103.41 34.325 93.975 165.52 0
240.8 -31.975 119.71 192.71 262.85
-31.269 -11.981 51.352 196.94 -74.564
111.03 16.172 95.439 174.61 266.62
168.49 4.8244 109.6 178.41 260.67
113.04 41.515 97.706 167.95 0
229.74 -39.477 127.82 193.87 0
88.223 19.363 88.848 168.58 -85.167
18.557 11.714 54.262 163.27 -51.25
-4.0338 -3.9726 52.473 183.01 -64.413
-7.8235 -2.9234 38.733 182 -59.272
-10.426 -5.6956 45.257 185.48 -65.852
102.71 12.045 91.436 178.21 270.38
-35.336 -19.226 39.738 192.44 -73.734
15.441 9.4602 53.961 166.26 -52.202
6.2179 3.094 52.28 172.11 -59.091
7.3338 0.016562 80.195 181.15 -83.749
112.69 51.41 96.43 163.08 254.73
63.094 21.327 76.561 168.94 -74.57
144.43 8.1622 95.515 177.42 258.08
-2.5816 0.10919 39.108 181.87 -55.733
67.415 25.174 86.333 165.56 -76.921
240.52 -34.406 119.62 190.43 263.14
-63.208 -8.0908 81.548 184.54 0
111.32 30.121 90.737 170.81 259.37
244.58 -11.497 95.17 185.82 0
143.49 6.491 94.247 179.03 267.73
46.322 27.314 67.961 156.89 -61.738
-45.08 -9.4628 80.595 183.52 -86.467
67.498 28.289 78.869 156.12 0
30.708 10.005 69.66 169.69 -70.243
63.266 27.626 77.553 161.33 -67.278
83.96 37.069 88.133 161.43 -84.502
-24.545 -3.0145 83.641 179.29 -83.943
-44.925 -14.99 59.494 189.06 -79.461
23.148 16.94 54.811 156.63 -43.364
-0.74677 2.6501 63.63 179.3 -72.89
65.773 14.639 84.397 173.48 -84.487
-1.9913 -1.0011 52.315 182.16 0
-22.24 -7.7048 58.009 189.77 -72.478
-28.139 -6.5726 72.466 183.53 -79.434
3.7178 -3.8367 54.524 179.42 -65.499
70.835 24.565 79.666 168.33 0
-14.204 -11.797 30.229 194.68 0
54.269 7.0627 84.979 176.6 0
115.29 49.872 99.465 162.52 247.4
135.98 16.893 102.66 176.61 260.37
-60.749 -19.548 60.327 191.2 0
251.57 -24.808 104.59 187.5 0
-23.635 -10.741 35.886 196.58 0
-3.0856 3.3362 54.698 178.91 -66.418
-46.59 -16.455 55.245 189.81 -75.505
-29.554 -13.148 36.012 195.73 -71.845
23.128 8.3629 66.618 173.98 -66.022
119.55 11.287 93.348 177.26 269.23
33.454 4.4667 79.543 177.8 0
117.89 53.739 105.85 170.82 241.23
213.65 -21.778 119 185.45 258.04
21.857 10.141 69.058 171.9 -73.081
34.056 18.925 60.979 158.15 0
-5.3166 -2.41 62.677 180.2 -78.997
36.06 18.693 64.121 156.29 -54.732
88.82 30.185 90.293 164.47 -85.129
-11.372 -7.6593 32.08 189.95 -62.046
24.896 12.813 62.454 165.33 -59.743
43.662 17.142 72.023 167.98 -69.565
102.15 42.954 95.894 163.57 0
6.0852 2.6652 43.462 173.65 -52.603
45.038 28.722 67.236 155.82 -50.69
85.094 33.925 87.129 161.23 -86.374
4.0892 3.2218 54.331 175.53 -61.12
74.447 14.706 86.202 167.72 -86.659
178.04 2.2915 115.87 180.12 252.54
75.42 35.839 79.678 160.35 -78.848
-57.487 -8.4618 86.744 185.13 -87.893
112.22 42.16 99.294 167.09 0
7.1236 -0.43661 71.524 174.95 -76.183
79.666 13.816 87.817 175.65 -89.588
39.298 10.529 79.271 175.39 -80.316
-37.125 -13.444 52.323 188.29 -77.315
43.592 24.843 59.694 147.92 0
93.903 41.756 89.739 162.16 268.22
-20.919 -7.7452 56.087 180.76 0
-24.993 -12.653 45.973 190.26 -72.431
174.33 3.6988 112.83 181.2 252.32
13.955 8.8195 65.415 173.39 -76.15
143.01 17.245 104.63 175.5 0
60.136 18.742 80.794 170.7 0
73.04 23.715 77.411 162.28 -76.993
20.35 7.7822 62.691 174.66 -61.626
194.24 -15.6 114.02 182.08 257.59
-30.081 -7.8478 63.75 187.35 -78.525
207.76 -16.71 115.55 184.5 0
-33.902 -11.824 60.501 188.98 -79.197
20.808 10.647 55.287 162.71 -52.778
35.852 22.557 61.495 152.82 -40.428
-9.2898 -2.1631 77.827 181.43 0
117.06 43.455 101.33 164.76 251.07
111.85 37.299 93.367 165.55 252.62
192.72 -4.1806 104.78 179.91 258.63
33.984 13.674 65.824 165.58 -58.488
-21.225 -8.8473 38.716 192.24 -72.666
253.9 -6.9582 92.459 179.98 269.6
268.43 -9.6785 92.346 185.18 272.83
86.536 0.1093 88.39 178.16 -90.085
139.91 23.334 103.41 174.69 262.03
242.32 -6.8727 96.361 187.05 264.54
21.914 11.514 55.081 158.59 -44.611
-31.754 -8.8657 71.555 184.25 -80.262
28.527 5.0969 85.021 177.87 -89.374
88.905 34.175 90.641 158.17 -87.571
28.465 4.41 72.031 171.52 0
-10.527 0.6675 50.61 181.78 -64.838
-51.321 -18.248 62.421 189.26 0
39.174 17.886 63.604 156.29 -44.417
73.064 20.574 82.865 172.93 0
-75.994 -21.285 71.07 192.92 0
-69.086 -24.017 71.182 192.33 -83.853
-3.0431 -1.273 52.261 180.29 -64.567
-8.6766 -8.2824 41.615 190.19 -61.889
22.136 10.131 60.461 170.71 0
99.611 24.317 89.352 170.49 0
94.551 37.347 97.813 167.09 265.16
16.777 5.2305 77.228 179.96 -79.293
55.086 18.26 78.417 165.44 -80.961
19.346 10.602 51.774 159.36 -48.657
-6.6653 -1.6232 37.772 183.38 -60.587
49.911 22.024 63.493 150.79 -48.497
-0.86247 2.7463 43.671 180.13 -53.902
35.373 18.744 66.264 160.09 -53.417
77.301 27.299 86.863 167.53 -79.533
203.16 -10.1 109.98 181.46 0
-8.7372 2.1621 56.189 182.44 -65.024
80.247 36.992 84.25 162.07 -80.719
-32.931 -13.233 55.621 192.71 -78.513
33.733 14.943 66.792 163.06 -62.209
-53.588 -9.4999 80.415 179.31 -90.999
52.497 28.686 72.132 157.14 -61.521
-8.8314 -2.9181 59.558 183.34 -69.648
110.1 40.04 97.014 163.45 255.86
7.4549 2.4873 48.275 173.32 -54.2
122.44 39.91 103.79 169.54 0
39.744 16.095 65.099 169.26 0
66.314 28.461 73.955 159.79 0
44.117 18.644 68.159 154.07 -49.166
34.386 13.133 68.841 168.15 -63.224
223.63 -36.898 126.8 189.68 259.03
20.48 10.042 45.111 163.9 -51.414
-35.934 -10.119 65.35 186.75 -79.306
-22.795 -11.504 45.613 190.48 -71.052
180.16 1.3109 119.29 177.16 255.98
-1.5138 -4.756 47.786 182.42 0
25.127 14.857 53.774 159.52 0
127.9 21.64 104.92 172.83 260.35
0.46621 1.5922 60.901 178.66 -70.988
84.305 30.092 88.528 163.27 -83.981
-77.606 -16.758 82.51 187.97 -88.066
58.66 21.283 75.284 163.25 -75.03
107.58 35.925 94.442 167.38 261.16
83.267 27.324 84.826 167.12 -89.04
214.47 -9.0509 101.49 181.45 0
127.47 37.224 101.08 168.13 254.93
116.32 42.858 100.66 165.78 252.11
43.217 25.473 59.862 152.13 -44.352
-10.017 -5.5694 38.709 185.85 0
228.58 -29.496 117.42 187.42 264.3
120.96 52.317 103.11 165.29 0
47.172 21.667 70.457 158.13 0
-18.339 -5.0575 71.953 185.53 -80.339
10.831 5.5591 51.101 170.84 0
21.615 9.9946 62.707 171.48 -63.709
26.916 9.2473 62.697 165.07 -52.902
44.395 4.5492 82.395 176.58 -80.994
14.7 5.0251 56.315 172.65 -59.145
44.396 19.616 65.86 152.66 -44.433
-74.17 -15.476 81.181 186.31 -83.278
-8.8684 -3.7797 37.638 184.76 -59.875
113.19 32.768 95.67 173.03 258.76
0.42286 2.2363 49.799 180.4 -63.831
243.11 -31.127 118.02 190.38 264.69
20.041 10.463 57.42 164.62 -50.007
-33.862 -11.881 74.116 187.39 0
258.3 -22.883 96.421 190.72 272.4
169.38 2.7675 102.42 181.25 0
51.34 19.939 77.036 162.73 0
6.4137 3.1785 47.298 171.62 0
-16.282 -7.4826 39.502 188.44 -68.77
118.65 46.821 101.28 168.07 0
-1.3024 -0.53793 45.081 182.61 -66.356
163.75 3.8306 102.17 181.65 262.77
55.487 22.155 77.44 165.49 -77.256
44.354 23.362 64.532 157.76 -60.199
-17.538 -12.149 39.101 189.86 -63.547
15.943 10.779 53.676 167.13 -54.367
-23.885 -10.189 43.148 193.22 -68.138
34.882 19.793 57.378 156.23 -43.584
19.134 11.429 52.336 162.76 -57.119
35.958 15.435 64.274 160.28 -57.796
-19.92 -8.2621 40.475 193.2 -66.547
14.084 6.0146 45.897 165.7 0
15.268 6.2032 53.697 168.54 0
79.059 30.598 85.379 163.7 -82.451
99.442 33.463 93.906 165 267.36
43.266 10.509 81.485 176 -76.389
19.989 9.2489 63.82 172.03 -65.138
-12.227 -6.5987 61.319 181.44 -73.969
246.2 -25.152 106.27 185.91 265.55
154.84 23.843 107.85 178.38 256.74
55.318 29.774 74.501 157.88 -60.671
69.569 23.325 80.029 160.23 -75.952
47.146 22.284 69.097 158.63 -54.98
62.44 27.302 80.703 159.41 -71.801
-2.2611 1.7836 45.938 179.44 -56.768
74.908 32.66 81.255 162.14 -76.714
123.85 36.097 102.1 166.61 257.91
128.1 35.834 105.87 171.37 248.74
124.32 55.527 105.91 164.8 243.34
38.373 13.696 72.537 169.88 -74.665
124.57 50.941 103.49 170.89 247.83
11.783 8.6693 55.444 180.81 -66.29
76.266 31.699 87.382 162.75 -78.478
92.949 30.982 88.236 165.88 270.24
31.719 8.6327 70.887 168.06 -74.827
-21.741 -11.522 39.2 194.05 -65.949
-83.54 -8.2981 88.914 183.8 -90.077
-22.642 -6.2906 66.511 184.2 -81.054
-24.486 -13.493 27.55 198.38 -63.373
218.3 -39.04 129.06 186.43 258.38
159.11 15.662 110.73 175.14 254.54
-36.524 -9.5455 60.357 188.06 -78.674
72.511 31.978 82.544 160.65 -75.04
53.883 20.253 74.499 162.53 0
40.829 16.414 65.468 160.98 -59.759
10.208 3.1085 64.209 178.88 -72.149
52.253 25.693 73.312 158.2 -62.81
30.86 15.212 57.288 156.06 0
12.669 6.1004 55.432 172.73 0
26.414 13.188 57.997 161.66 -50.623
35.948 18.43 64.147 154.93 -48.365
15.752 6.6542 52.69 170.68 -57.412
254.21 -27.04 99.083 188.95 0
35.763 16.474 64.529 165.16 -62.534
-20.428 -7.9542 54.774 185.24 -72.461
-14.068 -6.9228 44.957 185.62 -67.033
12.374 4.3688 55.69 172.44 0
-14.634 -10.173 37.657 190.37 -59.286
89.728 38.075 92.128 161.74 267.82
12.132 2.0497 57.791 174.74 -68.898
127.43 23.412 101.67 174.02 259.66
17.756 10.936 52.365 164.99 -48.734
-29.014 -14.289 33.161 193.6 -67.907
175.65 -0.10164 113.17 175.8 253.43
-55.839 -15.131 71.526 189.43 0
-23.294 -8.0207 52.815 185.84 -75.711
37.742 13.702 73.303 168.83 0
-31.082 -7.9555 67.093 187.76 -84.198
61.305 18.332 79.889 166.48 -80.206
-85.561 -19.368 83.822 193.17 -92.499
-60.644 -13.275 77.252 191.9 -85.829
128.46 49.735 106.86 167.29 249.22
121.75 42.651 102.91 164 247.68
222.52 -18.038 111.88 184.5 259.52
33.645 20.71 60.429 151.81 -43.151
-48.345 -17.174 60.453 191.18 -81.718
259.38 -24.089 98.162 184.86 263.73
-19.507 -8.5335 47.108 187.17 -72.952
15.927 11.088 51.696 166.39 -55.546
179.7 1.4007 115.03 184.52 0
-69.145 -21.769 73.607 194.33 -87.2
-1.1189 -0.0941 42.121 182.64 -58.975
13.827 6.0511 50.924 171.52 -61.48
120.14 39.691 101.29 166.56 0
-26.041 -6.3349 49.741 187.22 -72.321
10.149 2.5521 56.562 176.89 -63.485
-8.0061 -4.8212 38.14 188.99 -55.403
46.148 24.154 63.38 154.32 0
-85.769 -3.3252 86.817 179.39 -87.632
-13.319 -4.9191 61.867 184.12 -75.446
116.05 36.982 98.881 166.63 257.46
151.94 19.895 110.25 175.91 251.12
-9.4272 -10.233 37.844 190.29 0
54.216 28.281 74.304 158.73 -61.881
119.02 43.381 103.21 167.34 249.79
4.1421 3.9491 44.015 174.71 0
212.17 -27.811 120.15 184.98 258.87
72.599 30.027 85.147 160.12 -74.818
1.6033 1.6701 47.155 174.62 -60.957
130.26 42.73 104.9 171.24 0
36.371 18.899 60.792 152.96 0
234.38 -30.305 113.93 187.45 263.59
-26.028 -13.937 29.949 196.21 -62.721
-27.575 -9.4188 51.171 190.04 -75.487
-71.277 -19.613 75.786 193.63 -84.678
193.85 -7.8422 109.82 179.95 255.29
17.148 4.3492 61.673 170.45 -69.561
19.921 10.142 56.949 170.71 -61.951
81.864 36.088 85.062 159.88 -78.413
-45.893 -16.44 55.558 188.21 0
-17.276 -7.4868 38.179 189.86 -65.648
42.872 20.402 69.211 149.65 -46.507
67.256 6.2113 88.13 176.96 -89.581
41.227 21.79 64.703 155.01 -48.404
81.644 32.112 87.158 164.38 0
32.639 18.979 59.009 145.69 -41.879
76.044 20.652 86.923 167.96 -81.127
-16.374 -12.696 35.04 196.02 -61.962
-3.4358 -2.2086 42.856 183.26 -60.321
129.87 55.19 106.37 167.09 246.12
43.451 24.126 65.74 157.29 0
92.844 30.521 91.036 163.43 268.08
52.325 19.054 79.458 168.41 -77.167
23.645 9.4247 56.02 165.61 -50.484
242.81 -31.288 114.82 190.45 267.71
-18.532 -4.8227 65.81 179.84 -77.716
-23.319 -10.801 52.756 191.32 -71.869
-24.059 -13.42 31.301 199.5 0
21.429 6.9087 69.549 174.03 0
-2.261 -1.0367 38.421 182.86 0
-21.958 -6.9441 30.4 196.4 -62.781
118.53 31.891 98.325 170.27 259.24
-53.288 -11.272 76.391 184.18 -86.804
-0.012667 0.42382 69.325 178.05 0
205.59 -3.5541 98.093 181.81 264.48
38.037 12.382 70.488 169.13 -76.364
-5.5914 1.1482 56.164 177.8 0
-52.227 -18.772 54.005 191.92 -78.92
-67.541 -21.983 67.764 194.4 -83.181
56.355 20.217 79.209 167.47 -76.978
219.55 -11.208 106.32 183.02 261.05
8.3879 6.6633 45.752 171.37 -54.31
258.51 -22.505 95.561 189.48 269.92
-3.23 -3.1938 48.055 185.71 0
85.959 17.604 90.594 169.83 -87.416
49.964 12.239 70.05 171.97 -74.368
-29.094 -12.508 36.632 191.28 -71.646
132.92 21.374 102.44 172.24 258.51
31.421 15.839 59.399 163.22 -56.609
67.706 23.894 82.786 162.04 -76.14
-56.779 -16.441 58.352 188.9 -86.48
258.31 -27.473 97.545 190.84 0
52.455 24.932 77.433 166.6 -72.08
127.33 49.095 104.21 171.55 0
106.6 5.143 90.3 179.8 270.74
195.66 -7.4814 112.76 186.53 0
-28.561 -9.8411 45.243 187.87 0
6.7138 4.1935 55.368 175.06 -66.605
166.34 6.2964 108.72 178.81 260.46
111.03 44.515 99.82 158.97 251.48
6.1269 4.8458 49.259 176.9 0
-50.14 -15.546 68.559 195.26 -81.446
223.99 -40.138 130.9 188.17 253.73
-2.9723 0.21932 77.444 180.73 -80.276
126.51 47.576 105.45 171.1 248.16
33.003 17.094 63.191 159.08 -55.202
1.6151 2.6032 44.004 173.89 -55.241
141.1 32.987 104.72 175.52 0
22.946 6.8924 58.665 170.05 -62.53
71.817 25.918 82.515 163.32 -79.764
10.777 5.1 51.689 170.96 -53.902
253.04 -32.302 105.69 194.38 262.44
264.71 -4.9834 90.714 183.19 269.96
169.95 9.239 109.16 176.8 257.35
36.526 14.513 68.416 167.32 -65.033
14.026 4.8649 56.844 176.15 -61.608
114.99 13.276 97.352 177.16 266.06
77.389 28.826 85.925 164.89 0
100.47 17.24 88.922 170.37 269.8
-21.391 -7.9555 59.56 183.21 -75.838
132.16 40.266 107.58 172.29 254.1
17.62 9.941 47.636 163.1 -50.691
109.46 28.418 95.682 171.11 263.16
153.62 8.6954 97.962 177.11 260.28
-52.402 -14.35 56.782 191.86 -78.196
115.52 38.016 99.872 168.05 252.45
9.8411 1.7622 63.156 178.47 -72.986
-85.175 -22.683 88.877 191.2 -90.089
-12.596 -2.7246 71.679 178.38 -75.783
3.3777 3.1086 55.346 179.66 -63.77
152.5 19.739 108.52 177.5 0
34.52 14.316 66.824 166.74 0
-26.218 -7.1697 66.34 180.18 -80.525
3.4573 2.0483 43.276 175.41 -58.2
5.7312 3.116 50.962 182.39 0
-71.541 -14.691 80.684 188.39 -86.015
-20.998 -10.052 48.419 189.2 -71.41
100.04 39.545 92.293 160.52 261.13
93.551 39.708 88.582 160.07 266.07
9.8191 4.8197 60.69 172 0
40.375 23.455 61.205 148.22 -38.966
-16.543 -8.5943 30.456 193.51 -61.919
56.615 28.209 72.393 159.11 -66.562
51.168 27.453 65.66 151.04 -53.437
25.144 10.686 55.236 164.4 0
-26.938 -12 38.518 194.4 -66.589
33.319 18.255 64.911 159.86 0
-18.642 -8.4218 30.225 193.92 -62.563
-25.592 -16.885 30.902 196.66 -65.458
-7.3975 -3.7291 53.027 184.65 -65.352
132.62 24.792 100.49 175.42 257.36
79.916 12.983 87.416 176.69 -90.257
124.68 34.87 104.88 172.2 249.68
84.25 37.973 91.811 159.27 -87.356
-7.5954 -5.8625 39.172 187.84 0
82.242 23.076 86.321 165.92 -83.004
225.24 -12.28 105.04 182.65 0
-18.833 -10.891 29.385 199.71 -61.747
107.9 18.155 96.033 176.17 0
250.94 -27.19 107.39 190.04 0
130.06 46.81 107.07 167.2 245.6
160.72 15.794 114.75 181.31 0
119.99 45.583 103.66 165.78 0
236.15 -23.284 106.58 189.48 262.54
122.72 44.543 105.33 169.91 247.81
-31.367 -7.1358 64.132 187.56 -79.627
32.745 20.168 58.72 152.73 0
-32.985 -9.4635 69.223 184.8 -79.734
162.09 2.6049 95.913 178.95 267.4
5.659 5.6386 46.033 172.74 -55.062
49.118 12.786 76.012 171.35 -80.29
33.179 15.544 60.154 154.8 -49.484
133.18 35.135 103.85 173.09 0
-18.648 -8.3187 50.249 187.52 -72.36
77.712 23.942 82.442 166.65 -80.403
182.55 -2.5239 107.08 177.21 258.23
-11.877 -5.3311 50.57 185.62 -67.266
68.608 34.294 83.041 154.49 0
247.05 -16.516 98.12 190.74 267.32
62.225 27.122 80.618 161.05 -72.732
51.72 20.189 70.435 153.53 0
180.22 -1.1129 113.99 180.27 0
19.508 10.564 50.834 167.4 -53.599
-17.989 -7.0058 48.982 186.77 -70.151
-86.975 -23.424 86.867 192.27 -90.732
4.7743 -1.5031 59.265 178.16 0
69.198 25.368 79.326 164.31 0
-0.22309 -3.2341 41.788 184.15 -60.487
-22.793 -2.5781 79.683 183.62 0
-48.699 -18.136 55.387 189.75 -79.026
22.497 11.706 62.916 171.06 -67.419
199.86 -16.816 122.82 181.93 255.45
98.059 27.332 95.674 171.69 0
66.159 28.007 80.936 162.2 -74.609
174.37 2.554 94.762 181.99 263.82
19.421 12.115 54.433 167.21 -55.023
-37.004 -18.587 42.889 197.39 -74.648
60.324 16.019 81.555 171.89 0
90.468 38.957 90.283 158.45 -86.649
91.827 5.399 87.833 175.17 0
14.319 1.5564 57.643 173.48 -61.826
99.148 39.717 97.81 163.51 261.2
-32.776 -13.49 48.514 193.83 -76.464
110.84 40.633 97.324 160.87 0
38.687 22.849 63.941 153.59 -48.091
85.398 37.755 87.083 161.06 0
104.13 25.014 96.424 168.91 261.98
-50.964 -16.239 69.717 187.97 -81.806
96.599 37.569 91.203 161.51 266.68
60.796 30.22 77.809 158.6 0
48.123 11.071 76.343 170.71 -81.199
-70.203 -19.723 76.335 194.93 -85.659
34.73 10.597 76.357 172.97 0
56.646 16.429 74.194 166.34 -74.94
95.619 38.338 93.109 166.9 269.2
133.4 37.665 108.68 172.09 0
135.88 14.542 98.71 173.61 261.43
25.412 8.3741 68.263 172.92 -71.402
-51.377 -16.759 60.235 190.87 0
106.18 45.5 93.305 162.43 255.02
186.81 -7.9591 116.19 179.98 256.1
12.177 7.1319 48.731 169.11 -50.394
-34.14 -12.148 53.414 192.58 -79.742
-9.0378 3.9696 81.659 182.62 -85.836
-22.72 -11.647 28.718 198.83 -65.864
-23.748 -11.67 38.497 192.92 -65.822
43.158 18.169 74.978 167.05 0
26.289 11.42 54.81 158.08 0
176.84 0.81777 111.95 176.51 255.34
80.439 29.044 88.217 164.36 -84.543
-87.868 -21.827 88.03 189.18 -89.33
105.43 33.131 95.732 166.6 0
48.386 10.49 77.188 173.9 -80.364
165.06 10.953 109.06 180.8 0
-16.075 -4.0481 62.259 181.87 -74.961
-19.47 -6.9928 56.01 186.47 -72.741
49.913 26.041 71.316 156.4 -61.853
46.73 22.928 70.841 165.05 -62.089
-35.662 -16.908 39.415 194.29 -70.322
59.945 28.641 77.049 163.34 -67.452
-14.726 -7.8718 40.005 195.6 0
88.945 30.854 92.08 167.29 -88.049
51.893 24.9 76.453 162.65 -66.43
30.376 15.328 60.978 160.4 -52.826
3.8098 0.026497 54.439 181.28 0
37.09 24.528 59.79 149.92 0
61.546 10.699 84.727 172.37 0
25.623 13.495 62.959 168.01 -63.276
-9.0181 -3.8835 47.666 184.34 -68.791
221.03 -34.698 126.79 191.05 254.48
70.348 31.795 80.731 159.21 -72.137
26.981 18.147 58.357 160.63 -51.443
54.777 25.293 73.432 160.03 -65.183
24.4 9.9508 65.093 168.67 0
-6.872 -2.6944 37.161 182.85 -58.506
119.41 57.114 105.56 164.11 0
-18.155 -5.5079 57.159 183.08 0
11.604 5.3041 68.399 179.67 0
111.43 32.359 97.648 170.25 0
21.293 12.537 55.59 159.33 0
250.96 -25.653 105.92 187.94 266.02
36.33 20.596 59.165 153.33 -45.82
-0.66787 -0.92035 49.404 178.86 -61.522
87.332 35.631 84.499 158.62 0
-16.056 -8.6978 33.324 194.82 -60.192
-53.397 -2.3617 85.115 181.25 -87.452
28.393 14.979 61.004 170.41 -56.908
-11.952 -8.7108 42.971 184.11 -68.524
28.548 4.1779 86.763 176.88 0
269.23 -22.045 92.271 189.71 270.13
148.01 22.915 107.21 174.73 249.74
-16.793 -4.212 69.134 186.23 -78.404
182.57 0.65565 96.963 181.13 264.48
43.423 18.165 71.792 163.75 -66.256
84.769 33.203 86.899 159.55 -85.338
258.94 -24.966 93.372 187.83 267.96
-28.85 -11.146 37.101 196.92 0
107.31 29.693 95.997 168.51 262.65
150.7 16.069 104.83 175.2 262.59
-22.941 -12.19 48.561 188.64 -70.91
150.49 19.076 102.13 175.28 258.32
-23.422 -9.0008 27.628 196.14 -63.098
22.732 10.563 56.511 160.53 -52.056
107.61 19.144 94.652 170.64 266.26
-36.91 -9.9623 76.954 189.03 0
71.471 18.206 85.029 172.26 -81.755
55.594 21.656 78.111 168.37 -76.279
169.67 5.4083 107.73 180.57 257.39
44.75 23.839 66.274 151.55 -47.305
54.066 22.139 76.454 166.87 -72.603
136.08 6.9219 96.248 177.96 265
25.637 8.9637 59.247 161.15 0
50.622 14.015 77.908 173 -79.456
47.761 8.0516 81.974 174.23 0
-11.345 -5.7051 40.151 188 -66.595
101.51 42.3 92.003 161.62 258.54
71.268 30.988 81.794 158.44 0
117.42 45.222 105.22 169.25 250.94
244.91 -11.879 98.059 185.95 266.45
40.49 21.303 57.005 145.22 -41.904
1.0263 -2.1053 66.408 181.89 -76.82
29.892 4.4029 79.864 177.34 0
26.573 7.861 64.968 165.98 -65.589
-14.493 -8.6072 40.421 188.37 0
57.854 13.766 80.012 169.54 0
-21.175 -4.7239 56.255 186.13 0
94.725 39.599 94.556 164.55 268.95
-33.566 -18.143 34.676 196.36 -68.198
-37.216 -8.8078 60.194 190.18 -81.493
108.38 47.739 99.724 163.67 254.58
-14.251 -4.9017 47.279 186.53 -65.571
39.252 10.847 70.135 170.13 0
16.888 5.5173 52.601 166.1 0
28.124 15.848 56.842 155.36 -47.295
8.725 7.5954 61.017 177.92 -69.138
110.5 14.28 96.088 173.01 267.12
4.3712 -0.48932 52.005 178.13 0
226.89 -33.517 122.7 191.27 259.08
22.918 12.963 54.484 162.94 0
83.373 32.729 83.26 162.48 -83.878
193.14 -15.133 117.54 183.99 255.51
20.129 11.992 58.264 169.98 -62.976
108.46 32.641 94.58 168.87 262.78
59.941 23.904 74.611 165.39 -66.272
26.791 13.249 57.335 157.22 -50.679
-55.019 -21.755 67.585 191.58 -81.028
-28.161 -11.753 45.011 192.61 -74.106
33.701 11.79 64.553 160.68 -52.729
24.717 7.9771 71.176 169.33 -72.154
28.344 13.198 60.495 163.56 0
-23.671 -9.7453 42.189 184.99 -69.344
114.78 47.671 99.63 162.76 247.96
143.16 15.312 102.15 175.31 260.98
193.87 -14.677 117.97 183.62 256.39
101.33 29.326 92.096 168.25 266.85
-0.76072 -6.947 61.921 183.37 -73.607
34.3 19.684 57.014 147.86 0
-27.627 -11.24 48.304 191.14 -75.496
-23.488 -15.293 35.69 196.16 -67.468
220.06 -29.964 124.12 185.4 256.64
130.62 32.501 105.22 168.41 255.47
204.95 -13.811 116.28 183.7 260.31
54.396 21.503 78.073 168.36 0
195.11 -7.8694 109.1 180.09 263.06
-7.7522 -0.90426 65.536 181.22 -75.6
126.62 36.78 105.23 173.18 251.19
251.98 -18.617 99.829 187.41 268.52
176.17 3.1012 97.277 180.87 263.93
66.689 21.013 82.495 167.26 -79.882
71.471 25.746 80.23 165.32 -71.493
250.73 -21.674 100.87 189.42 0
22.836 9.1712 70.152 171.43 -71.182
12.018 10.118 47.769 166.3 -51.941
-15.073 -9.5469 40.997 189.42 -64.867
120.87 50.386 108.05 171.16 243.01
28.718 12.897 63.208 166.09 -60.347
180.04 -2.6027 114.66 180.3 258.81
54.573 25.334 71.114 159.32 -58.697
2.2789 1.5071 43.022 180.17 -62.809
12.553 9.4104 50.012 166.88 -51.574
102.33 41.378 93.394 164.64 0
-22.396 -11.164 32.664 195.41 -64.937
3.582 0.47188 52.471 179.54 -63.333
141.26 11.266 101.35 175.81 0
-4.9017 -2.3606 48.606 183.45 -66.762
25.717 7.2107 72.418 176.04 -72.097
-3.5385 -2.8975 49.252 179.58 -65.486
248.44 -16.029 96.127 190.86 0
37.065 18.449 67.709 165.6 -60.093
83.367 30.074 85.732 163.69 -82.296
15.316 7.8327 46.591 171.3 -53.947
5.2116 2.6955 76.026 177.71 -81.746
57.344 19.626 81.163 168.42 -72.714
160.07 6.5119 102.5 179.02 260.9
30.193 14.912 54.875 154.19 -42.66
-20.815 -5.7528 58.959 186.22 0
244.61 -24.075 107.87 187.39 0
13.791 0.43695 57.874 174.77 -65.788
28.595 14.066 52.666 155.55 0
30.958 14.593 56.926 162.59 -51.801
43.456 19.071 62.641 151.65 -46.782
65.576 27.77 79.04 156.75 0
76.461 34.362 85.001 160.36 0
20.069 3.9736 67.456 175.75 -75.101
67.951 28.699 81.809 163.22 -72.578
114.81 49.335 103.96 164.47 246.35
46.392 18.964 66.53 162.8 -64.97
106.31 23.865 98.503 174.55 268.3
-36.291 -12.004 58.056 188.37 -77.981
19.776 4.0035 65.815 175.67 -71.002
16.281 5.8866 48.93 170.72 -54.221
54.956 26.852 74.889 152.62 0
61.097 24.682 77.066 164.21 -69.822
226.4 -41.564 129.49 187.19 254.58
142.6 15.763 101.31 172.52 261.4
111.5 32.696 96.5 169.69 261.08
13.665 6.9151 55.349 172.09 0
-72.762 -22.263 77.345 190.94 -84.025
213.11 -21.393 120.22 184.05 256.25
88.971 37.146 90.45 164.78 -89.161
56.426 27.148 71.507 154.35 -57.458
6.4354 9.4145 45.248 171.8 -53.906
-9.3022 -0.84167 70.23 180.8 -78.768
16.981 7.42 64.894 176.02 -69.359
242.62 -25.712 114.27 191.19 0
2.7642 1.5689 52.413 179.39 0
-11.651 -3.8848 41.307 187.59 -62.059
34.09 18.182 60.521 151.89 -46.816
69.933 21.51 83.422 169.88 0
21.914 7.6331 64.89 174.83 -74.39
-2.3057 -1.3456 54.01 182.11 0
-17.584 -6.8201 53.398 188.56 0
30.773 11.345 67.907 172.73 -71.847
66.777 30.802 82.352 160.74 0
68.396 34.562 80.127 159.24 0
61.47 27.793 76.635 159.98 -67.68
-0.6599 0.79339 56.522 181.77 0
-8.4293 -1.7059 61.813 180.06 -74.274
-14.877 -7.3299 38.702 194.62 -61.975
-1.5973 1.1899 54.02 180.47 -67.533
-42.442 -18.83 47.351 194.51 -79.469
122.59 42.448 101.17 168.03 251.39
10.142 8.8795 57.219 172.67 -61.911
0.61178 -1.2133 49.895 182.28 0
158.03 17.567 110.84 173.77 257.73
55.194 13.498 79.123 172.39 -83.545
45.188 23.591 65.786 157.34 -53.755
-13.947 -2.5994 72.55 180.3 -78.865
180.37 -0.39068 99.183 177.82 262.11
-27.5 -12.963 39.056 188.94 0
12.692 9.4765 45.97 163.35 0
-46.141 -15.542 63.974 189.47 -77.508
-2.9837 0.69583 43.142 179.65 -63.655
106.84 48.068 96.48 159.86 253.39
-26.614 -4.751 72.799 183.84 -80.306
260.82 -14.41 94.128 188.77 269.29
25.997 14.498 56.662 165.51 -52.849
116.46 4.781 91.779 178.06 271.14
22.766 12.818 54.446 165.87 -51.138
60.604 10.607 84.943 174.43 -84.752
5.2691 1.4264 63.099 178.25 0
198.47 -12.961 112.38 183.29 258.38
44.144 15.363 72.672 166.24 0
110.04 47.075 98.22 164.14 253.5
56.451 10.196 84.49 175.46 -85.275
-76.856 -23.046 80.5 190.45 0
162.22 6.1028 100.95 175.87 263.92
50.809 17.216 75.976 170.28 0
104.62 41.565 91.317 162.59 261.45
55.465 27.1 71.841 156.49 -61.736
109.83 36.535 97.748 171.72 257.72
221.38 -21.232 117.11 182.79 262.19
94.713 33.14 90.99 160.54 267.24
48.661 18.905 73.66 161.77 -61.635
-7.4691 -0.34443 69.101 181.07 -80.952
38.361 20.261 67.444 166.39 -59.579
-67.586 -11.983 86.747 182.54 -89.461
135.28 39.822 109.51 169.87 251.67
109.97 21.982 98.577 167.53 265.13
44.558 13.82 78.654 171.97 -71.905
49.562 24.85 74.173 156.94 0
57.695 25.225 76.099 161.26 0
164.16 12.887 114.66 178.87 252.94
142.28 21.315 103.48 177.97 0
87.597 32.859 88.259 169.04 0
246.58 -18.554 100.86 186.41 267.01
30.796 9.0327 75.369 178.26 -80.264
83.202 34.443 87.015 160.92 -83.744
209.89 -7.2669 105.36 180.78 0
39.65 15.139 71.425 168.66 -68.745
30.945 15.679 57.319 154.33 -47.472
-39.494 -9.4932 75.446 183.57 -82.782
13.215 2.6752 68.503 174.12 -72.013
24.842 11.01 57.235 160.97 -54.755
-29.749 -13.903 37.524 199.49 -70.565
35.411 25.544 57.987 143.18 -35.029
55.378 25.92 71.333 159.74 0
-0.79691 1.8358 51.111 177.46 -64.93
41.925 24.261 62.684 151.91 -48.484
117.37 20.88 96.781 171.06 262.19
-21.857 -10.149 31.656 198.29 -68.148
223.58 -25.003 116.71 181.27 0
41.033 20.713 65.922 159.8 -49.013
-9.5224 -10.043 37.435 186.09 -60.35
28.091 16.4 56.72 153.67 -49.476
121.14 8.7629 96.681 176.18 264.35
-31.204 -11.769 43.376 191.89 -75.287
76.502 23.083 85.105 171.11 -86.182
103.85 43.587 94.904 161.45 257.11
119.58 51.075 102.7 171.53 245.29
-35.179 -14.19 41.759 194.34 -70.584
-21.556 -12.51 31.354 200.84 -64.091
39.957 16.271 67.635 165.66 0
264.12 -21.941 93.623 186.24 267.26
59.242 27.185 78.832 156.61 -62.621
94.804 41.492 89.914 161.87 264.58
140.51 -1.0754 95.903 181.09 266.82
49.043 4.2585 85.886 173.91 0
-29.15 -13.528 40.532 194.15 -69.274
-32.358 -11.135 58.016 189.96 -79.195
46.566 17.844 69.185 162.95 0
263.79 -20.994 92.598 188.25 268.71
71.772 30.726 78.922 164.36 -75.429
9.7398 5.1141 65.65 175.27 -67.053
242.06 -19.978 103.65 189.32 267.88
94.778 21.07 88.92 169.44 271.37
44.872 17.63 72.493 162.36 0
135.33 15.664 98.633 175.29 0
39.403 11.716 73.129 175.47 0
87.973 38.409 89.496 160.32 -88.714
-35.244 -11.671 53.667 191.41 0
13.72 2.2301 65.768 175.14 -71.684
-21.236 -12.584 31.678 198.23 -62.673
-23.961 -6.7443 46.199 190.67 -69.395
-82.23 0.12464 91.123 181.79 -91.347
22.839 6.2026 74.235 178.52 -77.602
45.806 24.768 65.296 153.32 0
21.719 10.465 59.613 166.13 0
104.51 21.92 92.299 174.89 267.01
125.18 39.002 103.76 168.91 252.13
17.986 8.148 59.627 168.24 -59.706
-26.968 -17.239 34.154 199.45 -67.705
220.33 -22.261 108.94 186.8 263.29
110.87 35.701 102.14 171.47 258.95
-10.421 -4.5172 54.216 186.18 -68.525
248.31 -26.099 105.99 189.59 266.97
260.57 -25.645 94.001 189.41 270.25
134.44 17.23 101.55 170.43 0
146.39 26.274 113.02 172.8 247.47
258.94 -9.4092 94.934 182.27 267.21
89.925 36.937 90.755 163.84 272.61
115.14 24.159 99.182 171.21 259
125.25 14.821 96.224 178.57 264.66
74.73 21.386 87.343 169.25 0
251.88 -26.982 101.74 192.69 266.56
18.115 10.518 53.259 164.04 -52.247
61.902 26.373 73.097 157.43 -68.134
48.149 13.632 75.836 172.91 -71.803
4.7553 2.2438 72.452 178.12 -80.665
122.29 49.106 104.3 164.37 244.2
85.485 37.661 87.577 161.63 -79.54
27.047 13.167 55.855 152.96 -44.111
202.51 -19.86 119.45 184.31 257
-6.8068 -1.4504 51.504 185.35 -67.406
107.51 48.141 100.87 162.83 252.46
-46.278 -16.718 57.494 193.99 0
121.29 6.1175 90.929 176.08 266.37
-23.998 -7.7145 39.604 189.4 -70.322
37.589 11.619 75.379 172.84 -70.289
141.14 8.2152 100.22 175.77 264.65
151.13 9.0702 95.794 176.74 0
-6.6276 -2.5676 42.417 188.45 -57.252
72.418 35.17 82.209 160.34 -78.057
-2.8909 -0.91937 68.437 181.7 -79.504
62.834 13.264 82.202 169.09 -80.423
-34.492 -12.265 46.48 191.36 -76.024
158.7 22.732 112.18 174.05 0
83.098 34.288 88.113 162.08 0
11.54 6.5748 50.166 168.49 -51.993
-26.019 -9.1209 60.495 187.15 0
145.92 18.744 107.91 175.79 0
222.77 -32.135 124.14 186.36 0
3.9585 5.7487 46.257 176.26 -61.293
105.62 41.26 97.015 165.69 256.5
-68.021 -20.775 72.91 190.99 -84.837
53.316 3.1516 88.231 176.86 -91.101
190.32 -8.1185 112.21 181.96 253.84
122.02 49.636 105.01 168.04 244.77
30.66 19.312 52.143 159.5 -49.15
49.801 20.484 69.359 155.44 -52.564
26.998 5.6531 73.417 175.31 -76.855
84.539 26.35 90.33 168.09 -89.091
-60.15 -15.263 63.777 191.61 0
216.2 -36.736 128.92 188.26 253.45
23.702 6.2463 65.954 168.31 0
47.588 20.691 72.824 159 -63.966
35.989 18.382 62.148 154.23 -50.092
-10.544 -6.5226 39.388 190.48 -61.745
34.092 16.987 67 164.5 -58.934
-38.393 -14.047 52.12 188.62 -72.723
229.3 -6.1075 96.476 180.81 267.5
201.27 -22.004 121.94 184.45 256.35
-10.465 -1.9191 37.35 185.24 -62.514
34.302 14.389 62.05 154.88 -49.775
106.62 6.237 96.18 173.79 0
22.445 6.4425 74.953 178.26 -80.354
77.909 29.459 88.432 161.37 0
227.89 -34.788 122.92 190.52 260.01
19.222 -0.68905 86.029 177.3 -87.057
27.594 11.928 59.096 164.63 -55.688
131.99 40.453 106.75 169.69 250.62
233.35 -32.402 123.19 191.94 260.39
13.865 2.0992 53.628 175.41 -67.586
134.7 51.307 108.85 169.31 241.87
30.139 12.159 65.267 167.87 0
71.773 15.727 85.991 172.15 -86.457
76.295 36.536 84.621 158.56 -77.847
78.758 21.035 86.181 168.39 -87.401
43.3 21.02 58.788 152.99 -44.594
109.57 51.155 98.835 166.77 251.93
82.968 34.81 87.322 160.93 -83.261
92.016 12.691 94.346 175.26 271.57
128.66 31.387 103.43 171.93 253.08
274.46 -12.99 90.575 186.16 267
-4.2198 0.13511 48.111 182.68 -58.667
21.218 12.377 64.455 171.95 -67.661
22.836 11.166 56.375 166.29 -59.176
9.8661 4.1397 62.363 173.84 -69.024
36.542 10.578 75.494 172.98 -76.315
-20.71 -7.8229 31.787 191.17 -60.049
27.511 14.719 55.603 153.74 -40.996
38.289 17.55 61.288 162.44 -58.276
183.9 0.61728 92.113 179.05 267.81
45.239 11.923 82.333 178.61 -82.612
4.1534 6.1315 44.512 174.4 -54.172
-0.077808 0.63518 45.004 179.17 -56.492
24.61 13.276 60.136 166.1 -59.385
89.342 16.311 92.351 172.07 271.88
103.67 47.559 96.321 159.56 257.42
-69.256 -12.283 83.345 184.55 0
141.59 13.018 100.6 179.32 263.1
113.82 50.466 101.63 162.43 249.86
95.257 33.332 94.841 165.03 266.87
177.85 -2.9119 104.63 183.84 0
37.101 17.108 60.873 157.57 -49.979
189.85 -9.153 118.08 182.21 256.86
146.01 17.478 106.35 177.35 256.9
-41.134 -8.9769 63.805 185.74 -79.387
31.268 11.613 72.096 171.21 0
129.51 21.517 97.075 178.46 0
-36.413 -10.406 72.817 182.77 -84.674
221.44 -22.8 111.09 184.63 263.74
-30.784 -17.424 41.163 194.8 0
76.628 32.272 80.504 160.58 -77.965
104.32 21.389 94.969 171.81 268.44
13.121 2.2731 49.621 170.61 0
262.8 -5.3175 85.494 187.36 267.62
198.64 -3.4069 104.46 180.63 0
8.9095 0.59005 49.416 171.48 -62.74
2.8719 1.0823 67.995 178.05 -74.577
177.16 2.8693 109.2 179.27 257.5
101.29 43.915 93.045 161.21 263.46
233.63 -14.826 104.28 185.91 263.71
92.903 37.666 89.017 161.15 265
18.43 4.2068 79.605 180.03 -80.541
60.739 24.284 79.895 164.71 -75.326
43.239 19.154 67.67 163.61 -61.198
53.806 23.769 72.997 155.56 -57.476
48.707 26.096 73.298 156.48 -56.608
-15.943 -8.0459 38.514 190.42 -66.59
99.302 44.718 96.679 163.91 257.51
67.524 22.127 83.152 162.24 -70.929
-5.6425 -0.33101 57.706 177.82 0
60.254 26.481 73.184 161.59 0
148.68 10.592 102.94 177.42 263.39
-32.123 -7.5147 66.243 185.43 -79.892
46.717 17.469 72.61 164.64 -65.118
101.59 37.967 95.333 163.81 261.04
39.954 22.179 60.626 150.43 -43.614
8.0692 0.11431 48.238 176.43 0
110.13 37.793 97.439 164.58 256.3
104.23 37.259 97.045 165.14 0
-12.519 -8.4934 31.96 185.61 -57.817
34.562 18.387 59.504 147.58 -39.2
6.9564 2.3048 64.695 177.81 0
-1.6335 -2.1837 42.548 181.76 -59.699
29.975 14.397 58.579 157.01 0
118.55 41.758 102.15 167.19 257.32
0.067457 0.71535 54.661 184.74 -65.617
31.181 11.015 70.148 173.74 -72.672
45.515 24.669 64.528 150.15 -45.172
119.4 31.183 101.87 168.65 257.85
-61.901 -12.407 77.603 192 -84.514
16.961 9.2096 64.944 173.42 -67.456
45.517 6.8723 82.307 177.97 -85.294
3.0257 6.2438 43.893 174.43 -57.725
8.3931 1.7603 58.051 180.07 0
-14.75 -9.1515 35.209 193.88 -66.282
31.788 18.002 55.271 146.62 -37.449
98.281 25.534 94.104 166.66 265.47
-19.619 -8.0505 39.175 189.61 -67.937
164.99 2.6863 103.56 176.25 0
118.93 54.593 104.1 164.18 240.92
-18.689 -9.1647 29.062 197.13 -59.346
233.8 -16.048 100.88 181.89 264.91
22.761 13.491 56.354 158.49 -46.708
26.961 12.273 67.76 172.05 0
160.15 2.0962 96.828 181.09 268.21
-8.5868 0.56557 44.258 186.39 0
-12.143 -3.455 42.645 189.52 -63.204
90.825 34.25 93.978 164.69 264.88
-37.041 -12.917 51.394 190.53 -74.879
138.22 42.533 107.67 170.59 248.14
32.908 11.439 63.207 163.13 0
109.6 42.826 97.288 159.36 254
26.825 11.202 51.765 156.14 -41.884
35.201 11.124 80.689 175.25 -83.189
14.251 -0.59848 84.841 182.64 0
222.88 -16.365 106.39 184.39 262.3
29.538 15.407 60.667 160.16 -50.992
34.907 17.47 62.063 156.25 0
16.431 4.017 60.944 174.35 -68.204
55.009 24.19 73.859 158.65 -62.764
116.26 44.077 105.89 165.2 0
-0.41227 1.493 52.828 180.59 -67.93
125.95 41.375 105.78 170.34 252.58
61.71 22.404 76.757 162.7 -71.687
188.39 -5.8516 113.25 184.08 258.08
56.013 27.549 71.972 156.17 -61.021
34.053 19.601 56.791 152.89 -44.707
36.283 19.654 60.721 150.03 -40.075
-20.632 -9.581 59.691 183.63 -73.543
206.55 -14.28 113.53 181.44 258.04
47.413 21.804 70.441 161.62 -64.293
-0.35914 -0.3889 51.847 178.21 -63.904
90.821 35.81 93.404 160.46 268.52
2.9292 0.37641 63.759 177.58 -71.969
-51.325 -13.52 76.419 188.68 -84.832
20.316 7.6956 61.818 170.77 -62.277
109.65 48.487 101.62 160.24 256.22
12.162 7.21 66.662 177.41 -72.095
98.726 34.437 91.37 168.2 268.51
-78.893 -20.945 86.865 190.62 -91.939
-32.786 -14.968 43.304 193.69 -75.937
-33.374 -12.427 60.453 187.51 0
-73.656 -19.477 81.233 189.4 -88.315
27.048 4.6237 78.94 178.56 -80.476
13.369 5.8298 50.86 169.84 -56.811
-76.657 -12.027 86.644 185.15 -86.686
-14.63 -8.263 49.979 184.25 -66.693
-10.396 -3.9551 42.294 189.67 0
173.83 2.5637 110.77 179.79 256.52
41.536 20.021 57.714 148.11 -39.281
22.366 11.37 53.708 162.13 -49.835
28.966 15.895 59.716 156.7 -48.236
132.56 51.594 109.36 167.21 244.33
172.3 4.9049 107.66 178.01 257.22
61.042 22.716 79.708 164.43 -70.665
39.366 19.149 64.775 157.98 -54.681
-78.609 -16.311 86.116 190.24 0
204.95 -20.194 116.27 182.32 257.96
-39.96 -19.176 48.448 192.66 -75.317
-29.919 -8.5422 70.605 185.51 -81.348
10.042 5.7865 46.485 174.95 -52.016
11.931 4.6185 60.851 170.45 -67.396
132.21 18.944 97.809 176 256.98
246.29 -12.147 97.811 184.5 266.44
2.8781 0.12425 58.333 177.1 -74.231
22.479 9.5143 56.254 167.11 -58.208
32.475 18.64 52.223 155.27 -43.832
87.77 36.518 90.437 159.54 -87.644
38.021 20.965 55.566 151.21 0
-45.963 -16.794 53.225 191.47 0
-70.671 -23.926 69.517 191.14 -87.221
-21.536 -11.096 33.461 196.04 -66.881
-9.1306 -7.4909 49.421 182.91 -66.196
216.71 -12.847 106.31 184.12 0
-81.355 -18.779 88.052 185.73 -88.698
-5.5474 -1.3671 66.093 180.59 -76.493
164.38 15.412 113.1 173.18 253.27
11.558 1.5795 82.459 180.07 0
2.9141 -2.5619 39.6 186.4 -57.87
-5.9808 0.69191 45.214 183.74 -59.975
-29.437 -10.656 35.847 196.52 -67.907
-7.7892 -5.652 37.34 186.83 -59.746
49.839 26.654 68.371 153.26 -53.992
-41.62 -9.539 68.948 185.57 -78.692
112.15 18.839 91.334 178.59 266.77
37.393 18.353 60.635 160.54 -54.572
175.35 4.1317 112.18 178.39 0
39.543 14.145 73.603 173.12 -73.649
0.76181 0.41626 65.069 180.37 -74.517
66.791 18.285 81.565 167.34 -80.112
60.967 21.769 75.176 164.22 -74.767
-12.795 -3.3509 37.177 189.74 0
124.68 47.465 103.85 168.05 250.62
80.053 25.564 83.795 162.21 -85.905
26.919 14.962 52.939 154.21 -48.551
-7.0084 -3.8147 81.319 181.46 -84.454
11.66 6.4352 59.05 176.86 0
-13.179 -3.2368 65.199 181.61 -74.022
213.83 -9.5539 100.98 182.2 265.15
-75.894 -18.401 80.39 191.74 -88.586
49.712 28.043 74.233 157.39 -59.781
155.68 16.832 113.38 175.56 252.72
122.53 49.732 105.31 169.04 0
82.524 5.0185 92.151 176.71 0
39.71 19.689 67.453 166.74 -65.309
27.79 18.28 53.756 149.49 -43.441
15.464 5.9374 50.355 170.87 -52.97
17.592 13.189 50.554 164.2 -52.228
128.75 32.237 100.6 167.81 256.94
120.48 35.648 101.83 167.46 255.23
-20.667 -6.6593 45.08 191.4 -68.1
40.574 17.795 66.75 156.1 -53.586
-22.725 -9.16 36.144 195.87 -64.175
-21.809 -10.767 25.32 198.6 -58.716
99.251 25.249 96.784 166.17 268.58
206.4 -11.958 112.75 184.39 0
15.518 5.5694 53.655 167.24 -56.107
108.74 37.064 94.804 162.8 263.82
229.51 -35.714 122.87 192.93 0
41.348 20.007 65.428 149.9 -43.667
194.86 -14.331 119.25 182.29 253.83
87.37 34.603 92.413 165.38 -89.587
10.454 3.6148 67.19 174.97 0
18.848 1.0557 83.359 177.87 -86.198
83.182 31.303 86.13 160.69 0
144 19.367 103.34 176.51 260.02
-20.193 -9.5591 35.919 191.64 -59.949
60.866 23.162 77.514 161.52 0
-0.57548 2.5676 44.281 180.47 -55.423
4.6881 4.4425 46.36 175.41 -54.294
13.323 9.8109 54.032 169.47 0
-37.235 -12.989 50.548 188.76 -76.937
-23.735 -6.3327 74.244 184.26 -80.215
117.78 37.083 101.66 164.65 253
71.551 32.408 82.916 157.6 -71.803
227.32 -34 120.54 189.45 257.65
263.91 -22.804 92.092 189.29 269.04
-7.5926 -1.496 47.685 184.15 -62.142
102.03 18.907 90.204 167.44 0
261.43 -19.703 95.15 185.43 269.85
32.569 13.907 65.186 165.85 0
48.123 24.369 64.864 150.48 -45.609
49.84 19.84 73.348 159.57 0
150.77 7.7736 102.3 173.81 0
37.592 21.022 61.693 153.54 -45.974
152.8 20.893 109.01 178.47 250.63
216 -36.863 127.72 185.93 254.97
243.87 -25.005 106.73 189.98 0
-2.8134 3.2003 55.225 178.93 -68.592
6.3029 4.6922 54.288 174.57 -63.622
28.813 16.794 55.094 154.15 -49.768
-12.106 -11.405 32.704 190.53 -61.296
-22.318 -9.3119 38.709 189.93 0
77.015 32.162 89.025 159.46 0
33.521 12.186 62.07 158.13 0
63.648 24.125 76.735 166.01 -78.102
-19.984 -5.3095 72.165 180.29 -78.267
-16.877 -10.016 35.195 188.67 -66.015
-7.0712 -1.0844 67.997 182.26 -82.99
195.47 -11.865 113.28 182.88 256.06
55.121 23.188 73.849 163.99 0
-6.1702 -2.5513 36.723 183.68 -60.52
20.053 8.403 47.578 164.55 -49.945
12.962 -0.38499 79.219 180.17 -81.448
26.948 14.668 62.17 164.35 -54.993
37.694 15.01 71.792 170.95 -74.962
30.57 9.0903 79.45 176.28 0
94.349 34.667 89.788 165.95 0
71.18 25.038 79.064 158.21 -75.546
100.49 41.782 94.115 161.91 0
-1.5316 0.22583 64.329 183.03 -71.005
20.734 3.7695 65.839 170.66 -70.032
78.802 18.754 86.674 168.66 -90.906
248.62 -24.252 104.84 189.78 264.23
235.96 -27.56 112.76 186.42 262.17
19.025 9.0784 52.404 169.32 -53.653
34.312 16.421 62.89 161.01 0
148.14 25.629 111.76 171.45 249.02
-47.146 -22.015 50.842 193.49 -74.048
72.638 29.1 82.613 161.9 0
24.967 11.241 58.231 164.34 0
63.881 26.676 78.363 162.18 -74.134
33.628 17.804 58.333 152 -45.181
21.479 10.14 59.142 166.03 -59.013
-50.454 -9.6911 69.944 189.19 -81.599
69.879 29.227 82.771 163.32 -77.199
20.688 7.8458 56.855 169.74 -59.894
-87.993 -16.459 85.878 190.82 -91.924
35.498 16.264 65.635 162.89 -59.551
-15.383 -7.1032 52.169 184.98 -72.642
59.406 3.6577 90.221 180.67 -91.589
38.635 16.564 61.741 158.21 -49.042
8.8764 3.3428 59.212 176.26 -67.005
33.863 17.997 58.367 159.79 -53.042
121.52 33.706 100.17 168.83 0
41.455 19.117 64.741 153.65 -52.065
36.992 19.858 68.734 161.14 -62.872
8.596 3.6675 62.983 176.23 -69.587
16.8 0.45355 70.621 178.1 -78.714
-76.857 -20.834 80.415 189.35 -88.389
96.431 36.098 93.661 167 265.55
50.348 18.936 68.042 155.34 -60.775
61.137 26.415 78.039 161.46 0
207.7 -22.11 119.2 180.32 258.38
93.962 29.552 92.243 165.75 260.75
-16.438 -4.3039 57.165 185.14 -73.116
-77.272 -18.951 80.243 192.63 -89.577
43.636 16.847 71.472 162.89 -61.176
-14.71 -7.1432 41.88 185.66 -63.607
44.802 7.7618 84.986 176.87 0
-19.791 -6.5917 56.661 188.82 0
-1.4482 0.33001 61.587 176.51 -70.524
205.43 -9.3936 103.66 185.01 0
-31.007 -12.061 47.052 193.85 -69.362
117.1 34.151 99.772 168.39 254.64
84.036 14.081 91.158 170.65 -88.592
218.29 -33.842 130.13 186.12 255.77
17.357 5.3492 62.645 174.38 -67.765
74.208 11.032 89.418 175.93 -90.247
76.25 30.574 83.142 164.48 0
15.142 3.1598 67.838 176.28 -76.773
135.82 32.442 107.61 169.62 253.19
269.33 -22.537 94.388 191.02 269.07
123.18 35.554 102.15 167.69 255.52
12.662 5.7832 54.529 173.97 -62.765
-9.8961 -2.0796 48.023 182.32 -71.063
-13.147 -4.6763 41.403 189.76 0
216.53 -15.766 110.99 182.34 262.39
29.864 14.772 61.079 165.12 -60.113
-19.692 -8.9474 36.4 187.65 -66.919
36.5 13.359 73.025 171.59 -75.552
108.97 37.348 95.036 164.91 261.74
14.71 7.1304 52.037 169.6 -52.104
61.405 17.703 81.104 168.32 -83.883
102.92 33.171 92.794 164.78 264.71
-36.006 -14.579 44.544 192.19 -76.03
42.043 24.953 62.55 150.94 -42.53
163.88 16.443 109.55 175.39 252.85
-0.39688 3.4238 53.984 178.14 -64.394
-35.106 -6.852 84.397 179.39 -82.129
-30.902 -16.085 32.48 193.85 0
195.25 -16.662 121.21 181.73 256.22
6.2894 -0.8979 42.664 175.16 -58.621
22.299 7.1817 65.458 173.55 -67.616
49.509 17.207 71.872 162.89 -58.895
-54.292 -14.556 65.477 190.09 -82.208
-82.342 -15.878 87.296 189.11 -86.71
38.469 19.534 63.756 160.09 0
105.32 47.102 97.456 165.58 0
-23.676 -8.744 55.597 187.36 0
64.964 10.989 85.927 173.51 -85.249
268.51 -17.641 91.186 186.14 269.9
27.374 8.2676 68.488 176.86 0
200.82 -9.3958 108.99 184.53 259.01
89.028 33.705 89.143 166.85 -89.083
-21.756 -5.844 39.502 191.5 -67.073
118.05 40.725 99.776 165.46 253.79
14.803 8.2142 54.341 167.66 -55.541
55.409 3.1011 91.062 181.01 0
26.43 7.5069 65.709 167.26 -58.358
25.424 3.7921 78.914 179.71 -84.38
128.28 48.345 104.9 164.42 244.49
-8.6834 -4.9648 34.649 192.31 -60.231
252.39 -18.162 99.649 186.46 0
-67.628 -22.68 69.291 189.53 -86.085
59.291 25.921 75.075 162.47 -70.731
-9.8017 -4.6754 42.778 181.58 -67.795
107.99 11.925 90.805 175.59 267.03
-91.622 -16.008 90.112 187.04 -93.251
64.854 12.24 78.036 170.64 -79.557
36.927 19.004 62.935 155.17 -57.119
-51.481 -9.3987 81.265 182.77 -86.639
46.234 15.327 70.73 165.58 -68.063
23.422 14.387 60.315 164.83 -58.601
5.2054 1.106 44.709 171.36 -53.278
75.245 27.152 83.699 163.35 -83.957
-13.281 -7.1376 74.076 181.88 -76.736
-19.48 -12.023 33.799 197.04 -64.128
149.59 23.579 107.7 174.79 253.72
-16.923 -10.05 53.207 187.4 -73.389
31.288 16.978 59.621 155.17 0
-20.509 -14.202 28.476 195.08 -65.086
89.985 37.247 92.992 163.76 268.23
6.8666 3.144 68.034 181.38 -68.152
25.37 11.991 57.444 167.56 -54.301
122.05 29.217 101.35 171.12 260.86
77.899 24.394 84.209 166.68 0
44.887 21.077 66.011 156.08 -50.717
-6.573 -4.3428 65.342 183.5 0
14.746 8.2213 50.928 164.72 -54.541
70.789 27.928 78.692 159.74 -79.553
-11.263 -1.4845 41.978 186.69 -57.985
-61.703 -25.493 66.909 193.77 0
14.944 3.0021 82.116 177.25 -80.213
98.457 10.672 91.852 174.41 271.05
39.971 23.205 62.75 150.96 -51.207
50.429 17.001 80.309 165.42 -69.658
58.796 18.208 77.798 167.88 -78.167
-10.657 -9.1493 40.689 188.64 -64.628
53.198 22.383 73.352 166.46 -65.113
192.37 -12.002 122.93 181.34 255.85
-54.646 -8.8158 76.131 184.49 -81.903
21.072 7.5806 58.123 171.72 -65.978
252.82 -24.876 105.58 185.22 265.92
31.084 18.161 62.779 155.72 -46.724
-15.807 -11.057 32.12 192.66 -61.02
118.37 33.516 101.42 166.68 0
31.18 19.317 56.259 147.12 0
32.061 14.45 62.583 154.15 -47.331
73.08 32.581 81.824 157.8 0
-0.47753 -0.63434 85.542 179.22 -87.847
-23.079 -7.183 35.255 194.29 0
100.62 6.7438 87.701 176.02 268.06
-19.16 -8.2767 47.753 188.2 -73.923
-31.343 2.0349 84.338 180.13 -85.192
-27.093 -14.395 47.14 196.54 -72.509
-31.533 -13.707 41.57 197.19 -69.03
17.134 6.4638 60.483 170.12 -70.429
46.918 23.924 72.343 161.31 -60.284
18.745 7.2572 49.998 165.73 -52.276
-6.4092 -2.8866 77.126 177.36 -83.672
39.777 20.718 62.558 155.3 -53.797
-23.971 -9.488 37.155 189.73 -68.903
48.889 14.988 77.994 169.12 -81.292
199.16 -17.74 120.15 182.52 258.31
102.55 43.276 92.569 164.03 0
3.4051 -0.92212 50.976 180.63 0
-24.32 -7.6624 35.918 192.13 -64.671
-76.148 -22.279 77.42 193.38 -85.996
92.714 13.338 91.244 172.46 274.77
37.297 21.082 62.531 155.26 -49.456
218.23 -4.476 103.64 181.53 0
228.31 -25.344 111.43 188.89 0
-14.028 -6.1519 43.12 186.04 -60.087
15.514 9.282 58.564 170.34 -60.236
-86.044 -9.6937 89.538 186.31 -90.975
-2.803 0.17109 46.058 179.89 -61.507
159.92 5.8027 98.836 176.73 259.3
104.79 41.913 98.195 164 259.71
-3.201 -5.8341 41.027 184.1 -57.214
205.18 -3.1259 100.21 183.85 0
120.95 9.173 93.626 178.88 267.68
123.8 52.31 104.53 168.73 242.76
23.929 8.5864 71.328 172.84 -73.791
249.28 -24.357 105.73 191.16 262.48
228.58 -10.856 99.443 180.22 265.68
-24.27 -6.6124 56.296 184.89 -77.274
157.58 15.824 103.57 178.37 0
44.628 21.039 67.766 152.76 -52.871
-20.264 -12.396 31.482 191.75 -61.74
218.23 -26.908 117.14 186.52 0
102.19 23.422 91.736 170.63 0
-3.2131 -6.0883 35.002 180.61 0
-12.796 -4.164 60.188 180.2 -73.438
125.08 49.289 104.88 165.04 247.39
59.251 21.513 83.353 168.53 -79.21
11.16 5.3491 65.388 173 -71.671
-13.936 -8.9175 32.464 195.86 -61.2
3.1747 -2.2985 44.21 175.04 -56.201
-78.518 -27.466 81.43 190.42 -86.517
-18.277 -6.5055 34.282 193.02 0
3.6719 1.0814 43.494 176.48 -54.108
106.51 35.437 90.713 165.96 267.66
-20.396 -9.2754 37.26 191.15 -66.135
9.0096 2.8495 49.782 172.22 -57.014
26.236 14.793 54.167 155.54 -45.216
27.467 17.844 61.132 157.68 0
32.058 7.7185 76.976 177.06 0
153.64 12.133 103.28 174.48 259.84
30.646 12.326 63.255 169.46 -66.088
-7.6896 -4.3049 37.058 186.04 0
-16.537 -8.2752 43.519 190.94 -66.941
51.81 25.584 68.548 149.93 -50.627
-32.151 -12.706 40.392 192.65 -72.843
1.3295 -0.83076 50.121 180.98 -61.135
-72.475 -9.4411 89.572 180.52 -87.276
-26.377 -13.375 36.317 196.9 -71.092
90.907 33.128 89.656 166.05 268.2
112.17 8.4365 91.298 176.36 0
12.44 5.8675 48.733 162.07 0
265.87 -17.33 91.657 188.61 269.29
-9.8172 -5.0052 40.625 182.47 -59.293
221.26 -41.244 135.55 187.5 255.56
247.76 -27.675 108.04 190.56 261.57
241.07 -36.891 115.76 186.12 265.63
-26.453 -11.511 23.281 198.53 -60.501
50.203 20.045 77.085 166.28 -78.35
25.127 8.4611 61.098 165.35 -60.724
11.364 6.6478 52.075 173.94 0
33.893 18.374 59.884 155.01 -54.049
13.99 9.7354 48.423 166.74 -51.473
103.94 42.369 93.664 162.92 0
47.797 23.815 70.351 155.21 -51.017
172 12.68 109.71 177.51 255.57
266.69 -23.188 92.421 192.06 268.38
-44.835 -17.042 47.981 192.53 -75.891
5.2672 3.8442 60.889 174.42 -67.019
16.95 5.302 63.577 176.33 -71.201
39.754 4.7275 85.098 173.95 -86.438
28.218 14.859 62.136 163.28 -59.203
-10.292 -8.279 43.096 187.48 -64.525
164 10.618 106.86 179.62 0
244.4 -16.563 98.493 184.66 268.68
-19.51 -8.9358 31.599 198.34 -59.818
36.641 16.237 64.493 157.42 -53.459
8.8105 2.3379 69.191 177.61 -74.798
-28.761 -12.163 37.31 192.64 -72.044
115.33 22.213 94.572 176.67 266.64
2.836 1.8257 65.422 173.05 -74.83
122.67 20.206 97.488 172.49 262.79
24.503 15.167 54.639 160.76 -48.745
-12.124 -5.3797 59.065 187.15 -75.127
56.417 27.837 75.718 160.45 -61.683
206.51 -10.991 116.38 186.03 259.08
8.9664 3.751 49.67 175.25 -64.361
81.193 37.155 87.345 156.14 -87.603
38.674 21.293 66.579 153.88 -53.793
66.393 27.811 78.334 168.8 -79.494
-27.16 -11.512 55.294 185.13 -73.816
64.635 26.306 77.114 164.67 -76.339
199.92 -15.296 118.47 181.8 256.04
-33.888 -17.962 48.392 192.3 -73.278
70.791 31.134 81.262 161.39 -72.632
110.5 39.787 96.894 164.93 258.41
260.09 -26.389 101.49 189.74 0
9.8108 1.5508 75.05 182.3 -86.38
-52.848 -18.884 58.401 192.51 -78.961
-17.247 -2.45 71.912 181.07 -78.53
-9.7068 -6.0371 42.605 185.37 -63.207
241.21 -33.187 115.87 191.9 0
3.5578 4.5789 45.423 177.46 0
123.65 55.087 104.63 163.39 245.39
186.79 -1.5792 95.175 178.28 266.55
201.77 -9.4104 110.55 182.55 261.9
-63.091 -19.662 66.265 189.51 -84.182
123.87 50.045 108.78 164.23 242.82
259.59 -23.696 95.252 188.84 273.03
-9.58 -5.6569 37.559 189.49 0
7.1717 3.2627 71.994 177.21 -77.881
215.05 -4.0542 97.417 178.65 267.7
42.372 23.411 62.776 148.29 -48.331
112.87 3.0485 87.638 179.17 268.97
136.95 44.713 106.15 169.63 249.91
165.01 6.6419 105.05 177.58 259.38
-22.19 -10.572 42.818 188.2 -70.249
259.53 -28.393 96.278 187.45 263.65
230.73 -20.443 109.85 188.7 264.02
14.268 3.1294 64.907 177.18 -73.485
45.12 17.98 69.372 161.16 0
-1.5682 0.53692 57.274 179.99 0
99.162 41.844 90.979 162.9 0
2.6528 -1.2626 57.638 179.91 -72.532
6.1656 5.0054 64.721 175.34 0
71.123 12.435 83.042 169.46 -87.298
67.196 32.748 79.528 160.15 -69.043
5.2949 -1.5609 71.2 180.86 -75.617
192.42 -7.6598 117.32 180.49 0
42.838 23.877 66.016 148.84 -47.967
30.264 11.91 69.38 173.3 -72.998
58.468 22.208 78.749 162.82 -71.488
-7.9193 -0.53649 38.724 183.03 -60.697
62.626 30.398 82.353 164.2 -79.022
56.89 25.027 76.033 163.91 0
17.161 15.166 59.646 165.36 -52.608
-47.512 -7.6092 80.864 185.28 0
38.236 15.072 60.347 158.69 -58.163
118.81 22.116 94.89 169.94 262.47
-0.91034 -1.7173 64.204 179.96 -75.191
63.085 13.733 84.272 168.14 -79.105
20.931 12.223 63.81 175.99 -69.41
72.303 30.663 84.037 159.47 0
1.6458 1.0079 51.288 180.94 -66.175
228.8 -13.576 102.7 187.13 0
205.54 -6.4626 99.996 180.74 265.36
44.332 27.417 66.906 153.92 0
-11.757 -3.5913 53.595 184.6 -70.247
65.064 25.819 77.957 165.65 0
-18.848 -8.8649 44.473 190.32 -67.623
51.191 22.418 73.712 164.96 -63.28
-24.217 -8.2155 72.348 182.55 0
-25.663 -12.328 29.937 198.83 -66.425
177.05 1.4346 97.945 179.29 264.72
52.916 22.628 72.247 159.06 -57.371
18.788 9.5284 60.397 174.34 0
195.71 -12.55 119.18 182.06 259.22
-32.449 -12.218 31.788 195.26 -67.826
45.698 26.539 68.432 154.59 0
104.39 33.753 93.043 167.68 258.64
131.06 38.285 104.21 171.26 0
-61.748 -19.68 63.178 194.01 -84.525
119.31 38.099 102.06 167.47 255.11
29.98 5.9857 62.296 168.62 -61.273
47.26 22.999 71.656 158.42 0
79.354 31.353 85.416 162.24 0
33.67 14.02 68.485 158.62 -58.921
3.6508 0.94913 41.847 177.45 -53.229
117.25 57.253 101.91 165.04 242.76
8.5576 -0.75481 68.297 177.16 -74.683
41.038 7.0714 80.666 174.74 -81.354
88.774 33.564 88.703 169.31 -90.318
119.52 37.144 100.21 166.97 252.78
75.472 28.042 81.409 159.94 -78.056
68.853 22.357 83.67 172.01 -81.422
16.145 10.114 55.274 168.92 -59.517
-83.817 -21.146 84.296 192.39 -85.439
126.37 28.395 106.48 170.03 249.56
16.368 7.3328 57.203 174.24 -65.426
77.524 27.87 84.485 166.15 -81.877
191.77 0.38173 99.709 177.94 0
42.615 17.477 65.038 160.66 0
65.4 8.9397 87.414 176.89 -87.98
183.32 -2.4101 111.31 182.32 256.83
39.906 9.8524 76.927 169.99 -78.415
23.895 12.469 58.339 164.97 -55.544
39.298 12.381 80.111 174.62 -80.132
40.765 9.8118 78.42 175.1 -77.283
170.48 3.3624 104.96 180.47 0
-78.601 -12.668 81.91 180.9 -89.541
115.16 49.094 102.05 163.18 0
-2.1422 -3.9582 75.12 181.97 -79.019
53.567 22.174 77.245 163.37 -71.644
95.394 16.956 91.255 170.98 265.38
17.558 13.493 47.671 167.11 0
27.141 10.3 68.76 174.08 -67.86
88.527 19.32 89.338 172.13 272.75
245.09 -22.759 98.981 187.37 265.27
48.187 19.828 64.126 155.7 0
-32.256 -5.7636 73.51 183.6 0
38.279 12.889 73.517 168.95 -69.259
-55.91 -16.926 70.925 188.27 -81.476
0.33667 -1.9443 49.207 178.21 -61.181
124.05 31.674 98.483 167.8 259.48
44.229 14.686 74.059 168.08 -76.789
38.843 15.843 60.745 160.98 -54.787
5.3092 3.6545 74.245 180.19 -77.414
95.834 33.355 86.587 166.05 266
4.7594 5.2632 45.006 174.04 0
133.82 38.467 106.25 169.85 248.51
-13.012 -7.2658 59.013 185.43 -72.306
14.04 4.6871 54.582 168.18 -60.304
50.996 16.111 74.806 164.49 -77.134
-39.491 -14.58 57.562 189.19 -75.681
-55.411 -19.767 63.087 191.88 -82.519
32.801 13.081 68.858 164.16 -58.713
11.764 5.427 64.776 173.42 0
172.55 0.55404 112.12 179.71 257.03
231.57 -10.2 97.719 185.25 261.03
246.19 -24.516 106.27 186.71 263.43
150.54 19.932 108.11 179.59 0
-13.379 -5.8764 46.781 184.72 -67.163
6.8643 4.2491 53.703 173.43 -60.995
-48.957 -17.314 60.383 193.03 -79.853
22.291 14.114 61.401 167.85 -52.484
135.16 45.624 107.99 169.81 248.48
67.61 32.857 77.204 162.55 -71.767
-36.034 -14.479 46.802 194.57 0
69.656 23.363 81.055 166.84 0
32.166 21.819 62.167 161.14 -52.548
37.762 10.81 73.504 170.66 -74.952
112.12 37.917 96.469 163.48 259.44
-21.543 -8.7902 44.152 190.45 -69.967
97.206 42.232 95.62 158.54 263.26
-53.254 -14.581 71.541 187.36 -85.118
4.11 2.2489 41.374 177.42 0
62.792 26.473 76.814 161.89 0
89.674 5.6256 88.915 176.32 -92.241
69.307 29.189 81.125 161.41 -75.102
66.572 24.071 84.61 173.11 -83.65
78.44 31.572 85.035 159.98 -80.55
35.265 11.378 74.112 172.86 -73.393
48.818 26.783 68.533 156.33 0
91.971 31.044 90.349 162.18 265.08
29.416 2.6783 84.86 176.19 -89.257
18.274 6.9827 58.309 169.79 -63.272
-15.712 -7.505 49.201 189.5 -70.434
33.025 9.5818 75.862 176.07 -76.621
12.32 7.6095 49.792 169.84 -53.052
2.0959 -1.2395 51.539 179.44 -65.877
-74.218 -23.317 81.159 192.99 -89.975
-5.6254 -4.9511 61.561 184.26 0
92.017 37.347 88.711 158.83 -90.823
72.103 34.972 87.338 158.3 0
51.562 23.524 66.128 157.89 -54.953
30.484 16.95 58.017 156.83 -48.233
116.27 35.182 100.17 171.14 258.26
-4.0716 2.0117 46.8 183.4 -61.485
40.263 20.895 71.299 162.02 -58.877
145.21 8.2595 99.097 173.42 265.55
114.52 51.925 103.9 164.18 0
26.114 14.687 57.569 167.12 -50.672
-72.74 -21.609 73.17 189.75 0
34.445 12.75 67.826 169.74 -74.116
47.066 10.593 74.463 173.22 -78.809
142.51 28.169 107.88 173.39 255.41
-78.684 -19.75 77.292 191.86 -84.824
18.661 4.9481 61.991 174.92 -67.476
84.898 21.497 90.179 168.48 -88.91
223.75 -12.088 99.901 182.65 267.19
242.71 -26.562 107.65 188.35 265.21
-45.709 -15.375 55.214 192.68 -82.204
14.832 8.5751 60.075 176.25 -66.226
20.317 12.657 51.846 158.16 0
140 13.808 102.98 176.94 259.91
76.181 11.488 86.112 170.73 0
247.1 -33.588 106.92 190.11 266.11
63.23 22.96 75.867 160.79 -73.813
32.257 15.022 66.713 169.83 -65.02
141.27 23.34 106.84 174.5 256.88
40.763 16.182 73.612 168.01 -68.373
188.08 -3.6377 116.84 178.64 256.17
140.28 24.581 110.67 172.44 0
13.283 5.4225 53.461 173.07 0
-24.736 -10.41 56.614 186.67 0
124.99 57.957 107.56 164.35 241.49
-35.938 -11.741 47.445 192.59 -76.468
89.202 38.202 89.063 159.84 269.37
-10.129 -5.3749 39.818 188.93 -58.404
30.778 12.928 67.547 172.29 0
-10.695 -5.4575 34.873 189.49 0
35.321 17.438 63.554 159.48 -51.01
14.868 7.1974 60.977 175.91 -67.494
-7.4564 -5.9763 40.385 185.88 -57.817
91.311 24.546 86.756 172.58 267.42
187.63 -1.1345 108.59 183.54 263.22
142.26 20.945 101.17 175.78 254.26
116.37 17.011 91.683 173.39 263.44
43.45 22.143 66.902 158.32 -52.942
109.13 46.458 99.789 160.99 255.38
32.819 14.515 58.94 158.22 -58.141
1.5141 -3.3374 38.901 182.68 0
-49.385 -18.347 56.777 194.44 -79.846
117.58 43.443 103.04 166.04 250.43
188.17 -0.6022 96.132 179.44 271.99
58.213 6.2508 86.637 176.74 -84.2
122.02 34.788 100.9 170.18 252.95
222.8 -33.833 125.35 188.54 260.69
206.13 -13.844 112.13 183.42 259.04
-34.386 -7.5342 72.662 186.77 -82.893
92.439 43.096 90.937 160.64 269.37
-0.17262 -1.1118 53.139 177.32 0
93.265 41.275 92.343 159.92 266.19
130.88 47.981 105.12 168.24 247.41
-9.6936 1.7958 42.29 180.05 -60.736
9.7431 8.1578 58.006 176.37 -68.5
22.471 9.5224 66.305 167.54 -66.137
28.374 12.964 56.193 158.77 -54.277
4.8525 1.2763 54.492 173.29 -60.738
205.1 -11.635 115.78 186.32 262.49
27.323 14.828 57.75 162.11 0
26.188 13.258 62.518 167.17 -65.481
104.44 23.272 96.034 171.09 0
122.25 28.395 99.989 168.96 255.96
30.524 18.593 58.992 159.17 0
52.045 23.051 72.2 156.51 -62.627
-26.101 -13.234 33.319 198.27 0
27.631 10.38 70.198 168.06 -74.116
-22.911 -13.761 28.134 197.74 0
218.25 -18.783 108.44 186.4 262.24
37.95 14.292 76.142 169.84 -73.672
45.515 11.255 74.964 170.9 0
32.628 21.359 56.251 148.32 -40.888
31.928 22.889 56.172 148.5 -39.835
-19.897 -7.9022 32.335 196.63 -66.583
77.057 32.72 84.364 159.75 -80.271
6.9602 -0.53425 73.675 177.06 0
-27.222 -9.759 56.88 186.51 -71.838
49.058 24.247 71.715 157.45 -57.07
-15.313 -2.9977 80.193 182.37 -82.482
2.1354 -2.4347 42.302 179.59 -57.359
8.7694 2.1491 55.54 178.05 -62.482
198.21 -14.486 118.98 183.77 256.64
61.966 8.9072 88.337 177.98 -90.28
20.83 1.5013 64.144 176.91 0
19.97 4.8697 60.892 173.94 -64.779
38.239 25.835 65.082 157.6 -51.434
36.899 22.045 61.971 154.05 -49.105
-24.525 -7.6742 68.136 183.95 -76.677
228.84 -16.839 103.64 183.88 262.45
150.14 13.986 105.05 182.34 0
32.91 18.278 54.829 148.85 -37.704
42.563 19.558 71.408 169.12 -67.381
6.7471 5.0154 52.096 175.38 -61.56
44.059 21.3 68.824 161.23 -63.428
-2.4754 0.79854 44.048 180.24 -59.623
53.155 21.17 75.478 162.49 -70.618
-3.7521 -0.96419 40.943 184.81 -56.221
110.21 45.991 94.934 162.12 255.8
57.168 23.488 76.39 162.37 -62.775
58.713 9.5192 87.108 175.7 -84.22
-34.656 -11.939 60.081 189.85 -73.866
86.153 28.945 86.085 161.15 -87.786
106.83 24.017 93.918 169.39 265.76
35.297 15.299 58.747 154.39 -47
118.02 30.417 100.54 171.68 257.95
-46.341 -11.89 70.762 188.5 0
136.33 15.954 99.921 174.61 261.87
-28.351 -12.628 44.185 194.16 -73.728
40.166 13.187 72.86 169.64 -68
-11.579 -7.1336 44.654 189.32 0
248.33 -3.4914 88.674 181.4 270.24
-8.972 -4.4326 56.283 185.9 -66.917
-52.411 -20.198 66.061 190.3 -84.036
24.973 14.099 54.066 159.75 -46.948
138.9 40.589 106.79 174.01 250.13
-90.514 -24.521 88.202 191.54 0
-11.314 -6.9634 58.071 182.11 -72.945
-54.08 -17.767 60.681 190.73 -81.611
-7.0619 -1.8488 53.734 181.62 -69.457
3.6209 0.087763 45.7 179.03 -62.094
42.014 19.683 68.478 154.4 -47.868
-3.1848 -0.46526 59.903 180.83 -72.021
-25.198 -13.776 28.353 198.21 -64.327
-32.922 -11.578 51.265 190.35 -76.241
-0.50957 1.9023 66.546 180.66 0
32.021 14.195 62.273 159.66 -48.046
31.546 9.9583 61.344 166.14 -54.874
-73.107 -18.228 82.421 188.4 -85.835
41.88 22.662 64.45 152.34 0
2.9731 1.52 60.04 180.99 -69.657
121.69 55.272 105.12 165.44 242.79
-7.4235 -2.3938 75.871 180.52 -80.025
85.093 33.016 89.779 161.27 -87.134
37.927 9.6057 79.59 175.65 -80.193
25.41 7.4833 75.526 176.97 0
236.03 -17.17 100.86 185.96 265.02
-20.188 -6.8542 53.281 188.79 -75.08
-13.781 -8.8591 31.982 197.03 -57.718
-8.9068 -3.3947 43.297 188.39 -64.745
43.971 23.537 66.235 152.25 -48.624
26.418 10.616 57.709 165.21 -55.917
-78.664 -19.15 85.578 191.5 -86.634
100.5 39.601 98.25 163.83 263.34
98.281 15.241 96.016 172.37 269.89
115.07 18.809 97.696 174.12 265.39
116.41 40.934 100.53 168.21 0
4.6915 -1.8433 43.052 175.78 -56.315
-81.29 -19.022 84.324 188.31 0
29.039 20.833 57.199 160.43 -52.81
45.218 17.638 68.58 164.93 -64.756
200.38 -14.827 113.16 183.01 259.68
4.174 0.559 65.389 178.99 -70.731
19.934 9.1577 53.825 164.37 -52.576
251.47 -23.977 101.7 186.78 267.34
114.67 17.563 94.113 174.35 265.85
-4.0289 -0.94288 49.07 182.42 -63.14
231.07 -25.25 111.91 186.7 260.06
268.81 -8.1361 87.559 181.87 267.59
251.97 -22.137 102.6 188.68 266.95
66.915 12.879 85.699 172.34 -87.547
216.93 -30.9 126.4 185.31 0
235.81 -11.544 96.619 184.99 264.51
45.336 25.923 69.31 151.54 -45.994
147.02 35.119 108.01 173.48 0
-21.467 -11.215 50.007 190.47 -73.463
-25.014 -12.302 32.566 197.02 -66.372
-10.32 -8.311 38.491 192.99 -61.422
67.081 14.105 87.159 175.1 0
15.76 9.5376 51.601 168.03 0
229.21 -12.072 105.73 184.48 0
73.228 35.54 81.19 155.87 0
39.494 23.817 64.607 157.13 -49.821
22.262 15.366 55.993 157.56 -46.065
68.663 28.854 81.333 161.77 -78.196
24.802 14.834 54.034 158.5 -44.727
48.135 21.563 64.642 153.64 -51.546
8.0047 1.3287 66.538 179.6 -75.844
243.44 -33.601 113.6 190.92 263.3
63.313 29.049 78.265 160.27 -68.508
257.34 -17.52 94.105 189.27 267.52
68.141 16.56 88.02 175.82 -86.312
-22.484 -11.369 34.665 194.51 -70.509
144.14 22.284 105.5 179.12 0
-14.858 -8.9183 37.424 193.12 -64.097
111.94 18.469 92.508 173.97 267.71
19.555 10.416 56.135 167.28 -51.604
40.117 13.342 71.553 164.82 0
37.983 14.854 70.411 165.95 -68.424
-7.0849 -2.6308 40.919 189.12 0
2.2244 1.1509 74.678 181.62 -76.492
33.537 13.4 63.12 161.97 -59.618
0.76142 -0.64066 67.295 180.99 -72.491
114.7 39.66 99.831 168.95 258.14
-53.391 -14.289 73.263 187.29 0
234.33 -11.12 95.067 185.65 263.43
264.63 -16.487 89.497 186.83 0
86.606 41.186 91.37 165 273.48
245.41 -11.266 96.566 183.84 265.39
-34.536 -13.117 60.711 187 -80.837
76.315 32.303 88.118 163.91 -75.907
39.842 12.013 70.507 169.82 -76.961
8.9555 6.6117 46.775 169.56 -52.626
-5.2981 -5.3936 45.97 179.92 -61.766
36.597 12.938 68.129 169.46 -66.844
262.33 -13.881 90.098 188.9 267.13
141.71 30.603 105.14 170.9 250.25
-0.63047 -0.020707 47.992 181.56 -58.922
27.391 12.749 65.775 170.36 -63.924
16.993 5.5648 68.183 173.78 0
19.775 7.952 74.927 177.32 -75.638
104.55 28.498 93.171 165.33 265.82
12.649 5.1118 50.537 167.41 -57.549
160.54 9.4869 105.31 176.16 262.11
124.64 49.733 110.34 167.94 244.24
-37.436 -17.962 37.791 194.28 -71.95
15.56 8.1522 63.591 177.03 -64.799
153.13 12.79 105.49 177.16 258.54
79.98 22.338 88.282 166.58 -88.458
21.413 9.6161 61.112 165.08 -60.543
34.611 12.333 71.411 172.6 -70.01
55.276 25.26 77.608 153.92 0
20.953 7.9422 58.237 161.68 -51.365
37.917 18.144 58.932 148.39 -43.293
85.61 35.83 89.27 158.75 -86.05
240.89 -31.974 113.17 189.01 0
45.904 20.968 65.518 160.97 -59.556
-85.93 -10.817 88.289 183.15 -86.416
71.215 20.703 83.539 168.66 0
107.43 29.44 96.351 171.81 262.3
104.25 33.185 97.48 168.67 0
78.771 36.492 83.532 155.7 0
45.427 2.6183 86.416 178.14 0
168.04 2.6827 102.13 178.69 260.47
31.941 19.841 61.595 163.11 -53.348
-54.425 -14.981 71.682 188.85 0
51.936 22.935 75.09 162.6 0
-18.13 -11.228 44.026 189.8 0
239.36 -33.694 115.36 190.83 263.88
73.888 32.456 80.86 159.79 -78.045
-45.128 -14.923 67.908 189.92 -81.76
79.875 30.725 88.036 163.66 -86.261
6.5408 1.9756 46.539 174.67 -55.771
161.29 15.8 114.68 174.03 255.17
-65.209 -21.55 69.499 191.89 0
-10.349 -2.8425 39.89 186.23 0
6.6298 6.5138 70.692 178.4 -76.569
6.3602 1.3776 72.101 176.3 -80.329
-22.125 -9.3954 65.564 182.5 0
90.027 28.825 91.235 167.96 271.37
127.67 49.028 108.23 167.95 249.07
-14.648 -5.5391 36.185 188.54 -62.17
40.554 0.49137 89.014 178.13 -87.209
37.748 16.77 68.577 165.93 -68.848
-1.8287 -0.33238 69.898 183.47 -79.645
7.9193 6.68 46.037 170.86 -52.864
86.611 18.508 88.185 169.85 -85.251
6.0818 2.3716 52.258 177.71 -64.008
126.61 42.802 108.22 164.87 0
36.985 23.376 57.623 146.98 -39.688
227.93 -16.131 102.95 184.74 0
28.895 17.63 58.551 155.66 -54.837
-42.652 -10.414 50.155 191.31 -77.902
37.602 21.996 64.117 157.63 -46.324
-36.08 -15.161 51.754 191.74 -76.581
89.628 7.6683 94.163 177.24 0
11.636 9.0929 55.045 171.16 -61.429
-24.696 -9.333 45.343 190.37 0
115.94 26.845 97.062 172.35 258.8
49.956 19.586 71.201 165.49 -68.008
88.036 33.855 86.601 161.4 -88.38
-43.792 -21.986 43.6 193.16 -77.557
258.59 -23.745 98.762 186.4 0
5.888 7.1668 44.07 175.56 -53.678
78.869 26.394 84.899 167.96 -85.548
-3.7924 -5.5226 41.925 185.83 -55.36
-15.301 -3.987 68.137 180.93 -78.218
110.41 35.685 94.241 170.07 0
210.6 -30.422 122.05 187.64 252.62
-30.273 -11.521 38.739 196.8 -76.097
14.864 7.9125 56.407 174.07 -63.378
75.923 14.735 87.827 172.23 -87.096
21.288 6.7605 70.338 174.96 -71.872
250.74 -16.498 98.362 188.32 267.56
223.13 -29.965 123.05 188.5 259.21
14.733 6.1934 51.792 171 -54.742
97.976 22.339 90.766 168.89 264.17
231.35 -12.671 100.94 181.3 263.6
202.75 -6.7465 106.9 187.9 264.6
212.41 -16.707 108.56 183.82 256.62
-20.599 -9.1786 29.18 193.79 -60.287
203.93 -17.093 114.97 183.14 258.96
76.054 24.455 87.21 166.47 -84.846
-37.058 -13.019 47.643 188.34 -77.436
-11.303 -5.1682 56.914 185.18 -66.415
261.22 -2.3759 92.888 181.66 269.19
101.03 32.545 94.429 164.16 263.06
74.316 27.327 81.554 162.02 0
192.62 -3.5297 105.58 183.15 260.99
241.23 -8.3629 97.336 184.24 268.71
-31.151 -12.605 42.005 190.17 0
130.9 39.039 105.03 169.43 0
-33.734 -0.93441 86.497 183.22 -87.065
17.99 7.9017 51.041 162.66 -46.719
-45.026 -17.329 47.564 195.96 -79.956
5.9164 3.2396 71.338 178.04 -78.095
263.83 -25.727 92.96 190.79 266.59
21.572 11.469 59.219 166.95 -58.344
-2.2251 2.6041 65.967 179.84 -77.719
-91.439 -12.104 84.092 188.98 -88.978
0.88111 -0.94504 51.012 179.41 -62.533
-8.2652 1.2495 71.404 180.06 -80.96
33.987 12.198 70.725 166.44 -65.763
30.267 11.566 64.743 163.6 -56.617
229.87 -32.746 120.09 190.93 258.71
-9.4253 -5.1625 42.028 189.55 -65.875
-26.543 -11.976 47.807 188.37 0
239.2 -17.123 97.283 187.52 264.48
3.5985 -1.0025 53.455 179.54 -61.384
89.471 36.75 90.482 163.37 -90.178
42.955 8.9562 76.208 176.47 -83.431
120.3 51.759 104.5 162.62 245.22
-26.407 -11.012 30.098 198.07 -66.528
42.984 17.891 68.548 164.9 -62.954
162.12 11.058 108.81 175.36 259.69
58.269 21.267 77.7 168.3 -77.186
230.89 -7.7052 99.667 183.58 269.21
14.562 3.8685 61.797 171.1 -65.114
104.73 43.168 96.362 163.93 257.45
-32.88 -16.201 36.225 194.89 0
32.253 10.434 69.261 175.14 -72.073
237.45 -33.377 121.54 187.85 0
-26.274 -10.131 44.529 189.63 -70.93
32.753 15.154 63.544 164.47 -56.13
223.62 -9.4176 96.194 183.2 266.27
8.0958 2.3677 52.252 176.78 0
116.44 54.353 102.73 166.47 241.19
18.18 10.064 63.652 173.09 -71.171
-16.099 -5.9038 53.331 184.35 0
28.115 14.725 59.479 161.42 0
-2.3485 -2.0004 75.891 183.02 -82.974
43.182 15.963 71.136 164.04 -67.305
-70.69 -6.5536 86.808 182.36 -89.789
44.947 13.84 78.207 172.39 -77.045
-4.5901 -1.2575 53.899 181.92 0
132.46 25.403 102.81 173.42 260.85
110.88 33.477 98.812 166.98 261.6
61.448 27.212 77.157 163.54 -73.55
42.573 23.633 67.854 156.87 -60.456
9.7216 3.1457 57.857 176.48 -68.746
127.38 15.043 98.473 177.07 261.99
216.61 -3.9068 95.819 182.49 0
-30.301 -15.25 39.814 189.84 -74.959
83.157 35.188 86.61 159.62 -81.501
-11.845 -8.8867 37.915 191.87 -60.713
18.652 8.4542 66.723 175.83 -74.455
-76.957 -24.477 82.963 193.2 -89.132
122.4 42.084 99.647 167.86 250.05
117.85 42.25 101.8 168.59 251.66
82.263 21.871 86.079 170.59 -85.633
8.03 0.53053 61.687 175.94 -72.75
-15.621 -4.6896 37.643 187.99 -64.872
-24.525 -9.2697 62.766 183.68 -76.992
26.005 12.473 65.7 167.55 -60.937
105.5 46.432 97.09 162.43 253.88
82.553 16.709 86.565 174.7 -93.774
90.845 34.744 89.937 162.61 0
-56.316 -18.292 64.906 190.1 0
199.35 -14.36 115.14 182.73 259.76
-6.0367 -2.1488 74.915 183.63 -80.2
-74.98 -16.824 84.761 188.67 0
81.721 30.221 85.771 164.35 -81.866
55.074 3.8726 88.09 173.66 -86.307
23.844 1.0718 74.332 177 -79.288
-29.753 -5.1698 83.257 182.94 -88.48
133.68 45.705 106.68 175.91 248.27
222.94 -11.459 102.3 186.82 266.99
38.436 21.997 63.263 158.67 -48.391
15.832 4.4048 59.318 173.62 -67.138
-39.976 -13.967 61.663 189.09 -79.745
3.7281 -0.010073 54.929 178.43 -68.353
164.03 13.728 112.2 178.6 0
32.677 17.751 60.899 161.01 -52.406
-15.706 -12.434 28.985 196.26 0
8.4529 4.7215 45.464 172.1 -51.44
170.94 7.0292 118.76 180.57 251.73
142.84 12.484 102.88 178.65 259.25
-5.0845 2.1253 63.965 181.67 -74.863
215.67 -31.149 124.94 187.36 256.37
51.003 17.043 73.02 167.1 -71.792
0.48917 0.49117 50.019 183 -62.59
71.091 24.36 80.671 165.28 -79.403
63.628 18.16 80.589 168.39 -79.137
37.706 19 62.198 147.46 -39.838
136.31 21.14 98.846 175.4 261.23
16.948 8.2869 69.313 173.1 -77.682
48.891 18.428 79.205 165.9 0
-28.912 -12.506 40.053 191.41 -66.826
55.515 19.779 73.288 164.26 -70.238
-12.051 -3.2825 52.93 184.78 -71.496
45.699 19.987 64.916 152.08 -47.941
48.586 21.062 69.643 160.24 0
30.979 12.331 69.599 169.27 -70.455
111.29 52.21 99.405 164.9 245.79
40.716 19.667 61.905 156.11 -45.961
228.46 -38.15 127.54 191.91 258.52
27.611 13.425 69.436 169.54 -73.58
41.285 18.059 61.493 153.34 -45.422
-8.8606 -3.9142 45.737 187.16 0
-2.1166 -0.35725 47.795 182.52 0
-21.368 -2.2436 84.063 179.83 -83.845
76.645 23.943 88.578 164.18 -86.2
-15.877 -8.082 45.904 188.54 -68.245
149.34 17.859 104.33 175.01 0
169.74 3.465 107.37 180.22 258.27
91.787 10.966 91.186 176.45 0
115.57 45.561 98.668 164.31 252.53
125.02 48.672 107.17 169.83 245.21
14.155 2.0286 80.62 177.55 -84.287
-64.678 -14.774 75.985 186.89 -82.458
53.144 22.707 70.639 158.26 -67.236
213.75 -7.8777 101.48 180.73 265.85
169.01 8.443 107.12 178.64 259.16
7.4284 3.146 55.67 174.84 -64.889
-4.1283 0.56896 44.298 186.27 -67.821
191.17 -11.034 112.51 180.86 262.45
90.441 22.63 90.072 174.26 268.17
-12.966 -5.4802 36.979 186.12 0
265.29 -14.264 90.722 186.46 269.69
74.871 28.554 83.738 162.27 -77.932
159.58 9.5895 104.16 180.4 259.7
234.31 -6.2621 94.587 182.76 268.5
-10.938 -3.3724 50.474 184.05 -68.496
58.855 22.232 77.332 159.21 -69.807
-49.958 -18.06 58.098 192.16 -85.145
123.57 55.47 103.08 168.04 246.13
-78.595 -18.145 80.678 188.79 -87.705
-12.271 -4.7169 36.12 195.35 -61.281
73.363 29.559 78.984 160.63 -79.738
60.117 25.942 73.825 156.16 -71.926
-13.641 -5.5375 43.788 189.41 0
-77.929 -24.631 76.558 193.98 -84.379
199.59 -18.988 120.69 182.05 254.84
53.542 22.395 74.806 160.65 -63.899
168.11 11.044 101.64 175.26 263.96
19.304 2.3855 63.004 175.2 -70.552
-53.484 -17.669 62.948 190.21 0
246.65 -20.163 103.7 187.91 269.12
28.541 18.495 58.341 159.21 0
222.92 -22.696 113.27 185.64 0
-7.6486 -6.6316 37.48 185.66 -58.88
3.2358 0.6507 41.51 176.79 0
250.69 -18.808 100.25 187.44 265.69
-16.74 -3.2948 57.379 183.2 -71.477
-19.166 -7.659 32.206 193.76 -68.255
24.128 9.7094 63.701 170.52 -61.18
26.833 12.611 55.202 159.85 -48.134
32.637 19.335 56.459 151.33 -46.333
-16.626 -10.425 33.193 193.45 -61.468
5.126 2.7337 69.628 177.66 -75.602
130.59 13.998 95.301 174.63 259.96
49.608 26.796 70.454 154.23 -49.401
101.07 34.594 94.522 165.54 265.63
38.686 2.8434 88.627 179.25 -89.197
20.73 3.6871 55.013 172.64 -59.082
-3.9539 -0.9708 62.035 180.1 -73.038
219.61 -31.608 124.19 186.72 258.02
157.28 6.2021 103.06 179.5 260.16
55.248 23.629 78.069 170.38 -77.436
-6.7709 -3.4053 49.239 184.24 -61.957
68.09 23.922 81.358 163.45 0
56.273 31.451 73.892 155.76 -61.266
58.503 14.825 84.094 171.62 -77.702
-36.121 -14.659 44.118 193.31 -76.804
103.16 41.71 97.91 165.5 255.73
236.85 -23.301 110.97 185.33 259.54
-16.061 -5.2717 38.981 191.22 -65.232
27.307 16.13 53.167 155.03 -45.61
-22.886 -13.763 31.485 196.27 0
-11.908 -8.0976 34.826 192.3 0
114.95 28.841 98.249 167.94 0
252.04 -19.708 98.745 188.47 265.83
-35.751 -13.497 51.516 187.59 0
36.795 12.212 67.469 166.61 -68.153
41.579 20.892 65.689 157.34 -47.256
22.115 14.111 53.413 162.55 -47.623
11.362 2.9394 78.221 177.11 -80.645
48.076 28.275 74.235 157.52 0
39.402 18.808 65.976 155.45 0
167.76 5.7964 113.75 179.02 252.32
-23.914 -11.229 39.226 188.44 -70.995
212.14 -4.7845 101.02 179.91 265.42
-7.4175 -1.8376 40.823 186.18 -57.5
-20.206 -7.7371 33.025 193.81 -65.001
33.748 16.435 55.039 147.63 -41.844
-2.8308 -3.8821 44.222 180.87 -66.058
92.275 37.475 88.166 164.09 267.65
13.785 6.4516 54.923 168.82 0
-22.959 -12.453 28.528 197.56 -60.328
34.817 22.502 58.819 145.53 -36.047
240.96 -29.931 109.93 189.78 265.47
126.5 22.562 96.274 172.5 262.3
104.77 36.977 99.928 164.17 256.7
64.848 26.072 81.244 161.94 -74.661
-54.739 -19.042 67.316 189.86 -80.792
-10.907 -10.09 44.296 191.01 -69.54
68.574 30.364 78.473 159.71 -70.87
165.68 6.8883 109.62 181.03 256.81
-6.3206 -6.7958 36.525 188.2 -61.497
37.173 19.852 62.829 152.31 -47.709
91.803 13.864 88.19 175.83 -88.707
-43.928 -8.6448 67.387 184.39 -84.474
-14.883 -9.0648 49.472 188.69 -65.891
-25.004 -14.331 31.068 197.7 0
137.52 9.1881 101.49 175.85 262.74
35.833 8.0421 75.92 177.25 0
-10.576 -4.101 42.705 187.64 -62.616
144.29 14.863 101.02 175.77 260.28
240.37 -11.506 98.647 186.03 268.31
134.7 33.892 101.36 170.31 254.84
112.54 18.428 98.296 174.79 0
11.664 8.0566 47.813 166.9 -49.703
220.4 -37.566 129.53 189.51 256.68
15.314 4.7446 70.69 174.09 -75.29
-2.0438 -1.576 44.859 181.25 -56.544
169.01 3.8567 101.45 179.9 262.75
24.057 11.853 56.599 166.37 -61.506
-18.471 -2.7696 62.422 180.36 -75.067
125.15 53.641 103.5 166.13 242.89
47.149 9.4841 78.568 172.84 -79.603
-44.043 -16.974 53.518 198.09 0
1.6286 -0.18205 52.853 182.67 -64.354
39.971 24.374 62.959 149.01 -43.442
-6.0838 -1.3714 46.526 184.46 -61.516
154.97 7.8678 101.63 177.03 259.63
11.761 3.2765 58.184 174.34 -61.43
-5.7111 -5.2125 42.618 188.02 -65.531
-23.183 -10.193 36.059 198.3 0
18.709 7.7273 49.883 165.47 -53.915
27.561 17.003 60.019 157 -49.044
194.83 -9.7318 109.85 181.47 256.3
38.921 15.471 66.697 162.08 -64.426
-59.765 -20.498 60.614 195.02 0
34.05 20.031 57.257 152.3 -42.692
-29.692 -7.1693 56.677 187.64 -74.413
124.42 51.542 105.04 167.06 0
62.076 17.958 81.718 169.01 -79.84
-3.9658 -1.6696 59.158 186.33 -70.37
60.386 22.936 83.046 165.77 -75.097
232.79 -7.3921 100.91 182.06 265.74
23.705 11.557 60.375 165.69 -55.755
38.526 16.253 70.745 163.62 0
87.771 15.563 89.685 176.02 -90.647
123.18 33.153 103.25 170.4 0
217.86 -28.323 122.3 186.89 259.66
38.618 19.67 56.62 150.81 -43.593
3.1073 -2.0056 47.228 178.3 -56.553
29.958 11.16 69.976 168.23 0
-4.4136 -3.1712 46.407 186.39 -61.42
12.665 2.3377 59.046 172.77 -67.883
48.572 21.377 74.743 163.01 0
116.6 44.381 96.776 167.81 251.03
253.28 -9.0628 94.777 185.55 271.94
1.1584 -0.09222 65.402 178.69 0
144.14 32.034 114.25 172.04 247.68
125.42 50.2 102.43 170.26 244.45
115.45 54.47 101.35 166 249.7
-2.987 -0.71937 56.42 181.48 -68.28
0.17646 -1.7394 46.463 181.62 -62.399
97.661 40.145 93.07 162.03 0
191.58 -8.9796 113.8 179.41 253.32
-4.1861 -2.3229 42.133 186.83 -59.505
98.979 36.693 95.217 166.4 262.34
32.398 9.5987 73.092 174.65 -71.326
40.293 19.413 67.263 151.47 -49.573
15.079 3.254 72.856 178.29 -77.667
63.604 10.379 84.114 172.78 -88.623
36.764 16.32 71.579 166.17 -69.459
82.602 39.541 81.821 158.61 -82.514
-14.327 -4.5815 53.727 183.31 -72.167
39.519 17.077 67.49 168.28 -69.726
-74.642 -15.316 81.261 187.92 -89.356
-21.683 -14.153 34.857 192.26 0
59.004 21.675 76.417 163.9 -71.296
80.165 13.021 90.067 174.06 -88.997
10.716 6.7387 70.624 180.21 -76.642
75.117 17.033 88.843 172.18 0
13.823 5.554 61.436 174.97 -64.739
195.01 -12.973 114.72 185.22 253.88
6.8925 5.6144 49.641 170.05 -58.861
38.536 14.272 63.32 162.38 -61.151
78.873 26.597 85.697 168.34 -83.848
-28.315 -6.1477 68.795 181.99 -82.168
-62.161 -18.248 72.213 192 -83.733
86.231 34.902 86.234 163.75 -85.098
106.75 30.807 95.294 168.33 259.69
-28.385 -15.274 34.812 196.3 -72.884
92.943 27.859 91.325 170.57 269.82
81.45 31.529 86.353 160.68 0
7.8407 6.1204 61.566 178.05 -73.075
45.073 14.846 70.559 161.61 -67.385
206.61 -16.202 114.66 181.11 259.57
35.651 13.697 68.434 167.32 -62.589
38.932 20.275 65.607 158.52 -51.909
7.0405 0.82486 60.478 174.73 -65.797
108.22 17.263 92.535 174.45 263.71
211.84 -5.9686 99.615 180.21 266.36
-50.65 -15.805 58.614 192.83 -79.649
69.548 25.483 79.365 162.89 -74.647
8.5694 3.6347 50.128 172.83 -57.052
160.35 13.956 110.43 175.95 259.77
-17.562 -8.5592 40.697 189.93 0
26.114 6.9004 57.903 162.57 -52.685
76.295 21.373 89.205 166.15 -85.053
103.84 37.794 94.119 165.59 0
-3.9371 -2.0553 48.889 180.46 -66.669
156.63 4.0297 97.337 173.46 263.54
-2.3826 -0.42015 39.257 182.15 -58.249
-40.265 -16.526 50.28 189.92 -76.062
-29.489 -9.5604 56.38 189.48 -78.391
28.445 6.749 73.621 173.9 0
183.68 -4.449 91.992 180.18 271.96
9.5289 2.8785 53.636 175.5 -59.202
95.402 21.199 92.419 170.21 267.49
-24.839 -12.955 32.198 196.54 -64.386
140.32 17.617 103.52 174.57 259.52
-22.388 -10.078 33.702 195.97 -65.668
112.81 50.857 103.13 158.65 245.66
63.532 24.007 80.933 159.82 -73.551
-31.36 -12.545 58.997 191.55 -78.058
-44.258 -4.6104 83.257 179.48 -86.353
253.75 -18.469 103.96 190.36 265.44
-33.538 -10.446 54.514 190.5 -75.526
243.07 -6.9496 93.789 184.36 265.03
113.67 49.57 100.67 164.79 246.53
115.91 19.295 94.773 174.37 259.64
118.67 26.729 98.92 170.89 263.45
64.098 26.504 80.5 163.24 0
-19.025 -11.758 35.139 199.91 -63.258
242.88 -12.804 104.29 186.58 268.03
-60.74 -21.302 70.837 196.17 0
40.433 19.218 62.889 157.9 -45.401
137.61 37.956 108.84 172.25 248.85
28.445 8.64 65.668 170.33 -68.637
42.067 16.772 61.195 151.85 -43.671
36.681 12.275 72.916 173.03 -78.381
2.4953 4.0447 69.665 179.79 0
5.5343 -0.5197 56.696 177.39 0
-91.807 -16.788 88.807 188.67 -87.424
43.334 21.101 64.63 150.56 -49.181
158.83 9.4362 105.07 175.79 260.84
-29.838 -6.5142 55.744 183.33 -76.704
16.353 1.8193 71.502 175.46 -77.023
38.353 17.561 63.715 156.69 0
10.758 5.7032 46.33 169.85 -50.508
215.7 -17.013 107.97 185.7 264.2
2.3019 2.419 62.317 176.93 -72.72
43.296 18.567 69.349 164.96 -64.173
-5.6187 -2.0215 68.42 179.98 -75.774
16.928 5.9742 61.882 175.48 -65.189
248.52 -19.411 99.783 187.13 266.44
92.042 26.272 90.701 165.78 270.63
104.48 46.414 98.197 162.55 253.6
-42.931 -12.949 57.841 191.38 -81.468
43.519 15.551 74.161 166.06 -63.218
-19.22 -12.824 38.037 194.15 -60.056
-85.609 -21.808 87.15 189.78 -90.81
147.65 22.592 111.44 174.08 0
30.84 12.683 65.606 168.57 -64.148
70.07 31.754 81.521 159.93 -71.664
41.561 21.93 63.038 152.13 -45.823
165.81 9.9999 102.13 176.85 258.67
35.959 18.871 63.117 156.89 0
226.64 -21.125 112.69 185 265.05
-28.615 -8.74 63.118 186.07 -78.925
30.972 16.316 56.77 155.79 -50.917
-23.941 -13.136 26.179 200.46 -63.018
142.81 24.532 103.44 176.46 256.02
-69.753 -20.159 76.22 190.36 -84.115
21.081 11.623 53.381 156.98 0
4.0476 0.34346 61.885 180.1 -74.387
70.692 19.082 85.333 169.53 0
23.765 11.324 56.732 162.19 -52.062
4.5276 3.5968 46.32 171.9 -53.17
-1.024 -1.5057 47.272 178.89 -61.332
-15.593 -6.5019 37.883 187.85 -62.045
31.763 21.982 62.314 151.74 -46.257
-5.2248 -3.7303 54.234 181.73 -70.724
51.683 29.3 71.56 153.73 -55.222
109.48 42.245 98.487 167.67 258.36
-7.9363 -4.9632 65.577 178.95 -74.004
44.653 15.041 66.405 162.46 -63.998
207.99 -12.492 104.31 184.16 263.99
9.668 2.473 62.782 176.37 -72.197
60.111 18.881 86.87 170.09 0
33.373 18.034 58.018 153.82 -48.381
53.574 18.486 74.725 166.3 0
-10.382 -1.2418 36.411 187.59 0
3.794 7.4917 52.029 177.46 -58.702
-27.487 -10.184 65.33 187.43 0
195.13 -5.4149 101.76 184.43 261.4
-17.918 -9.7336 32.134 194.04 0
-23.305 -10.474 62.477 188.09 -76.195
54.683 25.18 72.106 158.67 0
194.95 -14.792 118.74 185.86 257.44
-23.65 -14.656 25.405 197.71 0
104.61 41.423 99.462 160.4 255.25
63.73 29.193 75.654 161.16 0
26.087 9.5091 72.059 172.29 -73.343
91.805 28.54 90.144 166.54 266.39
244.17 -29.961 109.46 190.64 266.13
-28.621 -10.115 42.132 193.71 -70.639
118.91 56.318 107.78 164.31 245.23
-0.32771 -1.6895 63.47 181.16 -75.586
126.76 41.661 103.64 171.54 252.07
-61.541 -19.182 67.971 195.41 -80.689
121.71 35.515 102.72 172.31 0
-5.903 -4.613 55.554 181.01 -67.37
37.003 14.676 62.509 162.49 -56.806
-3.7242 -2.9714 41.31 183.36 -54.852
7.9955 5.9346 47.564 176.07 -57.768
251.51 -23.476 95.724 184.25 271.54
31.299 12.483 69.231 170.49 -69.06
77.206 22.077 82.727 168.23 -88.083
-80.851 -4.5079 84.502 181.39 -90.832
6.6108 6.1425 54.612 175.7 0
224.63 -21.435 113.23 185.27 264.41
27.795 10.521 65.934 166.31 -59.861
79.66 31.059 86.625 161.38 -79.939
120.75 36.431 101.57 172.37 255.65
102.72 35.47 95.269 166.59 261.87
-50.961 -11.163 74.811 185.97 0
17.917 3.5366 75.681 180.67 -79.217
23.368 2.7303 81.055 177.71 -83.644
10.726 6.7302 50.131 171.32 -54.307
195.33 -5.2606 95.643 180.77 266.57
91.246 5.7754 91.775 178.19 0
170.43 5.1617 107.01 181.07 0
-24.707 -11.337 29.649 201.96 -66.374
119.43 12.221 94.813 173.4 264.57
48.485 15.953 76.117 170.48 -73.469
199.55 -14.318 115.85 181.37 0
43.87 21.029 64.836 156.44 -56.132
-19.3 -11.211 37.613 197.05 -65.672
143.98 30.089 105.98 174.31 249.61
20.013 6.1395 67.035 174.92 0
-29.182 -9.647 29.848 195.14 -70.431
6.6031 5.3965 54.367 172.89 -62.266
51.532 21.272 75.642 162.91 -66.772
109.3 48.077 100.61 164.78 248.98
0.017939 3.9937 56.774 178.47 -69.14
9.438 3.0088 54.168 174.06 -64.379
-44.42 -11.669 67.283 184.94 -79.67
-28.56 -10.457 47.946 198.24 -75.142
-12.46 -5.004 37.2 192.84 -57.042
59.411 28.793 78.981 161.09 -69.62
-20.751 -8.7938 38.526 186.14 -71.8
14.547 9.7533 54.459 164.97 -52.614
-1.0629 2.9172 46.055 182.7 0
2.6085 -0.12111 60.818 183.01 -75.392
149.14 14.145 105.49 177.23 258.77
-87.577 -17.99 89.415 188.94 -88.986
19.495 9.5423 57.046 170.16 0
-2.8191 -0.52726 70.998 182.79 -78.594
-21.102 -12.26 26.192 198.9 -58.019
-13.29 -7.0204 53.564 181.54 0
129.19 45.037 107.37 171.74 250.29
-16.425 -5.6725 35.006 192.01 -62.481
-8.4249 -1.9915 71.635 183.08 -76.643
-59.867 -10.431 82.532 185.13 -85.425
64.549 11.774 82.889 175.68 -87.173
73.681 31.747 81.811 158.29 -79.693
43.462 19.158 72.029 162.61 -64.918
-24.14 -8.0516 42.708 193.58 -67.228
233.57 -33.916 121.56 189.1 0
80.933 29.461 87.424 166.47 0
95.473 31.889 89.388 162.17 269.21
108.03 34.146 94.543 167.15 263.59
36.216 24.202 60.364 146.83 -42.617
-26.531 -7.7034 73.442 183.37 -82.106
58.439 27.297 81.854 163.03 -67.956
210.05 -5.6666 102.03 184.58 265.5
-57.214 -16.265 70.287 190.33 -82.626
12.878 3.8257 62.471 174.51 -60.713
122.34 45.092 106.4 167.87 246.65
19.676 12.186 52.395 159.83 -47.019
21.565 7.2181 56.799 168.71 -62.922
92.965 31.831 87.613 165.94 267.56
17.609 7.0348 49.972 170 0
237.98 -31.309 119.14 189.08 260.86
92.726 25.339 91.729 166.48 0
96.179 39.394 91.497 159.64 265.35
-24.884 -10.585 47.007 193.79 -67.492
209.2 -5.3602 106.03 180.67 264.33
152.82 25.751 111.98 175.35 249.69
-5.3283 -0.0031911 54.879 180 -71.235
66.459 11.158 85.957 174.3 -84.93
221.3 -14.559 107.93 185.43 263.33
33.987 18.706 60.726 155.68 -51.363
-73.427 -15.058 82.545 187.15 -89.939
28.443 13.676 56.982 156.92 -43.135
63.102 16.468 79.034 169.19 -81.62
80.706 34.978 87.014 161.89 -84.093
32.965 10.725 64.425 167.95 0
31.888 18.141 58.811 152.92 -42.313
255.02 -17.319 97.258 187.79 263.37
-6.522 -1.1277 50.384 180.35 0
111.99 16.709 93.629 176.15 264.91
-68.058 -17.114 81.535 186.06 -85.822
92.039 33.085 92.667 164.63 272.29
53.442 20.57 77.892 161.4 0
61.644 30.748 78.721 162.04 -66.369
38.228 18.403 63.769 155.73 0
98.358 37.016 92.463 168.69 266.04
61.685 30.476 73.907 160.06 0
44.764 22.764 65.431 150.64 -45.44
216.73 -33.756 129.94 186.95 0
51.676 28.467 71.69 154.44 -53.73
42.57 11.569 70.668 166.3 -70.663
113.97 42.593 97.226 161.54 250.98
1.5736 -2.6147 43.934 178.51 -56.454
110.97 4.9509 88.326 182.43 264.85
228.91 -16.714 109.92 189.01 262.43
-12.993 -3.2532 55.439 185.05 -69.38
32.138 13.955 65.138 167.07 -61.718
-7.1011 -0.66784 49.242 181.6 -66.11
177.72 5.9026 115.73 178.25 252.64
105.55 12.348 92.628 171.81 0
0.47546 -0.62007 48.379 180.92 -63.836
74.135 15.83 88.611 173.14 -87.436
-4.9188 -1.8043 62.869 182.09 -75.782
214.99 -27.986 121.04 184.67 259.48
41.563 16.338 74.087 165.15 0
161.85 17.306 112.67 173.44 251.04
-15.447 -3.5211 69.281 184.73 -79.347
2.6076 -0.85936 62.299 178.7 -70.787
3.3099 4.3153 51.272 172.67 -57.045
41.698 13.761 74.382 171.1 -73.628
51.494 27.073 65.131 153.62 -50.309
10.495 6.2682 67.426 178.62 0
118.7 38.454 100.97 166.82 258.62
234.87 -17.083 103.33 187.96 265.75
23.127 8.0388 55.101 164.21 0
185.86 1.7024 111.02 178.07 252.46
36.816 19.333 62.234 160.57 -55.247
-25.689 -12.081 29.367 197.34 -64.068
17.518 11.328 54.107 171.08 -58.939
224.4 -33.897 126.14 187.27 257.73
151.42 4.4619 98.281 176.09 0
100.55 38.203 92.69 162.06 262.74
-14.055 -5.4572 41.695 186.53 -66.45
51.813 25.23 74.132 158.9 0
1.0343 2.0065 41.508 175.83 -55.754
57.619 12.068 83.478 174.32 -82.462
60.118 25.504 77.267 158.42 -69.301
24.032 6.4688 76.385 176.91 -76.955
187.4 -9.0265 114.72 184.27 256.69
168.75 4.9663 110.34 175.04 262.09
97.965 40.491 94.777 159.94 264.69
49.661 26.634 73.451 158.83 0
26.029 13.338 61.159 165.24 -59.592
25.344 13.357 61.905 164.79 -57.4
173.23 7.6225 114.14 179.67 250.8
238.12 -29.683 113.19 189.72 257.46
12.148 10.228 55.827 174.67 -63.124
67.345 23.536 81.909 162.94 -75.786
-22.181 -11.542 32.372 196.34 0
182.7 -1.0325 107.47 181.56 254.66
24.159 7.949 65.264 176.15 -66.89
138.31 10.571 100.23 174.47 263.06
172.74 6.1374 114.07 183.58 254.65
186.9 -7.7888 115.08 180.05 0
16.012 8.0597 48.922 167.01 -51.628
115.27 20.274 95.95 170.9 259.56
50.581 9.5826 81.426 168.08 0
-17.41 -3.0866 79.744 182.54 0
66.516 16.712 84.239 170.5 -81.666
36.346 19.743 59.799 147.61 -44.026
106.17 44.448 99.447 161.46 254.06
22.647 9.197 61.633 172.08 -58.836
-21.235 -11.997 26.748 199.36 0
38.705 17.794 66.387 161.14 -58.753
97.031 36.665 93.109 164.58 262.07
-33.919 -16.86 45.298 192.76 0
139.01 23.318 105.37 169.66 253.11
120.51 24.932 97.898 172.48 260.2
-15.324 -4.9286 42.941 187.3 0
89.332 24.258 86.991 170.9 -89.51
54.381 23.752 75.906 165.78 -73.51
-18.499 -10.297 30.68 196.13 -58.708
95.545 29.473 94.772 169.56 0
180.5 -0.21411 102.36 183.74 0
29.31 5.151 79.458 178.17 -78.279
105.2 46.127 99 163 256.43
17.805 6.2752 54.499 172.13 -59.79
152.19 22.805 106.91 174.74 253
5.1691 -0.39883 64.667 179.21 -69.375
78.781 35.609 85.499 158.8 -80.493
29.887 12.827 52.566 155.13 -41.336
69.115 19.936 81.357 169.09 -80.833
59.445 14.141 85.947 171.21 -80.45
-32.516 -14.492 40.827 191.24 -73.98
-46.897 -16.389 57.391 192.82 -80.207
-5.732 -7.9183 49.046 184.43 0
174.55 3.1588 108.24 179.57 260.12
79.929 35.775 84.807 158.82 -78.243
-16.411 -4.4711 38.991 188.68 -67.787
21.376 11.08 56.386 169.58 0
111.38 8.0778 91.645 174.79 0
14.863 5.9857 48.656 170.5 0
164.68 4.8627 98.819 179.95 262.57
7.4877 3.066 43.505 172.25 -51.929
2.2486 2.4792 45.451 178.6 -58.145
-0.89143 0.95749 73.218 183.56 -78.891
-64.829 -8.9217 85.257 184.25 -84.467
34.086 20.556 59.468 160.09 -50.898
237.11 -20.72 107.29 192.04 264.99
110.48 52.9 102.13 164 250.75
69.774 29.896 81.985 160.54 0
53.805 16.142 78.68 168.23 -78.611
27.58 8.7838 70.044 175.58 -72.109
-10.375 -1.2456 71.586 182 -78.931
-0.37966 -2.6916 81.416 180.07 -82.779
116.39 38.796 97.853 164.56 0
-13.288 -1.2777 61.391 183.35 -72.052
214.57 -29.66 121.48 184.39 259.13
38.034 16.984 63.058 162.11 -59.832
4.1523 0.56725 44.189 178.4 0
0.085506 1.3432 53.01 179.48 -65.493
98.179 26.178 94.639 173.06 270.04
-92.721 -24.074 90.116 191.85 -92.23
125 46.805 102.99 168.78 0
-50.359 -20.413 59.384 190.96 -82.008
-56.505 -19.73 66.747 192.39 -85.578
31.325 11.972 68.72 166.04 -66.765
25.644 12.163 62.137 167.16 -60.88
121.13 26.326 98.096 170.39 261.91
-11.247 -9.0511 47.515 188.82 0
10.129 2.6822 80.37 179.81 0
41.7 20.532 70.261 155.58 0
57.123 26.298 76.065 159.29 0
19.069 13.156 56.988 168.31 -52.123
-8.6114 -3.5445 62.377 184.95 0
143.94 30.936 110.19 175.69 249.06
18.26 10.6 53.665 160.72 -51.537
-21.327 -9.1624 69.299 179.51 -78.505
40.859 5.0887 87.457 178.9 -90.255
241.3 -14.443 99.675 184.26 265.49
32.531 19.054 58.342 156.11 0
27.497 11.099 66.291 170.73 -66.393
22.236 7.2685 59.148 172.45 -62.087
-36.583 -19.638 38.639 194.17 0
141.44 28.882 108.22 168.96 251.86
19.785 13.223 51.713 160.73 -49.776
100.39 44.264 99.118 162.27 260.96
-9.0256 -5.3754 49.609 186.28 -63.01
41.877 19.89 63.647 147.9 -43.311
-49.447 -12.88 72.831 188.21 -84.422
165.74 7.4278 103.71 179.08 0
99.513 42.374 93.956 163.81 260.26
8.0138 2.5881 55.613 175.65 -62.7
246.95 -27.524 108.34 191.31 266.18
-42.446 -2.8086 87.889 183.23 0
40.702 13.037 72.849 167.16 -73.502
39.127 21.626 62.474 157.92 -52.398
-9.6898 -1.8624 63.746 181.09 -73.923
32.077 18.253 57.885 152.91 0
266.35 -20.51 96.375 188.19 267.16
-15.788 -2.2516 54.411 186.49 -73.142
231.71 -30.222 115.96 189.98 262.31
58.561 23.12 72.193 155.49 -58.506
-16.473 -7.3862 40.419 189.39 0
13.61 5.3604 72.465 177.19 -76.63
37.898 14.154 69.456 167.2 0
39.265 20.884 66.135 161.4 -54.281
11.294 5.9589 49.578 172.66 -56.624
70.458 29.123 80.656 157.85 0
95.953 36.838 91.109 165.38 268.86
36.683 10.009 77.908 176.89 -80.267
66.782 22.452 83 165.88 -77.209
159.27 14.133 110.75 176.68 255.62
34.173 18.542 62.369 164.71 -59.737
164.96 5.0602 104.41 179.51 259.81
23.134 6.923 57.412 171.1 -63.661
10.389 3.6231 62.815 173.57 -61.812
265.5 -7.5532 92.639 182.6 272.01
23.812 6.7869 59.151 165.63 -58.117
-16.679 -8.8007 48.242 191.17 -67.171
11.292 11.039 46.544 167.51 -51.872
173.41 4.5534 107.68 178.22 260.81
116.89 52.358 102.58 164.11 243.53
51.004 27.572 73.656 155.48 -59.654
133.39 35.322 106.59 171.15 250.22
159.84 14.262 108.23 176.02 259.14
-11.216 -5.806 49.685 184.04 -68.437
114.18 2.8416 90.121 177.04 270.11
-17.31 -4.1598 57.877 188.32 -70.076
75.477 20.914 82.827 167.32 -86.025
21.208 9.4098 67.437 173.2 -67.842
176.62 2.0565 112.39 179.73 0
-50.172 -19.574 58.253 193.94 -77.743
69.2 32.063 81.957 159 0
202.52 -11.506 109.47 183.58 260.64
208.69 -10.142 103.44 184.51 265.16
11.184 3.0193 52.107 175.9 -59.465
112.89 47.738 98.989 164.38 0
75.354 33.988 86.843 156.44 -77.098
225.63 -21.382 109.22 185.35 262.51
176.15 3.4125 98.928 181.84 266.35
156.79 21.502 110.24 176.14 251.05
197.32 -15.238 120.86 180.97 256.76
33.71 19.393 64.778 161.92 -54.807
41.635 19.172 66.122 158.11 -52.54
79.05 30.655 84.297 162.09 -82.158
100.28 46.702 100.78 158.09 258.64
63.827 24.875 80.478 165.39 0
154.82 14.93 108.09 178.27 258.35
111.67 46.126 98.45 162.35 245.9
-21.331 -11.271 28.639 194.63 -64.963
115.67 38.449 101.07 170.37 254.08
143.33 24.306 109.59 175.74 256.12
63.357 28.63 80.329 154.74 -64.871
225.59 -20.448 110.94 186.76 260.68
82.323 33.34 85.826 163.79 -89.01
22.682 12.743 58.823 165.58 -54.113
70.739 32.543 76.28 159.03 -66.388
35.441 18.925 61.524 161.32 0
203.55 -17.404 117.73 184.28 254.28
55.683 23.876 73.338 156.94 -66.724
-14.204 -5.3657 73.696 182.61 -79.442
11.184 -0.45346 71.677 180.4 0
88.987 31.92 90.156 163.8 -85.218
90.219 30.659 93.187 166.88 0
53.55 19.661 75.123 166.23 -68.187
11.291 5.9011 56.715 171.81 0
170.43 1.4064 103.85 178.83 263.41
-36.63 -9.6002 75.774 182.04 -84.256
-20.035 -12.571 31.359 199.36 -62.49
26.103 10.254 75.724 174.3 0
60.741 10.96 85.046 177.57 -82.713
52.032 21.901 72.352 163.27 -59.301
249.22 -19.007 89.916 186.26 265.92
21.111 7.9157 57.67 168.68 0
17.564 3.7564 56.286 172.58 -62.233
40.165 11.894 76.863 173.27 -72.816
-39.531 -18.078 44.725 195.43 0
33.494 13.065 54.895 156.4 -46.317
126.78 43.487 102.41 168.14 249.8
178.49 0.47158 114.63 181.98 256.4
-1.9922 3.3695 60.124 178.02 -71.463
5.3621 2.363 49.053 173.34 -58.849
6.5899 5.696 52.816 171.01 -58.981
29.766 16.154 58.324 156.13 -44.667
36.484 16.916 70.529 169.17 -67.524
12.981 6.1939 51.294 171.27 -54.248
39.677 12.656 75.855 172.01 -75.595
58.081 27.429 77.73 161.84 -67.07
248.78 -29.532 112.21 191.06 264.56
40.168 21.389 62.981 151.29 -44.728
-57.538 -16.283 67.086 190.19 -84.595
-12.057 -7.2192 50.315 184.44 -71.125
237.87 -32.503 114.44 189.96 260.81
21.282 0.038228 83.49 177 -86.039
91.456 22.4 91.479 171.12 -89.979
-3.07 -2.9541 49.057 185.54 0
251.63 -2.3304 87.861 177.33 269.25
39.434 23.177 60.273 151.73 -42.422
33.68 20.774 60.378 162.47 -51.173
190.19 -6.7455 111.03 180.71 261.27
100.9 36.899 95.391 166.02 265.81
57.794 23.876 77.841 164.92 -68.864
41.046 18.452 64.405 163.29 -58.656
85.347 33.2 89.121 166.48 -85.895
13.396 3.6414 47.708 172.51 -53.937
58.413 12.183 86.327 174.56 -89.501
86.191 35.444 84.876 156.65 0
32.537 17.985 59.618 157.28 0
-19.729 -8.0861 40.516 187.59 -68.942
99.538 13.106 88.094 174.46 267.79
59.188 31.626 75.058 159.97 -62.429
104.58 35.127 95.638 166.97 264.37
28.722 11.462 63.582 167.1 0
60.864 28.305 80.253 159.02 -68.798
92.394 39.431 88.947 161.01 267.98
53.907 20.711 74.384 166.72 -76.085
153.02 24.188 112.58 177.72 252.03
-34.702 -13.956 48.571 193.8 -71.653
23.053 9.0003 69.089 173.56 -70.156
47.474 23.641 72.547 161.67 -61.25
125.92 38.837 103.65 167.49 0
239.34 -24.859 109.53 189.38 0
116.27 52.492 101.39 162.79 0
-2.4807 -1.0881 60.642 181.34 -72.606
131.69 11.201 99.06 174.99 266.95
-10.988 -5.057 62.758 180.17 -74.001
-72.267 -22.55 79.201 190.78 -85.009
-33.696 -14.309 60.664 186.37 0
63.952 21.196 81.122 167 -81.055
111.23 31.516 98.083 170.22 259.94
201.42 -1.967 93.435 177 261.5
-20.305 -10.737 40.758 188.75 -67
86.412 17.801 94.345 174.74 -89.401
75.479 13.454 86.409 177.35 -86.446
16.715 3.2095 65.606 172.62 -67.756
133.44 15.327 99.795 178.34 0
117.41 55.114 104.28 166.06 240.47
88.972 24.894 91.761 171.66 0
50.723 20.164 73.779 165.62 0
-7.6943 -1.5933 58.114 182.18 -72.275
22.542 6.9716 72.116 174.66 -78.002
-28.829 -9.9128 62.831 181.03 -76.784
39.95 15.662 69.677 163.83 0
149.97 14.116 108.74 173.68 254.77
136.43 26.183 106.7 175.62 253.83
81.045 29.555 87.369 165.98 -84.06
91.517 13.044 90.077 175.9 272.53
175.81 3.5617 101.05 180.06 0
142.16 35.292 110.36 173.45 253.35
118.31 44.393 101.41 163.67 0
124 51.966 105.48 165.47 244.81
53.285 16.839 79.542 163.73 -74.055
73.319 30.834 84.605 161.05 -79.247
42.563 14.714 77.714 172.76 -73.659
42.335 19.37 68.244 162.44 -60.801
18.217 6.5347 59.694 170.83 0
181.43 -2.2068 102.65 182.36 261.92
231.39 -31.69 121.7 191.34 0
41.568 19.102 64.787 160.55 -44.643
-0.6654 4.8494 49.707 180.52 -60.254
99.51 29.669 95.723 167.93 267.36
-6.0543 0.12839 89.863 178.92 -90.09
261.18 -16.773 90.85 186.22 271.45
241.8 -14.546 102.26 187.01 266.12
60.293 30.904 80.09 157.73 -61.482
-22.941 -10.983 44.938 187.61 -67.383
-9.0626 -5.8733 44.131 187.32 -65.046
159.8 4.9277 101.92 179.61 264.55
-5.1823 -6.2639 38.363 184.03 -56.104
58.744 16.14 83.186 168.96 -80.076
10.302 6.3394 64.072 176.22 -71.673
15.552 11.041 50.909 166.81 0
63.827 23.954 81.073 162.25 0
266.11 -22.917 93.793 193.84 272.27
140.39 19.627 100.41 175.68 259.33
117.73 9.7272 95.077 179.51 0
84.79 5.1306 90.402 178.41 -88.209
13.29 5.6947 52.147 166.9 -52.605
110.04 38.117 97.013 166.43 258.78
-39.638 -13.755 52.912 192.29 0
-51.008 -6.0391 74.692 187.57 0
-19.832 -10.135 35.463 193.36 -63.828
17.528 8.4688 51.946 165.82 -49.225
103.41 18.381 90.737 177.05 268.54
-6.1217 -3.3759 63.796 179.6 0
252.35 -18.45 95.902 187.7 268.86
64.83 30.997 79.573 160.87 -70.764
119.14 37.753 99.817 168.57 254.38
120.87 47.991 104.42 167.67 249.87
-28.302 -10.923 61.582 184.25 0
52.953 18.255 79.301 162.51 -71.302
-76.263 -22.288 81.451 191.09 -86.604
0.76744 3.0314 57.784 180.09 -65.876
29.613 11.544 59.049 168 -52.04
4.2934 1.1975 62.185 176.76 -71.36
32.693 19.275 57.73 157.61 0
-20.606 -6.6178 41.751 190.6 -68.63
26.967 13.123 66.522 166.17 -60.198
54.324 18.724 75.971 167.67 -72.613
22.261 13.327 55.832 162.12 -51.911
-51.729 -12.329 73.405 186.86 -83.633
5.2505 4.4905 46.012 180.46 -56.363
61.976 26.062 76.45 159.5 -70.656
-76.457 -20.884 80.384 185.66 -86.861
222.29 -10.961 99.704 176.41 269.09
-30.93 -13.991 37.458 195.62 -69.427
195.98 -8.1542 104.78 180.51 259.72
80.712 35.298 88.219 161.5 -83.011
75.855 3.9369 86.646 177.16 -92.399
56.979 12.102 79.74 171.18 -80.589
230.06 -40.037 130.77 188.27 262.75
6.9016 2.9577 59.437 173.08 0
27.108 14.837 52.794 159.72 -49.112
-29.724 -13.878 48.131 192.68 -74.878
-19.326 -3.5259 55.094 187.66 -71.071
139.01 11.751 96.692 175.49 0
41.056 17.665 71.442 173.38 -72.85
60.442 18.894 81.033 169.27 -83.132
4.6028 7.356 45.84 173.26 0
44.553 20.958 68.658 156.58 0
131.73 39.7 107.11 170.8 252.87
39.257 7.1501 78.032 175.97 0
8.8787 1.786 61.448 174.54 0
99.391 41.706 95.187 161.87 258.79
-66.677 -21.697 72.309 193.12 0
53.802 9.9688 80.433 179.01 -85.968
267.31 -17.589 89.898 185 269.49
138.45 26.515 104.42 175.51 251.89
-42.299 -16.291 46.245 190.96 -76.952
132.95 34.667 107.17 170.4 0
144.03 30.604 106.82 173.44 252.03
-66.358 -18.375 78.785 189.19 -83.888
23.571 10.346 65.226 171.6 -61.988
9.7556 5.7232 54.513 170.86 -60.604
139.24 13.716 104.43 173.77 261.29
-9.9269 -5.8347 34.958 189.67 -57.892
106.3 46.811 96.166 162.96 253.46
118.91 33.668 98.118 170.1 256.67
76.688 18.427 82.89 169.47 -80.339
87.752 36.064 87.861 158.42 -89.728
207.54 -13.286 112.14 183.1 257.45
15.281 6.2376 68.659 178.55 -77.566
59.08 25.075 73.841 157.24 -66.72
121.9 47.919 103.18 165.35 0
12.216 1.1724 77.017 183.06 -86.143
-42.682 -11.647 64.758 190.84 -81.331
-65.582 -17.899 74.195 186.64 -85.467
16.238 1.1322 63.182 171.52 -69.973
-25.322 -11.45 42.851 191.24 -71.958
67.972 6.1539 85.253 177.1 -83.206
24.233 6.8801 56.232 169.4 -54.605
93.395 14.367 90.836 171.14 269.25
91.743 30.929 92.548 165.2 -88.182
84.786 27.267 86.943 166.78 0
-14.769 -5.3665 49.343 187.21 -69.902
90.632 39.233 91.047 162.75 267.47
21.091 10.258 66.414 174.05 -69.534
268.57 -17.26 90.979 187.84 269.96
-24.051 -14.999 27.301 196.63 -61.86
105.12 28.246 92.245 169.71 262.74
70.556 10.913 87.075 173.19 -82.58
13.986 7.2837 59.525 172.01 -62.749
110.67 24.392 94.379 167.88 0
-18.329 -6.4073 67.26 186.19 -78.819
24.942 13.382 56.267 161.88 0
124.61 3.8569 92.149 176.79 265.51
12.93 5.3054 56.445 170.8 -60.295
-86.259 -13.339 87.031 183.02 -90.025
23.526 13.772 56.006 159.98 -49.675
32.982 18.686 62.745 158.2 -55.505
-24.699 -4.2972 73.118 187.41 -79.322
85.003 19.539 86.148 173.14 -88.797
-5.4998 -7.6941 63.717 181.01 0
37.765 11.098 72.059 173.35 0
11.708 2.9281 47.309 175.83 -55.544
64.417 23.83 80.119 171.47 0
230.25 -16.974 102.08 186.26 0
-51.499 -11.304 72.039 188.27 -82.699
104.6 36.546 95.358 165.18 259.66
45.551 15.997 67.085 162.34 -61.773
33.592 8.1096 73.153 171.71 -76.423
51.096 22.073 73.982 158.63 0
-32.697 -12.319 38.237 194.96 -70.502
64.605 29.949 76.002 160.78 -71.631
24.7 9.8139 60.05 168.84 -61.734
83.883 31.756 86.557 161.41 -83.477
63.787 28.448 77.752 160.2 -62.603
247.79 -22.405 103.75 189.72 264.34
19.721 9.1269 50.963 163.81 0
122.79 26.26 99.23 172.81 258.29
34.74 9.1976 74.44 174.46 0
113.59 21.796 96.766 172.34 264.58
170.32 1.2066 104.46 179.98 258.37
33.186 16.065 67.912 165.98 0
195.01 -8.6666 110.39 182.09 254.87
-3.5499 0.76881 49.883 185.88 -65.836
105.83 43.963 91.427 163.38 257.56
60.188 25.616 75.546 155.53 -59.105
41.662 18.5 65.092 159.96 -54.617
-19.038 -6.4258 55.306 188.35 -74.204
0.92162 3.5943 59.775 179.28 -64.877
111.01 44.64 99.084 164.19 0
-29.063 -13.5 42.016 190.19 -73.205
115.92 27.1 98.056 171.42 262.39
61.993 32.657 75.511 154.36 0
34.085 14.705 60.657 162.14 -56.919
-28.461 -9.3824 47.525 188.96 -74.758
10.272 7.0495 48.497 174.2 -54.023
38.745 21.757 62.974 149.01 -45.965
-27.096 -12.717 39.443 195.06 -72.4
20.082 4.6945 71.381 176.61 0
41.384 19.24 72.4 166.76 -63.726
70.247 24.888 80.507 163.18 -75.973
32.161 10.723 64.624 169.05 -64.945
3.1408 0.6114 74.844 181.11 -82.496
57.343 19.909 77.929 168.81 -75.198
133.99 29.379 107.41 170.92 253.49
40.376 12.026 76.231 171.11 -75.763
103.07 34.431 94.72 167.06 257.96
22.608 9.9541 62.205 173.84 0
25.42 11.527 56.547 161.38 -51.111
131.48 14.326 105.25 177.83 261.55
120.35 38.709 99.712 166.57 252.69
1.578 3.1962 59.376 181.34 0
-13.557 -2.1237 72.735 183.11 -77.013
254.27 -25.263 98.487 187.25 269.44
94.802 29.949 89.58 166.96 267.87
71.749 28.983 82.244 160.66 -75.417
35.737 21.593 55.769 153.11 -44.774
-45.868 -10.869 65.691 188.69 -79.792
-2.9603 -1.2378 62.761 182.1 -75.418
215.18 -22.003 116.41 186.96 259.17
33.56 20.292 66.429 167.18 -60.692
-12.118 -5.8681 55.254 184.76 -69.331
83.524 33.242 87.554 162.98 -82.511
92.82 21.999 90.559 170.63 269.71
23.559 12.378 61.245 163.31 -56.274
-18.849 -12.606 34.082 190.47 -66.441
255.49 -9.9905 90.877 183.26 0
121.01 58.072 104.52 164.87 237.85
5.9297 0.75422 62.969 171.13 0
-25.897 -13.997 27.674 196.96 -66.89
3.6818 -0.35607 55.688 184.06 -66.945
228.66 -27.123 119.36 187.22 261.35
127.73 40.802 104.46 166.93 254.26
30.969 9.7844 72.187 170 0
-40.381 -14.42 43.169 192.41 -77.479
75.493 26.165 86.888 164.85 -80.887
-6.0188 -3.4422 56.573 185.68 -72.591
2.8027 -0.59822 41.708 179.25 -55.672
239.06 -30.562 112.64 186.65 0
14.9 4.0648 57.333 168.88 0
-16.809 -2.8679 87.073 179.6 -87.591
16.197 8.167 52.345 166.14 0
38.687 18.395 59.646 151.17 -38.178
75.867 26.535 85.911 160.83 -78.811
54.385 29.305 75.034 154.82 -54.603
-2.2524 0.26576 39.516 183.9 -56.381
49.47 22.796 69.677 157.81 -58.075
232.44 -27.902 111.1 183.01 0
47.819 23.658 71.399 158.49 -61.093
78.454 25.031 87.115 166.96 -82.907
-6.4994 -4.5311 66.32 184.2 -73.07
93.08 22.652 87.881 169.94 266.92
48.913 6.2005 84.11 176.08 -81.043
166.93 0.71017 105.13 178.22 258.97
98.161 27.396 93.685 163.04 269.85
218.74 -24.457 119.32 183.66 262.56
-24.789 -9.4634 32.674 198.39 -70.773
154.98 5.7701 104.36 181.43 258.22
31.902 13.499 74.688 170.59 -75.955
65.705 24.194 79.472 165.66 0
14.987 2.279 73.662 177.54 0
2.5253 -3.1025 42.282 177.24 -56.247
44.044 22.417 61.924 155.27 -46.745
30.707 16.349 55.425 151.09 -40.15
6.9738 4.3009 50.297 171.67 -57.984
36.43 17.902 65.499 157.36 -57.001
127.16 50.733 104.14 169.67 247.6
-0.7447 1.1324 56.82 174.88 0
-9.6847 -5.6887 54.771 185.38 0
52.868 19.525 76.896 168.7 -79.136
114.87 43.375 100.75 163.97 0
-1.3976 -0.46882 63.658 180.87 -74.085
263.19 -23.091 95.537 189.66 268.77
78.746 35.893 84.659 162.66 -79.171
85.212 20.625 90.426 171.66 -89.135
24.529 12.238 54.578 159 -50.35
-0.038592 1.3762 39.283 182.65 -57.699
76.836 27.114 83.946 158.1 -78.589
40.448 16.173 71.732 164.38 -65.428
-18.836 -11.045 27.608 197.61 -62.485
-1.7598 -1.2143 51.028 178.62 0
118.33 53.786 103.88 167.9 244.4
34.345 15.856 57.525 148.22 0
1.6109 1.0962 68.017 176.48 -74.302
218.17 -19.371 113.97 181.59 0
6.45 5.9303 48.932 172.16 -53.2
70.001 8.9687 83.451 171.86 -87.844
194.14 -9.4817 111.97 179.04 255.59
33.656 12.989 68.184 170.48 0
158.28 13.116 107.27 180.73 255.79
103.13 37.429 97.281 164.14 260.11
230.03 -19.371 106.72 181.16 262.5
30.935 12.968 59.575 163.83 0
51.47 18.387 74.609 163.2 -74.449
40.281 21.396 61.351 151.64 0
-54.51 -16.71 70.603 189.45 0
41.163 22.877 64.858 151.53 -44.173
202.67 -2.2879 103.54 179.59 267.66
45.871 14.507 79.064 173.79 -80.583
8.9596 2.2496 52.988 174.42 -62.316
256.61 -18.772 92.522 184.83 0
21.236 13.296 49.116 160.45 0
61.549 26.326 79.273 159.75 -65.08
3.3631 4.6864 49.68 175.24 -60.855
228.29 -28.102 116.23 185.25 263.14
-74.154 -9.2442 84.441 185.87 -84.296
121.02 17.525 96.113 177.43 262.18
236.34 -11.954 103.19 185.06 265.75
-20.015 -3.028 72.885 180.76 -81.064
-55.191 -17.502 50.766 194.89 -79.832
235.92 -26.166 110.54 185.98 263.98
-1.9919 -3.2491 53.052 185.79 -66.24
-40.112 -13.6 57.106 188.6 -78.685
57.723 19.387 77.143 165.63 0
214.92 -22.942 115.12 187.45 258.08
-52.446 -18.951 52.282 193.24 -80.211
124.32 44.994 107.2 166.7 248.09
-37.063 -12.467 70.574 189.92 -79.385
35.621 17.17 63.537 163.22 -59.345
13.25 3.0526 51.83 176.92 -57.199
21.081 6.3593 70.922 175.79 -74.549
222.94 -11.937 106.19 185.74 0
148.03 17.56 105.64 175.33 262
67.749 24.261 81.796 162.81 -74.576
42.979 19.098 68.663 155.58 -57.154
111.36 51.249 98.6 165.31 246.31
-10.129 -3.3756 54.557 188.12 -72.178
223.15 -16.297 113.52 185.31 0
61.437 27.772 74.595 159.29 0
122.71 14.465 94.328 175.88 266.86
73.214 32.568 83.502 157.78 -74.252
76.21 21.96 85.332 171.82 -84.644
61.018 19.544 79.74 167.4 -82.308
7.2335 1.7615 49.742 174.07 0
89.185 38.837 87.92 161.35 0
115.2 19.069 97.707 175.11 0
-17.628 -9.2133 36.179 191.45 -66.087
18.672 9.7674 53.319 168.76 -59.976
37.827 21.007 60.871 161.82 0
106.66 19.531 92.904 174.78 264.42
91.531 38.668 91.745 163.88 0
166.75 2.2721 97.794 178.19 0
175.96 0.79416 104.26 182.93 257.58
145.37 35.573 110.92 172.42 250.88
25.863 17.386 52.48 149.85 0
-31.683 -10.237 68.286 184.34 -82.689
55.342 20.25 78.905 163.92 -74.864
18.684 9.1373 51.475 165.25 0
140.11 19.759 104.4 177.42 257.23
2.5689 -2.1436 70.678 181.5 -77.774
30.88 18.064 56.364 158.91 -45.553
-68.257 -21.389 69.961 191.81 -83.886
-57.942 -8.3676 83.406 183.59 -85.892
131.28 29.18 102.78 169.66 256.18
38.316 22.01 65.032 152.6 -47.509
19.74 5.1296 79.468 177.14 -80.026
103.07 10.013 91.184 175.15 269.82
187.02 -8.1214 111.63 182.87 255.92
71.201 28.143 84.19 162.49 0
-18.163 -8.5559 33.092 192.64 -62.21
-12.991 -8.6332 38.889 189.78 -62.29
-55.789 -7.3327 76.688 185.9 -84.085
45.116 23.528 65.783 152.79 0
242.87 -26.632 108.84 190.06 261.78
45.748 12.786 75.687 171.59 -77.457
15.333 4.5448 56.811 172.72 0
-30.319 -6.4671 77.637 182.3 -84.029
-85.2 -9.4443 92.347 187.14 -87.942
89.359 26.375 87.498 168.98 268.03
199.99 -6.2424 108.32 182.74 265.9
32.448 3.8753 76.933 178.08 -80.452
29.47 7.9715 75.642 178.9 -84.239
239.37 -33.585 119.53 187.55 262
39.996 12.009 61.757 164.39 -64.925
-66.871 -17.175 72.91 194.15 -88.077
141.17 10.338 99.091 176.46 264.94
-24.248 -10.945 54.026 187.67 -69.427
-4.6682 -5.1121 39.377 181.15 -59.501
206.92 -4.0168 101.36 179.09 260.7
73.221 33.509 85.286 160.81 -78.339
119.51 41.142 107.01 170.39 0
42.346 22.268 63.977 152.59 0
108.63 29.758 95.83 167.7 261.44
4.4315 -2.1179 81.132 178.29 0
119.93 43.54 99.293 166.91 0
16.945 9.003 51.437 167.45 0
241.09 -10.509 94.531 182.42 265.83
-1.387 -0.70332 43.554 179.04 -63.326
-89.485 -11.655 88.706 187.69 -88.731
-4.0022 -3.0654 41.996 183.48 -59.263
133.23 4.6473 91.723 180.05 266.22
-1.012 1.5594 65.447 179.7 -75.126
-21.236 -4.4403 42.99 190.09 -69.217
21.106 11.075 55.253 158.5 -49.621
40.158 21.729 63.502 153.1 0
62.906 28.097 75.345 158.63 -67.291
112.32 33.861 101.33 170.3 259.89
14.012 2.7592 62.036 172.79 -66.654
121.48 59.552 107.32 162.6 240.75
35.155 16.289 61.652 157.29 0
-50.973 -12.733 74.887 184.25 -82.099
60.143 13.027 82.892 170.51 -78.674
89.967 32.143 91.672 162.98 -91.136
-26.57 -11.351 49.221 189.27 -72.124
37.589 14.298 64.79 159.97 0
3.914 1.1197 67.449 179.15 -74.775
70.252 18.574 85.597 170.42 0
20.952 8.6138 51.651 167.94 0
64.355 31.021 78.032 159.84 -67.712
131.8 10.946 100.56 177.6 263.29
72.922 27.747 83.203 162.87 0
172.67 1.7657 112.77 179.37 256.94
27.167 11.037 64.447 172.05 -70.252
110.01 26.412 93.052 172.46 260.54
53.864 22.392 72.291 156.45 -59.365
-26.091 -11.612 42.245 192.48 -70.032
38.74 16.198 67.458 164.62 0
56.968 28.889 77.512 156.58 -62.657
60.142 25.581 76.776 155.88 -63.905
-1.3081 -5.6561 42.022 183.05 -58.449
-19.591 -14.039 30.102 201.32 0
76.663 37.827 83.929 159.39 -78.464
134.81 6.0383 92.524 178.04 266.84
107.01 48.378 96.778 164.15 257.01
-12.358 -6.02 42.676 183.57 -68.407
-5.4036 -0.81443 47.804 180.75 -64.568
89.223 39.042 92.529 160.62 -87.413
-0.14568 1.7277 44.337 180.32 -54.897
-14.835 -7.4846 39.933 183.69 0
136.91 10.805 97.346 177.24 265.63
206.12 -3.7074 96.305 182.9 267.27
-18.489 -12.339 25.937 193.59 -61.999
87.232 15.443 91.662 173.67 -92.548
161.47 8.4929 104.2 176.9 260.42
-6.4879 -1.3831 46.81 182.8 0
97.875 18.538 92.125 174.26 267.43
4.3848 -0.85452 66.327 182.79 -77.868
-79.737 -18.262 88.522 187.46 -87.528
143.42 22.25 107.73 172.98 0
155.89 2.8558 96.737 177.49 262.75
238.26 -10.003 100.22 180.76 266.21
-30.658 -13.607 50.3 187.27 -76.365
107.36 37.927 99.067 165.39 256.62
-64.326 -19.614 72.09 193.86 0
-39.27 -17.096 39.786 195.16 0
-71.509 -18.08 72.252 189.11 -85.051
41.617 15.593 69.517 166.58 -71.392
-17.087 -4.8119 42.94 188.35 -72.848
217.27 -6.8163 103.14 182.66 0
7.1655 0.22834 67.082 177.92 -72.9
30.214 15.488 65.283 170.56 0
36.003 18.847 59.662 159.52 -53.88
6.6898 2.0928 45.825 170.14 -55.016
-27.091 -13.706 36.141 189.9 0
231.78 -19.781 109.92 187.91 263.3
-17.243 -9.5442 43.06 190.47 0
40.068 10.292 77.868 171.4 0
3.3436 3.9542 43.278 174.89 0
54.624 15.896 79.283 171.63 0
7.0835 1.8287 59.366 177.63 -70.374
68.584 25.184 82.654 168.68 -80.733
79.175 26.509 83.718 164.67 -83.344
-28.364 -9.4993 57.702 190.8 -74.484
12.565 5.5927 50.889 174.55 0
25.467 12.702 58.509 156.45 0
17.941 12.246 52.857 161.31 -49.261
93.201 26.195 88.829 162.72 0
120.54 52.331 106.69 163.01 242.99
41.443 20.023 63.186 155.43 -51.05
122.31 14.977 96.152 177.27 262.75
-24.806 -5.0812 68.923 184.55 0
138.84 29.135 104.88 171.89 253.41
-3.5142 0.79133 45.242 183.83 -65.95
201.11 -14.476 115.6 183.23 259.67
255.77 -4.5937 91.921 185 263.18
227.8 -11.003 97.196 183.16 0
-9.7073 -3.7389 68.958 179.96 -75.957
18.611 3.8481 75.915 175.82 -81.067
-31.171 -11.008 55.408 189.03 -77.699
66.646 23.754 86.049 165.64 -79.973
161.67 11.648 110.14 182.03 255.07
30.923 18.555 57.982 162.72 0
16.64 6.6979 55.376 167.86 0
-3.203 0.79992 74.788 178.56 -82.822
56.736 13.206 78.636 170.37 -76.376
110.43 36.521 95.417 168.7 254.95
108.51 28.075 98.832 170.73 0
11.117 3.2668 45.61 173.92 -52.365
26.949 7.7162 62.186 167.49 0
135.44 25.847 102.6 170.9 256.82
69.674 15.665 82.964 174.98 -85.79
18.123 0.59688 84.032 179.2 0
-8.1278 -0.72827 37.153 190.74 -56.576
93.87 36.402 95.6 163.29 266.3
84.274 36.199 86.213 159.55 0
42.442 8.679 79.098 176.35 -82.278
108.65 42.299 98.745 165.85 0
50.414 23.805 70.94 159.08 0
100.2 25.924 91.207 169.95 269.42
152.78 7.6597 101.84 176.89 0
-21.986 -5.9764 80.021 181.91 -87.98
-8.1337 -3.4973 55.62 184.57 -70.291
121.26 11.345 95.8 176.3 0
18.62 9.8446 70.843 179.96 0
121.46 21.743 97.24 173.64 263.54
202.39 -15.974 114.86 181.93 258.46
59.645 23.488 77.178 163.19 0
49.559 10.262 78.675 173.56 0
26.298 13.194 55.465 157.41 -46.231
28.024 18.157 54.438 148.96 -37.244
100.26 33.366 93.559 167.22 0
93.215 31.775 89.708 169.51 269.78
-25.76 -12.761 45.211 193.76 -70.87
67.553 8.5251 86.519 176.71 -90.006
34.045 18.381 55.633 148.29 -37.441
86.066 14.774 87.082 173.3 -90.847
-41.022 -15.477 48.256 192.51 0
38.459 16.266 69.929 169.63 -64.249
162.05 3.8705 102.69 177.85 265.39
102.36 21.494 95.984 168.63 265.57
118.63 10.804 90.695 178.6 0
235.99 -31.363 124.28 188.81 0
-25.491 -15.151 27.624 197.92 -69.336
70.373 30.086 79.124 158.28 -63.415
65.484 16.69 84.808 173.19 -83.353
173.02 3.4798 112.68 179.9 254.16
181.47 -1.3769 112.32 181.44 261.69
55.809 16.283 76.295 169.73 -78.229
-14.088 -4.5009 70.634 179.83 -81.048
224.04 -18.562 114 186.25 0
211.4 -19.13 116.24 184.98 257.98
-30.771 -9.0943 51.274 191.28 -74.186
8.8994 3.6989 43.331 174.74 -56.182
-32.038 -15.408 40.833 197.43 -71.885
128.49 25.409 101.46 174.63 261.88
30.207 13.182 66.235 166.33 0
135.18 27.92 105.48 170.03 254.54
12.437 6.75 47.067 164.59 0
124.06 23.168 97.739 173.57 261.4
192.11 -6.7552 116.54 186.89 261.05
31.647 18.742 60.571 148.33 -37.824
-23.797 1.7434 80.491 181.06 -87.029
65.494 30.751 80.983 160.14 -74.432
254.53 -21.951 96.48 188.85 267.65
24.166 12.978 63.599 169.63 -65.332
68.15 6.1082 92.635 176.14 -89.606
33.568 13.358 68.349 165.11 -59.015
87.592 28.356 88.727 167.5 0
-27.521 -15.929 30.238 200.86 -66.357
80.82 27.708 89.613 165.88 0
-80.223 -3.7128 90.474 188.14 -91.208
173.96 6.7383 115.23 173.59 251.92
-76.769 -8.7878 89.314 185.71 0
26.313 9.0855 65.684 164.72 -59.31
238.21 -1.6678 91.845 180.43 267.16
55.292 13.525 83.533 171.31 -81.284
-11.052 -1.0283 51.588 180.3 -68.934
75.925 21.93 88.936 171.16 -84.117
-21.396 -8.8862 57.875 187.96 -73.786
69.658 22.542 80.173 162.52 -78.577
11.796 -0.99077 88.657 178.22 -85.218
39.325 18.661 68.338 162.23 -59.414
202.89 -11.777 116.72 181.72 255.59
134.31 48.525 106.45 171.33 243.85
119.59 49.082 102.47 165.86 243.58
-14.295 -4.8565 74.828 183.47 -82.203
62.329 24.118 76.124 163.94 0
12.305 1.9898 76.083 176.31 -79.832
128.43 32.109 105.81 173.22 253.91
6.8728 0.35029 56.603 177.89 -62.728
68.73 27.874 83.468 165.94 0
50.432 22.772 75.577 158.77 -62.045
-75.132 -13.457 86.545 189.49 0
14.218 7.3709 57.321 174.55 -62.001
54.034 20.514 74.828 161.89 0
-80.269 -11.036 88.539 185.25 -91.023
-13.857 -3.4586 44.275 187.79 -63.479
254.31 -22.151 99.961 189.39 0
238.69 -29.305 115.28 187.47 261.99
75.365 32.174 83.788 160.74 -80.896
125.35 26.751 103.58 171.86 257.05
34.284 13.736 58.936 158.14 -51.525
19.255 9.4452 51.106 167.77 -55.012
59.701 28.688 80.446 160.82 -70.1
77.431 9.653 88.058 176.83 -88.129
47.036 23.477 69.518 157.76 0
141.54 30.167 111.44 171.76 0
110.24 20.777 92.011 168.89 266.04
140.09 34.522 109.78 172.83 253.76
16.794 8.2131 49.211 172.1 -52.675
26.057 8.2916 73.163 172.63 -76.053
37.37 11.035 73.381 167.7 -70.75
31.015 16.327 59.991 158.87 -48.692
253.41 -29.081 104.13 187.67 270.39
269.26 -14.444 89.399 189.72 271.2
-24.903 -5.9916 74.711 181.67 0
243.61 -23.545 103.67 187.7 265.31
161.44 9.9956 109.41 178.23 255.3
-29.367 -12.664 37.343 194.99 0
-23.352 -9.8283 41.15 192.15 -67.166
106.36 33.793 98.007 166.55 0
-1.4413 -4.8217 41.96 182.13 -58.202
49.415 23.653 70.087 160.46 -57.999
106.59 46.796 95.143 161.77 257.48
17.335 3.3509 70.863 175.98 -78.091
119.39 45.999 103.19 164.6 252.86
27.096 15.692 57.16 153.04 -44.05
104.61 27.857 91.4 171.34 263.92
113.5 36.442 98.283 167.9 257.82
94.94 34.048 94.779 163.06 266.19
200.68 -15.484 119.86 181.87 256.33
55.673 22.61 80.748 165.4 -73.507
61.531 28.409 71.444 156.37 -60.109
-6.2952 -4.0579 40.364 187.16 -58.323
64.248 25.731 77.227 161.71 -72.159
-22.946 -13.732 29.777 199.83 0
-1.977 -0.53062 51.111 180.04 -64.304
1.0955 -1.6957 64.223 180.34 -74.682
-15.487 -4.8399 35.477 189.46 0
185.41 -3.5339 117.46 179.82 255.69
20.86 12.576 61.908 173.24 -67.998
112.91 27.376 95.346 174.3 265.01
71.358 23.321 86.094 167.13 -81.104
37.705 15.913 67.482 162.39 -57.384
18.687 6.6365 60.938 168.75 0
0.75859 6.9388 48.997 177.48 -59.494
143.72 16.447 98.827 175.73 263.26
243.95 -27.272 107.78 187.41 267.06
131.39 39.934 108.03 169.16 0
24.525 6.7981 71.637 172.18 -72.173
209.26 -8.6015 103.91 185.03 263.34
-29.41 -18.009 42.054 192.92 -73.694
72.9 34.755 82.213 159.77 0
19.431 6.7153 66.98 175.9 -76.564
8.5719 5.6978 51.379 172.81 -58.188
70.183 32.859 84.178 163.53 0
13.202 7.2705 54.172 170 -56.054
6.7866 3.2512 76.354 180.47 -80.83
169.41 5.0558 111.21 179.07 255.95
129.93 39.787 105.64 171.6 253.47
56.399 12.006 83.453 173.13 -83.277
101.52 18.554 93.7 175.55 0
120.53 47.085 104.01 164.95 246.68
42.575 9.3658 73.742 170.97 -75.145
98.789 20.683 90.656 172.9 267.99
250.58 -24.45 107.74 189.69 0
28.53 14.641 59.378 162.95 -53.269
100.09 24.655 90.964 171.64 267.93
32.716 14.626 63.108 162.56 -58.543
28.922 14.167 64.33 165.96 -60.915
3.8433 6.9909 72.536 179.81 -81.38
-19.318 -9.744 31.468 194.98 -65.917
-39.907 -18.491 51.056 195.78 -74.251
189.46 -5.5766 117 185.97 252.49
-2.5629 -3.57 43.822 182.95 0
-2.47 -3.1513 50.71 181.78 -67.993
91.777 11.095 89.957 171.43 266.91
65.937 36.672 75.154 161.32 0
-22.448 -10.482 45.322 191.85 -69.665
42.916 21.741 66.949 153.94 -45.156
48.153 20.468 75.84 163.13 0
138.76 39.096 111.31 174.57 251.08
-8.2187 -6.668 34.849 183.01 -59.183
67.258 20.564 84.929 171.21 -84.457
74.811 31.067 87.429 164.8 -82.998
41.724 20.717 70.799 161.01 -57.996
-67.319 -8.6658 82.165 181.52 -85.888
241.45 -36.357 117.46 190.57 259.5
59.376 23.822 79.761 161.75 -74.737
30.757 15.211 63.851 170.34 0
160.33 6.0324 100.83 179.56 0
-10.75 -6.9886 35.577 190.7 -61.448
127.59 42.524 109.77 171.45 245.13
-28.76 -11.042 59.98 190.25 0
196.37 -13.486 116.83 184.05 252.82
202.49 -8.689 108.98 184.27 258.99
68.828 19.136 85.236 170.72 -83.502
-58.942 -22.187 58.576 189.25 -82.518
99.356 17.782 91.444 174.96 269.8
15.954 5.8512 65.548 175.85 -73.315
42.853 18.565 69.321 154.01 -47.833
158.99 21.149 113.75 175.57 254
-1.0511 -0.2721 43.632 184.16 -56.18
148.98 15.891 104.6 175.55 0
7.9202 1.9366 83.891 178.57 0
168.15 9.0229 108.64 180.2 257.15
172.74 6.596 111.35 178.96 254
28.146 8.9188 71.207 170.08 -73.649
16.7 7.6479 52.777 166.32 -54.586
-10.674 -1.4759 47.449 182.41 -64.148
-23.812 -14.846 23.309 197.51 -63.218
7.3987 5.8264 62.823 174.16 -72.46
217.28 -19.042 115.28 187.75 261.98
112.48 22.186 93.623 170.55 263.87
41.477 20.967 66.012 158.25 -59.899
54.877 19.957 75.071 163.98 -64.938
110.65 31.818 95.591 170.6 263.37
22.284 11.312 58.565 164.58 -52.684
-9.1875 -1.4414 57.234 182.35 -72.188
56.285 27.515 76.899 164.16 -71.69
-19.19 -9.4207 48.609 189.63 -66.557
-60.445 -16.671 73.713 190.24 0
16.072 9.9915 49.612 164.58 0
98.676 36.153 91.509 162.73 265.99
-19.733 -9.5471 39.901 193.85 -66.776
152.96 2.4624 97.558 175.22 268.34
-25.465 -6.7904 74.941 183.28 -81.831
-7.3792 -2.9706 42.769 183.76 0
-26.648 -8.85 54.21 186.84 -74.837
135.24 28.781 105.24 171.9 251.52
-20.459 -8.3327 38.302 191.88 -68.775
113.76 44.327 100.03 162.89 251.69
116.54 9.0349 93.89 177.53 268.88
13.792 7.2147 51.039 170.07 -57.426
265.57 -6.0837 86.339 187.55 0
201.54 -12.731 117.53 184.4 257.49
81.193 25.389 91.952 166.97 -88.477
5.5077 0.29269 60.033 178.48 -67.252
42.296 22.577 67.223 154.76 -54.469
7.1838 2.3255 57.178 175.73 0
42.589 11.625 77.69 176.9 -80.81
88.539 18.1 86.996 171.68 -87.366
17.142 5.9374 62.043 174.85 0
-21.899 -12.506 50.395 188.39 -72.052
51.639 11.023 82.129 173.73 -85.416
-34.955 -11.683 63.893 189.15 -77.113
-28.112 -12.445 53.66 189.73 -71.821
223.72 -34.657 125.23 189.15 255.96
-39.847 -10.782 65.573 189.2 0
21.516 7.754 65.865 168.65 0
20.563 5.9308 62.106 171.78 -62.201
267.27 -23.836 95.378 191.69 0
217.92 -2.2791 90.062 182.38 0
23.45 13.343 57.165 163.72 -52.858
-29.339 -15.008 31.836 197.47 -68.262
33.212 10.895 69.602 173.71 -71.127
-12.781 -6.9022 34.999 186.75 -58.153
27.698 11.122 58.048 162.59 -51.399
54.495 26.511 75.138 158.68 -65.365
259.03 -31.314 100.34 190.61 267.17
-53.585 -16.158 62.877 188.42 -84.782
28.858 17.4 59.467 159.16 -51.201
-40.882 -15.655 52.608 193.13 -78.557
65.007 21.129 81.608 167.97 -79.691
45.876 19.213 73.67 167.98 -73.264
134.38 31.205 104.68 170.72 252.89
238.62 -12.1 100.93 186.22 266.28
3.7042 -0.94301 51.857 177.77 -60.768
65.393 23.483 82.338 169.4 0
162.47 21.001 112.71 176.7 0
51.329 8.6003 77.794 174.84 0
17.06 5.2698 64.045 176.19 0
49.971 24.92 67.478 153.15 -47.527
216.11 -28.27 122.37 188.2 255.39
20.875 4.5889 70.333 175.82 -74.702
125.78 44.305 102.11 169.29 251.13
64.788 29.83 78.108 158.03 -70.856
43.765 17.087 74.497 171.01 0
-9.1513 -7.819 55.053 185.19 -67.034
-22.036 -9.6301 49.367 189.33 -73.283
96.905 29.954 95.083 166.98 267.96
33.327 14.96 67.599 164.59 -67.293
-1.1244 -5.2358 40.67 180.68 -54.721
12.293 3.2737 51.889 176.08 -56.793
41.941 17.69 68.161 156.84 -53.552
8.0469 0.7184 75.233 179.8 -81.468
29.277 15.734 63.62 163.74 -60.685
-13.95 -9.6767 34.231 196.19 -61.687
133.79 40.145 108.09 169.03 249.02
241.05 -29.951 111.32 191.49 266.77
22.938 9.5495 60.574 166.98 -61.883
-10.403 -3.4618 41.932 187.05 0
109.53 46.63 99.344 164.82 252.99
0.62691 -1.9592 65.544 177.63 0
-79.378 -18.191 81.191 190.25 -85.441
22.004 12.425 51.15 158.5 -47.725
-16.32 -5.5667 36.618 187.74 0
133.2 27.772 103.33 169.27 0
-23.78 -9.8479 33.26 194.04 -62.348
225.42 -37.036 129.13 184.42 262.59
-1.4413 4.0359 68.521 183.12 -74.245
37.821 22.506 60.712 149.47 -39.758
39.094 21.12 61.981 157.04 -48.758
33.132 10.117 68.617 172.29 -73.852
111.62 48.422 102.36 164.58 247.57
6.0788 2.5465 46.372 177.08 0
-26.684 0.86261 85.866 175.37 -85.588
-79.021 -19.432 77.741 190.54 -86.099
19.83 8.0003 54.406 165.72 0
115.5 53.968 100.5 163.01 241.89
229.04 -31.941 116.82 188.45 263.52
-18.314 -12.276 27.88 198.08 -62.207
232.86 -31.584 123.74 188.2 0
-26.599 -13.391 32.727 193.26 -67.009
-31.381 -10.424 50.204 190.57 -75.418
16.756 6.012 57.049 168.57 -58.48
118 26.39 97.716 173.71 263.59
205.32 -19.337 114.05 187.34 258.7
43.808 8.9511 81.116 174.32 -82.706
55.968 18.121 80.396 167.52 -81.957
-2.7122 -3.7297 44.411 180.08 -59.18
22.908 7.1435 59.829 166.86 0
27.891 10.191 66.288 166.97 0
3.2043 3.1329 72.676 178.6 -82.459
14.841 8.7259 50.678 167.56 -52.915
89.514 36.483 90.536 160.86 -87.28
140.16 26.283 108.31 173.28 254.72
177.98 3.8789 112.09 181.33 260.67
16.278 11.609 56.548 170.37 -56.907
151.17 5.5768 97.082 180.44 263.35
-37.785 -10.188 53.742 196.61 0
4.067 0.81247 45.023 172.83 -51.785
108.41 44.101 96.387 160.98 257.69
-17.236 -5.9342 72.496 186.09 -79.258
-11.4 -5.4833 41.073 184.45 -66.633
-23.139 -5.0116 75.548 181.41 -80.956
49.727 25.661 68.213 151.88 -54.373
104.94 36.006 94.477 171.5 262.28
64.46 26.471 77.606 160.33 0
75.183 32.604 85.15 161.76 0
101.55 5.2624 93.964 174.02 268.85
176.46 5.7014 109.79 181.31 256.73
38.051 18.074 63.056 157.24 0
-21.849 -6.966 63.459 183.04 -81.466
-28.18 -15.348 30.347 196.72 -68.937
-26.742 -13.008 28.46 195.37 -69.099
36.099 4.7262 80.513 177.77 -85.462
-33.344 -8.8204 49.517 191.78 -75.771
-38.166 -14.448 40.789 197.62 -79.197
-1.0596 2.5535 71.067 178.2 -82.212
19.817 6.3849 72.782 177.25 -75.988
40.921 19.439 63.565 158.26 -55.208
103.03 37.206 95.731 166.83 259.26
17.451 13.429 47.237 165.27 -52.22
8.9005 6.5071 49.084 170.74 -58.323
114.86 28.019 96.932 170.58 0
-25.43 -16.051 40.542 194.28 -70.912
161.18 9.5416 106.14 180.39 259.45
180.61 0.24266 110.43 177.89 257.99
176.27 0.096099 112.86 179.91 0
238.65 -27.839 119.25 189.92 261.58
52.349 26.43 71.669 160.65 -60.802
17.851 6.578 60.13 172.62 0
227.08 -10.884 96.619 186.58 266.28
124.51 26.432 100.36 169.76 257.13
115.6 45.377 99.502 165.09 252.01
-9.4088 -1.6801 72.049 181.77 -78.671
46.837 8.1423 82.325 174.75 -83.158
-16.377 -12.358 63.3 185.04 -75.274
-11.842 -5.2755 56.327 185.17 -75.751
125.99 25.042 100.91 173.86 261.22
216.08 -21.864 116.72 183.91 261.92
87.763 25.113 88.107 168.52 -85.291
30.799 14.321 56.168 161.13 -49.208
94.874 22.65 89.273 171.27 0
6.509 5.5955 46.067 172.72 -52.757
66.547 2.5838 85.739 179.93 -89.934
176.49 1.8637 106.23 181.57 255.24
29.191 12.802 59.777 161.26 -50.39
62.59 23.165 83.633 167.23 -78.184
46.518 23.063 66.05 155.4 -48.889
228.55 -38.873 124.94 186.68 259.72
44.465 21.514 70.762 161.8 -54.461
125.87 48.02 108.85 169.28 248.35
265.01 -10.734 87.509 186.87 268.91
-11.141 -9.9672 44.18 187.57 -66.006
93.263 38.539 94.142 160.78 0
236.11 -14.4 103.81 189.6 265.77
118.27 53.046 104.25 163.62 244.08
207.43 -11.673 109.83 186.65 0
12.606 8.6583 58.15 170.97 0
2.1718 2.3296 69.237 180.84 -73.173
57.674 20.859 73.058 164.26 -71.242
45.247 21.126 70.513 157.93 -61.094
44.083 24.553 68.653 150.38 -43.748
97.226 23.655 88.386 170.46 268.11
14.126 4.0819 46.44 173.22 -52.286
6.4081 1.8756 55.406 178.14 -65.072
41.921 22.211 62.646 147.98 -43.997
-22.165 0.78136 83.624 183.12 0
32.034 19.579 61.359 153.42 0
48.92 18.346 78.905 167 -76.392
117.76 32.036 101.46 167.95 0
70.425 33.177 79.313 160.53 0
-5.4462 -3.0454 44.788 184.82 -62.57
102.31 34.498 91.131 166.09 264.5
168.51 13.159 112.07 177.51 248.39
194.79 -14.286 118.56 181.62 258.25
42.062 21.405 66.09 153.72 -49.923
-4.823 -0.88881 44.78 184.57 -64.979
-6.0612 -0.97481 79.883 179.12 -83.759
116.06 48.413 100.2 161.9 0
109.41 40.6 97.628 165.41 0
108.71 39.267 95.457 167.67 259
249.36 -24.571 104.12 188.56 262.38
-18.395 -12.691 30.071 201.41 -59.903
43.725 21.299 69.262 158.95 -61.519
194.79 -4.1511 103.4 181.83 265.59
79.761 11.676 86.594 173.35 -89.05
31.484 15.91 58.003 153.86 0
122.95 42.069 100.94 168.33 249.81
-33.595 -10.895 64.594 184.3 -79.025
147.45 29.893 108.04 173.5 0
-2.2387 -0.7324 79.569 179.89 0
198.34 -5.3956 104.54 179.8 260.61
201.01 -21.882 120.87 183 254.35
44.906 21.772 68.12 156.77 -53.541
183.6 -1.6156 118.86 181.15 255.77
118.75 25.512 99.104 171.65 259.99
22.748 14.112 56.913 160.86 0
131.61 37.234 104.65 175.13 251.51
19.881 9.0706 59.788 168.95 -60.175
0.061349 2.9561 69.212 180.03 -74.132
32.375 6.8319 70.892 169.22 -68.79
33.168 14.652 72.36 172.51 -71.986
-2.0552 0.31993 68.694 178.61 -73.632
47.581 21.741 73.264 158.69 -61.796
-14.92 -7.3011 59.582 185.05 -76.582
101.39 4.622 91.242 179.65 268.91
-20.088 -9.8351 43.154 189.65 0
33.856 5.9361 80.842 176.35 -84.354
50.438 18.357 73.769 167.67 -71.117
-2.1409 0.6558 73.448 179.79 0
33.2 18.292 63.9 154.34 -50.757
-22.227 -6.5976 42.139 189.91 -71.467
-15.614 -6.638 50.414 187.24 0
-11.283 -3.3717 40.532 186.75 -59.886
88.683 18.158 89.078 168.74 267.93
63.187 27.901 78.762 162.95 0
79.933 26.49 86.914 164.64 -82.829
162 19.54 112.38 178.83 0
-28.831 -13.466 42.376 192.31 -70.865
156.79 14.15 110.54 176.91 257.8
31.446 13.91 60.635 166.04 0
6.7044 2.5969 63.282 180.41 0
-5.2428 -2.901 80.996 180.71 -84.554
100.37 41.284 94.568 166.51 256.92
6.0331 2.3143 56.813 181.38 -70.882
-8.5004 0.035572 57.085 184.49 0
49.847 23.713 73.2 163.74 -65.787
26.74 14.132 58.163 161 -47.532
113.4 27.035 98.518 172.28 261.13
73.157 31.277 83.753 164.32 -84.031
-26.827 -17.006 27.823 200.39 -66.504
-26.887 -12.966 28.625 201.21 -65.092
94.715 36.695 90.864 162.23 0
196.5 -11.992 115.51 181.28 0
133.53 40.74 107.05 167.57 248.66
-18.665 0.38121 73.746 180.45 -80.522
253.19 -16.636 95.195 189.05 269.06
7.8635 2.6509 53.693 176.03 0
-19.075 -14.303 34.371 196.75 -65.278
14.089 5.8297 56.382 172.53 -63.433
-24.969 -8.3827 42.452 188.86 -68.674
-42.514 -13.388 67.614 191.97 0
-22.536 -9.8038 57.81 184.55 -76.312
0.51233 0.33341 82.261 178.99 -84.975
-35.255 -15.05 35.763 194.54 -73.032
24.751 11.858 58.453 167.65 -56.286
148.95 24.836 109.8 174.03 250.52
4.0117 2.7245 44.92 173.42 -51.533
20.938 9.3852 58.312 169.51 -64.314
219.82 -40.983 130.65 189.09 259
-16.139 -1.9919 33.721 189.93 -62.3
-60.225 -21.141 61.155 192.67 -81.371
153.41 27.993 112.45 175.09 247.86
93.07 37.602 93.75 160.9 264.71
36.181 22.137 71.752 160.41 -55.015
11.801 3.3936 57.668 172.02 -64.28
48.529 14.493 76.814 167.46 -74.842
40.772 5.1907 81.915 177.75 -83.583
39.169 24.82 61.056 143.36 0
-30.011 -9.0977 59.249 187.91 -77.714
-47.028 -13.979 61.642 188.71 -79.658
95.119 38.93 94.272 161.32 264.48
46.782 18.341 72.827 168.29 -72.222
110 49.361 100.15 161.38 252.3
26.58 10.658 69.409 172.94 -76.82
-39.918 -7.8734 62.823 185.74 -80.501
-4.2788 -0.75579 56.055 182.11 -71.415
-24.817 -7.7716 41.746 190.28 -70.759
38.639 21.489 64.862 150.5 0
74.004 15.711 87.2 173.16 -89.132
127.59 54.076 106.69 167.05 242.69
17.636 8.9678 64.703 175.53 -68.372
-44.706 -11.599 63.149 189.22 -82.785
66.748 30.066 78.472 159.86 -68.423
150.81 25.22 114.05 173.17 249.61
-6.9623 -1.7609 40.675 185.28 -61.37
37.88 14.199 74.396 171.38 -74.651
74.884 8.2832 85.529 172.62 0
1.0472 -0.91905 51.23 178.55 -57.879
-81.735 -30.613 86.455 191.82 0
4.0709 2.7667 71.979 181.33 -80.627
184.45 -6.9534 116.09 180.99 253.74
72.65 25.555 83.644 164.61 0
36.174 18.984 61.763 156.22 -40.851
203.12 -15.701 117.41 184.07 257.66
181.83 -3.0265 116.54 180.46 254.51
43.604 11.244 80.741 172.1 -75.355
23.566 11.532 58.245 167.51 -55.841
39.732 18.03 64.059 163.86 0
69.072 27.158 84.399 161.8 -77.024
41.922 11.975 77.797 171.66 -75.052
7.6431 4.7918 60.554 178.17 -71.793
-12.308 -5.2941 37.695 191.9 -62.428
96.418 18.643 94.439 171.02 265.92
-5.5212 -2.8906 50.08 183.12 0
9.8852 7.4024 52.213 170.67 -56.744
-13.015 -8.8308 32.684 196.53 -61.69
-37.559 -12.107 58.159 189.27 -78.283
55.333 15.323 75.003 168.32 -75.26
75.181 21.856 87.219 168.76 -82.364
-0.87191 -2.6049 54.928 180.45 -67.363
113.59 29.472 93.151 169.14 256.67
-17.37 -5.397 58.227 182.52 -71.771
26.904 7.4871 73.512 177.27 -79.006
195.91 -4.0875 108.89 181.05 259.72
41.157 23.067 62.845 153.58 -46.671
35.471 20.331 61.223 152.2 -48.593
83.246 21.889 90.834 167.69 -88.053
255.23 -11.164 93.623 187.14 268.56
-23.373 -10.765 38.175 195.18 -66.646
113.69 44.37 102.35 165.91 252.22
68.805 18.657 84.156 168.26 -79.621
0.04843 -0.6094 84.834 177.74 -86.887
-5.1564 4.5584 81.342 180.94 -82.668
56.144 18.525 74.66 166.9 0
129.98 38.754 105.27 169.57 0
4.1629 0.75077 53.221 177.36 -64.627
46.262 18.386 75.391 167.47 -71.226
41.809 12.496 77.307 172.63 -75.851
50.638 24.535 70.471 156.91 -56.685
166.62 2.0714 99.682 174.41 264.3
113.28 49.185 102.45 164.78 244.37
53.593 22.59 72.465 162.74 -64.294
27.392 12.844 55.749 164.63 -55.189
43.459 21.042 63.373 151.78 -49.532
-33.811 -11.332 39.076 192.37 -72.749
42.338 22.459 66.876 161.02 -57.262
154.53 27.373 110.59 177.11 0
29.283 4.7081 72.665 176.24 0
24.801 15.766 63.746 165.22 0
-15.042 -7.7576 32.831 192.79 -58.412
106.74 33.505 94.952 169.13 263.9
174.96 2.1949 105.28 177.27 0
37.44 20.435 58.367 147.95 -40.751
42.166 26.437 66.668 151.75 -47.346
-4.1886 -3.8268 57.546 180.57 -68.648
213.52 -9.7936 101.4 184.37 0
265.56 -16.974 87.42 191.02 271.55
-21.853 -6.0345 51.873 191.37 0
-31.333 -9.2807 62.076 185.56 -75.075
-20.839 -4.4587 61.334 182.4 -78.336
258.56 -28.372 101.07 192.14 0
-4.7953 -1.9911 77.734 177.93 0
263.81 -23.927 99.299 192.4 0
1.852 2.0344 42.952 172.85 -58.753
194.09 -2.4457 107.92 181.32 0
112.14 7.5671 92.842 176.2 0
-19.493 -8.1726 37.831 193.54 -66.287
-17.905 -9.0972 28.312 193.83 0
-22.566 -9.9471 25.693 196.72 -62.59
155.84 8.6615 104.33 176.26 0
23.305 10.766 63.846 169.03 -60.981
62.022 10.095 86.166 176.15 -84.643
102.29 23.31 93.553 169.93 268.32
25.86 15.628 57.174 155.16 -45.081
-21.52 -11.533 36.635 194.76 -68.718
141.63 27.264 108.09 170.5 0
-56.093 -13.018 74.177 187.78 -84.194
193.97 -8.9987 114.96 181.52 256.4
232.28 -4.9593 98.356 183.21 0
4.7292 3.4958 53.593 178.32 -62.085
23.667 14.042 54.212 160.32 -48.228
-3.9099 -1.2141 55.127 179.53 -69.321
20.852 8.0663 64.458 171.31 -63.777
204.44 -5.7907 106.92 180.2 263.55
20.67 8.8983 63.102 169.91 -64.57
238.61 -30.956 108.64 190.56 262.54
171.65 -1.4939 97.322 180.91 0
8.4334 2.9169 44.304 175.43 -52.711
-15.87 -4.315 65.09 184.12 -82.327
59.53 19.905 80.49 171.33 -79.901
110.46 42.389 97.161 164.63 262.96
-9.9403 -0.1689 44.026 187.99 -62.593
30.022 11.511 64.173 166.85 -63.818
30.303 14.907 62.506 167.48 0
118.57 39.905 99.083 170.72 0
207.32 -17.555 120.18 182.64 253.61
257.08 -18.753 97.117 187.96 0
226.09 -25.368 118.91 187.93 257.81
-24.79 -12.473 28.956 204.19 -64.835
-14.237 -10.699 33.248 189.53 -61.439
82.904 20.57 84.703 171.81 -85.304
234.63 -27.866 117.89 185.51 261.94
87.839 32.868 89.047 164.17 -84.815
124.08 36.317 104.26 172.15 255.52
-37.51 -15.621 45.356 194.73 -75.139
258.53 -23.004 98.754 187.04 268.04
74.607 34.193 81.317 158.28 -76.429
-17.519 -8.3846 38.514 190.92 0
60.126 29.202 76.201 157.56 -64.718
38.505 16.971 65.545 156.22 -51.958
49.92 19.604 71.795 159.08 -60.897
196.39 -12.677 116.11 183.76 0
-11.184 -8.0659 41.356 188.52 -63.836
-22.756 -8.4224 52.05 190.27 0
55.112 15.938 80.627 166.99 -73.05
0.19018 -0.13112 74.19 178.46 0
-59.603 -11.613 78.723 184.84 -84.788
72.952 31.102 83.412 163.21 -75.874
106.76 24.46 97.181 172.78 264.8
115.18 28.171 101.04 170.54 260.52
43.474 16.761 70.907 165.93 0
-1.6697 -3.5512 50.395 179.39 -60.213
117.67 49.768 102.11 164.35 0
57.265 24.233 73.514 166.69 -64.808
216.87 -8.8367 98.644 183.53 262.81
5.6123 3.138 49.661 178.79 0
-3.9779 -2.4199 40.361 183.64 -56.555
-19.388 -8.9702 48.594 189.1 -70.026
-69.451 -7.3988 84.404 187.37 -89.665
124.85 45.597 103.3 167.22 246.68
148.52 20.422 105.29 174.72 256.51
85.307 28.472 89.371 164.82 -84.907
-34.986 -16.927 35.973 197.31 -72.447
71.049 6.8405 86.083 178.64 -89.555
26.128 12.019 62.378 172.78 -66.577
79.596 32.433 87.855 166.02 -87.546
45.074 18.674 70.966 165.34 -67.807
111.85 45.312 104.09 165.69 250.12
222.9 -37.45 131.58 189.91 258.24
20.054 16.076 58.241 153.9 -45.024
79.836 31.452 89.532 159.81 0
79.185 37.784 88.029 157.87 0
28.186 13.828 60.359 159.86 -57.799
93.517 34.452 93.051 167.67 0
17.267 2.407 81.274 179.5 0
138.39 32.19 104.4 175.27 0
28.906 15.973 59.442 160.22 -49.863
-11.801 -10.308 29.57 193.17 0
87.912 33.193 88.407 162.31 0
71.026 20.118 83.334 165.85 -84.499
0.085926 -0.84235 40.857 178.99 -55.923
-20.631 -12.658 31.615 193.32 -63.55
114.28 21.583 98.2 171.53 268.09
-7.5981 0.33413 44.171 180.23 -60.382
260.01 -21.274 100.88 189.99 266.27
38.488 19.895 68.983 162.9 -57.914
115.98 7.2986 91.261 176.27 266.59
67.311 29.272 79.644 160.16 -73.66
-15.976 -7.8832 42.275 189.23 -61.807
261.7 -22.972 95.667 186.16 264.29
109.6 29.577 95.329 170.8 260.58
-17.666 -4.6171 51.835 186.52 -71.886
38.871 21.058 60.267 145.79 -40.336
44.904 11.228 77.711 173.01 -77.743
30.873 16.853 56.49 149.01 0
-34.005 -12.441 56.254 187.52 -75.736
164.97 11.28 113.39 179.49 253.92
49.795 26.22 63.166 155.44 -51.206
15.168 12.071 51.188 163.35 -49.482
54.493 16.331 80.813 165.83 -77.962
41.874 19.453 61.444 154.05 -46.931
69.029 25.486 78.922 157.46 -71.859
-24.072 -10.518 31.958 195.99 -65.466
150.09 28.592 110.88 174.2 253.67
39.149 21.628 53.813 144.42 -37.666
22.203 8.7134 54.42 162.05 0
12.081 14.323 50.155 166.86 -50.826
90.358 16.754 92.813 175.14 265.41
-12.681 -5.4394 58.597 187.01 -72.261
33.074 15.331 67.24 164.28 -58.721
27.61 16.17 62.596 163.65 0
19.485 11.748 58.229 168.57 -58.451
205.81 -20.573 115.27 184.84 256.75
-17.457 -8.5517 55.235 188.54 -70.268
49.962 27.655 70.027 153.1 0
-34.738 -10.786 50.237 193.1 0
-39.512 -16.157 37.392 195.03 -74.304
215.62 -19.278 115.42 185.59 260.12
47.027 26.604 62.801 159.19 -52.819
-11.468 -7.247 31.733 191.14 -57.559
241.92 -35.276 119.09 188.79 0
-12.192 -3.6357 72.456 182.01 -83.395
-49.066 -5.9995 84.119 184.86 -87.946
237.07 -30.96 112.79 188.22 261.16
2.6559 -0.67563 61.571 179.91 -71.395
33.128 14.723 60.232 162.7 -54.537
35.998 5.2497 84.136 179.07 -83.96
118.59 54.673 100.7 166.04 242.97
9.3998 7.5653 50.844 170.66 -57.77
67.109 19.448 80.671 165.27 -73.985
9.8926 5.5716 48.816 169.69 0
46.275 13.857 75.101 170.53 -76.498
71.058 33.177 85.658 158.94 0
-12.098 1.8283 79.685 179.11 -83.992
120.34 18.226 100.22 176.62 260.38
168.89 5.7532 102.45 179.7 260.13
-29.328 -13.677 54.852 189.92 0
10.985 4.8222 52.85 175.2 -53.482
19.346 2.4676 68.228 176.07 -73.84
248.37 -23.907 104.51 184.55 265.02
170.94 2.9185 100.47 178.8 0
47.116 20.132 69.373 160.66 0
22.247 9.0504 61.94 169.55 -63.066
127.72 47.062 105.21 168.11 0
-11.626 -8.394 49.096 187.34 -66.297
-1.4 -1.3181 56.213 176.88 -69.475
-45.517 -18.955 47.554 195.25 -77.873
180.42 5.1114 100.75 180.93 266.95
233.55 -11.043 96.037 184.55 0
256.61 -11.386 96.391 183.46 269.08
82.526 29.787 86.054 166.28 0
100.31 45.089 96.501 163.44 259.83
138.52 7.7716 98.256 174.7 262.12
194.59 -11.742 110.38 187.52 258.39
-19.983 -8.3223 35.704 195.48 -61.401
244.68 -23.995 104.28 188.81 262.24
252.76 -11.683 94.207 186.63 269.72
111.08 41.042 94.385 169.11 0
-24.689 -11.234 55.164 189.06 -74.469
-15.793 -3.8956 44.457 189.57 -65.316
6.6512 4.8025 48.739 170.58 0
-24.628 -7.679 57.26 183.98 -72.329
229.1 -25.723 117.81 189.57 262.19
-44.876 -16.164 49.811 191.29 -75.192
108.39 34.119 94.083 171.07 0
-15.935 -5.8932 37.491 188.67 -60.753
-15.182 -6.7938 44.517 191.32 0
24.991 9.715 76.117 175.73 -78.423
228.23 -31.855 122.46 189.32 264.88
34.379 20.406 59.525 149.02 0
11.5 4.7739 83.321 180.87 -89.445
48.786 24.191 69.382 158.69 -54.289
236.71 -36.298 124.87 191.85 259.38
54.843 28.082 72.016 158.67 -58.866
189.16 -0.052972 98.571 182.1 0
37.193 15.769 76.399 173.48 0
-20.363 -5.7968 50.307 187.87 -67.381
52.614 7.7805 86.873 176.27 -84.391
134.35 38.931 105.44 172.01 246.04
-18.78 -9.0422 34.718 191.54 -61.007
119.41 54.74 105.82 165.33 245.67
234.84 -15.113 98.57 185.2 264.98
123.16 10.756 96.858 179.44 0
-7.8849 -4.212 53.627 185.37 -66.408
-59.136 -13.759 73.103 187.58 -83.906
20.147 10.551 51.879 159.36 -49.795
107.12 15.549 95.313 172.41 269.32
-32.694 -7.519 62.878 183.01 -77.3
-12.52 -1.1271 83.747 181.89 -89.072
170.91 7.7994 108.4 178.2 256.78
20.11 6.2748 77.467 179.94 -84.445
-9.004 -5.6296 47.717 189.2 -66.827
228.96 -39.29 122.4 190.22 0
-38.442 -14.746 58.616 188.87 -79.02
-17.863 -6.8967 29.134 194.64 -60.179
18.492 8.0613 54.244 169.58 -58.578
5.2284 2.5144 49.019 179.1 -60.861
21.56 10.434 53.671 159.48 -49.521
205.9 -16.249 111.14 184.91 256.51
240.71 -17.571 100.14 186.45 264.98
0.35876 1.3744 50.295 182.06 -61.124
26.392 9.7853 54.795 160.58 -49.265
-68.306 -8.8028 85.384 186.25 -86.524
95.687 38.717 92.824 160.56 263.87
177.38 -1.6826 111.19 180.8 0
-41.194 -14.349 49.52 191.89 -76.542
5.4199 3.9853 62.591 175.29 0
232.08 -17.761 104.75 183.74 262.79
93.243 37.97 91.455 160.96 263.68
47.028 7.5354 81.1 175.35 -85.024
131.44 46.79 109.63 167.97 247.11
102.73 38.56 92.924 167.63 262.31
14.554 8.0722 56.31 167.71 -54.831
247.62 -28.603 111.66 189.92 0
-23.27 -14.206 30.039 194.91 -66.148
-11.242 -5.1513 32.683 193.53 -60.42
-32.767 -16.217 38.515 194.47 -69.09
127.48 24.641 99.967 170.62 254.68
108.35 17.984 93.341 172.47 267.57
3.6711 -2.1497 65.381 179.91 -75.691
68.714 21.096 81.837 161.92 -79.038
13.008 8.1994 53.925 173.26 -65.187
36.518 20.543 65.691 155.41 -51.094
181.48 -3.6014 114.35 179.13 0
231.14 -39.424 126.3 188.18 260.84
-2.2141 0.28264 71.406 181.22 -81.832
149.77 26.68 112.05 175.07 253.88
-24.266 -9.4072 32.211 197.63 -65.655
54.939 23.845 72.96 156.74 -66.253
64.506 28.865 80.949 163.2 -70.461
237.1 -35.148 119.74 192.06 264.02
105.63 41.396 97.119 164.06 257.71
19.424 12.361 55.491 160.73 -49.044
12.492 4.2182 53.354 170.66 -60.318
-45.21 -16.892 60.457 191.92 -80.22
72.434 28.916 85.812 162.28 -75.842
96.974 37.286 93.386 164.85 264.15
35.184 6.7016 70.563 173.68 -71.665
113.85 35.589 98.425 164.77 260.23
118.21 44.098 103.46 163.29 253.07
123.66 29.308 101.42 174.12 258.05
115.74 43.686 98.551 161.46 251.2
74.688 16.851 86.129 168.23 -89.079
71.31 10.067 86.377 173.41 -85.27
38.069 19.428 59.576 152.59 -45.199
-43.581 -13.334 39.305 195.68 0
-17.883 -1.407 37.278 189.21 -69.008
16.189 5.0527 59.474 174.49 -71.646
-60.27 -8.7221 79.978 184.51 -85.036
254.57 -25.195 100.53 192.17 0
-6.0338 -1.5662 72.588 182.78 -79.921
-11.08 -2.9887 51.278 186.3 -66.936
16.273 8.9594 49.242 162.28 -47.172
60.468 25.134 79.476 164.28 -67.61
218.26 -22.396 117.21 186.92 256.74
170.51 5.3569 105.56 176.19 266.79
-6.5674 -4.955 40.404 186.23 -58.559
-36.425 -10.964 62.82 187.9 0
113.74 42.319 99.693 162.4 252.63
104.08 23.3 95.085 169.55 0
17.421 9.6601 60.373 168.01 -61.059
-16.467 -9.6445 44.729 186.13 -66.339
165.6 9.7557 108.56 177.77 260.12
120 29.694 101.97 169.91 259.55
30.657 11.556 70.318 170.52 0
36.71 19.979 62.033 149 -41.498
-33.454 -14.835 61.356 186.76 -80.955
24.312 10.607 54.768 165.68 -50.353
79.812 28.463 85.339 164.61 -86.268
66.419 27.704 81.464 161.25 -79.256
44.785 10.508 76.428 173.81 -80.743
-4.7874 -2.4783 44.19 184.74 -62.209
-0.29587 3.458 58.701 175.36 -68.943
-11.729 -4.012 64.295 183.11 -78.619
63.563 24.56 81.915 161.26 -73.274
69.341 23.273 79.487 166.04 0
-59.782 -19.35 59.362 191.39 -81.541
32.042 20.64 59.504 152.71 -40.606
33.806 9.7095 73.087 174.66 -79.213
98.463 25.611 91.39 167.55 0
40.186 20.953 64.53 150.14 -43.528
254.49 -11.734 91.902 187.39 268.61
78.664 15.118 87.022 173.54 -90.495
139.1 26.257 106.58 173 251.71
-12.48 -5.6954 61.319 184.61 0
-4.9306 -4.2386 76.366 184.05 0
163.97 10.792 116.76 179.41 0
10.189 3.6852 63.657 179.51 -73.084
211.57 -6.613 94.063 179.67 0
262.4 -26.579 94.304 193.3 0
101.75 40.029 94.21 162.79 0
60.156 22.659 77.52 165.17 -70.518
120.32 33.107 99.562 171.73 256.58
31.526 13.552 59.262 153.54 -49.792
11.887 0.095701 83.613 177.99 -85.258
215.32 -26.861 120.92 187.96 258.74
-19.327 -11.462 41.344 193.67 -67.49
110.79 33.515 97.863 170.79 259.28
80.781 20.284 87.482 169.3 0
216.96 -4.0344 94.886 181.63 269.45
35.299 17.515 65.876 162.66 -58.27
-43.847 -11.701 72.847 182.74 -82.338
33.193 13.765 59.692 160.72 -57.796
-7.9762 -3.7155 55.515 185.1 0
-31.269 -3.5534 80.231 181.03 -83.266
-39.028 -6.8989 85.501 181.98 -88.816
55.882 5.8225 85.741 177.67 -87.105
18.509 1.8029 65.04 175.2 -73.275
-5.9588 1.3601 58.901 178.37 -73.077
40.083 22.846 61.617 154.65 -45.064
24.386 12.336 54.692 157.89 -44.497
174.68 5.807 116.2 180.87 0
107.48 11.761 93.874 176.47 272.08
57.352 29.1 79.817 158.06 0
-14.308 -8.3767 50.448 186.67 -70.983
222.63 -40.477 130.55 191.89 257.17
-50.087 -18.998 56.134 193.25 -78.717
68.935 24.029 79.614 164.1 -75.329
-26.402 -14.241 36.833 192.79 0
22.46 12.004 60.882 158.91 0
-25.146 -14.466 34.08 197.1 -70.768
46.528 24.493 68.649 154.85 -52.585
-68.919 -12.733 83.343 188.34 -86.215
-6.32 -1.379 44.105 182.28 -60.108
9.6375 -0.42384 49.685 172.87 -60.188
-16.402 -2.5833 60.09 187.41 -70.123
180.63 0.85459 117.02 180.3 257.69
-51.506 -21.342 62.427 195.56 -84.243
133.27 35.65 107.37 170.08 250.15
263.4 -14.624 91.161 186.36 271.09
112.8 29.333 96.192 171.16 263.36
51.031 20.592 74.383 165.83 0
27.137 8.1056 69.829 175.32 0
127.88 36.518 105.89 166.55 254.46
-77.919 -26.96 78.36 193.52 -88.558
193.72 -3.9058 102.73 181.27 263.9
49.063 22.52 72.21 166.45 -69.616
97.955 35.424 91.669 166.24 269.79
46.067 10.22 80.213 172.2 -81.629
-12.825 -10.578 59.662 181.67 -76.072
8.5563 1.2514 48.135 171.32 0
97.189 38.772 90.497 163.04 271.34
-26.09 -13.684 30.545 196.5 -68.339
29.101 12.516 76.628 173.72 -76.626
201.99 -4.4951 100.2 181.79 266.88
16.598 8.2718 62.645 170.61 -63.599
-41.54 -11.987 53.673 189.75 0
247.51 -25.566 108.24 191.6 0
-22.881 -11.322 26.505 196.12 -64.257
83.856 34.775 87.786 164.08 0
79.336 36.097 86.27 162.37 -84.731
239.72 -25.263 108.33 186.27 260.98
67.881 4.5856 88.554 176.02 -89.361
12.121 5.0237 56.326 172.22 0
151.35 -0.073909 94.897 178.3 267.07
106.43 35.533 94.06 162.31 265.8
35.466 14.805 64.524 161.22 -56.41
241.7 -3.7673 96.147 183.25 271.09
33.152 19.544 56.862 154.76 -43.818
-11.687 -4.3913 49.906 184.6 0
171.47 -0.12417 100.24 180.15 264.41
246.44 -30.138 105.98 193.24 265.72
-9.9278 -2.7951 71.797 179.45 -81.607
74.414 6.3837 91.7 177.82 -84.572
44.506 24.172 70.352 153.69 -54.108
-34.412 -17.452 47.768 193.5 -78.189
240.23 -12.459 98.059 182.35 266.59
-12.347 -3.278 63.376 183.78 -76.976
45.894 21.824 67.993 157.2 -52.924
184.17 -0.61444 98.054 176.41 264.81
129.37 36.753 102.7 169.38 249.5
68.713 24.079 79.584 170.4 -84.131
23.023 5.9142 57.76 169.59 -62.374
-57.558 -16.693 66.044 190.22 -82.119
122.41 47.466 105.61 169.28 248.45
118.77 20.808 98.424 170.55 264.14
-8.3664 0.92745 88.679 178.51 -90.116
38.823 20.485 62.597 159.64 -57.761
91.905 24.472 90.561 167.74 274.23
149.38 8.5496 101.39 175.06 263.48
236.73 -5.3436 94.546 179.92 269.46
40.106 21.801 62.219 154.63 0
48.108 22.191 69.944 159.66 -58.067
98.085 24.987 90.768 170.3 271.42
44.644 26.57 66.539 161.93 -57.782
20.281 11.13 50.142 165.34 -53.205
-4.7258 1.2561 81.659 181.7 -87.935
36.55 14.558 65.607 159.64 -55.099
99.141 32.047 92.793 164.27 268.1
144.89 26.806 106.1 171 250.66
-14.276 -3.8147 61.065 181.65 0
-10.688 -1.3926 54.194 183.92 0
-42.055 -12.864 62.401 188.29 0
35.898 17.076 67.405 161.4 -64.083
68.034 9.8768 86.573 173.38 -84.05
90.261 30.442 86.791 164.59 -91.58
-44.009 -3.6917 77.402 187.1 -83.472
174.72 3.6756 115.02 178.72 254.31
244 -7.1441 96.38 181.26 268.54
-29.519 -13.341 43.32 195.89 -71.658
112.97 16.844 92.266 172.19 267.57
57.454 19.511 83.742 166.37 -75.142
85.755 33.498 88.126 160.83 -84.227
100.09 24.54 90.179 169.52 268.55
105.61 39.242 93.942 165.51 0
52.569 21.144 74.96 161.83 -67.989
-39.098 -15.024 61.592 188.81 -79.846
18.262 7.8082 55.494 169.15 -59.679
140.61 26.934 108.54 176.06 259.16
57.906 3.9988 87.859 176.32 0
110.53 41.902 101.21 164.02 0
5.5552 2.5527 53.331 175.77 -60.467
21.178 4.5753 59.825 168.27 -63.767
128.33 52.201 105.68 165.42 240.81
221.01 -3.3626 96.368 184.45 267.99
135.61 30.483 107.97 173.09 0
43.376 23.403 59.436 150.87 -45.785
48.519 13.245 83.19 173.8 -76.826
86.112 40.51 88.446 159.31 -83.651
133.9 18.6 97.792 175.91 0
91.884 13.076 93.513 175.02 270.32
42.035 19.067 71.17 162.51 -59.847
-11.927 -6.3746 37.136 191.43 -61.254
44.792 9.6961 81.038 171.79 -84.387
-9.8406 -3.3044 44.729 179.94 -65.638
265.3 -17.214 94.357 184.59 0
106.33 33.591 94.285 160.68 261.07
15.647 8.6575 49.33 169.75 -51.812
32.74 20.102 58.06 157.46 -47.703
-27.151 -15.42 39.531 194.59 -70.699
5.111 0.33965 44.251 182.01 -58.332
-71.384 -15.161 75.734 185.75 0
45.645 15.748 69.856 161.64 -64.713
128.1 28.786 102.97 173.36 260.74
233.25 -13.682 96.673 185.01 263.93
39.429 23.332 62.095 146.58 -39.638
187.85 -3.0692 100.25 180.89 268.02
47.747 27.437 74.259 150.48 -53.311
110.09 49.801 97.927 162.02 253.77
71.471 20.341 86.793 168.64 -85.326
118.15 9.7324 95.961 177.04 269.35
9.8659 4.6097 56.88 173.4 -60.673
32.475 17.997 62.573 153.56 -47.07
171.21 5.6894 111.91 175.33 259.6
23.763 10.908 61.561 168.89 -65.941
126.59 49.241 105.22 162.51 245.27
83.543 34.663 84.949 157.53 -84.272
23.524 11.379 63.685 168.12 -63.713
15.208 8.4889 70.282 175.08 -68.15
36.722 18.804 60.166 149.61 -43.744
32.839 15.638 57.367 161.15 -51.569
80.597 20.327 86.924 173.87 0
60.626 29.18 74.258 159.19 0
269.51 -7.4789 93.69 186.34 273.5
116.5 40.033 100.05 163.92 0
29.733 11.051 67.857 169.12 -69.977
226.02 -12.291 104.54 183.92 259.93
51.884 11.269 77.151 170.03 -75.904
24.674 10.922 52.293 157 -49.57
2.8745 1.8886 40.763 180.23 -59.237
0.013243 -1.0913 67.302 179.83 0
-29.867 -15.205 30.697 195.69 -66.055
-15.785 -3.9719 61.591 186.56 -72.389
-18.432 -10.841 44.449 191.08 0
-25.393 -11.71 25.566 206.32 -61.451
98.078 21.412 94.784 167.5 268.91
5.5735 5.9406 52.997 175.96 -59.656
-61.328 -16.939 66.7 192.15 -82.807
129.21 43.367 105.57 168.62 250.68
29.569 14.253 57.356 162.98 -58.883
33.503 16.801 68.804 166.67 -59.407
-1.5072 -0.38794 41.248 180.86 -58.882
-0.045475 -0.21009 39.657 181.33 0
126.41 40.337 105.25 169.62 252.57
-33.41 -12.35 46.218 192.96 -73.995
208.65 -25.615 118.49 188.25 261.47
244.95 -25.475 106.35 188.19 264.98
28.568 11.415 59.547 161.76 -52.22
101.45 37.004 92.778 164.58 263.31
34.957 16.153 59.792 157.52 -51.809
104.84 33.953 93.201 167.44 262.6
190.79 -7.6155 113.98 179.25 258.98
-33.028 -12.906 35.968 200.32 -68.736
-36.116 -17.122 40.615 193.67 -72.755
215.59 -34.984 123.92 186.38 257.06
167.12 11.018 114.71 179.35 0
-42.438 -10.999 68.711 186.01 -82.49
52.134 25.316 74.991 153.79 0
106.75 25.641 97.193 171.22 264.15
32.46 19.09 51.699 149.05 -42.456
19.581 0.46386 84.825 175.51 -87.824
121.54 35.564 100.09 166.97 253.7
35.378 21.824 61.761 155.02 0
53.522 22.413 74.919 158.82 -62.196
-36.072 -13.361 46.312 191.44 0
156.52 5.9303 98.499 175.12 266.22
36.028 18.171 62.925 155.43 -49.23
115.42 51.392 102.44 164.41 250.45
10.338 10.975 45.755 169.9 -49.499
85.014 23.95 87.577 170.14 -86.862
-44.189 -12.431 60.979 187.82 -82.736
49.418 4.1107 87.612 176.8 0
2.8315 -0.41736 73.092 178.28 -76.426
50.679 23.888 70.684 157.73 -59.266
115.48 40.692 100.68 168.33 252.17
118.61 26.557 100.6 168.87 262.73
44.972 17.126 71.804 160.84 -65.865
130.82 29.695 103.73 171.57 253.95
11.999 3.7911 52.998 172.43 -60.281
-38.572 -13.126 71.216 187.21 -82.979
-45.595 -17.167 53.174 197.13 -80.767
-26.193 -13.998 34.387 197.67 0
130.46 43.339 105.2 169.73 245.87
-31.694 -9.1246 62.421 186.8 0
-23.637 -12.264 31.951 198.41 0
120.58 41.624 104.93 168.44 255.71
-26.325 -12.78 41.471 190.9 -69.305
-6.935 -5.5422 46.262 184.48 -59.35
112.06 28.544 96.205 173.88 259.54
81.037 34.696 84.447 157.66 0
-9.0519 -5.9409 61.831 186.29 -72.818
61.365 9.458 83.402 170.98 -84.514
-7.8914 -1.7518 66.926 183.75 -75.827
-6.9396 -1.5788 48.903 185.88 -66.223
-87.549 -23.052 90.656 193.28 -86.824
114.11 43.011 100.5 165.36 251.55
-68.088 -7.459 82.529 184.67 0
18.4 4.0864 57.008 171.72 -65.511
86.479 29.349 86.814 165.64 -87.195
80.195 32.499 89.627 158.28 -82.387
10.615 5.4595 81.666 178.89 0
108.26 16.212 92.573 175.36 264.93
123.8 32.817 101.08 169.65 253.57
79.777 27.205 87.569 167.14 -85.774
53.429 22.355 72.88 157.44 -59.487
6.6707 0.42034 65.562 176.81 -75.085
-12.439 -1.4571 66.886 183.82 -77.649
-51.373 -18.209 66.336 190.46 -84.643
207.69 -9.4012 107.65 185.45 0
77.906 17.124 87.075 174.38 -89.688
61.487 16.848 83.28 168.63 -84.811
228.79 -7.4507 96.966 185.42 268.08
219.11 -17.66 114.27 185.99 257.73
-30.712 -10.608 55.157 192.41 -74.54
-36.386 -11.999 41.686 196.02 -72.995
36.638 18.732 64.802 153.91 0
-11.801 -2.6949 66.503 180.96 -76.881
242.12 -30.44 110.84 188.55 0
188.42 -1.9199 104.93 178.77 0
9.2514 0.96388 60.223 177.33 0
211.77 -18.955 115.06 182.16 260.28
3.343 2.1642 45.71 173.28 -56.437
104.63 43.791 96.996 165.1 0
2.5103 3.5715 50.729 181.3 -59.382
43.626 21.248 68.365 160.41 -57.652
176.2 -1.1726 100.54 183.03 261.9
258.43 -8.9672 89.225 184.7 269.69
75.629 21.703 88.792 168.49 -82.598
20.569 8.1012 49.706 165.86 0
35.745 23.254 58.756 145.87 -38.169
-11.985 -5.4841 39.436 188.59 -66.735
-83.13 -4.7566 88.208 182.66 -90.72
151.3 29.771 113.9 171.76 253.7
55.494 23.256 77.068 162.65 -64.711
4.841 -2.5678 54.067 180.21 0
128.23 23.556 99.492 171.64 260.15
69.141 22.923 83.709 165.3 -80.7
30.349 7.6919 71.514 172.87 -72.295
98.666 16.569 88.551 174.9 267.8
209.87 -18.711 112.17 185.74 0
-35.809 -9.4897 72.502 189.53 -81.142
215.83 -18.995 120.04 187.68 256.94
-3.7561 -4.9288 41.529 182.96 -59.091
-28.241 -13.265 30.038 197.74 0
3.3281 -0.53024 63.082 176.85 -71.357
180.41 -2.7269 110.49 184.39 260
58.061 23.878 75.562 161.55 -68.469
144.97 26.287 106.63 176.68 0
-7.9292 -4.4513 50.946 182.38 -68.296
6.9734 6.4261 63.286 174.3 0
59.634 18.829 77.586 166.13 -79.706
64.95 16.18 83.698 168.99 -83.647
64.522 13.02 82.163 170.6 -84.894
20.595 6.2693 69.402 174 0
8.5056 2.323 63.923 175.67 -65.85
-16.448 -6.6412 65.342 187.87 -75.905
-8.3558 -1.6737 47.463 180.9 -60.5
-32.511 -14.08 32.226 193.19 -71.56
211.63 -28.587 127.22 184.36 255.46
33.945 14.274 60.881 161.94 0
-19.062 -5.7326 77.33 184.28 -79.646
4.7786 1.9567 51.395 179.18 -60.436
123.94 52.762 103.75 163.7 245.12
64.691 23.504 79.56 164.01 -72.579
-17.422 -8.7898 29.51 198.78 -62.045
-63.529 -18.043 74.766 191.91 0
-58.377 -19.148 64.274 190.79 0
-7.989 -2.5928 52.112 183.84 0
57.682 7.1153 84.49 173.84 -85.505
-47.613 -7.0754 85.845 179.93 -86.306
-73.012 -20.489 83.857 188.24 -86.281
244.25 -29.488 109.98 190.69 263.72
102.01 39.839 94.94 160.52 261.85
15.265 5.2149 60.639 173.99 0
32.147 17.271 59.473 154.88 -45.414
85.887 12.12 90.213 179.1 -87.677
18.033 3.649 65.503 173.7 -74.528
4.442 5.165 46.625 175.72 -52.694
33.2 18.038 65.009 158.57 -47.401
43.804 22.603 67.023 154.74 -53.532
33.597 4.9008 79.264 178.05 -74.946
64.174 23.001 73.855 163.5 0
33.146 19.589 57.27 146.44 -37.445
78.345 35.738 82.762 160.05 -74.972
75.978 23.349 83.254 167.02 -82.872
-39.26 -14.007 52.76 192.96 -76.248
81.398 13.428 89.623 172.51 -87.929
53.394 17.208 78.637 167.14 -74.513
106.5 40.867 94.001 165.53 259.18
61.583 23.002 77.452 163.51 -74.073
-2.2842 1.723 50.001 181.07 0
61.213 29.769 77.157 158.63 -63.831
71.967 16.279 87.044 170.85 -87.945
35.367 21.849 60.092 146.55 -42.461
42.204 20.902 65.071 162.48 -59.602
36.687 20.887 58.389 148.19 -40.984
106.53 9.5829 91.29 174.38 270.39
71.165 34.161 82.386 157.82 -75.202
132.13 44.361 108.96 167.83 250.81
36.884 12.739 70.777 172.34 -74.958
-28.488 -17.848 30.044 198.92 -65.501
43.075 17.978 65.954 162.19 0
44.192 21.066 66.552 152.86 -52.992
102.35 28.96 91.602 170.31 268.44
71.527 34.073 79.194 160.9 -75.838
-6.9232 -3.6369 56.932 184.82 -75.856
-22.125 -7.2469 34.924 194.86 -65.037
55.853 26.39 71.903 159.28 -58.743
244.42 -14.705 98.087 185.16 265.04
12.557 5.0211 58.988 170.07 -55.096
-50.667 -12.109 75.987 186.89 -86.067
121.22 33.315 103.03 171.4 255.74
-13.015 -3.9743 55.675 185.36 -69.914
57.756 29.198 75.23 156.68 -62.468
-59.368 -4.2097 90.435 183 -89.55
27.775 13.484 54.809 156.52 -46.976
188.09 -7.3444 116.97 180.45 0
228.68 -35.48 118.51 184.58 262.82
65.853 17.215 85.914 170.44 -83.186
80.394 29.844 87.212 166.14 0
-45.898 -13.63 65.779 184.49 -81.637
97.484 38.859 92.925 161.3 270.45
-16.735 -9.1306 37.412 189.85 0
81.61 20.729 90.037 168.86 0
19.352 7.7712 65.203 174.17 -68.617
60.897 33.098 74.419 156.61 -58.505
225.11 -22.883 116.65 188.38 259.79
118.81 50.428 102.29 163.62 248.18
12.929 11.213 52.426 172.63 -58.099
71.449 31.062 80.373 158.05 -74.104
87.863 36.123 91.36 163.27 -84.746
233.15 -36.014 125.02 189.04 260.67
260.35 -3.1728 87.071 181.07 0
117.51 23.661 95.503 171.86 263.37
-12.922 -11.176 33.446 192.33 -61.502
-29.352 -14.732 37.492 197.29 -70.768
79.355 27.616 88.059 164.03 -86.645
40.689 22.784 64.085 154.64 -44.902
6.1836 1.3119 60.74 178.1 -68.938
-28.039 -15.266 35.438 197.18 -66.212
141.93 26.263 108.3 174.49 251.99
117 28.4 100.79 173.8 255.9
90.783 19.679 91.668 173.86 268.12
129.02 42.037 106.99 169.76 248.86
25.29 13.545 59.695 160.33 -47.838
59.185 30.129 73.577 156.89 -59.323
-6.3805 -0.74215 45.99 183.66 -66.36
-3.73 -5.0684 63.867 184.39 -75.467
-52.62 -19.464 65.675 191.81 -85.065
4.052 1.3034 45.053 175.77 -53.083
-19.968 -11.414 21.044 200.72 0
135.41 26.513 101.65 172.02 0
65.488 17.851 82.763 169.09 -83.537
-79.342 -15.014 84.65 187.7 -89.83
93.807 37.443 90.719 160.61 266.83
49.121 22.424 71.543 154.1 -51.454
-16.103 -7.6916 38.584 187.83 0
134.18 27.534 105.98 172.28 257.77
226.73 -15.445 104.84 186.29 266.02
12.578 2.9251 56.018 177.13 -66.137
88.416 8.9558 89.018 176.55 -90.826
75.762 21.606 82.897 167.06 -80.431
13.386 12.379 44.917 168 -53.203
-28.524 -14.023 31.866 195.48 -66.499
-4.2885 -2.9346 43.389 185.83 0
25.248 12.9 60.339 170.46 -61.809
-33.318 -6.5535 55.903 187.51 0
70.495 34.14 83.005 158.54 -75.999
49.364 20.088 69.411 164.69 0
100.06 34.029 94.66 166.2 262.62
15.555 8.246 46.547 163.16 0
114.28 44.265 104.54 164.28 251.56
43.077 22.665 62.628 149.21 -47.162
90.029 37.243 91.632 160.42 0
-13.483 -6.3448 43.716 190.35 -68.117
259.49 -6.1884 94.928 182.8 0
80.902 32.923 87.884 159.63 -87.625
55.036 24.682 75.495 154.23 -56.819
48.177 23.94 68.797 154.36 -53.32
56.949 23.908 76.676 165.09 -74.344
39.819 9.4684 73.383 170.85 -72.779
-18.23 -4.6492 47.483 184.01 0
-27.449 -12.593 34.166 195.59 0
9.9979 6.7853 64.592 176.55 -67.223
-29.161 -13.463 41.217 191.92 -73.614
30.652 10.732 67.905 170.46 -69.295
-16.425 -3.5462 43.787 185.87 -64.398
38.216 12.002 68.189 168.81 -66.966
107.94 30.805 99.06 170.17 262.62
23.583 12.767 60.833 166.03 -60.61
10.885 5.538 54.185 171.37 0
-94.188 -20.078 89.81 187.69 -92.026
-4.2487 -1.5522 58.745 183.74 -68.638
127.92 18.12 98.901 175.62 0
231.08 -36.593 128.4 191.93 0
24.891 7.9401 66.641 172.01 -67.629
37.468 18.695 63.446 157.62 0
227.78 -39.588 129.78 189.57 257.71
65.459 23.392 79.832 166.06 -78.417
67.689 32.749 78.902 157.44 -71.096
85.561 33.652 89.208 164.5 -85.347
250.38 -2.5242 91.373 182.09 268.73
226.02 -20.053 107.25 182.96 265.03
32.862 15.312 54.796 152.03 -41.866
31.445 15.783 56.731 161.66 -49.431
-75.296 -20.843 75.641 194.3 -86.401
92.635 41.937 94.389 161.34 269.97
45.393 10.329 81.322 175 -81.117
-16.476 -7.9984 55.287 184.18 -72.094
126.86 50.256 106.24 168.14 0
-15.053 -4.3257 58.878 185.89 0
182.58 1.4773 106.38 180.76 260.72
-13.141 -7.0558 31.452 192.49 -57.954
34.824 5.7825 72.721 171.83 -78.006
-9.9553 -4.4262 60.295 182.33 0
17.922 5.6463 87.544 181.69 0
32.424 13.015 58.443 154.97 0
39.946 8.1415 80.021 175.97 -81.13
-29.993 -6.4044 48.474 189.65 0
-20.001 -8.6124 45.196 192.14 0
-26.376 -8.215 66.364 187.03 -80.373
42.081 20.957 63.146 156.35 -51.457
137.51 33.688 106.66 172.36 253.03
35.498 22.04 59.398 149.61 -35.518
231.03 -0.97479 90.913 180.58 0
27.63 14.882 61.088 164.51 -53.559
68.272 22.715 82.303 168.75 0
253.44 -16.778 95.84 186.13 0
-11.815 -2.4075 38.453 190.77 -59.509
60.184 20.257 73.94 161.29 -63.446
-2.7934 -1.3663 41.901 183.33 -60.954
18.637 1.3574 78.673 176.66 -81.894
11.225 2.922 67.032 177.6 -78.486
46.166 15.606 73.69 161.75 -67.881
-43.689 -13.988 46.718 195.18 -78.976
35.31 15.673 61.165 157.66 -51.306
204.23 -18.203 118.87 182.81 253.11
17.573 11.378 54.01 168.09 -57.547
82.878 33.109 84.17 162.4 -78.145
25.356 14.995 54.581 158.21 -47.041
43.578 24.253 71.178 154.29 -54.31
-16.646 -7.0497 38.962 188.35 -64.732
-13.714 -9.266 37.149 190.29 -63.489
86.189 15.448 89.101 169.59 0
-2.0151 -0.75477 42.471 187.4 -58.541
34.106 10.42 69.798 173.01 -67.395
76.475 6.7836 91.13 177.07 0
-19.248 -9.2855 31.739 198.49 -61.584
139.65 38.377 108.31 175.95 248.17
214.84 -26.189 125.32 185.91 254.92
24.084 6.3063 72.716 173.61 -73.465
62.329 23.621 78.532 163.16 -79.619
39.347 20.809 66.033 156.02 0
67.701 27.484 80.501 163.08 -73.069
9.3311 5.5394 64.672 179.19 -71.172
30.207 10.646 70.009 174.49 -74.205
243.8 -21.653 106.45 190.9 265.58
104.23 25.114 95.175 167.09 266.24
-24.584 -12.78 25.044 198.68 -63.977
117.22 43.453 103.41 166.69 254.02
130.78 31.14 100.42 173.91 252.41
-76.05 -9.0691 86.546 183.01 -86.4
264.91 -23.074 92.342 190.77 0
235.09 -23.609 110.43 187.88 261.14
110.73 28.086 97.923 171.58 258.51
127.02 39.104 100.92 167.26 252
-14.889 -7.3514 30.319 195.01 0
-16.278 -4.7006 32.975 192.56 -64.771
-1.3285 0.090007 40.883 178.28 -58.24
53.075 24.744 73.678 158.09 -64.17
132.04 4.9744 95.104 179.74 0
73.407 30.895 80.937 161.75 0
72.47 29.128 81.607 162.22 -74.329
42.227 3.5159 87.443 175.93 -89.043
79.93 29.491 88.156 162.78 0
77.303 25.855 84.67 164.46 0
-37.976 -9.1946 71.329 184.18 -82.419
-45.349 -18.624 61.214 190.77 -77.911
182.79 -1.6428 108.76 183.46 0
62.999 4.5697 89.371 175.04 -87.479
17.035 3.186 63.864 172.35 -68.721
-25.664 -10.512 47.744 190.42 -76.721
200.73 -12.424 119.46 182.22 258.25
217.42 -32.154 128.64 185.5 255.99
-33.114 -14.067 40.543 195.55 -75.981
228.52 -15.613 110.89 187.46 0
-10.124 -9.9711 34.396 189.23 0
238.13 -36.971 120.63 194.39 261.66
-49.765 -15.636 57.048 189.2 -81.549
-23.12 -11.768 30.34 195.27 -64.507
21.624 12.554 50.506 162.47 -51.798
67.825 6.5667 84.902 176.27 -86.285
117.14 47.815 100.7 164.89 0
92.761 19.983 89.516 171.15 269.64
158.79 5.9182 96.459 178.49 264.03
83.307 29.859 89.817 159.85 0
80.548 34.172 84.98 158.14 -78.987
68.802 25.89 80.393 159.88 -75.95
37.402 20.654 70.283 163.83 -66.02
10.305 3.68 56.459 172.85 -64.847
42.859 20.752 69.522 155.14 -52.59
10.614 6.2808 52.337 171.72 -56.866
26.043 14.563 53.234 158.18 0
65.256 17.289 83.843 173.41 -83.607
-12.006 -7.0337 56.429 186.52 0
-3.3128 -4.5178 41.226 184.19 0
29.367 12.995 57.418 162.34 -51.023
27.222 8.982 65.037 167.08 0
-29.956 -7.4924 47.119 195.88 -73.033
113.54 30.428 99.246 168.33 260.93
39.635 18.265 69.49 164.12 -57.916
70.929 29.294 78.214 159.56 -70.345
3.3976 2.4208 56.344 182.78 -65.442
120.42 6.3308 94.737 177.26 265.67
11.782 6.8099 47.933 169.47 -51.23
0.81302 0.75671 55.561 177.97 -65.279
11.779 3.8807 54.952 174.46 -62.474
52.262 22.868 74.127 165.11 0
42.565 21.747 63.384 152.37 0
-18.674 -9.6226 33.096 195.88 -65.651
75.238 28.875 83.028 162.35 -73.003
39.118 14.149 72.033 172.55 -69.728
86.307 27.911 86.98 164.33 -84.965
-6.8534 -0.36671 39.465 184.79 0
24.865 14.56 58.602 165.02 -58.466
91.916 21.86 90.517 165.99 271.67
67.693 25.12 73.116 156.37 -64.826
-33.825 -12.168 59.788 185.62 -78.748
-16.523 -4.4979 71.38 183.6 -77.044
52.41 23.039 71.851 163.39 -69.224
79.634 36.272 84.045 161.09 -84.536
161.94 15 110.86 178.72 0
19.988 8.4397 71.041 173.89 -73.641
262.61 -12.259 92.356 184.01 267.93
121.92 59.212 102.22 166.59 244.62
72.686 31.481 80.546 162.98 -75.543
-11.025 -4.1124 30.892 193.7 -63.424
18.571 7.4782 58.487 169.77 -63.121
8.5793 -0.61495 76.308 180.06 -83.429
80.146 18.723 92.243 173.9 -87.991
61.966 14.829 80.81 166.84 -82.189
201 -12.501 115.84 185.18 255.13
28.578 13.592 60.658 166.46 -60.605
239.16 -28.733 111.87 189.92 262.42
-2.5459 -0.97013 56.368 182.46 -64.006
13.5 8.3168 46.244 167.42 -48.821
64.791 21.352 79.986 164.31 -78.784
-7.3377 -2.9201 63.53 175.37 -77.211
1.8416 -0.35927 55.317 175.26 -65.831
22.978 12.343 56.823 168.43 -56.903
57.802 24.524 74.254 162.62 -58.242
-2.4571 -5.2046 45.033 181.5 -58.36
116.1 41.876 103.47 167.29 0
-37.728 -14.245 43.183 193.68 -73.438
56.026 24.673 73.181 159.37 -68.847
-40.343 -16.652 51.033 194.58 -78.161
-15.855 -0.53662 71.899 182.47 -80.053
85.843 23.788 84.189 165.66 -86.736
42.885 10.245 77.913 175 -76.999
40.064 18.486 62.46 157.92 -52.572
-25.265 -11.685 22.944 203.44 -61.805
36.137 12.813 69.683 171.32 0
34.235 8.7766 71.399 170.26 -83.449
48.521 17.889 74.338 163.77 -67.242
-0.020788 -0.53897 43.756 186.72 -57.426
200.72 -8.949 116.16 178.1 258.75
-87.063 -19.277 88.483 189.29 -88.137
91.503 37.935 86.869 160.95 267.15
30.564 12.38 65.044 168.31 -63.94
181.22 -4.2364 110.85 180.48 260.34
-56.269 -13.896 76.769 189.2 -78.55
33.102 14.368 65.122 172.11 -67.122
-17.417 -6.6975 45.36 187.14 -75.714
3.1723 2.4373 55.86 175.78 -66.095
108.96 49.345 98.953 162.11 250.9
-13.696 -2.9457 60.432 184.2 -73.666
49.293 17.952 74.826 166.66 -69.609
31.924 9.412 76.22 178.5 -77.717
13.756 4.2532 70.935 180.21 -75.799
-0.18876 1.1694 51.233 178.28 0
121.69 52.931 103.77 170.48 240.52
262.53 -17.246 93.039 187.29 269.96
104.1 37.704 97.484 167.07 264.04
-6.7955 -5.5022 46.498 184.78 -65.893
-24.206 -7.7133 55.553 189.65 -74.528
22.995 16.18 54.725 161.4 0
-37.519 -3.7625 85.998 181.93 0
103.01 45.731 98.58 165.43 0
3.9129 1.9671 65.89 176.61 -72.688
-71.633 -18.214 84.015 186.45 0
-14.964 -5.6531 32.681 188.74 -61.932
17.901 10.567 63.962 172.36 -64.202
-1.376 -2.0959 57.493 182.3 -73.287
98.073 39.599 91.998 158.98 267.06
-12.405 -1.3579 71.835 180.38 -79.772
-69.93 -17.757 78.063 192.94 0
39.416 13.032 73.768 173.05 0
9.2363 2.3754 47.894 166.17 -55.135
104.71 4.9636 91.302 177.45 0
-71.529 -23.146 65.142 195.94 -84.993
3.6505 4.094 39.541 178.03 -56.274
42.113 20.114 64.59 155.13 -47.428
71.427 27.476 84.129 163.2 -75.98
-26.493 -12.662 32.539 197.4 -68.21
40.621 25.691 61.459 149.11 0
135.8 41.501 103.17 170.79 249.44
110.8 29.077 98.058 168.75 261.14
32.113 19.698 54.767 152.95 -37.85
122.33 45.094 103.86 167.95 0
241.7 -16.946 99.258 187.21 264.86
-76.515 -14.196 81.818 190.8 -86.797
42.971 21.613 61.851 150.91 0
16.984 7.0542 59.533 173.5 -63.679
-58.401 -20.537 61.916 192.55 -84.548
-13.642 -9.9576 34.655 198.37 -57.94
109.63 44.28 96.958 167.63 254.49
23.514 12.032 54.563 166.67 -51.477
93.118 30.731 91.101 163.41 266.62
-20.351 -6.0443 48.413 188.06 -68.715
-24.855 -13.671 38.39 198.18 0
35.727 15.958 64.008 162.9 0
67.689 25.635 77.899 161.14 -74.662
22.36 13.479 58.022 159.9 -57.994
-21.954 -11.257 36.259 194.76 -67.294
-3.645 -2.8744 44.166 184.5 -65.84
230.54 -28.191 119.28 189.59 259.5
-14.668 -6.2084 42.826 187.82 -63.597
40.225 26.061 60.959 145.06 -42.402
194.14 -9.1984 114.66 178.73 254.52
-9.928 -1.5805 36.418 185.68 0
210.68 -10.62 105.46 186.23 264.51
81.265 19.166 89.545 173.23 0
-21.891 -5.4243 76.168 185.12 -80.114
221.88 -22.441 115.55 186.83 259.92
12.985 10.07 58.486 172.61 -59.992
25.371 5.8578 72.077 176.47 -76.566
47.229 14.274 74.795 167.82 0
231.66 -34.001 124.36 190.57 261.41
17.251 8.001 56.352 166.98 -52.272
-15.423 -1.0788 74.948 183.53 -78.116
-29.474 -16.348 35.938 198.9 -68.689
-27.999 -14.149 54.789 191.72 0
4.9496 0.051351 50.19 178.17 -64.973
9.7895 5.3762 48.304 169.36 -60.017
243.18 -22.545 107.72 185.28 265.15
-1.7722 -2.9267 47.488 181.64 -65.526
-72.142 -8.8425 85.292 184.17 -89.453
-18.93 -7.1711 64.132 185.09 -76.183
-27.676 -8.8426 60.491 185.67 -82.419
-10.682 -3.5755 67.812 182.43 -75.001
22.849 7.2977 62.714 172.35 -67.165
187.21 -4.0913 119.41 183.32 249.45
128.01 31.249 106.44 173.75 254.76
116.31 45.282 99.408 167.88 249.88
15.209 5.3867 77.738 177.69 -78.812
79.182 29.902 85.84 165.33 -84.408
16.832 11.983 48.592 164.71 -49.686
147.29 22.63 109.13 173.89 251.32
-15.113 -3.436 51.737 185.56 0
236.33 -26.93 109.21 188.08 262.69
220.44 -18.886 109.77 183.28 262.16
-0.27472 1.9354 41.619 178.92 -57.043
215.89 -3.8457 97.009 183.01 265.74
38.81 22.195 62.339 148.75 0
-37.332 -7.4902 64.437 185.99 -80.747
121.36 44.239 103.1 167.95 244.33
53.29 11.605 80.944 173.32 0
62.213 25.784 76.793 157.32 -63.438
38.378 22.688 60.845 153.73 -46.321
3.4512 -1.0288 51.364 176.82 -68.301
143.55 17.522 100.99 177.18 257.16
-34.963 -14.996 36.746 193.79 0
213.14 -24.937 124.02 185.76 0
148.45 5.7059 97.915 178.18 266.45
75.683 28.784 84.821 163.13 -83.515
-35.653 -7.5009 65.483 186.28 -79.119
126.26 47.75 109.67 168.39 247.64
252.36 -24.856 101.14 186.26 0
170.18 7.0398 107.27 178.58 262.4
81.045 19.787 84.783 170.03 -88.54
104.59 27.904 93.821 166.85 262.47
12.635 4.8988 65.926 175.43 -74.928
-49.952 -16.768 56.355 194.08 -78.742
116.25 17.704 97.429 176.3 267.59
-3.4531 -0.29183 57.739 182.24 -70.064
25.675 12.649 58.051 164.51 0
27.219 7.2206 73.138 175.45 -81.398
30.85 16.306 57.725 149.12 -39.934
53.047 26.015 68.614 160.8 -62.627
32.626 14.315 64.407 161.19 -61.307
31.04 17.246 55.13 157.4 0
-61.637 -12.305 79.712 186.74 -85.28
-0.92956 1.2896 40.845 180.85 -59.127
111.52 53.692 103.47 167.11 0
-33.266 -18.689 40.33 193.72 -69.849
-15.504 -7.4647 34.331 190.22 -59.938
63.435 26.879 75.893 160.22 -65.423
48.402 18.042 72.861 163.19 -68.413
52.933 26.726 73.926 157.32 -58.214
65.38 32.248 75.356 159.17 -67.39
14.902 2.6816 62.469 177.08 -68.511
-30.427 -15.658 46.572 189.8 -73.972
91.026 38.504 91.81 160.38 269.81
19.671 6.7055 53.035 164.67 -50.018
36.763 22.4 62.815 152.21 -44.824
68.115 22.421 81.965 167.52 -81.963
-30.898 -5.6131 67.413 185.52 -80.402
260.39 -18.03 97.916 185.65 271.06
52.043 19.943 75.334 168.2 -67.309
23.799 11.121 56.009 164.99 -50.986
-17.994 -5.404 58.266 185.8 -76.352
98.987 21.221 91.406 170.51 268.9
40.21 20.757 64.579 157.19 0
36.153 17.639 64.107 160.46 -55.277
-7.0747 -0.64756 58.239 182.24 -73.082
0.98559 1.2394 49.541 175.45 -59.007
-20.211 -3.7233 79.638 177.38 -85.84
224.05 -15.302 106.12 185.23 263.29
70.503 26.426 82.465 166 -75.953
93.262 39.794 93.553 162.48 265.62
-11.687 -4.2081 46.853 181.08 -62.675
-14.259 -3.7407 69.342 184.13 -79.117
47.073 26.296 71.498 163.84 -62.038
253.05 -23.693 103.8 189.05 0
47.426 19.545 77.862 163.72 -74.219
38.628 21.962 55.52 146.43 -40.764
-21.378 -5.0625 82.403 182.11 -80.359
37.867 9.0887 75.825 173 -78.013
-20.064 -10.759 31.634 193.49 -67.99
12.817 6.844 59.085 176.9 0
80.371 21.747 86.763 169.71 -88.066
31.274 15.509 55.864 150.78 -44.52
28.269 13.32 68.234 170.79 -68.902
-55.806 -11.768 73.529 184.6 -85.543
74.82 30.116 85.307 161.41 -79.167
142.72 29.719 108.22 171.17 0
7.0289 0.73704 65.663 177.55 -78.662
-1.2735 0.69672 54.489 178.81 -63.883
68.805 9.6148 85.67 171.16 0
232.95 -14.61 100.77 184.34 0
8.1018 1.8358 55.493 174.88 -62.709
48.69 26.807 68.273 155.04 -55.931
128.23 27.977 104.16 170.61 258
46.817 3.3948 80.774 178.25 0
242.27 -24.152 105.59 193.1 266.72
196.08 -2.5036 102.34 185.75 264.78
193.07 -8.3756 118.97 181.76 253.73
-3.7311 1.9335 40.348 182.55 -55.802
66.078 30.764 79.335 161.99 -71.05
82.285 23.552 90.879 169.07 -86.445
94.677 42.33 94.547 160.02 266.24
17.472 11.962 55.439 169.09 -51.016
-28.683 -11.769 32.545 195.12 -67.089
-32.493 -11.65 37.011 195.16 -73.847
-54.112 -15.694 68.555 190.2 -79.58
6.1374 0.53688 60.343 178.76 -71.686
73.785 31.173 78.208 160.75 -73.64
28.193 13.201 55.877 157.34 -51.793
78.643 24.976 86.323 166.22 -83.23
96.047 39.596 92.279 160.9 266.7
45.842 24.127 67.93 154.98 -47.897
261.17 -25.714 95.133 193.05 273.28
52.808 24.702 72.05 158.62 -56.908
33.073 17.617 56.838 151.75 -47.648
104.22 25.161 96.026 169.97 263.89
34.117 13.544 65.738 165.83 -56.984
-81.677 -17.467 87.579 185.34 -88.086
-31.008 -11.198 73.387 185.83 0
85.891 36.92 88.252 158.99 -85.998
-15.995 -3.3622 54.797 185.94 0
37.562 13.113 68.252 166.34 -67.181
0.4527 -1.4634 47.318 180.73 -59.016
-2.1082 2.0743 41.22 180.4 -56.041
208.06 -27.35 125.72 184.37 256.34
-22.451 -10.965 49.333 188.61 -72.745
141.92 25.935 114.21 176.46 249.47
86.98 28.428 85.081 166.95 -87.357
40.582 13.817 77.662 171.59 -79.766
71.084 21.255 80.483 166.81 -83.606
114.36 17.728 98.999 173.9 264.84
-35.946 -14.033 46.922 194.15 0
-1.3641 1.3998 67.852 180.33 -77.814
20.025 8.6914 59.436 169.25 0
97.736 42.915 96.186 162.26 261.76
39.395 24.689 60.938 149.55 -40.978
122.51 28.636 100.8 174.24 259.09
3.3111 4.4769 54.643 175.38 -62.963
211.61 -28.317 123.05 189.06 256.55
32.217 16.161 63.637 166.44 -63.49
36.368 15.787 70.004 163.67 -62.277
161.78 17.056 113.26 174.54 252.34
26.975 14.298 53.234 158.01 -49.05
96.465 34.847 91.7 163.59 264.8
44.479 21.517 67.172 158.16 -54.064
48.854 9.9481 80.384 172.21 -80.265
-26.391 -13.594 33.118 195.74 -65.526
254.18 -12.051 95.657 183.61 0
43.612 21.6 67.505 156.18 -54.841
129.17 47.384 105.97 170.19 0
263.59 -28.408 96.188 193.39 270.86
99.818 9.8108 86.905 175.15 268.12
-32.239 -14.93 42.737 193.64 -75.101
5.9785 3.0213 48.999 174.19 0
54.778 19.617 74.154 161.76 -68.159
29.273 18.444 58.156 166.62 0
107.14 52.427 96.845 164.83 253.57
30.658 18.149 56.779 157.64 0
26.924 1.5617 88.145 178.34 -88.583
151.54 16.971 108.67 178.07 260.56
9.6016 3.3574 44.687 174.2 -55.453
20.065 7.9023 65.333 175.24 0
26.883 9.2631 56.262 159.74 -49.594
34.189 12.514 60.144 159.85 0
33.153 20.334 59.091 147.06 -35.71
56.754 21.529 77.785 168.74 -70.275
62.344 31.81 75.604 159.64 -59.763
67.163 29.509 81.912 156.78 0
95.974 39.2 91.449 163.19 261.8
32.552 13.956 64.319 173.48 -65.506
-60.115 -8.881 83.609 186.35 -92.161
196.08 -7.2497 113.17 184.17 0
-15.21 -8.4875 31.444 196.16 0
121.57 57.819 108.05 162.96 240.23
-9.7922 -7.1516 54.833 184.98 -67.551
119.89 52.865 104.86 165.89 0
14.973 1.792 63.982 174.96 -71.817
23.243 15.464 53.556 155.86 -44.172
45.075 22.996 69.956 154.93 -48.629
114.81 44.236 104.78 166.09 251.12
206.37 -12.484 106.02 184.73 260.69
24.728 16.867 66.852 172.04 -68.575
68.628 26.162 83.335 163.35 -75.034
9.5635 2.0744 44.371 169.44 0
-20.754 -9.4845 44.906 188.8 -71.03
43.231 19.432 67.723 154.27 -49.578
9.4313 5.5624 66.238 177.32 -71.943
85.311 8.9417 91.933 174.64 -89.039
79.523 25.889 85.152 168.25 -85.181
45.387 6.9203 81.152 169.8 -82.845
205.1 -10.987 109.05 184.83 261.56
35.184 21.18 63.492 152.96 -42.498
-33.274 -7.1432 66.865 183.22 -81.026
77.787 23.344 82.628 166.98 -88.86
130.28 37.394 104.66 175 253.38
134.07 42.01 108.63 170.12 249.21
8.2162 1.712 75.244 178.49 -77.656
8.7018 5.0178 50.096 173.82 -54.462
49.849 23.288 74.309 156.64 -55.6
-30.569 -15.384 36.553 199.13 -72.017
117.06 13.657 93.936 175.95 265.42
35.999 14.295 62.653 163.81 -57.895
-54.649 -14.27 68.808 190.75 -82.935
225.14 -16.903 109.4 188.27 0
-28.391 -16.228 32.907 194.59 -64.747
193.88 -10.076 112.16 180.78 258.99
-0.57257 2.1114 84.494 180.74 -85.307
6.0407 0.27905 68.037 182.4 -71.201
26.364 15.314 55.887 163.74 -54.121
92.297 16.857 90.567 174.48 269.62
50.433 22.294 77.933 163.4 -72.349
98.592 40.343 94.057 157.31 267.88
48.001 22.281 67.817 152.07 -48.053
32.502 17.801 65.321 162.63 -53.598
-31.312 -12.568 49.629 191.55 -69.968
5.7753 3.6391 52.259 174.49 0
207.23 -8.1889 107.5 183.87 263.84
-34.764 -7.0159 65.459 190.62 -80.456
99.178 28.196 91.494 168.09 265.14
38.779 14.34 70.651 167.31 -67.241
253.43 -12.349 96.024 185.1 0
209.57 -14.945 107.47 182.38 258.68
83.145 19.47 86.1 170.59 -88.295
87.843 27.755 85.621 168.41 -86.248
17.022 10.431 52.533 164.19 -50.433
245.37 -22.646 103.02 189.53 266.49
-21.067 -4.5071 74.771 181.28 -81.825
7.6009 3.4458 44.114 174.28 -55.124
88.53 40.263 89.365 160.21 0
-60.032 -19.868 64.899 192.04 -79.17
38.425 20.623 62.647 149.72 -38.126
262.6 -24.91 94.504 192.73 0
19.879 4.9377 61.656 177.47 -66.452
5.2124 3.2104 45.849 181.92 -58.282
19.305 12.068 61.043 163.45 -55.737
61.755 25.409 76.94 162.42 0
-50.447 -11.587 74.151 185.18 -83.216
-13.618 -6.7584 41.28 186.01 -61.607
14.678 3.7771 61.539 172.92 -60.694
21.105 6.4261 63.312 175.83 -69.602
22.474 11.21 64.976 171.38 -59.364
131.91 50.39 107.85 163.85 247.29
-12.275 -5.4275 39.739 187.92 -62.554
119.47 34.718 99.554 165.83 0
121.18 36.856 103.71 168.56 253.79
-4.1396 -2.9558 37.538 181.19 0
-66.807 -15 68.419 191.77 -83.768
-30.83 -15.18 35.613 192.73 -72.551
258.49 -18.479 93.615 189.79 267.17
7.2142 0.56679 49.856 174.88 -55.324
35.722 7.0317 85.321 176.03 -83.282
-60.446 -13.599 72.13 190.71 -85.16
-33.857 -12.554 58.3 188.85 -78.851
-12.56 -3.6891 56.602 181.62 0
67.626 22.297 82.779 166.66 -81.258
33.531 15.638 71.1 167.45 0
-84.017 -26.649 87.051 190.63 -91.689
-1.5188 1.2043 48.397 178.86 0
149.03 16.516 106.14 177.89 254.97
37.24 18.859 65.758 156.2 -52.867
109.07 51.077 99.181 163.13 249.35
111.75 45.694 105.52 168.17 249.39
-65.172 -14.152 79.815 191 -85.171
18.38 8.632 49.886 164.09 -49.25
110.8 47.936 99.982 163.02 0
-18.61 -9.3668 37.145 193.43 -65.53
36.049 17.281 65.943 165.83 0
26.702 15.676 61.143 166.24 -61.037
27.256 13.675 58.403 163 0
-5.473 -1.3995 52.547 187.79 -64.376
-16.849 -7.3601 48.521 187.48 0
11.46 2.3766 65.81 174.66 -66.631
43.915 24.857 68.007 149.72 -45.431
32.064 15.197 56.638 156.53 -44.229
-6.8657 -4.4609 49.155 183.67 -62.537
43.32 27.768 65.011 158.44 0
-2.0166 3.7102 54.556 180.66 -69.617
39.917 11.606 77.194 173.94 -77.684
-8.9647 -3.0596 70.784 184.09 -81.145
-13.815 -2.2717 85.722 181.37 -87.246
125.22 32.078 104.33 169.52 254.01
145.77 33.855 110.06 171.76 250.07
106.26 38.019 96.516 161.61 258
96.291 36.118 89.404 161.32 268.36
52.352 15.232 78.381 165.07 -72.913
118.75 18.292 95.947 167.82 263.93
-34.821 -9.9147 61.773 188.87 -74.93
240.17 -20.605 107.19 186.03 265.61
193.67 -2.9735 101.35 180.29 265.29
166.1 4.758 105.91 177.6 257.64
199.2 -8.6129 104.06 184.69 259.53
-21.09 -15.235 31.883 199.35 0
53.868 15.01 80.658 171.94 -84.278
53.926 24.067 73.562 160.55 -68.586
81.458 32.425 92.655 165.46 -84.595
231.49 -26.53 114.58 194.28 265.69
72.843 4.4525 87.25 177.77 0
138.57 28.945 106.13 175.4 0
-26.062 -14.072 32.681 193.5 -66.758
24.913 13.956 54.315 158.94 -46.116
28.089 8.8478 66.026 168.99 -70.117
-33.537 -13.908 43.565 191.97 -75.076
95.586 41.963 92.482 161.37 264.22
238.3 -24.097 114.08 184.39 0
114.86 49.732 100.17 165.04 249.55
50.438 22.14 71.09 162 -63.358
105.3 25.539 93.956 174.74 0
20.011 8.7071 52.81 163.38 -52.164
28.561 14.491 74.195 174.8 0
267.83 -15.695 91.707 185.7 272.67
153.47 16.658 103.43 176.08 256.63
4.878 2.8065 44.563 177.9 0
42.698 21.157 67.775 161.44 -62.431
57.067 20.759 79.222 166.86 0
126.41 45.827 109.56 167.12 247.71
58.726 26.146 74.709 163.98 -69.919
50.928 17.868 73.412 166.33 0
-15.737 -3.9134 48.733 188.41 -66.006
-14.204 -5.5815 51.825 182.56 -71.494
89.107 28.313 88.191 163.41 -88.161
130.23 30.984 103.53 171.23 0
-18.52 -8.0302 30.747 196.16 0
241.35 -24.795 103.03 190.48 0
0.16511 -3.9669 46.232 181.66 -65.246
113.99 14.044 94.274 175.05 0
74.669 29.847 86.694 163.51 -80.581
21.758 5.3507 57.373 165.97 -55.585
32.191 19.26 54.473 150.41 -44.185
-35.789 -16.728 43.87 194.73 -73.058
101.7 26.373 92.763 168.32 267.94
33.705 18.376 63.906 167.31 -60.607
199.15 -13.958 117.44 183.02 260.08
77.573 23.885 86.985 165.31 -90.24
80.02 31.093 85.216 161.07 -82.076
58.644 23.322 79.943 162.71 -75.806
-0.64965 -1.76 43.487 181.22 0
9.1464 1.6048 69.611 176.7 -76.961
98.104 41.269 92.97 161.41 262.25
81.42 32.091 82.561 163.11 -84.348
34.531 16.103 60.164 155.82 -51.793
148.78 25.979 107.95 177.77 247.96
40.538 19.896 66.784 162.63 -65.493
-16.885 -5.2132 48.953 186.91 -73.09
231.49 -8.4099 96.543 183.79 266.71
16.914 12.845 57.492 167.15 0
159.52 3.3588 102.57 177.4 258.62
-13.154 -5.144 45.826 191.22 -65.369
-34.043 -8.9328 66.567 186.94 -79.051
-33.269 -14.808 39.952 193.22 -71.498
22.538 16.38 60.664 163.85 -59.744
220.96 -42.206 130.68 187.84 0
186.36 -5.4055 118.74 182.98 255.75
-25.51 -12.44 30.49 195.96 -68.553
126.84 54.041 106.69 165.78 246.38
134.62 15.852 100.56 176.63 259.07
-43.651 -4.2801 85.567 180.47 -85.399
-22.801 -14.223 29.032 200.78 -65.49
115.65 47.078 97.323 165.91 249.52
39.034 9.4486 82.191 177.83 0
226.79 -21.738 106.62 184.87 262.32
-54.119 -7.776 77.308 183.6 -85.86
225.3 -27.799 114.57 189.38 260.98
111.15 15.973 96.278 173.89 0
29.596 11.319 62.31 164.11 -54.822
-0.75932 -0.28367 58.632 180.04 -71.3
-18.913 -6.0699 69.428 189.79 -80.822
27.799 10.473 54.714 160.17 -50.402
44.997 14.848 76.33 175.09 -79.153
57.731 19.463 76.074 164.82 -72.366
2.9734 5.059 58.024 179.28 0
-57.165 -17.124 69.675 190.3 -81.037
-11.409 -4.0665 41.442 184.16 -61.615
-9.6131 -3.7474 57.255 184.73 0
29.313 16.863 58.549 149.97 -44.31
-42.718 -10.987 66.522 188.78 0
-3.5435 -2.5071 60.836 177.53 -72.935
-75.744 -24.028 76.34 190.24 -88.463
-48.852 -16.263 64.377 191.56 -78.783
229.18 -24.42 119.49 187.3 0
212.35 -28.654 121.26 185.36 258.93
226.17 -41.831 130.98 192 258
-12.923 -2.7616 69.401 187.29 -77.73
-6.0973 0.73621 73.566 178.18 -87.651
-31.231 -13.511 37.04 196.27 -65.982
61.271 26.908 76.98 159.57 -66.597
36.286 11.314 73.327 172.97 -71.23
5.2378 3.7595 55.553 174.64 -59.203
-29.471 -10.21 62.754 188.86 -79.181
127.57 50.902 105.3 164.16 243.98
100.43 24.211 90.71 171.1 265.02
23.152 3.7916 61.436 170.61 -65.955
-15.404 -4.7432 31.742 191.17 0
-42.296 -4.8747 85.096 182.7 -87.567
45.161 9.4701 78.263 175.57 -78.119
8.2543 6.3289 44.651 169.48 -52.983
-16.966 -5.2869 39.223 191.56 -62.746
20.26 8.9161 57.27 168.71 -58.412
7.8879 5.8314 48.417 177.02 -55.961
10.168 3.3231 52.201 169.17 -55.355
85.295 26.33 90.467 168.53 -87.741
34.433 21.535 60.139 151.38 0
48.285 22.079 67.769 157.51 0
-23.671 -13.558 33.4 197.43 -67.295
2.7108 -0.97955 42.959 180 0
-17.395 -5.1565 42.626 187.52 -64.476
260.25 -24.275 99.181 193.14 265.83
54.627 13.672 81.846 172.16 -85.117
59.104 24.259 71.942 162.45 -69.366
89.299 28.975 91.92 164.07 269.05
28.621 16.002 63.174 161.89 -53.073
214.31 -18.462 118.17 182.89 0
110.12 24.25 93.189 168.16 0
-13.964 -10.111 36.636 194.05 -58.754
35.737 15.016 64.3 165.37 -57.484
212.91 -14.61 109.82 186.11 260.03
64.509 13.443 85.585 174.14 -85.146
-15.803 -8.8715 50.502 186.31 -65.787
51.072 20.459 76.993 162.5 -71.147
196.65 -8.9747 113.73 182.52 256.92
30.74 10.281 78.23 172.93 -78.765
31.97 16.812 61.192 154.3 0
241.57 -18.104 101.03 187.19 263.13
197.26 -0.7774 99.19 178.99 265.74
23.243 10.24 63.224 170.6 -65.368
16.36 8.6672 60.6 169.55 -66.405
-86.706 -24.879 93.568 188.14 -89.157
-18.05 -6.7616 32.179 201.67 -63.295
113.57 41.1 97.381 165.77 253.84
106.52 29.293 94.381 163.96 0
-6.0871 -3.3546 43.431 183.07 -61.562
46.423 26.593 72.183 158.38 -53.867
201.48 -13.612 110.11 184.67 259.36
5.4915 2.5304 63.719 179.35 -75.577
215.91 -32.518 126.77 184.26 256.25
-4.7283 -7.2327 41.48 180.79 -55.823
220.52 -39.513 129.51 194.63 256.28
230.98 -32.098 123.68 190.94 263.24
79.556 24.758 84.759 169.56 -87.534
31.798 14.26 64.357 160.22 -55.954
14.679 9.1132 65.592 177.67 -71.435
264.08 -25.662 93.512 193.51 0
30.747 11.265 66.798 175.17 -68.185
63.096 21.154 78.659 165.15 0
65.263 22.705 81.073 162.12 -72.099
121.01 12.937 98.699 175.64 267.07
-4.2732 -0.23399 39.934 181.03 -56.985
16.604 8.9427 59.539 169.47 0
102.68 19.77 93.767 171.13 266.99
26.294 8.8551 73.098 173.01 -74.218
63.359 32.167 81.973 161.2 -71.967
27.318 6.998 71.717 174.04 0
147.44 26.898 110.78 179.02 256.06
219.46 -19.063 109.21 189.81 261.34
-41.657 -10.039 74.1 183.37 -82.922
52.503 15.148 78.089 164.74 0
85.714 27.994 90.014 165.19 -89.498
6.2277 4.1926 53.79 178.05 -60.069
-78.477 -22.2 76.235 190.82 -86.611
33.632 17.366 65.043 159.84 -51.654
-4.404 -1.6397 45.902 180.51 -58.728
251.59 -21.591 100.26 185.23 0
21.75 5.1675 71.881 177.95 -77.11
-20.42 -5.1462 46.367 188.47 0
-7.1814 -5.6053 34.665 190.46 0
-31.22 -17.193 51.056 190.74 -75.37
133.39 11.203 99.215 172.92 0
122.02 48.805 100.98 165.38 251.72
-31.465 -3.4543 82.179 179.4 -86.49
202.25 -14.407 108.15 186.14 259.5
-23.266 -15.007 32.228 197.61 0
-8.1962 -8.2244 51.635 184.4 -67.289
225.51 -33.26 119.9 186.13 0
81.245 30.99 85.549 159.04 -79.41
8.311 3.5754 58.811 178.77 -70.848
2.7336 0.82977 55.459 180.32 -63.182
-72.418 -21.542 71.645 193.67 -83.373
14.222 6.0244 51.744 167.52 -52.466
31.843 9.8122 79.821 174.42 -79.376
257.91 -23.893 93.465 192.69 0
72.4 33.295 81.939 160.81 0
137.55 26.774 101.95 171.44 253.14
-17.903 -9.224 56.647 189.15 -72.379
4.5723 2.3707 52.035 176.36 -58.986
50.834 19.689 75.749 163.66 -63.39
-22.777 -12.415 37.105 190.45 -67.105
57.671 15.478 84.204 169.58 -82.264
16.929 9.4821 50.903 163.52 0
-6.5389 -0.82354 65.044 180.47 0
126.57 31.096 103.14 170.07 254.69
176.62 0.24019 110.42 178.77 0
-7.7974 -4.7057 52.728 183.87 -68.588
153.95 18.183 112.1 176.08 254.77
89.45 35.348 89.042 163.68 -88.659
-2.1933 3.0146 41.87 181.39 -57.658
200.48 -7.6915 106.92 180.35 264.8
28.43 14.425 62.498 166.27 -59.614
23.064 10.105 60.07 169.59 -57.064
131.96 45.474 105.96 170.62 247.02
174.02 7.0923 111.3 176.02 254.43
30.597 18.759 57.578 157.84 -48.589
86.801 34.521 89.308 162.54 -87.29
35.292 15.058 69.004 165.97 -67.504
-11.656 0.20307 43.638 186.85 -59.332
107.12 43.4 97.271 166.68 253.06
233.6 -29.241 113.31 183.21 264.07
-20.383 -7.5731 41.769 194.45 0
144.99 16.765 106.71 179 0
5.7375 -0.59513 64.015 182.23 -71.449
44.705 24.961 63.354 156.94 0
107.12 46.102 96.103 162.94 261.2
49.733 16.433 67.957 160.77 -59.363
-34.135 -6.2845 74.316 185.26 -81.463
83.887 27.086 85.509 166.36 -88.416
37.034 14.191 69.755 166.29 -61.075
191.68 -9.9327 115.21 180.11 0
54.476 24.637 71.132 158.61 0
13.164 2.1493 50.735 170.48 -60.877
50.266 15.881 79.505 168.12 -73.637
78.499 32.632 82.841 158.22 -78.116
123.76 47.746 106.03 163.66 251.14
83.978 30.43 84.578 164.06 -86.372
28.788 8.5737 65.791 171 -72.063
71.567 33.509 78.262 161.12 -72.824
-41.83 -8.8202 75.75 183.77 -80.439
114.37 38.649 98.42 165.47 257.38
-59.94 -15.414 67.801 193.14 -82.062
37.816 17.668 60.338 155.45 0
-22.366 -11.286 43.017 194.67 -67.472
13.852 7.1278 52.467 169.83 0
32.212 17.803 55.057 153.65 -41.243
164.13 14.405 115.85 177.97 255.11
-15.283 -4.6887 36.93 192.25 -62.987
125.44 13.342 96.477 176.4 263.03
88.62 36.055 84.833 163.58 -87.479
5.597 2.1275 48.462 174.18 -57.35
31.623 12.228 65.653 165.82 -62.619
71.369 14.366 89.565 171.58 -84.712
261.55 -7.0129 93.775 180.3 0
-1.1545 -4.9711 44.301 181.76 0
-14.844 -3.515 37.786 192.76 -61.953
13.404 7.058 47.895 169.59 -52.78
129.23 38.776 104.46 169.88 0
96.15 37.563 93.556 165.34 265.2
115.24 47.389 101.45 164.93 0
110.96 53.351 101.27 163.54 252.26
-11.322 -4.9934 52.827 184.24 -69.867
30.088 14.738 59.499 157.44 -48.936
-13.758 0.66755 57.096 181.3 -75.234
22.526 13.65 54.961 161.94 -50.572
126.83 49.986 103.85 162.68 244.74
256.32 -18.078 99.37 189.26 268.97
107.56 4.7241 90.529 178.06 270.46
-9.5519 -3.3681 57.892 183.26 -72.916
66.558 23.354 80.792 163.49 -73.092
171.33 11.99 114.2 175.98 0
-9.6379 -3.6456 75.218 178.05 0
-19.173 -12.291 29.719 199.08 -64.619
-81.978 -19.752 85.648 186.34 -86.708
8.3128 3.3645 79.714 178.8 -80.513
181.82 -1.4658 110.13 180.76 255.01
141.59 11.248 99.254 176.28 261.84
-7.7744 -6.5644 37.677 190.51 -58.318
32.633 11.124 65.287 165.79 -61.547
24.146 13.471 54.078 159.88 -48.628
17.431 7.4373 59.79 171.98 -61.011
209.29 -15.094 113.32 186.05 259.82
-14.548 -7.2103 52.343 184.82 -69.952
-1.9213 -1.172 43.893 183.9 -63.528
-67.366 -13.981 82.099 184.11 -85.188
41.125 22.547 61.175 157.69 -52.665
-24.494 -11.114 28.316 197.04 0
-3.7174 -0.61352 58.151 182 -70.374
-10.876 -1.9942 38.27 185.12 -66.859
63.525 18.214 79.391 168.34 -79.355
-14.414 -9.6242 44.519 188.2 0
41.327 20.25 63.823 157.55 0
-76.636 -20.84 78.175 186.18 -90.927
158.2 16.032 112.15 175.07 252.6
137.58 35.78 107.14 173.79 0
116.13 14.24 96.994 177.42 264.98
40.197 15.233 71.343 164.48 -68.825
115.75 31.792 100.82 168.76 256.11
-26.678 -11.407 31.832 194.66 -68.357
-17.515 -12.489 32.487 200.09 -63.043
14.375 9.6124 50.047 167.72 0
99.608 5.209 88.902 173.55 269.25
142.6 16.072 99.403 178.22 0
76.514 10.353 89.226 172.07 -89.531
-74.137 -18.15 82.19 186.99 -87.115
43.941 16.201 70.016 164.33 0
8.3826 2.9176 52.425 177.64 -59.609
125.25 32.469 101.02 171.98 252.36
1.3069 1.4623 44.73 178.04 -55.173
77.421 33.396 85.96 160.65 -77.649
86.925 31.528 88.569 166.64 0
135.96 22.114 105.49 175.11 0
116.04 27.658 94.809 170.57 261.04
4.8993 4.0556 54.51 177.4 -61.072
111.74 39.444 96.721 165.83 258.11
126.55 43.117 105.55 169.59 246.48
37.546 18.479 71.515 170.32 -69.119
17.883 12.654 49.748 159.18 -45.064
204.11 -15.007 105.38 179.1 257.82
3.4425 -1.3879 74.788 179.29 0
100.96 39.598 91.577 162.21 264.85
56.822 17.661 78.374 172.69 0
19.206 1.8176 51.603 162.35 -51.131
30.598 9.2442 75.428 175.37 -83.95
125.52 33.544 103.35 167.16 254.03
152.36 16.233 108.79 172.77 254.31
37.201 22.018 62.285 161.26 -50.503
-4.7494 -3.1176 44.134 184.95 -62.487
9.6448 2.3345 45.565 175.17 0
166.94 9.0733 108.67 182.85 0
27.455 14.371 57.075 162.33 -50.474
267.14 -14.451 89.004 181.21 270.57
-41.241 -14.755 48.673 190.09 -77.338
238.98 -32.952 118.21 190.61 265.86
270.42 -1.1763 89.772 181.46 268.22
101.38 40.957 93.615 161.73 0
104.71 37.994 96.529 167.99 265.54
51.001 24.203 71.12 165.57 -70.346
66.171 22.601 81.79 168.12 0
-20.722 -4.771 59.753 182.18 0
109.56 31.448 99.184 169.58 258.89
32.008 22.035 62.073 150.23 -45.671
80.845 21.811 87.899 167.05 -86.574
41.844 17.55 74.415 167.53 -70.042
-0.60991 -0.848 43.372 173.63 -56.456
-9.2574 -6.9847 43.262 183.82 -59.091
114.65 36.168 98.403 170.31 261.31
60.777 29.156 75.073 156.92 -61.733
-62.13 -19.214 71.853 192.62 -81.036
-36.446 -12.923 54.35 194.59 0
-66.032 -20.313 69.37 188.94 -86.977
118.88 18.756 92.306 172.38 262.55
65.784 24.956 79.094 161.93 -71.513
-15.398 -7.2023 61.776 182.72 -74.692
222.62 -32.219 125.82 184.98 0
-5.4581 -0.84538 62.162 178.63 -75.766
256.08 -23.714 96.632 194.73 265.8
89.674 33.285 88.521 164.97 265.41
3.0036 2.6341 57.293 180.49 0
215.82 -29.485 126.08 184.64 256.5
3.1619 -0.32443 45.291 177.6 -52.622
152.2 10.79 104.42 175.75 260.48
28.808 16.309 57.398 156.77 -47.034
117.24 37.967 102.22 168.69 254.78
-29.263 -13.571 46.712 191.35 -70.859
-17.688 -7.5583 32.129 189.57 -62.029
23.038 9.0849 52.897 161.22 0
-17.693 -3.4943 39.432 188.67 -67.119
48.74 19.707 74.653 163 -64.578
25.387 13.464 61.961 169.71 -57.991
-68.765 -10.203 80.02 186.99 0
56.839 20.766 74.639 166.01 -71.452
40.327 21.71 62.495 150.21 -48.04
12.151 9.7395 49.079 163.35 -54.847
8.2798 3.0197 60.519 173.35 0
-23.123 -3.5391 73.091 181.03 -77.397
111.93 46.956 102.35 164.22 250.47
18.209 9.4044 69.461 169.63 -69.462
29.799 9.9059 67.672 169.75 -66.305
118.25 12.898 93.964 177.29 268.49
217.07 -9.4536 101.52 185.79 0
227.32 -43.403 129.57 191.88 0
266.87 -28.674 91.041 188.43 0
216.65 -29.421 122.11 184.91 260.08
27.809 17.49 57.566 154.28 0
16.406 6.7095 53.767 173.81 -61.876
47.618 23.066 67.488 152.99 -48.732
44.786 19.147 71.369 164.43 -65.686
-64.683 -15.93 80.248 188.44 -87.3
3.594 4.2693 40.07 174.99 -54.57
-35.045 -1.7799 86.559 182.91 0
-51.874 -14.677 56.514 191.3 -81.233
79.281 27.57 88.121 164.78 0
30.912 16.161 62.716 157.63 -50.802
-40.842 -12.807 62.381 189.13 -77.05
37.9 24.15 61.752 151.05 -44.147
208.04 -26.091 123.02 184.9 0
255.51 -20.108 97.529 192.85 267.02
121.91 20.497 99.22 175.2 264.44
4.4009 5.7462 48.736 178 0
-22.216 -6.3347 42.227 193.74 -69.209
-10.659 -2.3129 69.8 183.18 -83.281
105.45 43.775 97.615 164.27 257.38
88.227 14.292 90.122 170.86 -87.44
154.34 1.4582 91.424 180.88 265.33
25.13 17.573 56.175 152.68 -43.329
144.46 7.922 100.03 175.94 0
-29.774 -14.172 46.368 190.26 -72.303
129.74 27.981 103.31 175.02 0
95.885 14.937 93.006 173.86 267.06
135.5 17.292 101.61 173.8 257.41
133.21 25.491 98.952 173.86 255.51
6.0631 2.9321 46.02 170.27 -53.301
95.635 39.404 90.956 163.71 0
21.067 4.137 58.576 167.26 -62.377
29.579 10.61 69.4 176.35 -75.509
255.28 -24.958 102.46 188.4 269.72
-26.011 -12.226 35.051 191.45 -68.138
248.81 -8.1077 94.642 185.21 269.14
71.157 14.596 85.984 171.21 -83.674
-2.6796 -0.70204 54.886 178.94 -65.754
7.2533 0.65174 51.73 174.48 -62.678
12.233 -0.42689 73.257 179.88 -76.304
0.54075 -4.7218 40.41 181.06 -59.505
196.62 -2.7099 94.374 179.01 268.42
220.54 -34.931 119.43 186.83 258.84
10.408 5.1007 50.864 171.07 -54.119
83.388 25.562 86.824 167.68 -89.457
22.895 6.6585 66.853 172.08 -68.702
10.686 2.0048 52.865 173.16 -60.192
117.63 40.591 103.56 167.49 251.93
13.135 4.4867 65.149 176.96 -70.925
170.61 15.502 117.72 180.47 254.66
65.781 26.894 71.755 157.53 -63.952
83.324 3.9071 92.211 180.29 -87.389
-27.713 -10.573 47.596 195.6 -70.46
14.129 7.8042 60.419 174.75 -66.467
118.76 22.802 99.37 171.8 0
115.55 9.2503 94.744 176.58 270.63
185.81 -3.1938 103.08 179.78 262.84
67.887 23.255 79.252 165.8 -78.085
-2.8063 -0.77393 37.223 181.49 0
101.91 9.4708 93.739 174.65 269.36
176.2 -1.4619 100.58 183.18 267.13
48.598 20.958 76.93 159.1 -68.257
-31.681 -0.77723 79.602 181.34 0
69.628 24.548 80.641 170.31 0
174.99 3.0279 89.681 178.37 267.87
-38.05 -16.15 43.191 198.04 -72.808
27.409 16.202 59.449 161.76 0
44.344 21.715 61.399 158.08 0
121.63 51.243 104.7 167.03 0
85.066 30.907 87.977 166.93 -88.126
90.87 24.177 87.51 168.23 268.44
4.5247 4.0729 48.663 172.57 -54.064
24.299 9.4462 75.993 173.02 -72.484
1.3997 3.6262 64.278 178.38 -77.471
224.58 -33.348 123.31 189.29 257.64
73.331 33.49 85.819 164.55 -78.869
102.41 28.484 94.266 167.82 268.21
19.609 9.8698 58.05 164.17 -52.383
25.495 17.379 58.639 160.72 -51.17
227.5 -32.757 124.73 188.02 262.35
-4.2628 -1.5895 64.747 185.61 -76.028
215.78 -15.378 112.8 183.88 262.41
113.03 40.776 95.933 165.71 258.66
120.63 32.536 99.578 171.71 0
174.96 2.7394 110.65 181.6 0
239.61 -29.257 111.62 190.47 265.92
52.643 14.025 80.014 172 0
96.453 0.77827 89.947 175.5 267.37
-29.247 -12.933 40.634 192.01 -65.827
-22.62 -13.608 29.49 195.38 -66.099
-23.442 -13.264 28.693 195.94 -64.225
167.87 5.9832 108.7 176.63 259.37
32.584 15.211 62.389 159.46 -53.745
-15.231 -5.9312 46.777 191.7 -65.968
-26.37 -14.12 25.709 201.29 -66.16
-79.979 -20.992 86.144 191.72 -86.933
-37.711 -12.323 45.669 192.5 0
41.268 25.946 66.613 157.3 -54.618
149.37 29.482 110.66 172.18 0
10.143 4.9905 50.676 169.33 -53.557
53.425 10.201 84.401 175 -82.363
77.827 30.25 85.796 160.78 -80.365
-12.927 -5.2915 34.606 187.82 -57.236
122.57 21.385 101.4 171.93 262.98
-60.366 -6.3506 85.24 184.5 0
0.90954 0.18604 41.005 180.51 0
76.456 26.882 86.157 169.99 -89.337
76.98 16.69 85.421 170.01 -81.791
77.551 19.285 89.768 169.52 -90.976
-25.745 -5.4125 68.928 181.09 -80.76
47.839 19.399 72.652 165.69 -73.776
210.33 -23.743 117.17 188.96 260.98
140.38 11.852 98.144 174.64 266.38
27.7 4.2577 81.518 176.99 0
26.687 10.682 58.392 163.23 -54.549
161.35 15.129 110.19 180.23 0
92.057 31.33 93.259 165.9 265.14
209.05 -10.137 105.38 184.37 259.58
70.211 26.226 82.089 163.4 -79.62
191.71 -7.2034 108.79 179.93 260.67
43.967 20.127 72.621 162.68 -61.772
157.65 16.677 109.99 177.95 0
-1.4576 -0.40387 59.295 175.55 -66.742
-22.846 -8.5512 52.084 189.11 0
-30.169 -13.181 52.675 192.51 0
21.153 14.368 58.176 170.67 -57.918
265.19 -25.126 92.523 191.48 0
239.76 -17.201 101.28 189.96 265.03
85.116 26.486 86.46 165.34 -83.724
170.01 4.4469 103.64 178.25 260.84
83.874 20.077 91.393 171.22 -90.21
42.985 20.474 67.699 161.4 -62.802
115.64 48.116 99.842 165.62 0
5.3721 -2.5485 54.537 176.69 -61.485
13.95 6.6866 64.24 172.81 -68.202
101.08 27.808 93.891 168.6 266.27
19.266 12.869 49.713 161.66 -49.604
64.603 23.415 78.814 164.55 -72.363
-27.625 -13.521 40.092 189.23 -69.914
-2.9717 -5.3244 39.166 183.08 -54.799
-40.063 -15.857 39.321 195.53 -73.384
-11.177 -5.8305 40.732 188.63 0
-1.8457 -1.48 47.449 180.57 -61.838
114.12 45.012 101.95 170 250.51
-6.2664 -4.7544 70.499 182.75 -80.234
40.266 13.875 74.287 174.45 -78.066
157.62 9.445 105.4 174.67 0
138.12 28.452 109.31 170.74 252.53
-12.852 -3.0511 72.835 179.76 -80.723
-14.248 -3.6945 52.355 185.65 -68.515
-59.551 -14.094 73.802 187.15 -83.421
-17.472 -3.3074 32.562 193.71 -63.427
27.667 11.02 58.19 158.73 -54.36
-50.164 -13.616 70.508 187.76 -84.026
-4.4254 -3.4139 53.361 182.58 -66.744
52.504 17.965 78.914 164.08 -75.175
28.932 13.968 63.051 162.55 -57.861
33.012 16.72 64.521 165.86 -55.355
-2.4166 -3.1146 43.415 183.62 -62.089
-1.7864 -3.4803 46.581 179.77 -65.492
33.034 16.78 64.554 165.76 -58.189
20.656 14.96 62.624 173.71 -67.157
-3.5918 -1.4597 64.653 180.79 -74.598
33.751 22.157 55.98 151.05 -43.691
168.33 5.4262 110.7 176.86 256.38
5.5138 6.7638 47.701 173.57 -53.109
121.12 34.411 100.08 167.97 258.01
0.25066 0.17199 49.103 180 -62.828
-26.555 -8.6422 71.428 186.49 -79.242
7.1118 0.1042 47.785 175.59 -57.013
43.058 19.832 68.052 159.17 -59.457
34.222 12.884 69.465 166.36 -67.2
32.218 15.454 61.73 157.1 -51.194
36.9 21.766 61.107 150.82 0
9.6588 5.1544 45.356 172.01 -54.201
33.106 16.887 63.099 159.72 0
-31.368 -10.849 37.043 198.43 -72.378
87.087 35.459 88.518 161.93 -85.368
38.893 23.587 65.296 154.58 -47.608
103.31 39.682 94.56 164.05 260.9
47.935 19.842 70.938 160.42 0
2.9867 2.1174 57.203 180.03 -67.521
-13.409 -0.38529 68.412 183.55 0
200.45 -9.5316 110.62 180.9 262.31
29.304 14.704 58.304 162.84 -48.512
-70.808 -14.794 81.992 186.45 0
7.8111 4.6428 45.69 175 -57.859
150.18 7.6093 102.01 176.2 259.94
-25.286 -12.419 32.984 192.16 -67.988
103.69 35.102 91.596 161.68 264.82
251.89 -27.599 107.86 189.7 266.01
119.38 58.785 106.25 160.1 236.33
121.41 51.752 105.97 165.62 0
42.952 14.189 70.677 168.51 -71.386
-4.3605 -1.6878 54.097 183.46 -68.421
98.828 29.084 95.721 165.95 263.07
259.61 -23.818 95.91 188.18 269.19
26.267 9.7691 73.58 174.53 -75.606
81.704 24 89.423 163.25 -85.731
75.967 32.016 83.811 165.61 -78.187
49.372 22.634 68.544 153.43 -52.113
-38.69 -11.674 64.541 186.64 0
15.989 7.722 54.37 167.84 -59.231
53.552 25.027 73.999 159.12 -64.439
32.566 16.125 55.259 151.88 -47.657
-31.999 -12.849 49.897 193.37 0
-5.4794 4.7934 53.647 178.73 -66.565
171.12 5.484 111.52 174.02 256.9
105.22 45.835 94.999 162.41 257.95
60.869 25.644 78.347 165.96 -71.008
60.053 24.348 78.041 161.22 0
248.83 -15.263 98.708 189.41 268.33
8.715 3.7723 46.895 169.97 -51.112
138.13 7.16 97.629 176.09 265.39
38.289 22.177 64.347 149.61 -42.612
84.875 42.403 89.804 158.49 -88.194
51.84 20.929 75.441 160.83 -65.856
148.52 19.062 103.92 178.17 258.5
42.436 22.087 67.516 154.15 0
223.52 -33.541 121.68 186.16 259.14
110.88 33.514 95.282 165.57 257.92
-28.186 -5.5315 62.796 185.63 0
19.267 9.8156 68.026 172.88 0
-0.91318 3.5214 41.795 179.15 -60.854
19.145 6.0607 50.777 166.96 0
199.88 -5.6659 97.579 182.79 265.46
160.79 11.538 107.63 175.49 254.14
25.946 9.7308 62.056 169.81 -64.594
39.506 17.448 63 164.15 -56.553
180.62 -1.1145 104.22 177.14 258.93
120.29 37.572 102.78 167.41 253.91
40.998 22.47 65.197 156.89 -53.328
220.73 -24.573 116.05 185.81 260.43
20.343 6.5596 81.284 173.26 -81.156
24.98 8.7947 62.149 169.51 -66.631
143.42 29.746 106.45 173.29 251.99
-25.307 -14.155 29.596 198.07 0
21.186 11.086 59.646 168.11 0
118.32 15.311 96.312 176.92 263.51
86.258 37.802 89.543 159.01 -86.112
-24.665 -9.7497 68.433 181.66 -80.699
254.79 -26.318 101.02 193.14 0
203.96 -3.9117 98.463 184.52 268.57
-2.8816 -0.45896 61.548 181.64 -70.626
51.644 23.437 68.707 159.51 -52.523
14.885 9.5736 46.548 170.13 -50.092
31.839 17.378 55.921 157.24 -48.602
220.3 -25.809 116.54 184.04 0
17.022 6.1895 67.745 174.61 -70.117
-58.432 -18.239 76.536 186.02 -84.073
202.56 -19.547 121.75 180.55 258.51
203.42 -14.522 111.78 185.82 255.24
146.27 15.682 107.39 177.9 258.15
-5.3981 0.69759 43.956 178.77 -61.623
19.399 10.829 55.699 166.53 -56.945
45.317 22.961 71.085 160.2 -55.458
35.395 13.177 68.544 165.73 -69.373
-25.284 -7.2353 58.147 187.21 -75.749
63.597 13.823 85.365 171.44 -85.672
121.33 33.054 103.7 169.81 257.95
74.925 14.896 87.652 173.9 -92.254
-43.169 -15.671 43.629 191.76 -74.432
213.38 -29.562 121.05 186.4 257.22
94.663 15.761 91.587 171.26 269.6
212.26 -26.766 123.08 186.04 255.44
242.25 -25.031 108.95 189.85 265.54
16.024 6.2164 61.767 173.73 -68.099
-0.19106 1.7662 55.983 178.63 -67.083
209.4 -11.634 111.53 183.26 261.88
-22.355 -5.5589 44.369 190.82 -70.678
112.26 43.275 99.86 164.57 0
-77.427 -19.775 78.845 184.15 -85.025
21.48 10.188 56.629 172.93 -60.124
130.55 38.464 107.16 169.16 251.76
218.48 -3.814 95.633 180.48 268.81
0.51098 -0.98831 56.656 178.02 -66.005
-15.59 -4.1139 58.323 185.46 -77.701
6.3765 5.4861 49.435 172.42 0
200.55 -13.331 111.63 182.64 260.69
107.22 17.981 92.836 170.74 0
-1.0425 4.1752 48.71 180.78 -54.909
33.714 14.782 66.693 173.73 -72.2
119.67 54.111 98.814 164.53 243.35
33.512 12.217 66.313 165.82 0
97.569 10.335 91.828 175.1 268.75
-24.011 -14.078 31.22 201.21 -62.348
93.566 40.561 92.728 165.31 267.17
28.43 17.375 57.157 156.78 0
262.16 -18.926 95.107 185.99 267.55
128.14 40.712 106.27 172.72 0
-31.738 -11.309 43.057 194.35 -69.951
57.548 31.348 77.061 156.29 -64.717
160.09 21.093 110.16 180.28 253.85
-46.473 -11.075 71.169 184.15 -87.07
78.913 21.729 87.099 170.09 -85.633
0.32992 1.6971 55.847 181.21 0
-80.368 -15.125 84.669 185.18 -86.227
261.91 -27.143 98.273 191.99 266.37
80.991 15.335 86.975 174.31 -89.968
34.152 18.231 64.086 162.44 -57.36
46.463 18.218 66.861 159.3 -61.119
34.681 16.975 61.941 167.65 0
163.79 0.30936 104.84 178.49 259.56
70.35 21.583 81.951 167.32 -79.957
93.256 42.476 96.019 161.67 0
104.26 44.272 92.785 159.94 261.83
13.76 7.3701 57.842 178.39 -62.593
50.744 23.105 74.367 164.9 -63.913
51.402 23.887 71.265 154.75 0
-20.652 -10.07 49.52 187.38 -67.881
52.19 24.635 71.318 161.92 0
19.24 8.7208 62.236 173.82 0
119.86 53.101 104.25 163.41 242.91
268.73 -9.2045 93.554 182.71 269.4
82.989 34.943 90.87 157.71 -91.523
81.471 29.433 86.824 161.99 -85.071
-23.499 -12.481 21.983 197.38 -64.749
35.008 14.465 60.265 161.85 -56.246
59.469 22.71 83.975 165.37 -76.266
208.14 -28.695 121.88 185.05 256.99
50.296 19.845 72.076 164.98 0
180.52 0.18502 116.63 180.96 253.29
4.0566 -0.98747 53.153 177.86 -63.166
-9.128 -6.8277 64.834 183.03 -74.313
0.19033 1.3448 39.392 182.75 -58.629
-2.7732 -1.046 56.023 176.42 -63.934
-4.8345 0.95764 49.976 179.87 0
121.75 60.575 103.79 162.42 240.74
68.669 28.463 80.411 156.24 -67.781
11.164 1.2676 52.416 175.87 -58.678
163.42 4.1304 100.35 180.13 264.7
7.2055 4.7124 53.985 173.97 -57.861
26.426 14.41 62.475 167 0
143.11 19.608 106.27 171.82 0
0.80818 -1.5654 83.922 177.95 -81.936
-4.5829 -0.93424 44.319 185.09 0
65.401 28.592 83.464 162.08 -73.933
-2.8892 0.53974 60.194 183.01 0
-14.607 -5.9401 37.6 191.82 -61.994
38.336 12.044 67.695 163.99 0
29.33 8.3023 79.893 178.44 0
57.082 11.101 82.921 172.33 -87.313
6.2237 5.017 53.657 176.42 -65.042
45.226 25.077 64.853 147.4 -42.997
8.2255 6.84 48.245 167.83 -54.719
79.778 27.273 87.269 168.12 -85.264
-1.0492 2.0908 58.788 182.69 -69.313
4.6121 2.8058 57.482 175.66 -64.243
-40.287 -2.7801 82.461 182.61 -82.239
209.64 -8.3521 103.79 180.47 264.17
78.45 30.548 87.776 160.96 -82.89
-38.676 -14.389 57.96 189.22 -78.6
102.01 37.198 95.316 169.36 259.58
-4.2907 -2.3299 38.842 185.24 -56.123
18.161 8.0899 59.318 168.56 -64.022
92.633 38.767 93.453 163.25 267.22
101.38 40.272 96.928 161.41 266.66
-5.7575 -1.8706 48.672 179.19 -66.242
131.63 30.185 106.77 171.31 256.63
31.363 16.779 57.629 151.76 -40.925
53.204 13.262 79.8 173.47 -82.269
22.546 13.011 53.745 166.98 0
32.452 16.838 62.999 155.85 -52.83
33.404 10.509 68.161 172.39 -67.81
8.1111 4.4017 76.548 180.71 -81.922
121.95 35.116 103.02 165.28 0
36.814 11.606 69.258 163.5 0
22.071 15.838 62.043 168.09 0
-15.68 -3.2335 38.754 188.3 -63.037
236.32 -27.303 112.6 189.3 261.13
6.5394 4.0837 56.569 175.67 -62.23
-6.815 -4.1682 81.554 181.98 -87.281
15.624 1.549 81.779 178.27 -80.839
-31.997 -16.723 39.119 197.07 -71.565
117.79 31.6 98.694 167.84 0
-8.7262 -5.2406 47.419 188.18 0
-58.75 -20.18 63.354 190.92 -82.956
103.36 47.643 98.927 160.72 0
21.143 5.9227 64.414 174.36 -70.083
248.49 -17.784 100.29 184.6 266.38
8.1812 7.8573 49.037 168.45 -49.886
-3.8932 -0.72804 62.604 181.22 -68.854
7.74 2.9713 47.373 170.7 -54.797
64.192 14.293 86.087 172.64 0
57.162 20.11 75.157 162.33 -68.304
77.347 35.774 83.597 158.17 0
83.261 14.52 91.346 173.15 -88.567
-63.592 -15.121 82.051 187.07 -87.356
93.1 33.056 89.533 162.33 270.17
-11.93 -4.574 37.573 191.25 -63.931
39.551 13.975 70.873 170.01 -71.889
143.88 20.32 105.02 171.53 259.02
-27.875 -12.399 42.734 191.88 -73.142
26.736 14.208 61.857 163.88 -57.089
204.35 -13.877 113.9 185.24 260.59
67.878 20.008 87.495 169.94 -81.34
135.81 5.7672 94.964 172.49 266.86
-6.6094 -1.5155 57.838 185.36 -73.661
115.12 40.599 100.37 167.1 250.31
156.48 20.564 113.68 175.5 256.18
-9.6704 -1.5823 58.375 181.61 -70.99
85.299 37.543 89.627 163.08 -85.636
10.034 2.8557 52.945 173.05 -63.97
33.403 21.53 61.079 157.87 -48.998
60.116 22.862 77.485 163.7 -69.232
-17.666 -11.696 29.839 195.06 -60.703
63.241 7.8963 86.356 174.73 0
143.12 2.807 96.172 176.26 265.01
120.06 28.604 99.596 174.15 260.37
231.23 -19.568 105.71 185.24 260.45
137.76 16.155 101.38 173.7 261.4
232.22 -39.385 123.23 190.04 260.71
29.391 9.9938 66.484 165.78 0
33.965 20.501 60.501 153.71 0
63.094 32.169 75.757 160.77 -64.343
209.45 -9.372 100.27 182.2 262.1
48.072 24.365 72.752 157.69 0
46.537 20.545 68.576 155.08 -59.577
100.25 19.762 92.344 169.81 264.65
51.715 21.757 68.788 156.87 -60.886
-27.251 -11.894 48.543 186.84 -74.057
5.6058 0.57276 47.825 175.77 -59.59
82.134 26.596 87.272 168.49 -85.275
27.64 16.694 55.246 155.86 -41.727
-13.477 -7.5588 47.093 193.88 -66.439
98.504 36.148 96.017 166.07 263.8
-9.1927 -7.4675 42.127 190.99 0
-63.862 -22.22 64.9 190.66 -83.478
237.43 -22.197 104.31 187.46 262.64
120.75 19.014 98.558 170.39 265.24
103.82 31.273 96.92 171.05 260.68
-26.175 -9.7771 61.663 183.55 -79.502
-12.023 -4.8581 38.036 186.97 -60.954
26.158 10.276 56.194 159.8 -44.335
-37.586 -17.467 36.835 199.03 -72.114
113.71 25.131 92.534 168.66 265.91
39.675 24.384 58.541 151.5 -40.743
1.492 0.82778 68.512 179.27 -78.165
52.303 11.068 81.929 175.32 -86.764
-7.471 -4.2876 42.757 180.04 0
7.1257 4.762 54.928 173.24 0
112.38 17.534 91.825 176.54 264.79
-41.833 -10.328 63.094 188.95 0
-20.124 -10.578 30.504 196.43 0
76.43 31.622 83.062 162.98 0
36.381 16.221 63.1 157.15 -55.168
-15.29 1.1938 68.565 180.46 -78.436
114.94 12.533 92.607 171 265.64
88.021 20.27 89.163 169.58 -87.143
122.24 28.457 98.241 173.37 263.65
33.336 11.49 68.699 171.4 -70.917
93.656 11.762 89.738 174.86 273.3
8.2952 0.064478 63.858 176.59 -74.595
117.8 37.57 102.84 167.55 0
-31.696 -7.3763 61.634 184.21 -80.926
-15.306 -3.1497 41.093 193.12 -62.553
58.35 25.248 78.331 157.03 0
102.01 27.602 92.188 167.04 262.9
106.77 35.02 93.654 164.35 259.95
-21.832 -13.461 31.092 192.42 -68.549
15.57 3.1175 54.61 170.2 0
1.2113 4.4319 52.81 176.34 0
-79.189 -22.742 82.208 191.52 -84.146
105.39 35.178 95.186 165.46 0
37.131 19.164 65.842 167.07 -64.81
-31.589 -10.042 57.347 192.43 -71.811
-3.4087 -4.064 54.564 183.41 -65.648
256.42 -25.684 104.65 193.48 266.73
-23.352 -11.132 21.864 199.17 -58.441
120.49 39.606 103.75 164.6 251.5
15.105 8.1357 57.182 170.6 -59.489
-4.4842 -3.3848 51.293 181.58 -64.406
-26.882 -11.258 41.055 193.39 -71.089
-19.786 -13.505 29.99 202.73 0
59.007 16.249 76.203 167.18 -70.931
31.752 12.033 65.223 169.43 0
60.263 26.135 75.933 158.8 -55.869
-5.3966 -0.056136 60.185 179.13 -70.918
32.609 16.665 61.978 161.19 -57.508
125.02 45.801 109.03 167.87 246.77
-26.359 -10.471 35.25 199.65 -69.048
-11.28 -3.9729 46.277 186.2 0
27.636 13.733 55.747 156.84 -50.435
35.639 21.771 58.283 149.38 -42.161
-19.425 -6.9615 43.33 189.4 -68.356
10.783 2.5615 45.117 171.03 -50.047
44.714 16.503 72.949 169.57 0
46.857 24.996 67.022 155.7 -52.152
18.878 5.1519 72.045 179.16 -73.894
-45.327 -15.242 67.026 186.69 0
178.97 0.70476 114.74 178.05 253.94
102.8 7.5108 91.341 177.03 269.62
82.614 27.591 87.974 168.54 0
115.46 42.844 103.11 165.69 255.06
-3.388 -1.7362 39.76 183.77 0
64.594 17.372 82.351 171.82 -78.171
-41.294 -12.984 64.044 185.9 -79.075
30.022 12.529 70.999 166.71 0
100.28 20.868 92.036 168.86 262.98
130.38 53.885 105.99 164.12 244.12
-50.037 -14.643 62.466 187.85 0
-44.728 -14.558 54.663 189.3 0
40.351 19.149 71.38 165.62 -63.471
249.63 -23.862 103.72 189.81 0
27.342 11.278 66.147 170.84 0
50.798 8.4641 85.854 173.21 -85.826
130.72 34.219 104.59 172.31 254.25
100.43 36.665 92.953 168.35 264.84
15.387 5.1939 53.517 174.78 -60.817
54.063 21.644 73.554 164.21 0
-18.675 -14.662 30.788 200.68 -70.384
-1.9624 -3.4054 49.355 186.09 -60.161
28.316 10.304 70.299 168.72 -70.642
31.79 15.989 64.047 167.14 -62.676
27.805 7.9492 66.614 171.66 -67.398
62.137 24.677 83.748 163.36 0
264.91 -23.847 93.532 190.68 272.58
1.1333 -0.73285 42.759 179.76 0
213.91 -13.813 109 184.49 0
-20.713 -6.9175 39.983 188.15 -67.096
27.473 9.7984 61.339 173.16 -66.913
-44.502 -17.912 51.917 193.07 -79.459
125.44 15.842 96.302 177.42 269.64
219.58 -12.7 110 185.59 261.66
22.067 14.686 52.348 157.65 -46.244
80.168 35.664 87.061 164.49 -85.433
138.01 31.294 105.29 170.96 252.66
25.857 10.886 63.32 170.07 -60.855
-6.2498 -3.0875 42.803 184.08 0
205.79 -5.0919 98.783 182.41 263.64
240.67 -34.901 114.28 190.03 262.42
209.09 -13.076 107.85 183.35 263.16
-22.805 -5.2254 58.171 182.43 -74.895
77.969 30.842 84.941 161.78 -83.047
173.39 6.9984 109.06 183.18 254.92
50.942 14.647 80.147 172.6 -78.404
79.5 11.728 87.557 174.65 -87.496
19.329 7.679 52.54 163.85 -50.702
-20.61 -4.5595 77.949 183.82 0
230.57 -9.9656 99.021 182.51 264.61
141.18 28.388 105.47 175.42 252.21
-61.916 -9.8349 83.298 182.89 -84.322
144.19 19.827 98.76 173.25 256.09
155.48 18.536 110.49 175.83 0
52.585 23.786 70.308 158.49 -56.167
231.24 -25.057 107.17 187.04 0
29.308 15.531 56.585 162.27 -54.499
27.044 7.4951 66.836 176.99 -71.001
2.2327 2.3096 76.055 176.88 -81.015
12.133 3.8046 62.708 180.65 -76.069
87.459 30.777 89.88 167.34 -88.861
47.736 17.848 75.536 166.07 0
69.439 16.619 83.471 171.04 -86.191
207.51 -8.2232 98.938 183.64 0
61.813 21.961 79.795 168.1 0
0.42469 -0.35403 57.411 184.58 -68.82
-51.926 -20.98 55.753 193.29 0
44.458 22.86 62.551 151.7 0
127.98 18.326 104.79 170.21 256.26
48.296 9.4987 75.157 172.12 -74.74
12.812 1.746 54.825 169.12 -56.871
-35.485 -5.444 70.346 183.89 -82.343
127.23 34.074 104.24 167.59 253.96
265.57 -14.409 91.176 186.58 267.29
84.431 19.513 88.933 169.37 -87.142
31.915 13.834 60.762 158.09 -46.854
236.17 -31.513 117.92 192.77 261.22
-27.885 -12.875 50.529 188.12 -75.041
265.35 -27.632 93.037 192.95 272.14
125.6 45.543 102.51 168.03 250.6
42.391 23.706 65.268 155.18 -51.512
42.067 22.269 65.103 159.84 -52.456
-2.1569 -1.4795 63.812 181.57 0
106.39 31.892 96.462 167.62 263.01
25.63 10.831 65.597 167.23 -66.272
41.632 16.985 69.515 159.76 -61.928
10.411 4.0422 51.509 173.24 -60.132
191.52 0.46717 102.82 182.37 265.05
114.38 50.531 99.092 161.62 0
-0.1055 3.266 42.786 180.24 -59.695
5.4721 -3.9797 78.147 179.78 -81.914
144.89 29.848 108.08 169.01 250.1
58.802 30.08 77.786 157.48 -58.187
238.96 -34.787 119.11 191.55 262.18
71.971 29.601 79.869 160.1 0
8.8643 2.5044 59.589 174.03 -68.385
114.12 31.392 97.344 169.12 262.62
-7.5869 -1.9797 70.309 183.06 -77.221
103.79 37.511 96.131 166.16 264.91
242.86 -17.978 102.51 187.02 268.84
271.42 -20.916 90.424 190.44 0
82.921 27.673 89.426 165.52 -84.222
210.66 -28.151 119.9 183.84 0
143.09 8.5843 97.706 176.78 264.42
147.49 5.9608 95.4 178.48 0
140.23 24.367 106.28 173.03 252.39
-19.131 -10.226 26.181 194.56 -61.272
69.792 22.721 84.257 159.67 -75.832
65.32 27.476 78.201 154.48 -63.45
112.9 31.369 100.14 169.56 260.5
133.84 24.072 103.63 177.7 260.12
57.233 29.147 73.824 157.34 0
-38.846 -18.428 39.423 193.27 -76.938
2.5887 -0.4929 59.168 174.29 -72.279
217.24 -30.576 120.64 189.13 257.87
8.4266 4.2515 66.44 178.12 -78.219
255.55 -34.033 103.54 189.54 0
34.863 7.419 81.709 176.09 -87.69
250.46 -17.602 100.7 187.3 264.98
-67.138 -20.1 75.863 191.23 -85.325
120.14 26.257 101.33 170.47 260.27
157.35 14.41 109.74 175.38 257.99
235.12 -29.542 118.44 185.75 265.07
-8.5162 -4.4253 51.913 184.52 -66.977
143.99 12.502 104.66 179.01 262.22
101.3 42.841 90.723 159.41 260.22
96.239 37.433 88.536 161.74 266.11
35.262 13.338 65.095 164.32 -60.13
15.145 9.5279 54.275 166.93 -54.076
-28.463 -1.9597 85.091 177.35 -88.65
-18.986 -7.5535 56.869 189.01 -75.563
121.2 42.338 103.51 165.58 253.65
21.374 3.1594 75.84 177.68 -80.082
25.409 17.688 59.879 159.19 -43.398
-21.029 -6.6511 57.419 184.46 -77.045
12.073 6.7262 58.475 175.17 0
247.31 -31.402 107.81 189.24 0
124.61 36.664 103.35 172.16 251.35
110.79 37.228 96.616 165.89 257.38
221.41 -13.547 103.27 180.4 261.52
0.4802 2.8217 66.801 181.69 0
25.125 10.261 61.275 164.72 -63.936
-86.505 -19.854 86.419 188.78 -86.386
199.15 -9.0239 108.02 181.59 260.76
57.095 19.061 82.39 169.13 -76.333
-0.81393 1.9746 46.57 177.6 -60.934
221.1 -15.183 104.26 180.88 264.24
-4.3467 0.015765 42.103 180.48 0
76.357 24.631 87.737 163.42 -85.94
250.14 -12.963 99.08 186.21 268.08
45.222 7.9897 80.618 175.88 -85.426
225.9 -43.579 133.93 192.23 257.03
106.44 48.35 98.063 164.18 246.84
-69.684 -16.194 78.222 186.69 0
19.998 7.3286 67.512 170.52 -65.632
-12.257 -6.133 32.869 190.36 -59.888
7.5603 3.6019 48.893 172.85 -60.405
38.573 9.6789 77.506 174.32 -78.718
-27.337 -8.6889 55.109 187.9 -76.26
-15.154 -6.7157 31.157 197.22 -59.565
170.54 -0.57437 98.483 178.81 262.78
-0.19945 -0.025017 43.913 183.6 -57.239
115.72 54.799 102.13 164.48 244.93
-14.657 -0.69784 85.307 178.27 -81.993
-20.411 -8.4621 29.528 199.79 -61.961
79.651 26.028 87.648 169.24 -89.707
-13.466 -7.8527 33.176 193.5 -59.322
76.676 36.05 80.544 158.22 0
87.379 36.797 86.693 160.13 -83.812
59.578 26.838 80.541 161.84 -69.536
11.104 2.5524 46.908 174.09 -52.595
-51.662 -11.636 76.099 187.88 -86.367
24.242 15.587 57.716 169.05 0
196.94 -5.199 104.21 180.69 259.75
58.054 23.187 77.988 163.22 0
-18.413 -11.257 28.381 199.63 -66.142
36.148 20.363 59.944 149.51 -43.957
-69.681 -16.693 79.249 189.43 -85.957
27.818 6.517 70.979 176.07 -74.638
146.3 26.148 110.84 175.53 251.21
44.693 24.829 62.588 150.14 -48.163
78.919 23.68 90.229 166.32 -87.297
50.06 24.986 67.966 154.7 0
220.34 -25.605 119.45 186.86 258.58
-39.71 -13.535 59.723 193.01 -79.808
134.39 7.8187 94.647 180.52 266.93
122.39 16.539 94.421 172.52 262.89
59.523 24.736 83.709 164.76 0
160.62 11.716 107.1 175.63 251
38.086 19.326 57.823 149.86 -44.33
-26.727 -13.002 35.166 199.23 -69.506
240.71 -27.628 109.51 188.68 263.47
-20.547 -9.7599 37.421 193.78 -66.769
32.349 15.181 66.665 168.21 -65.154
183.34 1.3661 97.688 180.62 263.34
-17.022 -14.851 27.9 199.03 -60.799
70.691 27.189 83.829 163.09 -80.97
40.573 19.156 66.693 158.54 -52.903
127.22 44.795 106.29 163.83 0
24.195 7.704 64.751 170.96 0
-39.675 -10.531 63.189 186.95 0
31.015 17.95 59.007 154.4 -45.858
52.934 20.723 76.02 160.12 0
-0.73163 -0.95583 44.205 183.39 -56.011
237.6 -31.607 116.12 192.32 0
50.841 22.572 72.847 168.49 -68.298
-0.42405 0.013582 51.52 181.18 0
-6.195 -1.1668 56.092 181.1 -68.621
37.264 21.86 59.451 148.43 -36.69
-25.243 -18.931 28.824 198.77 -65.52
241.5 -16.251 91.707 184.34 264.94
100.71 13.057 87.816 176.51 0
-17.862 -11.775 40.996 190.04 -66.279
14.223 8.8275 48.334 168.63 -49.555
41.059 22.277 68.868 160.11 -59.076
-18.911 -10.312 33.154 191.64 -65.449
-38.16 -12.045 40.032 196.02 0
259.92 -28.863 97.099 193 0
155.85 15.038 107.05 174.26 0
151.64 14.719 103.24 174.04 257.14
123.33 50.454 105.44 167.91 243.67
-34.133 -16.822 38.746 194.61 0
14.305 4.3577 53.719 169.35 -55.15
7.8891 4.5069 49.663 173.35 -58.75
108.68 46.837 98.809 159.94 251.99
259.86 -26.525 96.15 191.65 267.81
141.43 23.79 104.66 176.89 258.07
27.904 8.404 75.11 175.74 0
3.6411 0.65002 51.383 176.83 -63.342
136.86 30.767 105.05 168.25 250.38
-18.56 -12.203 32.997 197.38 -65.61
144.62 30.597 109.14 175.35 250.34
114.78 21.118 98.999 175.54 264.25
34.722 17.304 67.797 166.34 -68.857
40.082 24.317 67.761 156.46 -52.251
3.7832 0.60624 46.552 180.13 0
24.29 13.444 51.643 157.39 -47.393
-6.073 0.51356 63.706 179.85 -72.899
6.0367 1.6997 75.762 175.44 -77.133
64.773 25 83.325 164.72 0
-80.016 -23.529 80.451 190.3 0
82.103 38.698 88.64 160.81 0
-0.10061 -1.3771 49.691 178.1 0
13.816 4.839 72.493 179.14 -75.615
234.92 -29.867 113.07 188.38 0
42.907 17.263 68.884 161.98 -62.727
67.526 25.874 81.825 161.74 -75.231
-11.724 -7.7738 30.811 193.18 -62.866
-69.355 -20.294 70.666 193.02 -87.327
23.137 1.6395 79.846 178.23 -81.689
178.9 -2.1513 100.6 179.78 264.82
11.11 6.8046 56.612 168.06 -60.143
38.814 19.973 60.901 148.58 0
-26.304 -13.641 29.453 199.78 -69.628
175.96 -0.14429 106.98 178.99 258.79
-70.931 -13.323 82.352 189.41 -88.021
87.53 21.83 91.087 170.99 269.8
-68.94 -19.05 79.247 189.84 -88.435
3.6898 3.7022 45.164 175.57 -54.71
3.2045 2.3731 70.47 179.98 -79.057
24.42 11.489 55.971 161.59 -47.023
70.545 11.272 87.888 177.31 -92.644
119.97 27.553 96.161 170.01 257.12
40.756 16.802 70.142 158.71 -56.052
99.436 28.726 94.375 168.05 0
19.062 7.0002 61.091 171.92 -65.98
58.548 22.71 76.809 161.08 -67.87
197.66 -8.2603 106.33 180.79 262.72
64.51 27.588 74.586 159.23 -62.203
2.8943 -0.045567 43.928 177.33 0
225.94 -30.006 121.18 192.65 260.92
38.268 23.596 59.508 147.94 -35.727
42.358 23.228 69.083 155.41 -46.314
-3.8236 -2.6955 38.49 184.74 0
200.34 -12.398 107.99 185.6 261.86
203.81 -8.3013 109.79 182.66 0
132.67 17.328 100.16 174.76 259.01
160.97 8.4179 107.43 177 260.34
-10.614 -5.3494 46.005 186.27 0
91.714 27.001 87.778 169.51 272.54
-3.7227 -5.2785 47.343 182.69 -64.736
-9.4303 -3.3486 39.016 188.03 0
-66.891 -21.002 70.431 189.81 -84.484
123.85 12.13 93.381 180.64 267.99
-30.8 -13.658 43.718 191.88 -75.718
-48.757 -5.61 83.793 183.58 -84.227
55.776 5.9746 89.303 180.66 -88.459
47.931 12.693 80 164.98 -73.151
128.86 52.708 102.52 165.92 243.11
112.36 43.04 99.827 168.61 0
-37.238 -10.448 65.254 184.81 -81.721
94.634 25.837 91.924 167.07 270.1
24.375 15.598 55.706 162.66 0
100.34 4.4668 93.776 179.97 0
-19.733 -9.3942 48.241 187.11 -70.512
93.733 9.1532 90.948 175.03 268.83
138.32 26.723 105.55 170.21 0
35.172 7.5508 83.16 177.37 -85.041
52.795 7.0618 84.058 171.99 -81.619
-28.006 -10.641 24.315 202.71 -64.19
47.264 12.577 75.866 175.29 -76.279
-28.403 -14.225 39.618 191.76 -69.014
-64.712 -18.468 72.446 191.99 -84.921
113.32 48.957 99.39 165.43 251.42
-12.407 -5.9142 55.877 179.37 -73.527
120.02 56.396 105.95 161.39 0
203.67 -9.0811 110.26 182.2 0
-0.40653 -0.82393 64.862 179.68 -69.918
14.552 5.4217 57.865 174.44 -63.953
-1.0976 -1.2973 48.277 180.92 -66.476
26.374 15.093 52.793 155.58 -45.724
-16.294 -5.266 39.645 191.99 -64.601
120.37 56.844 103.14 165.75 245.36
-67.062 -10.834 82.478 184.68 0
-14.185 -10.439 38.178 189.55 0
201.19 -11.149 111.93 183 0
-4.5877 1.4354 47.543 182.39 -65.161
-6.471 -5.3605 46.074 185.67 0
81.946 16.833 86.325 173.37 -91.978
54.282 27.444 72.736 157.14 -63.994
44.684 17.049 79.15 172.47 0
103.37 40.015 98.212 163.94 0
58.581 30.235 75.827 162.23 -62.055
99.309 33.278 94.775 162.09 268.51
-45.174 -19.158 54.483 196.72 -80.243
0.86858 -1.538 44.886 176.65 -58.269
38.101 11.957 79.431 174.67 -79.006
120.93 53.791 105.19 168.3 240.87
-16.39 -7.3534 46.251 188.98 -63.644
-30.456 -7.8302 70.631 181.83 0
-58.323 -18.16 66.208 189.51 -82.874
19.261 8.0144 53.771 166.35 0
17.181 3.508 73.936 175.83 -77.327
107.7 35.047 97.762 168.31 260.05
30.799 15.53 57.602 155.97 0
0.22971 -0.44948 43.007 179.4 -56.235
32.476 18.995 58.815 154.69 0
-18.468 -11.911 35.105 190.87 -63.793
97.057 26.233 91.33 169.4 264.44
9.1122 5.6479 50.859 169.09 -51.733
30.448 12.325 70.731 169.66 -66.593
41.067 19.882 66.354 160.58 -55.111
10.281 5.6093 47.566 172.66 0
52.254 15.641 79.679 170.4 -80.299
13.582 9.7005 51.727 165.43 -55.476
271.38 -20.922 87.247 187.79 271.67
97.978 43.292 93.809 161.8 0
28.579 20.091 57.436 150.8 0
12.542 3.4814 64.396 178 0
2.6938 1.2099 65.411 181.14 -81.598
144.52 29.096 107.59 171.13 0
-13.419 -6.9626 39.274 188.8 -59.62
131.11 42.57 107.8 169.68 246.64
48.614 29.935 67.302 152.37 -48.62
163.45 8.1769 109.73 178.58 254.73
-7.3001 2.3602 63.343 182.26 -75.06
133.46 36.465 108.85 170.52 250.74
-5.6544 0.3841 71.131 182.28 -76.202
109.74 24.163 93.317 172.56 261.18
-23.427 -5.1939 71.491 180.17 0
159.38 7.3083 103.65 177.95 259.19
212.4 -11 104.44 185.76 261.1
-48.796 -4.1564 82.637 182.13 -85.771
87.124 31.367 86.038 162.48 -88.123
-29.617 -12.604 36.632 194.37 -68.289
62.432 16.666 83.536 174.13 -82.313
3.3218 3.3083 67.912 180.8 -75.172
35.325 18.695 70.4 162.01 -65.243
98.807 34.846 88.933 164.79 261.83
136.35 22.098 102.46 176.3 0
109.9 42.065 98.797 166.66 250.89
32.589 13.9 60.945 162.62 -56.065
13.452 2.6358 78.309 180.35 -84.07
126.33 41.116 104.07 168.59 251.68
71.36 31.769 83.876 158.59 -76.03
131.85 14.231 99.004 178.44 260.1
22.726 12.024 59.214 170.04 -67.968
56.225 17.454 81.227 169.1 -77.395
63.193 18.755 83.75 166.58 -75.352
-12.506 -5.4605 42.915 185.71 -66.193
200.45 -9.9572 117.91 186.56 0
92.925 31.883 88.971 162.85 270.11
202.34 -10.355 108.75 181.26 257.88
257.56 -27.949 102.03 191.9 266.18
83.804 37.781 83.687 162.03 -87.266
8.6946 2.6063 57.987 177.27 -70.055
38.3 23.101 58.495 149.35 -36.867
202.81 -4.7315 99.486 181.76 267.24
31.625 12.179 62.192 163.73 -59.187
-25.592 -11.233 36.282 195.67 0
85.108 15.345 88.852 170.2 0
228.36 -32.528 123.76 186.95 258.83
-53.885 -13.326 74.864 186.14 0
-16.051 -5.7803 48.43 187.69 -69.759
8.7736 3.368 67.717 175.84 0
37.897 24.563 59.704 148.17 -40.032
8.2783 2.8882 50.608 172.02 -66.395
107.4 25.946 92.347 171.9 263.23
-25.693 -9.4298 63.287 188.8 -82.208
13.131 5.8394 55.656 175.54 -60.131
33.214 12.563 73.912 174.66 -76.775
30.027 14.143 56.132 148.53 0
43.209 17.415 76.219 169.12 -75.085
256.32 -26.079 99.946 193.29 265.38
20.699 3.9483 74.677 175.58 -80.255
54.629 24.956 74.232 156.99 0
235.86 -23.29 107.19 184.48 260.53
199.31 -11.021 114.72 181.22 256.75
46.276 -0.84426 87.926 178.58 0
85.242 28.222 87.996 167.22 -89.011
-2.2389 -4.2343 42.89 184.02 -56.883
23.56 6.8955 71.904 176.82 -73.719
135.46 13.959 101.88 173.51 265.01
-19.782 -10.155 27.624 198.58 0
43.254 13.382 74.01 167.9 -73.678
17.258 8.3939 56.691 175.05 0
90.328 27.465 89.817 170.03 0
-23.906 -12.337 30.638 197.19 -62.515
-21.243 -8.7471 68.251 184.68 -75.821
-73.361 -5.534 86.377 182.5 -88.332
4.5256 1.6298 57.099 176.05 -67.082
-7.4695 -3.0911 46.372 181.74 -58.438
51.152 21.929 71.898 156.71 -53.528
236.67 -16.787 105.73 187.72 0
-21.273 -11.57 32.687 197.21 0
12.232 0.54954 54.867 173.91 -64.166
79.943 29.605 85.375 163.08 -80.354
33.349 9.4119 72.485 169.32 -73.391
47.974 24.081 71.08 157.06 -52.114
234.13 -27.289 112.3 192.16 260.29
77.523 23.921 85.917 169.07 -83.48
59.825 24.877 78.2 167.65 -71.732
88.023 26.857 89.032 165.03 0
-24.141 -16.112 28.222 196.48 -62.676
-19.015 -7.941 35.102 195.53 0
152.15 18.993 106.02 175.1 253.75
83.733 23.332 90.863 166.16 -88.05
54.905 23.575 72.464 161.18 -62.377
15.757 2.5781 73.563 179.25 -80.82
-19.476 -10.655 27.916 192.27 -58.715
-22.308 -11.128 36.538 191.83 -67.575
-48.315 -17.014 52.905 193.39 -80.203
0.011388 0.20579 44.046 178.99 -56.193
46.982 15.485 71.174 164 0
8.8547 0.96881 51.347 173.59 -59.418
-14.26 -9.9776 46.172 187.65 -68.15
95.613 18.298 89.268 173.61 0
-11.36 -8.0644 55.677 187.03 0
145.74 16.121 108.95 176.04 254.52
266.9 -11.009 90.941 182.95 0
-82.108 -15.146 85.837 189.61 0
68.52 28.548 80.281 161.74 -72.894
108.39 25.724 95.151 169.03 262.55
72.423 28.707 83.935 160.02 -78.796
16.604 6.3537 53.67 171.4 0
-65.573 -21.448 76.332 192.17 -83.159
123.86 43.293 105.68 170.29 250.71
0.031154 3.6222 51.86 179.71 -60.919
265.81 -17.972 90.827 187.28 267.43
10.957 0.24626 73.859 176.29 -83.997
113.69 48.903 99.966 164.05 254.7
-25.061 -11.874 37.061 193.12 -65.091
25.595 10.605 54.245 158.48 -48.442
10.409 5.7166 48.794 169.02 0
-82.486 -21.206 83.362 191.93 -85.281
6.2253 3.0521 51.3 175.46 -59.538
-15.943 -5.8401 53.942 184.75 -71.069
7.4148 1.5178 68.131 177.52 -76.777
-43.972 -9.9263 74.12 183.66 -84.532
-13.419 -6.3761 41.491 187.18 -66.05
96.983 37.187 90.504 159.54 267.73
122.65 37.652 102.78 168.05 251.91
-28.574 -8.6525 47.982 189.38 0
51.348 19.528 73.199 163.12 -68.694
164.57 8.791 108.8 176.59 256.04
123.1 41.102 102.4 171.58 249.64
-40.976 -12.244 48.4 191 -79.102
31.198 12.043 66.32 172.36 -70.108
-72.81 -23.487 73.971 193.81 -86.968
85.418 15.578 90.123 173.59 -89.633
100.09 28.283 90.637 168.9 266.47
197.62 -15.889 124.75 182.14 255.89
250.18 -19.864 104.41 186.27 0
224.72 -29.604 115.69 190.6 0
209.31 -5.2546 96.876 179.66 271.6
118.12 27.356 100.9 169.49 259.93
-70.178 -21.617 71.491 194.12 -80.702
29.277 13.175 67.784 172.15 -67.308
81.927 32.937 86.216 159.71 -80.05
9.8762 7.2884 43.084 177.96 -53.373
-36.148 -10.835 62.344 188.04 -75.491
228.3 -15.699 101.86 186.09 264.43
33.635 20.056 60.835 146.64 -36.6
-28.528 -6.3153 83.556 183.68 -89.325
146.24 23.087 109.47 171.47 256.31
74.601 26.096 83.866 168.35 0
90.592 27.036 93.192 167.24 266
24.748 11.132 65.416 173.17 -63.991
9.3295 2.7677 60.087 175.77 0
-79.829 -2.7777 92.2 178.93 -92.566
94.472 9.84 90.387 177.53 266.64
248.35 -25.329 103.26 192.2 266.06
256.89 -25.27 103.73 187.44 267.48
0.89625 2.8595 57.08 179.09 0
35.245 11.545 69.259 170.15 -67.794
-6.5201 -1.2471 55.508 178.98 -68.269
87.537 26.219 85.069 165.13 -91.979
-89.458 -11.74 92.149 178.51 -88.092
-35.915 -13.459 49.923 193.75 -74.419
-27.048 -3.9261 81.989 184.89 -83.996
206 -6.5072 102.11 181.14 261.31
53.174 19.889 74.086 161.13 -67.556
18.762 7.4983 47.429 161.53 -48.442
102.89 38.365 92.646 163.32 258.16
-3.5381 -0.48353 50.954 178.86 -66.135
95.852 19.645 92.048 169.61 269.79
-1.5491 -4.4303 66.173 176.3 -78.95
22.496 8.7073 53.016 162.69 -50.533
-0.079978 -1.8849 44.881 182.17 -59.44
155.59 18.456 107.86 178.11 255.54
124.53 23.898 102.13 174.19 260.47
54.605 12.506 78.944 172.82 -78.714
33.82 13.594 67.969 170.26 -70.271
-36.221 -4.869 75.003 187.27 -82.802
-23.892 -3.1655 74.245 178.94 -83.538
155.5 13.209 106.84 174.42 254.14
11.119 9.114 52.496 170 -55.307
29.818 15.992 59.083 156.87 -52.054
-45.598 -15.559 53.35 197.88 -74.517
62.996 23.814 78.949 167.14 -74.291
127.79 10.956 96.044 176.23 262.82
24.508 6.9712 66.228 171.33 -66.737
