# Supplementary material for: Generative Adversarial Network-Based Joint Mapping and Localization for Millimeter-Wave Communication Systems
Source: Sensors (Basel). 2026 Jul 7;26(13):4319. doi: 10.3390/s26134319 (PMC13364231; doi:10.3390/s26134319)
Supplement: Supplementary file 1 [file sensors-26-04319-s001.zip › doaMat_random_noise5_inc_0.5.txt]

-25.135 -15.966 34.463 198.4 0
188.38 11.451 96.834 181.93 258.69
134.99 13.767 103.52 167.2 0
-33.567 -13.974 46.531 194.35 0
34.844 6.7159 55.07 163.73 0
15.893 6.5324 54.813 169.94 0
31.12 13.894 59.344 147.36 -47.346
-50.239 -3.9536 79.275 188.76 -87.613
7.9747 0.9754 85.561 181.84 -89.69
40.446 7.7141 81.298 165.43 0
126.7 52.395 102.04 169.77 0
-30.639 -16.293 60.678 183.32 -77.235
42.769 26.145 82.748 168.76 -63.017
-0.065009 -6.511 40.856 187.94 0
138.46 11.411 99.415 168.93 253.15
120.71 40.948 101.03 170.49 0
-88.465 -21.88 95.714 184.67 0
38.196 8.5278 85.287 180.99 -81.276
202.63 -8.7691 101.17 185.84 0
246.06 -26.616 101.97 192.14 277.64
32.266 13.543 66.515 149.14 -41.658
47.645 25.629 71.797 154.38 0
151.34 5.2525 101.58 178.21 0
0.064471 7.9785 38.105 187.58 0
-35.009 -14.741 44.313 193.58 0
-14.813 -7.0226 51.376 182.89 0
38.602 19.766 60.43 140.8 -35.548
75.663 28.955 88.724 164.7 0
39.663 6.6463 54.541 150.71 0
18.493 -2.8611 85.716 169.07 0
109.03 47.837 100.52 164.67 251.04
134.48 27.96 102.98 173.65 261.54
-52.663 -18.297 90.688 181.23 0
3.5915 -10.032 43.402 178.75 -56.65
51.612 21.279 72.09 156.09 -57.378
152.33 18.133 106.3 177.98 243.27
7.4915 8.7627 51.887 178.74 0
40.509 24.269 69.071 158.07 0
11.882 -0.7172 48.816 176.71 -55.305
-35.954 -2.6101 68.763 189.5 0
235.79 -21.48 97.601 187.89 0
205.59 -0.92985 100.16 171.95 271.59
63.068 25.496 83.669 170.06 0
194.43 -8.9522 103.9 191.32 261.44
199.68 -3.1197 99.76 178.02 0
-28.531 -11.75 48.72 187.24 0
19.453 7.5163 44.976 153.84 0
33.034 20.973 59.007 154.99 -53.192
-46.596 -2.1407 72.488 186.48 -90.476
4.6443 3.4046 59.646 182.49 -70.062
90.289 38.396 90.42 168.49 -84.75
25.042 8.6639 73.724 180.47 -77.345
18.988 18.448 63.349 163.97 -51.662
39.179 18.723 50.513 154.8 0
23.012 13.905 54.201 170.69 0
-58.29 -22.436 61.999 204.97 0
8.1543 5.2406 52.666 171.61 0
156.36 5.7589 119.33 182.01 0
54.151 13.604 86.005 171.14 0
23.464 6.4166 62.351 167.84 -58.419
20.103 3.6711 48.056 173.31 0
122.17 51.248 108.4 163.4 249.2
79.963 19.547 85.626 163.15 -91.871
219.14 -27.986 128.4 188.09 261.84
88.484 37.654 85.874 162.25 -94.773
214.78 -30.783 121.49 181.95 268.33
145.59 29.818 104.34 173.02 250.02
27.54 10.535 61.472 168.51 -49.877
223.84 -16.878 103.14 185.39 266.62
94.949 46.618 101.82 163.27 270.71
41.684 13.184 78.003 169.13 -66.133
71.369 33.611 78.145 169.37 -81.167
1.585 -2.1194 62.815 172.22 0
244.36 -29.222 115.87 187.01 0
91.591 35.698 96.258 163.87 263.76
196.99 -14.567 118.78 176.04 0
228.22 -30.615 124.39 184.8 0
11.65 5.3209 56.054 168.22 0
97.75 25.241 80.492 164.35 -83.634
-72.714 -28.397 82.032 187.23 0
206.95 -3.923 103.22 184.62 0
43.881 27.347 67.486 159.27 -52.154
151.54 13.989 104.45 186.52 0
16.375 12.369 45.713 160.61 -43.867
97.704 40.964 83.866 158.23 0
198.59 0.14448 93.996 181.55 259.56
1.9711 -4.1388 48.665 191.51 -70.12
86.812 42.938 88.554 166.22 -95.359
26.324 18.685 59.922 168.19 0
153.71 12.094 103.39 171.93 0
34.487 10.3 57.175 154.77 0
-14.258 -3.4873 42.316 176.4 -61.714
-16.675 -2.4915 71.077 186.91 0
40.581 26.953 65.361 153.92 -63.138
92.136 41.534 85.389 161.91 -91.565
97.649 45.849 93.418 158.55 267.46
28.97 17.339 56.946 167.94 -68.214
233.94 -18.115 107.07 186.42 0
153.63 13.257 112.05 174.52 0
133.09 17.483 103.53 169.29 0
227.59 -20.955 109.53 189.55 265.88
-41.027 -17.186 74.467 186.12 0
7.8139 -1.2133 50.758 181.8 0
55.299 28.731 67.911 154.98 0
-3.0907 -0.30578 45.324 190.42 0
45.853 20.63 70.505 147.01 0
57.061 17.131 75.736 165.18 0
35.464 18.214 58.383 151.39 0
47.617 11.894 73.841 158.82 -56.077
101.91 22.018 97.263 164.09 268.31
-20.757 4.5486 28.311 196.94 0
28.015 16.294 66.919 166.96 -62.908
51.829 20.267 75.53 156.12 0
-84.331 -12.531 80.65 192.91 -94.123
-6.6211 5.2694 54.092 173.7 0
17.602 4.1637 73.196 179.23 -85.467
-7.4909 -11.512 52.37 186.82 0
-2.943 -4.1746 48.453 185.6 0
61.284 22.794 80.23 170.65 -72.233
20.307 20.172 46.971 167.62 -47.578
170.62 -2.4242 91.352 186.91 0
62.524 23.525 81.872 160.94 -87.417
40.633 6.9869 64.336 174.1 -80.401
229.81 -26.209 115.07 183.99 0
-82.145 -15.263 86.305 191.52 0
130.97 45.333 108.55 166.08 239.42
-10.557 0.57291 50.93 181.24 0
7.0081 3.6118 36.284 178.16 0
213.01 -12.931 121.49 176.04 0
220.9 -19.17 114.36 190.98 260.34
224.94 -35.016 116.12 192.43 261.14
-21.602 -9.1297 30.171 194.36 -61.163
65.769 25.673 87.745 157.9 -66.16
-81.052 -17.022 94.243 185.33 0
90.674 25.491 87.215 172.65 267.67
31.979 18.975 71.393 174.87 0
103.88 3.1575 89.007 192.68 266.51
77.481 30.066 90.638 158.56 -80.965
121.11 20.443 100.96 162.55 261.18
1.1877 0.86984 59.626 180.68 0
45.759 10.996 80.699 163.53 -77.531
84.379 33.134 88.818 163.01 0
-19.976 -2.6809 38.905 181.27 -59.899
-18.546 -16.669 47.989 179.76 -68.411
226.44 -30.063 118.15 189.06 0
8.5573 5.8416 69.528 165.41 0
20.595 -0.18748 61.333 180.96 0
19.219 14.006 52.571 168.41 0
152.65 10.677 106.44 183.2 254.33
33.242 17.813 58.891 148.45 -45.957
245.37 -26.06 101.98 184.56 0
275.07 -6.386 96.477 182.51 0
-1.5442 -6.7411 68.828 173.12 0
150.78 12.86 101.29 177.77 0
25.06 9.1305 67.11 168.68 0
93.784 21.971 87.652 167.88 268.5
-11.486 0.53479 60.165 183.25 0
17.329 0.1737 62.477 178.8 0
266.21 -21.019 78.05 186.93 271.33
29.49 4.8296 58.526 156.1 -52.976
44.281 22.738 53.046 157.48 -52.278
41.2 14.534 67.411 171.1 -76.967
162.39 13.342 115.29 183.52 0
-72.788 -25.766 64.519 194.07 0
54.977 24.073 80.363 180.11 -88.954
16.355 -0.1267 58.271 169.71 -55.106
-8.0971 0.35475 63.727 186.26 -68.816
28.482 8.2378 56.131 166.05 -63.568
10.64 3.0054 57.688 173.21 0
-40.112 -6.1147 87.106 179.65 -85.477
163.28 14.625 121.95 172.71 0
69.768 30.511 83.453 164.83 -76.997
-42.791 -25.501 47.479 189.98 0
32.679 16.873 62.476 147.07 -54.479
16.264 3.1255 47.478 170.06 -56.411
12.474 5.9392 54.395 167.99 0
31.136 15.896 51.793 172.19 -60.879
25.088 14.815 52.497 161.12 -56.213
34.909 23.484 62.564 150.9 0
195.81 -16.006 120.05 183.23 0
245.55 -13.083 99.36 190.83 0
-5.8027 3.9845 43.572 188.56 0
53.25 5.8202 83.37 177.7 -82.83
-38.755 -15.505 44.627 195.1 0
36.742 15.763 65.223 168.15 -60.077
199.64 -1.2246 98.148 175.3 0
76.737 16.212 92.352 169.68 0
-39.479 -10.446 54.981 192.65 -80.684
26.094 5.0666 51.846 169.59 -63.381
9.7932 3.4745 47.639 166.44 0
35.23 5.3467 93.747 171.8 -87.424
234.85 -28.261 112.25 192.7 0
142.82 19.699 109.28 175.07 0
57.522 26.52 82.864 159.09 -73.316
249.05 -27.405 110.62 180.13 266.69
229.02 -23.142 113.12 167.91 0
52.26 25.713 80.417 166.96 0
235.95 -22.392 109.18 183.13 265.71
-12.782 -8.2929 62.31 188.74 -83.053
37.206 12.475 61.842 156.06 -59.825
34.459 18.606 63.801 166.57 -72.17
-43.08 -1.806 84.266 177.43 -80.951
132.34 41.348 111.99 170.26 246.82
243.83 -28.013 100.08 181.3 264.22
237.87 -18.329 104.13 185.01 0
139.4 16.093 100.35 172 0
-21.949 -10.001 27.734 193.66 -73.277
250.67 -22.193 111.34 191.73 263.6
14.68 0.0012414 37.562 175.95 -59.054
117.31 53.574 109.07 168.89 0
-82.918 -17.412 78.695 190.69 0
22.117 3.431 75.7 170.11 -83.737
186.99 0.4738 101.26 179.59 272.91
110.8 39.953 105.91 166.12 0
-66.986 -10.937 85.359 181.3 0
126.04 49.373 105.88 168.56 0
156.14 24.226 109.35 177.7 0
103.1 13.192 95.089 177.97 0
66.221 28.248 83.474 165.34 -88.494
200.82 -10.25 106.38 168.78 0
82.101 29.647 80.856 165.09 0
60.432 5.741 84.115 175.6 -87.146
57.28 14.89 87.162 172.81 -91.851
29.421 11.574 59.917 164.38 -53.716
-60.825 -12.079 93.643 178.55 -98.436
71.03 33.642 80.232 168.7 0
214.19 -27.016 109.39 185.51 0
27.358 16.65 58.666 159.67 -40.862
146.45 19.513 111.59 173.08 247.22
20.017 10.61 49.277 153.81 -48.659
10.1 -4.2511 90.444 179.12 0
48.152 15.483 80.762 156.98 -77.893
-3.476 6.2579 70.35 177.46 0
16.146 0.76037 69.893 174.99 -70.351
-67.717 -17.142 79.482 183.23 -92.113
62.189 27.579 77.472 166.92 -69.119
-12.641 -4.2682 57.514 182.3 -63.967
44.486 13.665 72.804 160.65 -74.115
-26.745 -0.10592 55.476 191.75 0
191.77 -2.6888 111.67 175.3 0
-20.325 -12.282 43.779 188.9 0
-32.276 -10.599 56.181 198.58 0
130.6 31.848 100.54 172.28 262.71
-9.2159 -1.0608 29.834 194.15 0
137.12 21.788 101.71 170.09 246.79
210.87 -23.099 118.87 185.59 253.54
153.72 18.106 106.36 179.5 0
114.42 22.405 99.511 170 0
5.8644 -3.9972 55.299 174.28 -58.602
-65.436 -15.024 82.67 174.97 0
-42.118 -18.627 44.476 200.16 -75.056
-51.252 -15.193 76.201 183.9 -90.352
142.56 9.9001 94.488 175.74 0
-10.314 -10.724 39.139 194.94 0
15.384 12.108 61.795 176.87 -82.211
12.301 3.0684 48.171 176.51 -61.399
170.75 1.419 99.141 179.09 265.98
71.034 27.897 85.608 159.17 0
126.51 36.698 103.25 172.01 254.1
199.04 -13.674 109.41 184.58 267.81
-1.3909 -2.194 53.363 172.39 0
-56.228 -14.004 70.596 190.5 -83.883
214.15 -5.4927 111.07 193.93 259.42
-17.329 -12.243 37.573 193.71 0
-42.27 -0.80635 93.11 185.84 0
114.86 27.623 96.284 176.04 0
39.281 0.21927 84.776 176.25 0
85.661 38.424 84.772 162.7 0
-22.554 -6.285 48.391 185.72 0
-23.427 -4.6343 35.411 192.01 -54.053
140.13 20.8 102.94 176.11 257.61
41.349 12.279 74.742 176.73 -78.041
-48.431 -23.647 42.88 190.46 -79.943
22.046 18.941 53.175 157.19 -48.843
182.24 -2.7019 96.982 177.37 0
31.537 14.653 67.667 157.23 -47.272
245.9 -17.687 101.62 187 0
74.062 28.209 83.46 164.35 -82.311
135.11 35.703 112.07 169.38 245.17
145.82 4.2081 99.409 182.77 251.93
61.432 12.488 82.143 174.8 0
203.9 -10.498 114.53 190.65 256.33
173.42 -2.3057 87.287 184.03 263.04
195.6 -6.9683 109.19 184.77 261.47
72.959 17.831 84.183 167.87 0
38.263 11.831 68.326 168.03 -69.72
-0.61638 -1.7114 55.73 178.94 0
29.552 18.666 68.11 156.7 -51.058
36.988 25.524 62.329 167.37 -64.542
58.798 21.47 82.686 155.3 -72.015
124.97 43.375 112.65 173.61 0
60.372 38.09 84.089 145.71 0
-6.5989 -6.116 40.67 185.25 -60.61
-59.079 -17.155 70.357 192.85 0
33.629 3.9185 74.376 166.6 -74.565
111.78 6.0368 88.339 177.3 0
-80.132 -18.765 81.207 191.42 -84.092
34.267 14.232 54.633 161.38 0
-76.452 -30.767 75.531 196.26 0
-32.069 -8.4854 57.539 186.63 0
3.311 -2.4221 42.662 179.94 0
-33.85 -13.028 58.241 192.48 -78.041
203.31 -25.598 121.78 186.2 0
10.222 5.496 57.124 171.68 -68.557
26.053 7.1531 65.708 175.02 0
263.01 -11.553 95.737 194.88 0
119.64 45.576 101.01 168.34 246.47
31.152 11.389 71.572 176.13 -75.916
-65.202 -12.209 83.915 188.97 -83.126
173.9 -5.9899 101.22 184.5 0
17.496 10.595 68.593 171.8 -80.024
-54.686 -16.601 80.576 190.59 0
59.253 26.484 77.206 152.9 -55.806
-2.0406 12.771 65.028 181.43 0
108.83 5.5708 98.432 178.44 0
44.985 19.947 61.653 167.01 0
32.688 3.9402 86.714 168.88 0
173.48 7.2368 102.87 181.89 261.54
-25.236 -12.211 29.226 193.73 0
5.54 2.2768 60.099 172.84 -70.543
-82.052 -5.007 93.356 183.67 -91.037
72.239 22.376 83.307 167.67 -78.526
221.08 -16.953 105.65 187.33 0
30.117 22.237 53.875 149.38 0
33.914 15.759 65.12 167.79 -55.075
92.421 23.949 100.17 177.32 0
-9.4794 -20.262 41.858 196.73 0
22.252 10.195 63.824 171.75 -69.247
192.27 -14.4 109.45 189.93 0
10.927 6.3633 58.447 171.98 -69.131
106.4 34.114 97.436 162.49 0
34.76 10.586 50.195 156.9 -48.369
-64.011 -23.619 63.41 198.96 0
27.813 11.799 54.02 163.94 -52.175
29.427 13.773 63.462 170.35 -77.397
57.947 27.607 78.107 160.38 0
-25.744 -8.884 31.36 196.2 -58.707
-28.807 -8.6122 44.623 188.32 -72.27
0.015678 1.5082 48.057 185.66 -67.642
-28.449 -16.381 59.012 187.57 0
42.674 22.936 65.666 160.92 0
28.564 16.133 56.41 157.92 -36.183
-31.859 -0.96112 74.321 185.91 -83.433
201.03 -5.6514 116.86 175.98 261.41
37.894 12.988 67.972 174.76 -82.105
-19.916 3.4747 67.335 180.15 -77.129
23.268 5.36 53.725 173.32 0
12.338 14.477 49.905 170.85 0
42.525 19.41 73.505 154.35 0
-59.433 -23.767 70.579 191.59 -83.249
-15.698 -4.5461 55.945 189.56 0
242.14 -3.1841 86.175 174.64 0
1.8544 -6.5401 65.243 180.44 -68.611
34.715 16.376 56.158 156.46 0
-58.991 -14.094 86.771 195.82 -95.4
235.56 -30.146 113.73 190.55 263.51
31.64 25.629 63.815 160.75 -48.393
-10.585 -6.4557 47.083 179.5 -67.557
-1.0468 -2.9411 42.186 179.5 -67.153
134.81 43.977 104.78 169.22 0
33.606 14.236 68.34 161.37 -48.805
88.272 28.986 85.573 158.44 -91.69
205.82 -20.776 112 182.45 0
222.32 -40.663 132.49 197.01 260.43
35.441 21.227 54.358 156.26 -34.367
-49.901 -15.237 65.716 196.13 -79.123
-21.037 -11.657 42.662 194.15 0
40.415 27.838 69.09 154.65 0
-60.23 -19.083 69.059 187.04 -84.324
100.73 30.153 96.625 155.28 0
34.372 7.8656 59.525 169.48 -42.489
41.928 26.914 62.376 151.95 -58.24
47.128 19.582 74.867 166.35 -65.052
-35.926 -16.73 47.901 190.19 0
84.515 36.321 91.606 158.7 0
-56.425 -16.601 76.632 190.98 0
48.648 26.732 74.245 161.22 0
10.192 5.2167 46.149 169.03 0
208.46 -17.664 112.43 187.78 0
110.68 28.223 97.587 168.27 262.23
38.729 20.945 65.992 150.58 -45.29
-39.287 -11.915 86.544 183.06 -87.484
80.347 38.705 77.091 157.04 0
5.7144 14.743 47.495 158.18 -54.069
-76.789 -19.108 71.318 195.26 0
55.386 25.424 81.924 157.12 0
32.385 27.446 67.802 165.83 -67.053
44.268 2.3666 70.209 173.66 -74.799
139.61 28.426 99.597 175.64 0
23.323 11.73 52.601 172.8 0
119.85 41.805 106.96 154.52 249.17
232.35 -27.906 110.05 182.97 0
-14.203 -9.7173 37.687 194.54 0
-53.919 -3.0029 85.565 191.86 -85.232
16.507 1.3196 56.332 166.64 0
72.186 41.529 73.339 163.18 -71.211
-5.3441 0.35073 59.338 177.07 -80.896
258.92 -23.6 90.584 192.26 266.66
35.196 17.071 53.527 154.68 -63.308
138.31 30.062 111.26 172.68 254.55
113.37 56.776 93.711 168.07 0
37.445 11.645 64.351 164.01 -70.549
-27.814 -13.114 41.115 193.26 -64.085
-55.222 -6.6377 82.413 186.65 -78.326
-44.57 -12.79 53.16 197.97 0
63.687 17.758 77.703 169.72 -74.357
239.84 -35.306 114.95 185.58 0
160.36 8.9796 100.53 168.52 0
1.7272 2.0708 63.605 179.95 -72.505
63.842 25.136 77.539 166.18 0
55.308 13.376 87.3 171.39 -83.825
102.06 50.188 90.954 160.9 258.43
64.504 -5.6065 90.165 179.41 -89.753
-13.133 -5.7275 37.51 187.51 0
35.582 22.674 55.291 153.95 0
116.91 18.707 93.397 173.97 0
47.665 -7.9223 84.783 180.35 -85.823
191.17 6.0628 114.86 174.49 255.42
4.9774 -7.8635 73.183 180.11 -77.977
-11.081 -3.9039 33.644 198.08 0
28.852 11.021 57.824 177.06 0
51.038 20.005 81.478 177.85 -85.146
111.87 38.226 98.387 162.54 0
115.23 40.534 104.91 164.09 0
108.11 21.161 106.46 167.68 0
97.408 29.497 93.29 167.39 0
-19.117 -11.144 31.373 194.88 -56.949
25.186 12.401 58.741 155.84 -49.942
61.705 13.876 77.109 169.64 -81.323
19.799 8.6565 55.976 164.51 0
9.4127 11.426 46.884 176.29 -55.864
-34.055 -10.967 40.466 197.31 -76.965
100.53 40.839 95.324 166.98 0
-23.704 -11.692 58.441 188.48 0
5.3616 4.1817 62.218 183.68 -74.538
63.925 30.428 74.405 168.47 0
103.73 3.3479 97.334 173.1 0
22.411 8.8072 58.323 170.3 -57.643
110.1 40.068 91.803 163.5 0
25.907 19.228 61.298 167.35 0
8.957 -5.3936 59.039 176.58 -69.494
236.02 -18.115 101.44 186.26 264.47
25.238 8.6722 55.785 168.06 -58.346
107.35 38.542 100.27 169.68 256.49
140.73 13.42 97.712 174.21 0
240.33 -39.191 113.95 198.49 0
-22.84 -11.183 40.969 185.32 -70.658
-27.966 -15.527 51.054 187.7 0
152.06 33.374 109.78 169.19 242.56
87.084 36.511 90.789 159.08 0
-35.358 -15.325 64.417 191.27 0
-0.35585 -1.2614 53.477 179.51 0
19.25 16.886 57.912 166.66 -53.135
129.65 32.819 107.54 175.66 255.67
58.668 11.457 86.68 169.63 0
141.96 10.139 91.864 178.87 0
-78.023 -1.8696 86.413 180.08 0
235.48 -15.293 111.75 177.85 271.03
125.36 52.375 105.64 167.83 0
32.694 16.995 63.509 175.2 -61.906
168.41 -2.1033 115.93 177.77 256.69
106.24 30.399 95.465 168.71 266.36
43.132 21.612 74.785 155.13 -56.153
44.955 14.362 85.054 173.94 0
-8.2468 -1.9588 69.868 169.96 -73.23
190.06 2.9515 119.5 172.13 0
120.23 57.052 101.62 161.35 0
13.399 3.5006 47.18 170.28 0
-7.3563 -2.0023 36.391 183.53 -63.738
82.973 28.802 94.625 159.11 -88.153
31.127 1.8048 70.89 181.86 0
77.99 7.4783 78.433 176.02 -87.987
28.152 14.712 68.311 172.86 -72.337
17.134 11.172 79.248 187.41 0
20.435 1.2432 81.178 179.35 -81.903
93.498 20.181 86.329 181.21 260.71
99.461 42.403 100.48 157.49 0
28.736 16.651 61.581 159.22 0
120.16 43.059 111.38 170.22 0
-34.79 -8.5128 39.009 204.19 0
104.84 40.883 89.968 158.95 258.83
137.04 37.542 100.39 167.86 0
239.34 -33.886 121.78 189.84 255.67
29.135 2.5024 79.329 173.75 0
244.76 -17.564 105.24 189.49 0
-86.16 -16.84 81.514 180.32 0
-37.615 -19.635 48.437 186.59 0
39.583 20.334 66.5 159.57 -64.803
107.65 39.757 93.205 174.53 0
58.868 10.057 96.576 174.83 0
134.63 49.766 103.66 173.37 0
-16.142 -8.4096 29.123 199.07 -64.578
-9.8181 -4.7378 49.954 178.71 -79.553
17.163 3.1139 49.595 164.57 0
244.18 -10.859 109.83 192.94 0
100.84 20.587 91.837 164.42 0
-43.607 -10.908 75.548 192.38 0
12.434 0.3896 65.349 178.5 0
10.494 -1.7179 47.631 167.37 -58.801
51.319 10.62 64.426 165.21 -58.752
17.946 4.7571 69.512 176.03 0
21.929 6.5833 62.306 164.63 0
22.295 1.7172 51.43 164.37 0
2.9847 -4.2207 69.159 188.62 -74.181
23.972 18.113 45.942 159.38 -41.717
13.939 -2.1336 58.423 179.75 -70.647
155.38 5.7732 112.05 182.08 0
129.17 20.629 103.28 170.37 265.44
101.41 17.26 91.844 183.87 0
95.704 34.546 97.499 160.47 0
-1.9087 4.9318 48.049 179.92 -69.646
-29.584 -3.2583 33.175 187.08 -67.293
-30.681 -5.7717 47.081 187.77 0
25.306 24.511 47.326 156.97 -50.891
125.04 37.448 96.95 176.29 250.8
-5.814 -3.9172 62.643 186.04 -66.413
162.29 17.428 115.48 178.44 254.4
-3.1557 3.2586 54.23 184.8 0
-10.494 -11.677 72.895 181.57 0
103.47 24.724 96.15 164.67 261.88
-30.581 -3.5165 30.633 190.85 -70.826
34.129 17.679 62.081 162.29 -65.433
-30.629 -3.9183 67.705 173.53 0
38.372 21.728 73.045 158.49 0
27.991 16.413 59.23 164.08 -40.954
39.8 28.814 64.456 151.07 0
-58.115 -3.5025 73.818 192.27 -89.909
29.912 13.57 54.033 157.05 0
61.717 11.188 85.371 169.35 0
8.2076 -9.0221 77.621 183.28 0
204.65 -4.546 97.373 170.36 273.94
-8.5112 -1.2452 30.27 189.3 0
195.16 -10.187 108.2 178.98 0
6.8567 0.047575 41.682 176.07 0
206.46 -7.8902 110.74 182.8 0
94.538 28.762 88.948 173.42 272.11
-55.014 -15.507 58.028 185.88 -84.353
-24.498 -11.976 56.213 182.87 0
66.637 21.061 90.265 174.18 -80.602
194.32 -1.9301 113.79 186.03 0
-91.177 -19.259 85.8 195.57 0
82.716 31.837 78.936 153.98 -84.993
76.287 33.909 92.008 172.69 0
60.2 18.398 82.757 162.26 -81.813
238.86 -25.313 118.01 189.71 270.7
-24.83 -19.821 37.441 190.81 0
219.9 -37.749 106.94 188.63 258.29
61 28.099 82.019 159.41 0
63.101 24.974 72.171 161.9 -72.714
153.6 2.5223 94.31 177.24 0
40.458 23.281 60.386 159.86 0
214.78 -28.35 119.13 187.17 0
139.28 30.743 111.63 177.84 255.95
37.652 20.612 60.649 152.78 -40.8
18.041 10.056 54.413 170.96 0
47.915 26.184 78.102 168.71 -78.102
241.24 -23.376 117.34 190.88 259.11
58.508 25.893 77.116 158 -70.067
180.9 -5.9306 116.63 179.83 0
23.045 5.1446 64.282 174.07 0
-47.994 -7.6029 86.47 184.99 0
-19.728 -10.413 40.881 192.49 -73.475
79.168 38.581 81.549 170.43 0
106.54 27.287 95.458 173.7 259.05
-1.809 -0.73101 58.137 176.08 0
-52.862 -13.986 59.269 183.93 -87.689
-72.523 -11.774 91.004 178.23 -86.428
136.54 36.461 96.913 166.68 0
125.29 37.38 97.239 170.17 260.01
26.086 20.661 63.792 155.1 -51.654
-34.984 -16.116 32.028 194.61 -63.683
25.111 11.582 56.809 152.42 -49.628
-36.631 -9.9685 78.856 170.33 -89.996
-11.916 -9.3515 45.481 179.67 0
-4.5864 -1.2659 59.91 177.59 0
2.7877 3.1437 62.565 181.37 -81.787
102.64 37.641 99.554 161.96 0
77.989 20.35 91.706 172.68 0
62.043 22.611 80.734 171.46 0
22.789 6.0665 49.912 156.57 0
18.493 7.8902 50.807 175.86 0
133.28 21.979 106.59 171.3 0
85.771 38.083 93.542 164.39 0
65.467 29.109 79.476 165.55 -74.667
36.662 10.333 63.483 156.52 0
55.521 32.435 83.38 160.86 -67.34
12.183 4.6755 58.214 168.94 0
7.9058 6.1077 72.207 174.02 -75.363
52.911 13.03 69.206 169.57 -82.783
-18.745 -15.457 40.655 187.19 -69.938
228.03 -23.063 112.38 194.7 0
-76.601 -14.37 87.161 189.25 0
127.09 44.884 101.9 171.93 0
-7.8355 -11.361 58.653 184.41 0
41.311 19.791 57.818 151.31 -41.308
57.866 10.33 88.769 179.53 0
230.25 -33.709 116.75 189.07 0
165.56 11.402 107.52 179.61 0
29.988 16.314 64.984 159.89 -49.42
85.717 28.845 80.86 178.04 0
145.1 16.327 108.97 177.91 254.01
-4.8514 -11.036 41.05 182.14 -74.654
28.046 20.567 69.658 167 -58.287
-23.371 -12.179 64.93 181.82 0
126.76 2.1485 91.982 178.05 0
49.955 22.717 77.241 160.42 -78.757
49.441 26.826 69.649 169.3 0
-15.849 -3.806 31.639 201.82 -68.06
63.473 15.794 78.507 169.83 -77.098
-24.209 -11.241 25.022 199.18 -80.475
153.62 1.9036 88.057 173.42 269.29
18.591 17.021 69.644 169.94 0
-2.9007 3.0579 55.432 179.03 0
-31.612 -5.5686 67.866 181.75 0
-13.329 -1.9681 61.071 191.25 0
41.516 16.496 74.174 164.86 0
219.56 -53.252 134.19 192.28 252.21
61.047 26.653 89.844 160.93 0
-17.539 -10.722 47.305 180.1 0
-59.887 -9.5509 82.585 180.48 0
-1.3462 18.381 47.055 181.86 -53.373
41.847 28.648 60.48 153.01 0
65.221 23.615 86.542 161.75 -75.925
-15.044 -7.3376 48.751 193.62 -59.817
181.41 -11.285 118.11 184.5 0
-2.1361 -2.7111 46.955 185.07 -73.357
221.55 -22.675 118.55 185.93 0
-6.4021 2.6307 37.678 183.15 -61.713
-22.568 -5.7061 45.487 191.36 0
40.472 21.434 63.201 146.43 -53.344
163.41 10.29 101.41 169.73 267.7
49.12 17.85 75.235 166.8 -65.372
60.481 21.92 67.764 156.82 0
-1.579 -3.8418 63.464 179.74 0
54.983 30.307 73.781 160.83 -60.555
4.5251 6.1137 56.499 181.37 0
-2.8263 -4.6357 53.384 183.08 -65.52
21.43 2.2187 64.035 180.21 -62.619
-6.9812 -0.35238 35.308 182.32 -61.118
12.316 -2.3704 38.363 161.53 0
-53.901 -17.264 81.087 185.68 -86.857
0.048613 -9.4083 53.406 187.7 -66.321
109.61 27.957 97.185 162.86 261.67
-0.2127 4.7975 49.622 181.6 -55.291
29.704 16.058 60.439 161.88 0
-27.809 -13.98 46.168 180.9 -66.005
63.346 11.116 87.787 171.68 -75.902
22.315 11.181 70.968 178.68 0
155.37 3.3073 101.75 174.96 0
-32.328 -2.8208 48.333 192.62 0
122.57 7.6866 89.231 166.14 0
-15.064 -1.6076 54.979 181.45 -73.538
-17.89 -7.5511 57.875 193.46 -69.856
12.881 3.2202 55.65 174.18 0
132.56 40.626 102.34 175.34 0
132.24 30.221 100.9 171.5 0
91.441 25.125 82.438 171.68 0
43.543 17.487 73.373 180.03 -86.185
202.92 -5.1809 109.91 184.08 256.77
19.256 0.27148 56.309 166.93 -45.706
2.5888 2.6802 63.455 180.33 -63.949
181.62 1.4504 103.88 174.65 0
43.637 19.556 78.225 171.62 -71.186
108.12 42.212 97.117 167.87 0
48.467 17.179 69.671 144.71 -50.348
18.49 15.054 63.909 162.98 -59.889
-22.47 1.4335 31.266 195.31 -68.598
-20.333 -13.848 39.878 196.43 0
245.4 -8.0918 92.231 182.12 0
10.001 4.2296 46.515 184.49 0
161.59 10.685 108.61 171.37 250.46
-22.167 -4.8468 40.982 191.32 -64.064
87.108 18.119 77.992 167.43 0
128.4 42.818 103.19 172.45 252.57
82.935 37.812 85.444 163.86 0
75.393 18.511 85.675 162.18 -85.447
88.26 27.06 88.791 170.83 -82.823
183.39 -0.78715 111.24 175.6 261.43
67.789 25.581 77.744 168.16 0
255.51 -24.221 98.489 188.4 265.63
-23.445 8.4093 37.366 190.6 -64.911
53.327 15.143 67.546 178.51 0
-4.3006 -1.8211 45.405 178.56 0
213.85 -33.924 132.92 181.87 259.7
212.85 -12.053 103.12 187.43 265.41
-1.4412 3.9479 59.484 184.14 -68.55
-13.826 -15.881 49.362 184.8 0
120.45 55.269 103.17 166.51 244.52
153.09 10.634 103.82 173.72 0
57.917 17.698 84.839 163.31 0
125.92 40.312 106.54 158.88 254.44
89.706 25.912 92.817 170.75 0
-14.268 -5.7106 59.97 175.88 -70.404
114.68 33.063 104.44 173.05 269.66
64.245 31.846 81.669 171.62 0
25.709 13.447 55.823 158.38 -46.738
80.538 33.134 78.469 167.14 0
207.77 -9.5175 111.78 182.58 264.02
128.11 12.419 96.3 172.68 0
-38.703 -10.411 90.368 184.65 0
0.59517 -4.0056 57.633 177.73 0
87.168 32.251 92.985 157.19 -85.016
-18.164 -11.134 29.004 189.34 -65.35
26.092 28.211 54.785 156.27 -42.404
54.705 14.3 80.284 170.26 0
106.2 45.078 98.912 172.43 0
142.05 19.741 106.26 186.89 262.79
64.201 16.837 73.729 162.34 0
110.7 49.152 105.04 165.96 255.6
178.4 1.7536 104.52 177.54 0
83.452 31.303 77.718 161.38 -71.887
-7.7905 -2.0978 47.961 179.51 0
68.709 21.989 84.679 170.33 -73.18
248.05 -3.5863 90.904 182.17 277.72
16.464 6.7015 50.213 164.41 -55.43
150.48 2.8285 99.913 181.92 261.46
41.216 17.467 49.206 156.45 -56.249
33.122 13.622 78.916 170.55 -68.043
0.79863 1.8348 49.523 178.93 -72.549
5.8525 1.6982 39.322 181.6 -64.45
-66.834 -21.873 73.442 192.84 -90.125
34.312 14.066 62.897 150.47 0
155.27 28.539 105.11 174.29 252.67
-24.543 -2.3999 66.666 181.47 -81.707
101.28 17.018 99.465 170.88 256.56
123.95 17.384 103.76 170.88 0
104.25 22.539 100.5 176.61 268.4
49.003 17.16 63.086 170.16 -67.047
35.676 18.627 68.697 152.8 -49.318
9.8305 20.233 49.82 171.07 -49.386
149.41 17.999 111.96 177.05 253.2
15.596 17.711 48.03 169.42 0
-28.523 -19.196 25.829 199.23 0
73.453 31.403 90.18 164.24 0
51.067 25.326 73.237 172.52 0
108.18 43.051 101.94 164.22 256.09
14.031 -0.41458 51.478 178.79 -68.88
150.12 5.697 101.96 169.26 0
16.791 4.5116 48.925 165.08 0
251.19 -15.965 97.726 195.24 0
85.288 33.742 95.796 163.09 0
-23.33 1.7469 27.817 201.57 -66.776
74.78 23.883 81.043 172.98 0
27.968 14.647 70.564 170.97 0
41.501 26.758 53.244 158.73 0
-14.755 -15.661 28.91 192.68 0
77.929 27.682 81.297 175.3 0
-83.309 -22.035 83.272 189.33 0
-17.216 -7.045 39.554 192.87 0
98.123 36.837 87.954 163.28 0
175.47 -5.0217 107.03 180.94 256.99
63.926 37.652 74.585 156.08 0
-51.652 -22.765 51.094 195.89 -77.692
3.6927 -2.4592 56.287 184.91 0
207.24 -6.2007 100.92 185.25 0
52.82 24.257 72.121 159.01 0
100.67 38.168 105.08 177.92 0
116.73 48.924 103.96 165.54 0
-35.546 -16.19 33.426 194.35 0
19.452 10.925 77.394 179.45 -67.811
12.701 5.8407 55.537 180.35 0
249.32 -5.132 91.412 189.28 264.01
-9.8417 -7.1494 41.987 199.8 0
119.87 33.463 101.8 164.94 257.07
-28.965 -17.073 35.816 196.3 -68.506
68.65 1.1036 87.643 176.72 0
93.496 36.817 88.293 156.28 -89.673
34.366 10.628 70.74 170.93 0
233.61 -18.946 123.53 192.02 261.35
133.47 29.175 109.37 174.25 260.22
80.065 36.763 91.807 159.35 267.41
230.94 -28.643 119.16 179.09 0
-40.459 -15.361 56.283 196.02 0
35.183 1.9712 76.048 180.46 0
-14.968 -6.0231 30.865 193.11 0
121.22 44.552 97.573 167.08 250.52
-47.602 -5.6381 68.4 187.38 -85.045
7.7094 7.7188 54.058 172.01 0
4.9989 -7.3783 45.868 177.15 -49.528
17.745 13.714 58.838 168.8 0
11.762 5.2515 61.41 177.92 0
-11.121 6.0511 50.12 175.87 0
36.498 20.912 63.302 158.61 -51.798
29.488 17.918 76.009 153.25 0
-18.153 -7.3858 51.859 184.53 0
27.183 22.226 65.492 162.26 0
-28.947 -16.195 47.637 200.37 0
6.5849 5.6376 57.298 176.13 0
30.929 26.379 55.489 143.75 0
-27.407 -20.398 57.199 177.25 -71.943
8.0499 4.2843 53.468 168.89 -65.041
-7.5686 -8.0941 63.293 186.77 -75.084
62.547 40.553 80.572 154.59 -67.696
38.221 9.0941 57.647 170.11 0
-55.474 -12.593 83.955 184.62 -84.795
10.606 7.0788 50.935 180.25 -63.014
-26.85 -14.991 22.776 207.4 0
-81.702 -20.668 80.49 190.44 -83.036
84.899 33.501 88.776 169.93 268.93
5.5653 3.1882 60.319 179.1 0
-22.945 -9.5038 47.103 191.73 -72.998
24.808 10.738 53.36 164.28 -46.247
2.8057 2.6319 42.917 172.93 -57.985
-46.335 -8.8633 54.723 203.34 -68.822
40.884 15.285 70.787 167.13 -61.125
-3.3382 0.071117 50.838 178.07 0
15.97 0.30954 77.632 177.94 -78.863
67.136 14.446 91.106 164.13 0
53.668 31.765 67.005 160.27 -63.53
99.786 22.148 89.767 169.33 0
-39.36 -18.569 49.161 188.06 -79.925
-15.787 -9.8598 44.662 194.97 -68.498
18.427 15.137 60.491 175.54 0
25.355 20.797 60.358 161.66 -56.406
99.968 44.192 94.871 153.9 0
-21.768 -6.2075 46.242 197.11 0
-9.3059 -2.9384 39.146 191.53 -66.885
71.759 12.984 92.73 172.7 0
89.071 38.255 91.492 156.77 0
-1.3619 -4.7951 46.197 174.37 -55.776
91.675 43.996 84.256 163.89 -78.679
-52.272 -20.155 56.351 194.03 0
3.0836 6.3785 66.118 182.38 0
-24.328 -16.251 46.315 198.77 0
-55.956 -12.34 78.664 179.5 -86.039
62.889 33.26 78.69 152.49 -66.106
-47.598 -18.453 53.053 195.92 0
-30.334 -12.937 47.537 196.14 -70.093
3.7779 4.2288 57.393 173.28 -52.834
193.51 -15.258 104.19 187.67 257.39
-19.658 -6.792 52.078 185.34 -68.333
-26.327 -8.9466 50.205 185.86 0
126.54 11.689 94.699 181.65 260.42
133.25 15.187 101.25 165.88 261.14
84.194 16.063 81.853 160.02 -88.445
-12.609 2.7845 69.836 181.01 -71.835
173.39 6.7908 107.91 181.92 0
28.261 11.674 78.925 176.21 -71.14
-26.664 -19.682 38.441 200.08 0
44.096 21.579 61.5 165.08 -63.805
13.705 4.0173 63.736 178.84 -73.693
-18.967 0.60248 75.059 181.43 0
222.66 -26.547 112.93 180.3 257.93
20.201 18.054 59.248 161.58 -48.305
94.671 41.243 94.81 165.46 270.79
120.51 48.914 102.31 152.19 254.2
-59.959 -5.4078 76.96 183 0
40.201 14.73 67.028 154.55 0
-32.691 -17.453 48.018 199.48 -69.861
15.673 3.3715 83.337 176.94 0
8.7451 1.1057 40.48 168.19 0
95.742 24.324 102.93 172.51 263.29
6.8059 -7.4171 49.561 183.98 0
61.872 6.9742 77.768 173.6 -77.582
119.85 42.226 108.3 177.75 0
27.375 14.569 63.874 164.2 0
226.99 -35.169 129.82 190.01 0
14.098 4.9255 76.814 182.81 -75.751
142.69 38.552 104.43 175.56 245.93
11.731 10.506 57.089 174.95 -71.58
-5.103 -1.1316 64.254 168.13 0
22.963 19.364 38.985 162.93 0
134.7 47.846 108.3 168.99 258.28
20.1 8.0152 75.701 172.22 -71.624
37.837 18.327 77.562 163.34 0
31.867 11.274 66.194 157.9 0
-0.31997 6.0347 63.122 186.25 -71.247
-80.727 -23.615 83.296 193.24 -90.314
87.299 11.029 96.722 170.81 0
-14.238 -6.4425 51.405 183.29 -73.753
11.49 -0.31412 58.612 178.09 -69.984
76.892 18.476 73.281 169.88 0
-26.659 -9.6281 61.897 179.81 -79.546
29.112 3.6218 53.471 181.04 -56.097
1.2681 7.8798 57.072 177.71 -65.374
-32.498 -12.868 62.326 189.35 -72.938
36.24 15.706 56.054 158.01 -50.58
76.037 25.69 85.794 167.5 0
-3.9467 0.97417 70.024 176.09 0
71.741 35.045 86.299 166.22 -82.848
65.957 17.98 84.31 169.68 -85.567
-92.82 -32.152 86.37 190.65 0
41.338 15.163 65.949 141.41 0
-29.187 -12.609 40.411 193.04 0
96.312 33.483 92.31 159.27 0
-46.776 -12.114 60.113 187.92 -83.239
-16.376 -3.5495 44.032 184.45 0
14.635 2.198 68.498 166.01 0
21.789 23.631 56.105 157.07 -41.468
25.146 18.554 53.803 159.41 -42.213
72.55 33.106 83.848 164.46 -87.036
229.77 -16.251 111.42 182.89 265.86
-21.172 -5.3941 69.261 187.74 -74.2
26.215 8.0514 62.734 157.72 -51.665
240.74 -4.0809 97.482 178.45 268.8
46.397 32.077 76.026 160.62 -49.867
62.886 26.499 69.742 156.67 0
130.46 28.518 104.42 164.13 0
96.102 37.406 89.465 162.64 262.82
21.348 6.7972 56.85 173.15 0
10.142 7.7318 54.092 176.58 -63.085
12.796 6.3882 55.952 155.99 0
-14.325 -14.188 27.89 192.1 0
20.084 20.577 73.195 174.14 0
-28.225 -7.1024 45.288 182.1 0
58.61 18.937 72.459 150.82 0
43.813 18.406 62.708 152.08 0
-33.56 -7.6017 30.576 193.47 -67.96
-8.3885 -3.4561 55.765 183.37 -65.833
74.179 42.092 79.078 162.26 0
39.175 21.779 65.071 144.42 0
49.183 10.944 89.702 179.59 -80.973
50.278 22.732 71.514 154.4 -64.75
110.56 35.94 94.175 166.58 258.38
26.629 18.262 54.631 157.08 -52.381
223.83 -26.018 114.8 192.31 259.07
38.844 26.991 65.015 142.83 0
238.55 -18.059 112.12 186.62 0
-57.929 -22.939 61.398 191.2 -73.572
144.69 20.405 103.98 166.18 250.79
-14.289 1.739 41.74 184.82 0
214.18 -14.54 114.04 178.07 0
133.7 16.717 102.14 173.87 0
-18.321 -13.441 39.743 192.71 -67.527
80.663 32.353 83.131 159.59 -88.949
-32.037 -2.6206 53.846 198.08 0
163.25 5.91 99.866 183.05 264.89
134.57 1.0368 95.448 163.15 258.35
141.92 42.824 106.17 170.05 0
111.18 48.155 93.729 161.05 253
31.125 6.4476 80.32 171.69 -73.964
15.885 3.7185 42.499 172.91 -62.871
223.52 -16.299 101.03 186.43 0
156.7 11.312 106.02 175.64 0
-11.668 3.665 42.045 191.75 0
-6.0757 -2.8647 46.127 183.26 0
23.29 1.6167 52.552 160.12 0
-81.367 -25.834 77.571 187.75 -87.119
0.17128 -1.547 50.972 177.16 0
50.518 21.077 63.832 156.92 -62.072
24.242 11.592 50.951 172.75 0
196.14 -1.7667 110.55 178.56 279.31
199.39 -17.567 125.22 186.55 260.03
44.112 5.2013 65.099 172.62 0
-5.5961 -7.4452 55.009 173.01 -66.129
13.843 2.6252 63.734 179.18 -62.392
115.57 36.19 105.12 174.08 0
-15.392 -4.9337 20.727 199.5 -70.594
115.27 2.4668 100.27 179.91 0
211.08 -26.387 120.12 187.08 0
238.59 -24.656 111.16 200.16 0
30.615 11.47 69.008 176.92 -59.352
0.050602 -2.7392 57.009 178.93 -64.165
52.332 17.088 62.741 156.26 -54.264
239.02 -28.306 109.66 178.25 256.03
184.88 3.8239 109.55 176.96 260.76
20.948 9.2633 51.461 165.41 -55.035
-4.5596 -7.1894 54.781 184.32 -66.228
75.972 27.785 84.827 170.8 -74.934
251.6 -25.541 100.87 187.62 0
60.029 20.643 80.863 168.96 -67.755
59.604 6.3893 75.912 169.04 -84.589
62.366 19.047 84.083 164.11 -76.122
-2.6364 -6.0399 59.548 177.99 0
210.38 -29.805 130.2 178.01 250.56
17.5 8.6608 71.364 170.3 0
2.8639 -3.6513 50.316 181.41 0
27.208 19.368 59.305 159.51 -37.367
-7.4522 -4.6959 39.545 187.35 0
26.256 15.425 56.487 167.22 -56.747
-10.8 -1.8619 32.257 170.99 0
55.249 32.226 69.735 158.79 0
20.203 16.724 57.121 152.97 0
91.728 24.578 78.53 162.31 -76.808
27.321 -0.19426 79.585 180.48 0
23.799 7.0996 67.939 167.61 0
104.92 28.868 89.94 160.22 0
106.16 42.906 96.049 158.21 260.7
-60.56 -4.6344 84.136 183.22 0
32.589 10.974 54.885 149.67 -46.172
128.73 45.716 91.387 169.38 258.07
29.268 12.965 52.646 156.19 0
113.56 28.517 95.723 172.23 0
50.68 16.961 70.84 169.25 0
5.3032 -0.55075 53.491 178.85 0
38.19 14.253 91.239 178.83 -84.585
33.3 5.5452 71.006 178.35 0
237.58 -33.141 119.73 194.09 0
111.49 27.613 91.924 176.53 0
-69.528 -19.115 79.425 185.59 -84.682
11.589 3.5046 83.87 172.72 -76.08
260.74 -16.307 83.642 189.73 0
163.81 9.645 110.44 181.31 0
-7.5777 -2.2971 50.823 181.25 -74.275
39.992 17.651 63.054 160.12 0
30.941 12.766 69.895 161.38 -51.753
197.09 -21.309 111.58 179.47 0
72.629 27.288 76.122 160.55 0
11.401 8.919 53.771 178.31 -52.819
56.468 11.999 86.597 169.41 0
210.23 -14.041 108.93 187.6 0
163.52 8.994 108.8 175.26 0
118.47 6.1116 96.812 180.22 254.41
17.96 8.0318 53.581 174.35 0
82.495 37.753 89.3 158.13 0
-10.301 4.4263 51.275 187.75 0
-9.0491 2.9758 74.079 178.09 -75.137
16.457 12.799 55.277 170.41 -69.577
41.563 -1.2248 70.343 165.56 -71.156
45.964 23.522 72.59 149 0
118.56 30.278 92.767 165.68 254.87
-8.7904 -0.077496 52.595 173.74 -77.868
114.12 43.465 98.996 171.29 0
-37.357 -17.332 43.737 192.44 0
24.383 7.2198 70.16 168.2 -62.929
3.1948 -0.93822 55.707 173.86 0
107.67 10.573 99.056 172.15 276.22
30.465 6.7548 63.788 178.69 -74.442
7.5975 13.733 51.949 166.05 0
24.604 8.5776 55.981 163.35 -44.023
94.26 41.441 91.805 160.3 0
4.3243 -7.8139 66.627 169.87 0
196.18 -19.246 111.92 181.8 257.6
13.911 -1.1798 62.879 176.63 -72.681
37.717 9.951 77.127 161.13 -62.701
-20.313 -8.3904 24.419 209.78 0
-87.019 2.442 87.608 175.03 0
107.11 41.813 95.276 159.82 0
-35.48 -7.6079 70.058 191.73 0
-15.451 -11.075 36.535 188.92 0
126.06 44.01 107.63 166.57 244.14
200.36 -6.5874 100.85 182.81 258.2
13.87 13.901 62.625 175.05 -70.45
-13.332 -4.2651 37.452 189.7 0
6.5517 -2.6597 52.796 187.25 0
118.2 42.302 106.59 174.04 244.38
248.52 -22.376 100.28 195.1 268.54
-3.0439 -4.7522 73.095 167.28 0
-36.479 -16.702 60.48 188.57 -81.97
-22.669 -2.0584 40.892 192.86 -70.595
142.68 39.071 104.02 171.81 259.43
47.985 17.533 80.877 170.38 0
-83.713 -9.8411 90.5 180.98 0
-93.103 -21.197 89.709 189.95 -84.117
72.753 23.789 86.315 170.1 -94.93
-30.761 -15.127 52.041 192.6 -69.912
92.08 11.288 89.236 174.46 271.87
0.0097102 5.5069 54.032 182.1 -55.498
25.083 8.112 79.673 176.6 0
66.723 22.022 79.715 170.46 0
55.07 15.529 73.647 163.67 0
-30.066 -6.4027 64.995 192.73 -81.548
256.98 5.1433 85.815 185.64 0
-15.088 0.046828 38.548 190.39 -62.625
41.949 5.2209 74.441 175.55 -78.295
216.72 -24.811 120.43 184.2 260.64
-6.6393 -4.881 64.804 183.26 0
-69.939 -11.734 81.428 185.18 0
35.218 12.567 70.185 175.06 0
-8.8545 -1.7177 29.263 187.69 0
82.251 23.374 81.997 153.19 -77.699
29.165 17.117 73.57 161.49 -61.479
40.203 -1.3526 75.525 174.11 0
93.865 11.07 90.708 170.09 269.14
9.712 0.97321 48.294 183.77 -58.641
0.94073 -7.0623 56.064 191.66 -66.161
66.847 24.995 88.9 168.99 0
130.04 32.486 108.23 178.41 250.61
267.46 -16.116 89.295 186.24 0
57.884 23.561 80.47 169.25 0
0.81594 -5.52 49.777 185.71 -54.518
-1.6794 4.3541 51.056 180.79 -66.582
102.72 46.855 90.884 169.84 266.3
-29.932 -11.944 26.723 193.58 0
3.0729 2.0092 66.828 179.88 -66.455
61.32 23.949 78.349 163.82 0
82.907 32.705 84.692 162.77 0
57.587 13.466 77.09 161.26 -71.911
157.84 3.6829 103.5 171.38 272.17
-4.2248 -8.7362 59.009 188.21 0
85.788 22.662 81.197 171.08 -86.138
-40.28 -10.881 68.67 190.18 -80.793
8.0175 1.462 34.698 173.5 -50.108
11.215 15.587 75.488 178.62 0
31.053 7.2352 60.74 169.96 -55.124
13.327 10.549 72.675 163.53 -69.345
32.237 12.618 58.2 158.66 0
247.54 -30.26 99.843 188.58 0
66.243 12.849 95.376 181.36 0
108.44 19.072 99.013 170.08 267.4
53.136 29.647 79.155 162.24 -61.399
-29.568 -16.824 58.215 197.08 0
17.922 5.0874 56.581 177.12 0
247.29 -29.966 103.52 189.93 268.43
97.915 30.691 92.536 162.38 0
208.22 -5.2113 91.153 185.46 270.24
-34.779 -14.204 33.477 205.18 -72.346
34.265 24.344 71.771 148.09 0
237.91 -31.403 127.21 199.11 269.45
7.4384 0.57162 53.499 176.09 0
-2.1334 7.5371 51.579 177.42 -61.558
-46.304 -8.2182 80.74 186.36 -96.595
-63.6 -11.992 80.65 189.51 -95.367
-28.595 -19.688 49.049 191.88 0
51.14 21.213 81.742 167.69 0
214.52 -16.227 122.74 190.28 262.1
-3.1671 3.8718 58.774 175.1 0
71.768 9.5348 87.384 180.73 0
40.275 16.771 70.083 165.69 -61.659
20.251 12.522 56.115 165.59 -66.581
171.9 -7.5895 103.98 178.51 265.73
-13.987 -4.7629 77.381 178.42 0
-19.279 -1.141 59.98 170.29 -77.695
234.16 -31.333 129.31 184.49 258.03
-41.021 -19.625 47.793 197.41 -77.735
64.483 22.356 80.806 156.93 0
-7.5899 0.69841 47.608 188.42 -74.142
20.335 6.1996 62.214 177.67 0
6.5422 -2.7395 42.672 178.36 -60.772
114.38 9.0959 92.78 177.69 271.64
9.097 4.6809 68.165 188.38 0
26.508 15.796 49.931 161.47 -47.309
34.838 15.867 74.188 171.94 0
93.258 17.428 95.332 161.58 266.67
-15.439 -9.1196 59.215 193.12 -74.366
15.736 -0.22039 85.469 180.15 -92.487
96.687 27.973 87.953 174.1 0
-24.931 -6.0423 22.329 205.58 -58.293
5.2013 7.8701 56.533 183.79 0
-23.413 -18.769 45.202 199.82 -71.33
29.234 14.329 64.536 152.31 -33.061
32.612 21.779 58.296 155.77 -47.071
219.3 -29.109 111.38 189.09 0
-61.988 -12.429 57.848 200.06 0
33.211 18.252 57.252 162.6 -63.93
61.329 33.146 83.746 156.92 0
77.336 38.117 83.669 148.61 0
15.421 12.318 48.897 173.67 -58.971
20.536 -3.5368 81.007 173.84 0
216.94 -33.232 123.42 187.01 263.3
242.08 -16.465 90.094 180.57 0
-54.745 -14.452 61.415 191.57 -79.986
-61.368 -18.426 72.601 192.31 -92.66
11.608 10.369 47.991 159.91 -54.781
34.394 23.634 79.019 180.55 0
82.832 35.235 84.834 153.24 -80.796
3.8195 2.9515 56.787 168.62 -64.173
-5.591 5.0985 37.036 175.05 -57.053
207.36 -19.96 127.69 183.06 257.31
-86.01 -16.545 73.776 184.17 0
127.84 33.153 105.27 178.35 0
236.55 -19.984 98.546 184.31 264.29
18.633 9.6372 66.588 167.23 -71.124
-33.536 -20.679 29.753 191.9 0
-84.065 -20.567 89.288 186.73 -95.623
128.72 27.391 95.84 167.57 257.35
32.725 10.577 63.502 153.69 0
78.374 34.107 82.195 169.63 0
2.2251 -4.3272 46.536 189.74 -72.478
67.271 29.708 77.441 161.57 0
-54.602 -14.549 52.56 198.41 -79.664
103.67 29.199 97.192 167.12 265.29
227.49 -25.739 108.17 190.2 261.85
7.9413 -3.1236 45.798 183.55 0
124.85 37.465 100.86 161.6 248.08
43.114 19.538 76.721 153.12 0
18.992 12.968 51.791 157.11 0
109.97 43.099 91.411 166.48 0
197.11 -15.421 118.07 189.04 248.55
9.8489 -0.3349 52.101 170.46 0
-72.206 -0.77479 73.062 184.84 0
-46.427 -24.258 42.911 197.25 0
163.84 3.2455 104.52 183.76 256.13
21.871 6.9421 59.171 171.68 0
-70.081 -10.065 71.283 201.94 -85.286
-58.31 -16.462 78.717 199.31 -85.64
-18.536 -11.246 40.183 188.32 -67.186
46.483 6.4445 82.125 181.65 0
36.244 7.5148 51.173 158.56 -41.301
44.991 14.92 85.313 175.44 -79.279
110.2 53.486 106.04 162.74 250.91
255.89 -31.286 96.165 190.31 259.39
152.88 23.999 102.08 178.45 0
213.45 -12.961 101.89 183.95 258.53
-26.393 -8.9703 50.733 191.63 -74.201
39.14 30.332 61.891 153.04 -47.579
-74.469 -0.76299 79.146 194.99 -89.963
170.69 -5.9863 101.71 171.17 0
12.223 9.2683 64.868 171.13 0
96.147 31.97 94.414 165.58 0
58.24 23.462 68.117 163.18 -60.208
224.83 -46.971 130.34 191.59 257.46
20.919 7.6094 55.247 159.12 -55.911
-18.816 -9.4759 35.063 192.49 0
19.977 6.4587 66.836 172.68 -65.112
6.3142 6.2911 60.37 175.05 -71.688
100.68 22.624 91.011 168.14 0
92.454 8.9679 88.558 177.66 276.51
130.53 30.79 103.01 166.56 256.03
47.54 22.093 71.913 154.66 0
52.993 32.974 65.405 147.47 0
-3.1428 -1.9937 40.623 187.06 -62.671
3.8211 7.7652 71.404 187.16 -75.63
-28.579 -14.974 67.265 180.87 0
267.92 -32.184 93.175 192.08 274.03
45.577 15.07 73.179 173.24 0
97.757 30.779 99.142 162.46 0
33.783 17.441 75.664 157.54 0
-14.714 -6.3633 33.586 197.65 0
-90.563 -24.596 89.263 186.73 -89.66
-88.271 -27.503 89.905 193.04 -91.957
92.65 29.106 101.18 160.56 -92.293
66.654 36.169 81.184 160.36 -81.641
2.5579 6.3031 53.441 176.57 0
32.551 4.1859 76.498 177.33 0
258.59 -2.57 94.293 186.18 0
6.8133 -0.59473 54.985 174.75 0
-80.614 -18.316 90.731 185.36 -93.581
20.874 13.76 59.253 170.91 0
127.91 16.727 101.68 172.36 260.5
39.555 21.199 53.798 162.61 0
-2.213 1.7833 42.868 173.81 0
-6.5934 -7.3675 69.489 183.73 0
33.561 17.454 61.125 161.61 0
-86.803 -22.884 98.184 192.63 -93.582
30.472 22.113 70.58 163.59 -54.242
-74.271 -19.662 79.902 191.6 0
95.155 30.252 89.788 161.88 268.95
45.847 22.854 68.233 154.82 0
122.68 45.977 99.009 164.65 252.83
239.13 -34.404 120.78 192.24 272.61
-1.2121 7.072 60.208 179.37 0
168.98 6.7396 102.37 182.17 265.07
265.98 -21.719 94.293 194.87 254.65
30.523 14.493 56.769 168.27 -66.769
-25.518 -8.9665 29.659 200.71 0
-7.0683 3.3266 71.864 179.5 -89.844
83.766 20.185 85.647 174.76 0
11.845 3.0294 52.032 172.55 -67.776
42.308 12.655 72.723 163.01 -63.23
-13.451 0.668 57.485 192.25 0
230.15 -4.7298 106.55 181.46 270.87
24.395 10.308 62.483 165.37 -60.381
143.31 25.191 108.66 169.13 258.24
27.224 19.054 60.906 162.47 -54.549
7.4779 -2.0647 43.027 181.07 -57.611
4.8296 7.6644 51.993 174.96 0
56.921 26.319 72.035 156.36 0
-21.367 -11.823 31.431 175.81 0
15.9 -4.7541 66.755 174.03 0
136.31 56.48 107.13 166.05 0
20.156 2.8462 51.112 164.56 0
208.18 -18.625 111.81 176.79 0
198.8 -7.498 113.52 187.39 0
-62.101 -9.5459 76.755 195.31 0
-14.214 0.65955 43.404 191.82 -60.012
11.747 9.732 70.683 178.59 -65.307
-21.269 -4.8755 35.982 190.22 -71.952
107.99 25.924 92.219 170.41 0
190.17 -4.7537 102.17 183.9 257.38
122.34 29.267 95.8 172.7 260.11
-8.9735 -5.5775 56.322 189.41 0
24.098 15.322 49.791 162.94 -55.171
9.6004 1.7262 45.584 168.32 0
208.59 -6.9783 102 183.88 268.56
265.04 -12.618 91.644 189.43 274.37
-20.801 -5.7077 61.673 196.25 -77.578
130.58 -1.1267 89.112 174.55 268.35
-24.571 -14.211 29.448 203.96 0
5.85 -0.066787 62.937 176.15 0
34.691 5.4964 63.38 177.67 0
86.641 27.779 87.309 168.03 -83.84
4.9674 2.6789 66.878 173.2 0
-26.101 -15.933 46.777 187.31 0
213.15 -35.439 120.21 183.42 262.02
44.096 28.53 66.249 161.43 0
225.9 -48.193 137.32 194.58 0
51.851 25.391 80.142 160.44 0
91.505 9.9779 92.954 178.63 -88.201
27.763 21.205 62.307 159.97 0
40.333 26.754 67.928 151.92 -40.628
16.385 6.5851 50.531 171.31 -57.345
74.945 31.407 74.299 167.07 0
219.9 -12.478 103.98 183.14 0
-21.699 -0.12809 45.947 192.75 -61.546
78.816 29.395 97.348 178.24 0
-7.4951 -2.953 47.221 170.81 0
137.83 16.919 99.021 172.42 261.71
-7.4959 -1.6754 47.114 188.58 -70.222
28.827 7.1334 73.554 178.17 -75.249
66.582 28.602 85.917 161.15 0
31.111 11.036 61.827 160.97 0
-28.577 -25.076 50.288 180.16 0
51.885 26.453 76.732 163.06 0
12.501 -1.6052 69.596 186.69 0
17.29 11.323 47.294 155.2 0
50.779 2.6909 81.427 175.46 -80.565
90.166 35.257 105.96 161.16 261.7
-74.586 -14.33 76.417 191.64 0
-1.441 -3.7457 43.954 170.07 -58.565
5.4372 4.3135 58.188 163.6 0
38.991 11.825 84.774 175.57 -80.756
-5.8706 -1.5011 40.077 185.9 0
211.24 -6.3277 109.93 181.86 262.25
32.854 16.002 63.59 166.37 -70.819
137.57 15.185 102.79 175.03 0
-59.12 -13.873 79.364 188.54 -83.42
4.5942 2.7566 47.453 181.29 0
93.732 40.651 92.416 158.78 255.42
240.96 -22.673 107.09 188.46 268.83
-6.4538 -1.7223 34.125 190.77 0
81.11 20.858 78.937 171.72 -84.67
117.19 46.442 98.308 157.89 257.44
-23.852 -16.907 29.225 199.2 -67.5
-75.899 -18.407 86.588 186.74 0
58.27 36.294 69.678 150.24 0
265.25 -31.196 97.609 188.06 0
-43.496 -1.8991 65.404 189.68 0
255.61 -25.425 96.859 189.51 265.73
104.64 29.485 103.55 161.53 0
102.89 36.825 97.078 171.59 254.1
145.84 28.391 104.52 173.04 252.98
22.589 1.4116 69.05 181.59 -57.565
-24.782 -8.2948 62.409 188.36 -71.147
88.766 36.841 98.354 171.41 0
32.742 14.299 64.201 159.28 -45.055
64.839 21.427 87.707 159.27 0
42.697 7.6148 86.836 167.37 -69.861
-86.993 -19.284 91.745 192.36 -91.144
-9.9261 -2.8541 48.534 173.1 0
-3.1682 0.25567 43.631 189.87 0
4.303 -0.34504 40.094 182.24 -69.018
-21.728 -14.394 39.426 184.66 -66.433
-12.017 -4.8756 33.019 202.53 0
116.94 29.667 97.578 173.78 253.33
97.941 29.487 94.171 165.78 0
49.984 21.82 68.159 157.26 0
223.2 -14.925 94.233 190.13 0
-77.884 -19.233 89.965 192.54 0
95.834 31.82 98.718 163.97 0
203.15 -17.514 106.91 177.62 263.17
-24.681 -10.885 52.359 184.53 0
35.193 12.463 76.749 170.9 -80.695
-27.589 -12.4 57.231 189.98 0
-48.246 -19.302 66.826 192.37 -78.402
-8.5733 -1.4177 74.964 178.05 -85.474
21.701 13.752 59.914 172.5 0
52.963 15.799 82.066 167.72 0
126.9 33.851 109.27 168.15 0
40.283 25.708 73.929 150.88 0
-71.955 -13.803 77.444 191.48 0
147.48 17.373 104.5 179.12 257.81
-9.7886 -4.865 46.194 185.59 0
42.337 7.485 60.178 168.29 -63.355
16.949 2.582 45.321 168.47 0
30.526 6.2302 51.579 163.08 -57.63
24.074 2.0597 76.002 174.43 -78.295
203.86 -24.222 127.36 181.6 0
-32.752 -16.443 30.775 198.8 -60.815
230.7 -27.385 102.32 190.94 271.88
-2.9702 -2.0913 53.058 184.63 0
28.142 0.65248 70.601 171.65 -66.87
91.546 7.8058 88.758 174.77 0
137.27 53.053 106.01 164.09 0
-86.099 -16.744 72.459 192.12 -86.817
-16.151 -1.2013 47.02 179.62 -73.194
18.217 7.5906 48.662 169.87 -57.588
37.753 29.557 62.147 144 -42.471
23.584 3.1299 63.83 165.86 -61.11
21.639 3.6021 60.558 176.76 -72.605
13.28 5.7185 44.414 174.24 0
79.969 32.58 87.895 164.93 0
81.518 38.56 78.634 177.26 0
19.061 8.7069 70.103 172.85 0
34.983 5.5341 73.996 168.41 -79.309
129.12 17.08 102.22 173.17 248.38
-25.677 -12.334 69.598 183.68 -84.821
-53.558 -23.586 67.213 190.91 -81.21
16.309 15.57 48.596 169.08 -45.509
-7.07 -14.671 34.813 191.82 0
-18.273 -5.7602 46.442 191.59 0
75.933 28.399 89.388 165.9 0
41.122 22.443 61.18 152.92 -39.898
111.82 49.85 102.84 160.35 0
10.277 13.666 45.559 179.44 0
1.1331 13.633 53.931 179.36 -70.134
118.62 42.387 101.97 160.5 262.21
11.068 11.049 61.754 176.71 -69.798
168.91 3.176 96.888 182.7 0
102.43 43.246 89.928 154.3 261.03
-5.5798 -5.8897 40.244 182.62 -70.346
42.214 19.028 72.074 169.73 0
82.494 2.4163 82.925 181.33 0
-9.2435 -1.2295 63.217 179.02 -71.192
42.572 32.392 72.469 152.58 0
-15.568 -9.485 78.185 185.6 0
89.376 31.987 85.005 163.67 -89.135
119.01 46.826 97.803 167.69 0
96.43 26.785 95.574 168.25 0
119.87 50.44 104.47 164.74 0
57.194 24.421 70.954 162.43 -58.692
79.281 24.792 89.157 170.53 -80.015
96.324 37.808 82.972 157.96 0
48.083 21.431 74.411 169.65 0
43.263 29.261 67.616 149.38 0
15.812 5.6199 64.411 170.93 0
127.36 52.953 113.35 169.15 239.57
56.541 9.8273 79.918 164.61 0
141.07 49.298 110.77 172.15 0
18.097 6.3734 56.583 173.6 -66.726
14.747 3.3577 49.433 162.19 0
-23.606 -13.087 25.223 197.35 0
-16.3 -8.2523 61.106 176.6 0
23.663 12.383 59.656 160.99 -54.603
31.133 8.5679 46.441 158.47 -51.63
50.307 16.647 74.649 173.36 -74.947
7.9509 4.3343 55.99 162.19 -45.884
122.67 12.445 100.72 174.86 0
106.21 42.437 94.88 161.59 258.45
-19.773 -10.29 67.401 181.58 -80.049
-9.088 -1.3373 72.505 179.93 0
-22.488 -4.8815 56.194 189.33 -78.321
36.273 17.647 69.186 166.84 0
-67.039 -23.03 75.795 204.03 -87.58
25.587 14.36 54.882 167.77 0
155.02 4.4296 90.31 179.82 262.11
-22.695 -12.521 50.53 186.13 -80.884
49.139 25.268 80.965 157.63 -68.598
18.526 8.6555 63.914 179.71 0
-23.566 -7.1557 36.857 187.77 -60.456
228.55 -40.865 123.2 185.42 254.43
14.846 1.5028 81.179 177.07 0
19.745 4.1614 51.584 167.15 0
189.86 -5.619 106.37 183.86 261.16
9.7686 11.641 51.681 169.73 -63.913
16.177 8.4071 53.457 163.92 -52.24
-31.623 -2.6237 83.396 181.66 0
57.333 10.832 76.582 163.27 0
-19.111 -8.3042 39.114 198.26 -61.16
1.4707 -4.3301 48.789 182.96 0
9.3244 -4.8886 53.229 169.08 0
-41.182 -9.2046 74.265 187.15 0
-7.9357 -6.7229 51.557 184.67 -67.306
27.83 16.667 68.201 157.51 0
3.2904 -0.30831 42.402 171.28 0
209.52 -18.768 96.114 180.26 262.33
211.71 -40.294 126.18 186.61 247.71
236.07 -14.934 97.724 181.68 0
-20.312 -3.2377 69.12 183.3 -82.976
275.14 -3.0826 81.94 189.11 268.08
-26.074 -12.211 34.443 196.33 0
0.64911 -0.40766 37.049 177.35 -62.805
32.995 9.4002 72.437 162.44 0
65.461 23.527 82.224 154.42 0
-55.896 -14.281 81.757 194.4 -86.083
-4.4218 -13.23 66.735 175.58 0
268.03 -12.574 96.19 177.08 263.38
28.648 6.9324 60.607 159.6 0
42.783 13.206 84.764 179.83 -85.051
25.877 21.721 55.199 163.97 -40.312
-49.062 -15.518 48.571 186.43 -78.806
-62.06 -13.107 56.825 192.91 0
-12.302 0.25332 53.579 191.76 0
125.96 51.915 108.03 156.67 0
87.281 26.668 86.609 159.86 0
24.677 19.133 63.226 171.66 0
83.787 29.073 85.857 168.6 -79.465
142.58 10.085 101.54 175.61 0
12.838 4.0652 61.626 177.66 -80.705
88.392 40.65 94.512 167.74 0
124.14 23.1 100.54 180.83 253.5
-28.395 -7.4151 62.228 192 -76.957
177.94 6.2186 118.47 170.76 242.74
32.637 25.82 62.555 153.77 -45.08
153.45 4.0829 100.52 174 0
-23.745 -12.879 29.772 195.41 0
22.852 7.3653 65.678 168.88 0
-19.759 -2.7661 33.444 192.07 -71.863
178.72 -7.5442 101.97 185.17 264.71
-24.98 -19.256 29.44 197.5 0
-24.066 -3.7486 31.407 200.3 -70.26
-44.853 -24.194 54.986 191.08 -77.986
-5.525 -3.8246 43.352 183.07 0
199.21 -6.382 113.67 178.59 0
-6.7591 -9.6858 69.75 179.25 -81.634
68.841 24.174 78.957 150.97 0
99.494 15.754 87.237 168.96 0
252.41 -27.306 102.12 191.38 0
-10.07 -14.736 36.873 187.04 0
11.951 13.849 48.521 173.95 0
17.97 18.744 60.703 160.14 0
46.962 24.63 68.997 153.37 -51.182
19.009 13.617 57.447 160.78 0
32.745 25.724 52.685 168.86 -46.036
-22.873 -21.033 37.997 196.4 -74.487
-3.1754 5.5717 58.286 185.49 0
187.54 -3.4335 120.9 180.73 258.79
84.915 21.411 86.521 164.98 0
189.98 -2.0138 120 174.24 259.48
150.67 35.859 105.4 173.47 0
4.2607 -4.2815 45.58 175.49 0
5.4473 2.1949 34.627 162.4 0
143.06 6.0781 98.12 170.6 0
16.86 6.4883 44.622 178.3 0
21.098 15.83 48.706 154.67 -56.404
201.27 -7.3122 94.132 178.7 279.6
73.641 26.51 82.274 152.8 0
-26.635 -15.756 28.71 204.87 0
50.662 34.505 76.767 159.03 0
41.243 11.292 67.105 166.51 0
236.21 -11.58 98.141 186.72 270.97
25.662 22.636 60.322 144.76 0
3.4113 0.80089 56.122 175.49 0
123.25 47.35 104.33 160.28 0
99.481 14.84 87.316 172.78 0
7.7833 1.3047 51.699 173.99 0
0.71854 -1.3179 46.059 186.85 -68.677
176.79 -3.0467 112.03 182.97 0
5.9394 1.5602 42.231 178.71 0
121.53 16.83 94.203 168.6 254.82
219.01 -34.738 125.73 177.16 259.99
224.23 -18.976 115.25 180.6 255.94
106.11 37.803 89.785 169.91 0
48.454 26.277 84.966 164.53 0
266.69 -24.172 93.49 187.53 266.52
40.181 19.102 58.93 152.76 -47.443
17.788 9.2975 75.154 174.23 -75.101
89.7 30.451 84.547 169.13 0
132.68 41.019 104.1 171.96 254.7
35.382 22.763 58.125 160.97 0
-48.656 -12.847 68.573 176.88 0
122.94 22.934 105.61 170.1 0
196.13 -3.7452 96.537 168.86 266.18
160.99 0.44918 96.501 182.49 248.45
73.012 26.243 90.748 175.19 -83.193
37.152 13.08 57.331 158.38 -54.145
-15.14 -12.838 25.608 193.46 -58.781
250.91 -26.325 104.41 192.94 0
-23.776 0.14443 32.19 182.98 -60.643
201.76 -14.875 103.36 184.16 0
221.36 -18.176 113.95 189.81 0
41.875 18.611 64.722 164.33 -59.903
60.557 32.104 73.053 156.38 -50.131
25.953 11.252 62.282 171.77 -74.471
81.752 36.366 81.691 169.63 -79.536
80.719 32.955 92.398 151.22 -76.04
26.016 18.981 44.543 159.06 -38.52
13.809 10.434 60.072 159.17 -48.845
-27.675 -11.984 31.581 196.92 0
131.84 43.846 104.66 167.46 0
36.963 22.78 70.922 145.54 0
46.297 9.7522 80.564 178.45 0
115.93 16.332 93.112 167.79 0
-5.2673 -14.871 21.909 198.82 -60.449
42.128 22.422 60.179 161.38 0
-10.083 -9.9002 71.171 192.38 0
72.913 23.388 87.098 162.87 0
-4.5886 -8.2087 70.17 173.69 0
-2.7428 -1.4401 74.428 181.32 0
27.239 10.896 69.169 176.82 -79.975
28.228 10.888 53.224 163.82 0
231.92 -40.782 127.27 189.77 0
207.88 -2.4312 101.41 175.67 0
28.309 16.342 53.662 157 0
123.62 22.116 95.119 176.46 0
41.615 25.392 70.262 154.52 0
103.4 42.14 90.385 159.27 261.52
7.4765 3.8363 56.3 175.87 0
-18.223 1.4959 41.047 197.15 0
-27.542 -6.9021 49.051 183.57 0
16.825 7.1837 68.769 161.01 0
103.59 5.1741 91.023 182.38 262.31
48.097 19.449 61.201 152.94 0
89.838 6.4123 91.914 176.63 0
-89.348 -27.296 86.666 197.35 -93.331
69.108 18.158 80.929 170.93 -86.831
-12.024 -5.308 34.574 200.94 -64.61
54.601 18.451 75.897 162.16 0
247.54 -17.966 95.457 191.92 266.29
98.954 42.583 96.253 156.71 0
22.924 4.8355 45.888 160 0
199.53 2.077 94.389 184.23 0
98.788 40.539 96.889 159.5 261.86
12.241 2.3727 46.626 161.57 0
8.7667 12.605 56.763 179.28 -51.552
245.11 -34.981 113.2 192.4 0
48.36 21.317 64.645 163.14 -61.725
51.5 24.923 64.952 160.7 0
132.91 35.366 103.63 171.42 0
-0.02717 2.2158 44.349 180.48 0
36.09 18.214 44.884 149.93 0
55.028 1.8808 74.772 182.85 -90.758
-17.652 -11.843 33.268 193.88 0
-49.424 -16.295 70.804 192 0
6.0922 3.5366 52.15 162.77 -57.648
243.17 -18.059 116.43 188.59 265.56
98.804 16.748 81.77 183.82 0
83.332 29.198 92.166 168.44 -87.77
33.125 14.724 59.869 175.81 0
104.43 38.997 101.47 167.55 265.01
-23.304 -13.335 39.291 187.71 -68.133
236.38 -30.631 122.55 200.42 263.27
12.548 6.613 56.507 176.1 0
-9.8132 -8.5173 62.614 193.34 -74.106
-70.872 -9.8875 75.731 187.12 0
41.62 18.144 54.792 147.03 0
239.19 -16.889 111.18 183.69 258.82
-26.649 -12.9 33.107 194.31 0
-14.727 3.9366 55.238 181.29 0
6.4712 1.0401 43.238 184.4 0
-12.058 -2.7475 53.873 186.86 0
55.654 24.396 64.161 163.73 0
27.967 2.8095 72.694 176.03 0
55.29 17.611 79.161 161.13 -69.527
121.28 13.408 98.312 175.61 0
4.9691 9.759 44.542 173.97 -38.819
95.927 24.415 86.217 174.85 274.58
112.16 61.242 99.729 162.35 0
32.133 14.379 58.13 169.63 -46.681
-49.659 -15.086 37.668 202.4 0
-34.075 -1.0725 64.925 187.18 0
73.233 33.502 82.385 164.93 0
21.398 12.076 46.056 166.32 -46.113
14.531 -0.57357 47.321 168.37 -53.321
-48.128 0.9679 76.867 183.69 -87.071
77.577 35.923 83.502 161.49 -86.231
38.251 18.654 52.016 152.44 -52.401
162.21 2.028 103.17 177.17 263.74
-33.362 -9.1018 76.801 186.47 0
101.87 22.325 93.812 178.88 267.83
188.59 -9.0137 106.77 178.24 263.13
90.454 35.732 96.902 163.89 270.76
-11.558 -0.67435 46.041 166.98 0
127.45 37.297 103.78 176.44 0
-14.634 -7.51 37.003 197.29 -68.991
22.576 18.422 51.722 163.04 -48.393
77.069 26.404 77.266 164.74 0
-26.068 -24.774 41.319 191.77 0
179.41 6.5682 112.3 170.88 250.74
-23.461 -4.4068 44.938 195.13 0
20.324 6.231 80.286 180.44 0
16.115 8.3226 56.446 165.65 -49.448
122.53 49.796 107.05 166.22 258.73
18.186 6.7342 60.248 172.56 -53.321
43.938 29.657 67.453 148.92 -59.302
153.88 18.303 109.42 180.8 0
235.84 -27.743 123.56 184.87 0
46.661 18.317 61.335 154.42 -51.969
131.14 38.919 100.93 174.55 0
-47.096 -26.936 60.528 186.23 -87.475
162.27 11.064 106.43 177.64 0
8.1447 3.723 59.818 174.38 0
68.528 37.126 79.904 165.69 0
50.57 16.906 72.478 149.03 0
-46.509 -18.179 42.216 192.75 0
260.41 -18.632 102.4 185.95 0
23.484 16.214 63.753 160.04 -58.981
-16.871 1.2073 42.741 189.49 -64.321
151.83 14.466 100.77 184.87 257.87
-5.8761 -5.0715 49.713 182.54 0
123.91 11.011 91.126 177.12 258.02
1.7128 3.5158 46.32 165.18 0
-14.537 -2.2437 45.579 189.47 -66.758
38.003 27.47 66.2 156.31 0
34.225 9.8984 82.227 178.93 -85.005
209.7 -16.288 120.95 184.23 268.59
54.301 11.929 80.995 169.06 -72.093
88.793 44.966 93.761 160.59 0
1.1854 -3.9414 41.27 183.81 0
-34.335 -11.453 47.502 195.2 0
211.06 -15.92 114.12 177.17 0
124.38 44.938 107.29 162.84 0
-78.9 -19.795 91.87 183.39 -91.507
-7.7455 -4.8465 57.417 186.64 0
-41.292 -17.236 51.886 200.09 0
-5.8195 3.292 79.512 178.3 -93.631
12.768 5.1278 57.752 181.93 -64.934
-44.609 -18.608 55.327 209.16 -76.611
23.733 9.6483 50.089 162.68 0
32.175 13.592 61.05 173.97 -67.294
-51.663 -18.004 78.945 190.67 0
34.859 16.349 68.605 153.3 0
10.371 6.4253 45.939 181.03 -53.002
100.41 18.673 97.883 181.05 271.22
6.9527 8.4831 54.167 170.81 -57.275
43.666 23.092 68.024 164.01 -58.953
138.08 17.328 97.152 175.78 267.48
-2.2458 8.5204 60.479 177.14 -73.533
123.47 36.455 100.62 173.5 255.79
185.43 -12.17 113.74 180.71 255.72
40.222 7.7586 63.991 153.9 -49.83
-3.1522 -3.8855 56.382 176.41 -64.12
47.698 22.055 74.052 165.32 0
12.101 5.8771 67.837 178.55 -78.267
0.5377 -2.3129 48.59 182.25 -58.266
-1.8057 5.59 48.428 186.11 0
-20.469 -8.4259 67.497 182.95 0
38.825 14.198 64.635 165.99 0
36.269 15.948 69.038 159.29 0
125.57 26.467 106.96 170.31 266.26
-8.6879 -1.596 44.865 180.05 0
-37.955 -1.2297 72.925 187.3 -75.383
-7.1762 -4.8682 36.838 189.96 0
54.566 31.307 63.402 162.85 0
119.63 59.092 98.158 164.47 0
122.91 15.729 87.264 173.94 263.1
106.88 1.4654 93.422 170.59 264.61
65.382 21.608 80.735 167.76 0
177.62 -8.5763 114.72 180.61 0
47.539 4.6611 86.523 176.78 0
-40.268 -8.5182 59.941 188.04 0
87.496 21.075 97.6 173.38 0
41.802 9.7422 64.807 154.26 0
-79.553 -7.9913 93.657 186.25 -87.051
36.791 14.952 69.35 174.64 -83.685
-18.07 -6.9073 33.389 189.84 0
61.884 24.03 80.79 158.64 -72.219
19.979 7.7967 50.419 167.33 -56.164
67.929 24.188 82.414 169.95 0
-2.2457 -0.45471 40.856 181.65 -49.523
115.05 21.922 100.05 167.39 0
36.685 17.669 67.254 159.54 -52.908
126.45 45.362 110.73 168.42 0
43.338 24.372 77.784 159.28 -56.642
252.63 -17.134 104.85 177.51 0
34.572 15.189 59.722 165.55 0
-19.437 -3.2541 34.599 192.65 -65.422
176.92 0.083858 123.69 179.34 0
180.59 6.6643 104.07 176.92 256.54
37.079 12.94 56.586 156.45 0
-12.122 -6.3289 46.412 185.98 -58.124
-9.0606 -7.7666 35.888 180.45 -69.302
34.297 1.2813 72.875 180.25 0
108.96 18.002 110.2 173.22 0
10.711 10.404 48.041 166.2 0
187.23 0.14475 109.28 182 0
44.341 19.965 70.603 159.79 0
16.536 8.3083 49.691 163.76 -51.322
31.052 13.484 58.766 165.95 -62.889
56.958 20.074 72.358 163.78 -74.865
98.364 20.353 88.191 174.38 270.49
169.63 -1.5193 104.34 177.22 260.67
-21.08 -2.1169 74.785 180.81 0
-3.2421 -6.4028 51.003 183.12 0
63.481 0.22643 87.702 178.47 0
14.315 5.7518 48.436 162.34 0
44.646 18.05 68.616 167.75 0
30.123 10.785 60.852 167.54 -64.369
142.41 13.987 107.12 177.6 257.46
-25.532 -18.381 35.127 191.32 -63.464
237.35 -26.468 108.21 187 275.33
183.43 -6.4122 117.42 188.79 258.91
32.323 9.0654 75.719 183.37 0
38.57 14.792 56.004 149.43 -49.214
76.495 35.485 92.904 163.54 0
50.32 29.017 75.138 157.5 0
82.615 33.427 87.855 158.59 -83.666
106.95 24.697 97.265 177.23 0
66.506 30.581 74.057 155.25 -72.955
128.3 5.2058 97 167.59 0
257.56 -22.882 105.52 182.8 257.82
54.888 25.087 68.024 152.23 -53.851
95.638 39.922 97.21 169.07 0
51.718 18.319 66.762 156.75 -45.058
115.8 29.561 101.82 162.1 267.51
64.581 18.454 70.521 166.82 0
45.687 28.693 81.698 176.2 0
110.08 41.966 98.875 158.66 254.42
99.099 30.826 83.886 176.16 0
136.87 43.829 112.86 164.24 251.9
-41.979 0.19596 81.398 179.17 0
-8.8155 -8.4394 40.525 188.51 0
-4.3168 4.9776 49.618 190 -64.339
24.004 13.968 61.525 159.07 0
233.2 -36.968 129.47 181.72 258.87
-75.894 -15.45 81.37 183.09 -85.918
216.49 -22.269 116.79 189.19 0
26.046 12.902 62.557 166.45 -70.751
0.25077 -6.6203 44.447 177.9 -56.936
11.142 9.612 52.801 171.93 -71.987
83.857 34.905 92.767 148.46 0
4.0579 1.0962 43.157 186.88 0
133.85 47.244 100.51 167.21 0
218.26 -20.848 124.03 182.4 262.71
121.14 23.929 96.428 170.85 0
-40.265 -14.799 22.709 180.63 0
-23.194 -7.8582 27.232 195.82 -63.325
13.74 4.991 57.191 172.43 0
188.26 -8.5845 112.77 185.43 0
65.139 34.523 91.428 161.33 -64.717
249.13 -13.367 101.82 186.24 0
103.28 19.148 92.74 176.1 275.64
95.43 48.789 92.619 165.74 0
12.598 -5.3793 73.671 178.91 -82.529
119.81 -0.88976 88.744 185.15 276.5
-15.063 -3.291 85.01 174.74 0
27.659 11.67 62.995 166.29 -64.44
114.73 42.036 87.719 166.55 262.61
14.032 2.7292 57.007 177.33 0
23.763 3.713 57.769 175.17 -66.009
61.65 24.926 82.968 154.33 -61.343
127.69 44.353 109.86 162.12 247.14
133.51 31.958 101.65 173.95 259.15
31.238 22.058 57.113 149.98 0
116.69 33.149 97.144 164.61 0
179.55 3.7826 112.51 188.96 246.14
50.799 21.035 61.281 160.12 -52.098
-23.03 -18.301 23.557 202.17 -61.369
-91.001 -13.899 84.214 184.11 0
239.87 -19.986 102.54 191.51 261.73
118.49 41.925 111.39 165.57 251.28
154.97 15.264 96.604 179.77 0
-17.017 -13.266 49.95 183.78 -77.079
18.405 7.679 69.554 174.19 0
-9.3535 -1.381 36.536 187.59 0
27.055 3.7231 53.158 163.52 -55.094
-39.064 -13.617 32.855 200.01 0
-35.835 -15.194 61.61 179.83 0
-59.204 3.2923 93.327 185.01 0
67.998 19.272 77.832 171.33 -79.761
256.02 -29.781 100.59 182.04 265.43
33.005 6.7264 82.6 179.47 -92.853
203.63 -22.268 109.39 181.33 0
163.08 10.352 96.313 177.56 256.67
112.98 40.729 97.749 156.3 0
46.175 15.327 72.187 159.34 -64.324
68.182 22.182 87.998 175.08 0
135.89 20.041 102.16 170.91 255.76
-9.1695 -5.4885 55.266 186.3 -72.007
-44.923 -25.729 56.247 188.99 -67.942
102.04 41.017 96.231 163.92 -94.748
-2.0902 -1.6994 67.371 181.58 -68.335
-82.928 -21.171 87.893 186.03 -90.311
-30.079 -1.5627 78.34 173.63 0
7.3795 -0.3858 40.449 173.75 0
65.202 34.14 75.097 163.35 0
-74.986 -24.578 77.168 192.69 0
114.61 50.565 105.02 163.68 0
202.43 -1.0525 117.73 186.8 0
83.088 27.571 82.132 160.75 0
110.35 39.482 97.715 160.89 0
60.26 15.646 76.764 170.26 0
-86.78 -23.713 78.665 183.59 -88.238
51.159 8.579 72.024 169.15 -75.918
31.554 17.568 58.362 157.1 0
-75.69 -18.282 75.586 187.5 -89.519
54.384 19.016 83.491 175.83 -84.85
24.051 9.9094 56.311 162.68 -50.098
16.94 1.3513 73.075 167.32 0
122.52 48.679 104.7 165.66 253.05
-17.877 -10.827 34.097 194.73 -53.542
190.01 -10.797 107.63 186.38 0
-34.801 -14.64 42.847 191.48 0
165.44 6.5791 103.67 179.47 262.59
25.845 16.046 49.39 157.93 -52.57
51.497 22.677 68.506 161 -66.825
263.04 -21.759 96.621 189.18 0
-27.605 -12.437 61.005 189.88 -78.093
-3.2367 1.7925 79.604 192.83 0
121.59 9.8171 97.85 172.04 0
16.554 8.6338 51.291 172.71 0
31.263 15.134 60.808 170.19 0
125.26 35.741 98.715 173.02 255.44
81.533 28.967 78.804 162.02 0
259.3 -25.499 106.92 184.06 260.37
27.04 31.551 53.658 153.71 -43.357
46.948 13.828 80.493 162.55 -72.387
103.09 20.384 89.072 171.32 0
-34.504 -10.284 38.355 197.32 -69.748
262.32 -9.493 95.89 191.6 272.71
18.218 5.6155 61.866 168.72 -63.856
-12.263 0.13474 62.094 176.91 -68.229
-4.9785 -4.3406 74.523 172.17 0
97.034 19.962 84.18 160.6 0
2.6108 -4.3205 60.167 175.06 -73.712
-70.701 -24.574 84.496 188.78 0
260.68 -25.998 95.76 190.63 0
48.541 25.098 77.03 158.74 0
1.5985 -1.9986 77.201 175.54 -84.196
74.628 20.77 79.819 161.16 -78.585
78.794 26.388 85.089 172.73 0
-33.182 -4.6105 46.012 191.49 -74.904
38.238 27.209 60.656 154.35 -47.017
71.229 32.513 89.726 157.81 -75.393
147.65 15.606 103.51 178.59 269.33
138.23 34.943 97.86 177.13 0
10.991 -3.6055 59.08 180.69 -68.589
235.77 -28.307 110.11 189.92 0
-2.8457 -5.7967 39.933 177.44 0
2.3342 7.7981 78.669 184.25 0
13.84 -0.37524 72.233 180.49 0
103.38 19.113 93.118 172.81 0
68.388 34.447 85.439 170.1 0
22.097 13.362 59.943 152.82 0
-0.86678 -1.7534 43.299 190.33 0
44.596 20.393 66.724 174.01 0
253.15 -12.147 95.728 186.3 0
36.939 7.8929 72.215 178.41 -65.421
28.806 8.5593 70.636 172.17 0
134.64 38.49 111.21 173.43 0
-20.223 -14.634 23.813 193.92 -59.011
246.22 -17.563 97.77 174.06 0
-8.3823 -3.6875 47.2 185.16 0
71.267 29.203 84.327 165.05 0
127.48 37.413 100.37 166.95 251.86
26.241 14.084 60.358 161.14 0
70.775 28.024 78.395 162.96 0
-44.093 -9.941 63.439 191.7 0
60.047 25.521 64.214 160.23 0
102.22 41.967 98.066 163.67 0
163.9 3.8329 96.657 179.27 271.63
246.42 -20.98 101.99 191.7 263.32
76.284 26.984 87.698 161.84 -81.898
90.5 32.843 92.069 168.49 0
55.134 24.455 68.189 169.37 -68.217
-15.166 -7.5187 45.326 189.62 -64.494
32.728 11.685 69.116 167.18 0
93.823 27.65 98.545 171.52 0
66.125 25.438 73.451 156.21 -68.702
189.41 -10.112 109.95 186.98 0
144.16 10.885 86.067 181.19 0
11.774 10.898 54.534 176.01 -56.747
250.97 -26.605 98.317 184.76 257.53
-82.2 -17.983 93.528 183.33 0
48.341 22.298 62.685 174.74 0
169.22 -0.58237 105.96 187.96 0
-56.263 -11.222 73.375 180.63 0
7.0572 -8.3539 57.879 176.26 -61.273
88.054 38.241 92.178 162.07 -89.161
231.33 -20.251 102.76 175.52 0
188.48 -3.1615 108.76 189.45 0
7.9525 -8.3351 49.039 180.31 0
114.77 50.458 97.219 166.05 252.75
163.34 12.885 112.84 173.37 264.93
-7.2448 -2.7082 65.302 188.47 0
-50.311 -6.4661 70.406 180.51 0
27.706 10.049 57.275 160.56 0
257.97 -26.47 98.152 190.7 265.33
-48.981 -0.99106 77.414 171.56 0
-75.356 -17.322 88.417 196.59 0
25.969 4.0208 70.172 171.62 -72.134
44.424 18.577 65.945 149.47 0
29.337 15.114 64.067 155.03 -47.276
-22.773 -8.548 35.06 201.58 0
132.46 15.889 104.08 163.6 265.31
20.12 7.1397 59.644 169.75 -52.814
29.894 15.579 55.237 152.19 -46.07
142.11 19.371 103.93 174.85 259.63
-19.781 -8.5162 38.795 195.12 -60.003
5.895 0.22778 48.053 167.9 0
-42.332 -10.437 80.246 187.22 0
28.492 26.938 67.701 152.6 0
65.084 28.064 83.926 165.51 -75.216
268.99 -12.443 94.076 181.78 273.37
-7.8701 -10.254 41.522 193.17 0
21.079 -7.3524 84.705 177.82 0
-14.77 -7.3171 33.095 196.97 0
-14.936 -9.6159 27.591 199.18 0
159.04 13.298 109.35 176.79 257.25
139.06 3.5285 95.918 168.68 0
236.64 -22.806 118.06 190.44 0
62.478 35.75 83.827 158.02 -66.8
78.632 17.708 87.786 167.44 -83.797
-36.935 -11.059 70.899 186 -80.492
79.949 16.965 89.96 171.74 0
67.551 25.813 82.87 155.69 -69.178
113.48 19.638 96.813 170.36 258.88
26.982 15.212 53.084 143.93 0
180.64 1.8704 105.53 175.65 0
259.92 -6.4685 86.778 188.11 0
-11.68 -5.1185 72.79 186.82 0
20.306 13.731 52.468 166.17 0
87.544 28.274 91.633 159.89 0
24.375 8.0324 59.064 169.11 -53.532
-80.157 -7.8421 86.335 196.1 0
-31.341 -21.439 43.125 202.64 -73.529
-46.735 -12.045 84.081 177.92 0
-20.567 -11.186 47.624 190.99 0
101 51.342 100.68 159.2 0
124.99 39.653 104.48 175.93 0
115.53 12.412 91.721 165.73 259.96
74.083 20.276 94.852 165.38 -89.565
144.66 37.771 107.72 169.72 0
208.67 -29.834 129.47 193.48 0
-35.122 -15.674 61.273 190.7 0
-80.195 -16.154 88.799 182.14 0
83.738 31.777 83.727 168.86 -90.15
-7.5107 6.2135 47.975 169.44 -60.003
43.445 25.069 77.261 165.13 -62.498
-26.501 -10.778 32.763 195.17 0
-21.583 -15.009 36.256 199.79 0
5.6275 -3.0632 48.87 184.65 -54.919
62.435 27.892 78.106 155.19 -77.707
14.939 -0.86865 61.41 174.25 -70.659
30.072 15.933 51.255 161.59 -49
45.805 19.616 65.499 157.87 0
44.259 17.661 62.48 166.84 0
162.18 8.7023 110.8 178.87 244.98
61.831 13.905 77.93 170.79 0
6.0701 2.7895 46.893 185.69 0
72.273 14.281 82.588 171.02 0
0.26191 1.6145 73.374 170.54 0
-37.861 -16.337 62.885 196.35 -77.686
157.47 9.2504 112.56 178.19 256.76
20.647 11.558 74.575 172.52 0
28.914 8.1607 71.106 181.04 0
58.853 11.245 77.341 178.69 -82.345
-80.962 -1.9325 92.542 171.43 -88.105
54.471 21.351 70.107 161.37 0
173.21 3.2222 109.38 180.49 256.12
19.084 7.8163 50.243 165.95 0
28.952 10.833 61.675 172.12 -63.334
32.008 14.504 59.495 154.63 0
132.84 41.392 98.306 170.18 246.94
102.99 35.861 93.56 169.55 262.81
72.197 33.906 78.092 168.6 0
27.029 22.419 53.353 150.28 -50.075
44.674 30.248 69.144 156.58 -47.216
220.55 -39.503 127 183.18 0
101.09 24.893 87.092 167.94 0
106.36 43.628 82.694 156.74 266.91
13.307 15.393 50.865 173.93 0
100.97 47.816 94.632 171.75 0
82.866 27.057 93.362 172.78 0
50.295 22.608 64.586 164.54 0
-76.171 -13.749 88.595 189.87 0
106.1 8.0389 92.161 184.67 0
-43.021 -8.3539 58.003 193.85 -68.118
50.231 18.489 71.525 151.92 -55.943
107.29 49.807 87.67 170.6 0
-6.2271 10.267 53.485 180.36 0
21.811 13.833 79.816 182.83 0
49.461 31.133 65.294 152.16 0
-60.606 -28.771 69.364 191.3 -82.929
147.34 32.544 109.23 174.17 0
-22.389 -12.884 32.488 197.62 0
27.927 6.393 92.254 177.84 0
77.453 22.346 90.584 170.85 0
-2.4656 -2.552 77.81 182.49 -82.486
9.2495 6.3709 51.583 175.59 0
23.34 11.64 51.834 148.65 -47.141
25.631 3.5195 71.583 172.18 -81.783
-31.199 -8.1089 82.083 181.65 0
171.71 2.7374 110.91 181.45 0
-16.785 -1.4294 43.334 183.75 0
18.803 9.3751 87.452 177.47 0
102.18 42.268 95.029 165.11 0
-3.5391 -4.5004 63.767 179.55 -81.204
75.403 15.011 85.329 176.72 -84.841
-73.733 -10.913 68.271 191.74 0
98.894 42.457 91.125 163.58 261.29
133.96 19.247 105.07 169.84 255.62
5.8249 12.281 53.124 185.91 0
-17.887 -16.864 41.12 198 -66.922
23.063 12.056 60.087 175.76 -53.633
244.22 -16.521 91.805 178.17 267.41
-88.675 -4.3477 96.537 181.65 0
79.95 27.349 87.291 167.35 0
29.192 18.648 58.961 150.19 0
-13.395 -6.0016 38.535 189.18 -58.42
93.901 24.638 90.869 174.66 0
67.144 27.477 78.68 148.9 0
134.99 8.9279 106.1 179.11 0
-38.188 -10.544 36.932 202.86 -74.533
18.086 2.1831 65.123 171.32 0
117.4 46.298 100.13 174.9 0
131.85 20.539 99.351 172.93 0
105.51 42.605 87.142 162.41 260.06
254.94 -12.611 97.876 178.03 0
117.38 42.37 104.51 173.2 257.68
119.17 23.639 98.376 169.91 0
-8.7356 -7.926 46.215 192.54 -64.572
149.94 5.2704 100.43 186.83 0
13.763 9.8746 64.25 176.88 0
21.405 1.9564 48.627 164.27 -48.414
7.5951 5.3264 55.28 179.15 -66.954
-38.401 -14.551 69.865 189.9 0
208.93 -6.1306 107.52 182.37 272.85
142.95 29.26 106.39 172.18 248.9
101.19 18.857 91.007 175.42 277.46
38.698 12.063 58.682 155.05 0
-1.9416 0.17724 47.402 181.93 0
201.98 0.095554 109.95 182.46 264.86
37.468 22.388 73.607 153.21 -50.274
221.01 -14.286 102.64 180.19 265.5
14.312 1.3264 53.656 174.34 -54.721
43.509 10.631 71.049 174.45 -68.221
146.62 31.859 108.26 167.85 251.21
73.513 33.53 89.623 156.99 -77.442
115.12 48.324 97.98 158.42 247.62
21.783 10.564 73.242 190.68 0
106.18 19.694 84.105 174.01 0
-3.9369 -9.2721 48.644 182.3 -62.885
130.66 31.132 104.34 162.6 248.54
173.72 -8.1766 111.62 175.35 262.57
240.19 -28.442 114.5 187.62 260.92
178.13 5.94 117.92 179.18 254.57
-7.8212 0.22938 31.297 184.38 0
34.42 13.622 52.912 155.59 0
-52.331 -14.492 46.139 204.07 0
-19.645 -13.258 45.95 191.2 0
114.25 69.459 106.77 162.13 0
-4.4677 0.97469 40.446 186.14 -59.759
-9.8945 -2.8367 54.869 175.69 0
4.9827 -0.79182 62.33 178.19 0
26.48 15.134 64.961 143.86 0
119.09 52.575 98.972 160.15 238.74
15.339 7.6387 66.382 182 -77.037
29.271 20.857 58.705 155.6 0
7.2025 1.4229 72.551 180.86 -80.516
-4.668 -11.54 31.614 180.48 0
235.78 -13.62 97.633 191.64 0
67.936 30.104 80.325 160 -80.522
-60.006 -16.097 65.843 183.66 -80.35
-8.0315 0.52139 59.882 186.13 -66.062
182.36 -5.8694 108.57 176.02 254.23
-27.14 -15.109 54.191 185.6 0
117.42 45.372 97.697 163.08 252.47
207.17 -16.164 111.69 185.39 0
213.88 -11.467 102.57 185.34 271.23
-58.863 -29.189 65.287 192.67 -72.451
6.9878 12.124 58.33 173.91 0
-30.659 -15.101 35.098 196.65 0
140.72 33.458 104.08 178.39 254.75
-77.836 -16.973 74.097 186.68 0
258.73 -29.236 97.973 182.31 0
111.85 55.536 99.092 167.25 241.97
108.58 33.099 91.371 172.47 265.18
28.6 22.665 67.725 159.63 -41.714
127.45 37.182 94.277 168.37 0
141.65 11.552 101.45 177.1 0
170.73 8.6822 110.89 175.16 251.95
-21.586 -1.9317 63.779 184.05 -67.578
9.9292 14.517 74.29 172.72 -75.606
-25.067 -15.952 50.707 185.38 -76.705
130.34 38.752 105.7 161 266.01
-21.763 -10.448 31.103 201.7 -71.102
38.677 5.1192 68.974 175.63 -80.902
-72.255 -14.25 76.241 192.29 -87.85
18.861 8.465 59.081 167.77 -58.856
56.456 28.089 67.565 165.81 -52.634
4.8012 5.4504 64.957 172.23 -77.485
232.12 -24.341 98.998 185.35 274.28
67.067 32.483 81.909 166.2 -71.521
59.481 19.439 71.25 154.17 0
30.184 22.397 62.89 140.37 0
-24.757 -19.925 28.316 201.09 -64.908
8.4194 1.0662 59.358 174.68 0
33.348 22.066 63.505 156.05 -46.658
36.143 32.142 58.508 148.79 -48.698
24.563 19.946 53.735 157.86 -50.023
50.601 18.365 79.517 159.18 -44.023
75.224 10.337 87.854 182.34 0
153.54 8.5721 112.83 178.16 254.6
112.67 23.158 86.16 167.01 265.3
11.586 2.2918 81.167 180.42 -78.637
-28.384 -13.174 33.443 189.05 -74.253
-19.094 -6.6306 40.768 189.22 0
87.044 34.105 93.375 162.62 0
-19.745 -10.463 43.084 193.85 0
252.6 -10.483 99.276 189.17 265.13
-0.84023 -1.6561 67.343 170.06 0
6.8393 9.0285 57.773 176.34 -75.491
181.12 5.9059 94.004 180.84 0
62.116 6.5814 79.423 165.64 -86.736
27.211 12.8 48.175 158.98 0
13.473 8.3019 44.364 169.48 -44.736
67.116 25.68 74.908 166.07 -71.003
133.68 11.54 89.59 185 0
59.77 21.39 67.612 154.96 0
210.88 -2.1278 91.606 179.28 0
-12.326 -6.7198 50.986 180.83 0
37.13 31.365 63.849 154.32 -52.757
-24.243 0.8198 35.492 201.25 -64.419
36.626 19.721 64.386 142.76 0
227.34 -32.506 116.88 190.19 0
-26.437 -15.831 24.139 200.95 0
90.61 20.627 89.362 161.75 0
-22.107 -10.261 67.244 183.4 0
13.45 7.2529 50.89 174.81 0
24.714 4.3297 47.885 166.15 0
210.25 -12.383 103.42 187.34 0
192.36 -9.8059 102.63 187.45 0
41.018 6.3074 79.797 170.89 -84.417
-8.0862 -5.6557 40.305 183.38 0
-3.484 -3.2098 45.272 180.91 -61.915
250.83 -18.485 97.145 189.94 269.17
-54.53 -11.511 67.524 193.71 0
14.987 4.6071 57.465 178.12 -74.538
-19.06 -22.225 35.966 190.2 0
14.403 -4.3624 60.131 173.14 0
45.696 8.4225 69.297 157.03 0
-16.08 -5.9684 40.362 196.5 0
-5.8143 -2.2192 57.017 181.45 0
10.804 3.2089 49.831 167.26 0
30.038 14.157 77.154 165.92 -68.934
202.05 -0.72578 103.03 180.8 0
70.995 32.928 73.205 150.06 0
100.37 37.349 104.35 164.55 248.25
69.121 15.085 92.464 181.51 -90.182
114.58 30.633 99.049 168.22 257.44
204.84 -0.70764 97.369 179.01 0
105.02 35.292 105.63 153.96 0
148.88 30.191 105.13 176.63 0
17.335 6.6349 80.077 172.22 -79.638
50.72 24.953 73.562 163.56 0
29.672 12.523 59.86 176.32 -67.861
-18.961 -21.726 34.475 192.76 -70.555
13.471 7.8452 58.879 172.78 0
79.502 26.821 78.286 167.8 -81.445
70.3 28.224 83.189 169.14 -86.982
-75.762 -21.997 82.844 182.62 -91.596
70.901 19.348 80.675 171.29 -76.265
-40.975 -9.4315 67.466 183.67 0
33.605 10.002 78.076 170.68 -74.45
-14.948 -11.304 41.109 192.04 -62.009
177.16 14.476 113.24 167.84 0
-1.7287 -3.0725 45.024 193.68 0
13.873 12.083 58.878 173.52 0
18.078 8.1326 51.052 164.39 -50.459
-58.894 -20.82 68.122 197.51 -82.012
-58.325 -21.369 62.992 186.67 0
41.796 26.788 73.538 160.66 0
-10.293 -1.4438 43.195 195.21 -51.498
-1.5435 2.3844 40.147 180.42 0
-14.711 -8.91 60.256 186.65 -70.767
266.73 -8.0036 79.896 176.64 274.74
88.867 19.802 90.725 170.2 0
53.7 32.489 74.418 151.13 0
33.953 25.939 63.463 166.98 0
110.05 43.602 110.78 172.78 255.3
253.62 -26.088 106.06 191.04 0
109.18 38.6 94.529 169.4 0
21.162 20.469 48.949 149.58 0
19.99 14.191 51.107 172.1 -54.181
43.571 12.031 68.671 152.58 0
56.737 10.571 102.08 174.02 0
-17.744 -2.9568 43.265 186.1 0
19.086 -1.5419 58.814 178.54 -70.308
49.247 19.104 63.347 159.02 0
-27.83 -6.9725 45.065 199.73 -64.591
99.049 31.37 94.89 172.52 262.91
56.495 10.767 88.604 180.01 0
169.96 0.77695 108.14 175.2 258.76
100.72 21.362 92.838 167.46 273.33
88.85 13.229 95.1 170.14 0
27.789 22.758 56.984 158.12 0
-2.178 -3.8433 47.725 178.53 0
29.225 27.077 65.93 158.93 0
86.394 32.396 89.442 157.38 0
90.808 28.434 83.427 162.98 -74.743
-7.1912 1.966 32.208 192.72 -61.399
103.65 47.708 100.6 161.18 0
-9.352 0.90322 68.489 176.5 -85.981
170.06 7.0354 103.68 176.77 0
133.88 33.213 106.91 170.46 0
251.93 -22.267 96.317 189.38 260.05
40.826 17.369 61.534 159.48 -50.678
37.559 16.334 72.744 162.41 0
209.04 -5.6062 102.14 186.84 260.98
259.43 -23.199 92.009 187.53 0
170.18 -2.2696 114.11 175.36 0
129.57 34.635 107.08 166.37 247.07
135.6 31.24 98.014 167.39 251.13
54.064 16.978 88.05 173.75 0
30.947 8.8992 66.347 166.94 0
190.77 0.51442 104.43 182.45 262.34
-24.625 -4.4441 23.646 188.94 0
13.273 2.7658 43.978 182.32 0
54.009 23.45 74.062 159.02 -59.292
43.676 22.124 80.963 153.42 -66.001
140.74 29.939 111.64 166.72 243.81
202.9 -23.32 122.29 183.19 256.92
-8.9371 1.0518 37.026 200.09 -65.186
-23.074 -10.403 58.84 193.28 -78.424
24.354 5.5868 46.42 165.71 0
86.784 36.585 88.84 168.41 -81.647
215.72 -10.304 98.231 180.11 0
114.74 51.43 101.33 171.9 245.05
237.17 -32.056 109.12 192.12 0
248.91 -26.585 101.87 193.26 263.11
-39.162 -17.769 76.968 177.13 -79.233
-15.697 -17.269 36.912 185.81 -66.644
18.663 11.722 63.862 169.53 -62.732
69.414 25.563 78.891 155.46 -76.216
212.15 -13.115 112.53 174.45 262.85
10.469 12.008 63.661 173 -69.129
115.29 35.847 98.752 156.4 263.58
25.42 11.14 72.439 170.14 0
3.1507 0.26849 64.22 180.42 0
52.402 33.628 79.709 157.36 0
150.16 16.532 107.52 175.51 0
-16.834 -9.8995 39.015 193.38 0
245.25 -32.165 105.55 192.45 260.05
35.306 0.50423 81.264 175.55 -83.233
54.764 29.125 75.049 166.16 -63.268
5.3029 7.5589 52.554 182.76 0
59.156 23.64 75.735 162.89 -64.563
44.344 27.644 56.53 154.07 0
8.7852 1.491 77.669 174.21 -88.329
115.28 15.652 95.48 179.03 263.96
8.9547 12.871 62.632 169.61 0
40.739 17.774 60.792 156.08 -62.52
16.528 5.6266 63.604 168.34 -57.532
117.1 42.457 94.725 163.45 0
119.71 22.566 95.012 172.47 260.96
4.9 6.7667 47.822 178.55 -52.787
137.3 4.7079 87.488 182.22 255.33
136.09 44.07 109.55 165.44 239.97
1.798 -1.3658 71.684 181.08 -77.75
42.344 7.7639 77.816 179.04 -76.48
200.39 -26.584 120.87 183.13 255.68
199.81 -8.9009 104.21 176.58 0
-4.753 -2.1696 44.6 185.75 -54.986
182.4 4.2771 95.691 185.03 266.78
208.39 -28.34 122.89 187.11 251.96
61.029 11.192 79.898 166.93 0
34.402 8.8322 83.869 176.3 -86.601
-15.708 -8.4895 32.111 192.37 0
102.17 26.651 97.777 169.21 0
-50.197 -10.274 64.542 188.5 0
86.124 43.162 83.784 159.37 0
79.815 20.449 98.054 173.46 -86.252
32.346 19.264 66.959 165.76 0
-19.229 -20.397 45.455 187.82 -72.983
203.9 -13.508 106.57 177.83 260.7
74.488 36.091 85.893 159.3 0
-47.303 -3.4339 73.557 180.67 -87.961
104.25 27.057 90.176 173.55 269.91
110.57 41.51 110.77 155.92 260.27
103.09 42.793 86.827 170.73 257.07
38.417 23.925 54.867 141.25 0
0.702 -6.6994 69.517 180.13 0
52.462 25.339 78.123 168.5 -69.401
-17.566 -5.2968 27.625 193.04 0
38.126 17.068 59.507 154.02 0
16.682 1.2749 44.421 167.39 -48.024
49.34 13.311 84.076 164.26 0
150.04 13.139 101.38 180.28 252.83
21.416 8.7146 52.296 180.36 0
68.046 33.857 91.377 166.65 0
-1.9212 -0.74044 53.767 178.84 0
50.891 26.377 74.238 164.93 0
258.53 -31.001 108.92 192.6 265.24
30.138 11.011 67.841 169.55 -69.68
165 13.951 112.54 172.63 0
108.66 37.938 97.546 157.27 264.3
73.012 21.685 86.466 164.07 0
245.13 -15.427 95.017 197.25 0
83.051 35.596 76.794 154.23 -86.721
72.194 35.179 83.723 169.93 0
3.1839 -5.5569 53.326 184.48 -63.261
41.927 26.464 69.568 161.13 -55.062
40.876 17.499 55.61 148.81 -51.037
57.14 29.266 72.675 155.41 -72.305
5.7921 4.277 55.398 187.52 -59.453
8.2407 1.9537 58.949 178.63 0
-13.695 3.7134 90.058 173.5 0
142.98 9.3092 99.87 179.24 247.44
87.591 24.641 86.82 164.52 -88.219
-17.199 1.9161 63.641 175.13 0
79.173 29.591 87.191 165.92 0
-9.6808 -5.3861 38.728 179.17 0
9.2358 1.6349 57.707 188.24 -70.429
-6.8526 -7.0338 50.438 192.09 0
-19.971 -7.5155 76.799 186.69 -91.733
69.709 23.628 71.69 158.46 -81.913
-31.099 -10.269 52.55 187.94 0
211.4 -18.81 113.19 183.75 262.59
243.97 -29.69 121.74 185.81 0
38.638 27.542 66.355 157.12 0
34.66 19.232 53.331 166.78 -48.585
107.27 30.577 96.187 169.05 261.71
30.005 5.3837 54.478 169.08 -56.599
246.73 -10.067 108.09 182.95 0
123.19 35.314 111.54 183.13 268.25
-44.519 -18.888 77.729 189.19 0
45.289 31.023 62.587 156.33 0
137.81 -0.62121 103.89 178.6 0
29.909 19.713 69.952 156.19 0
164.02 9.4996 121.85 173.76 0
-65.969 -10.961 88.297 179.4 0
7.1579 6.7932 43.998 177.87 -62.824
125.14 34.192 99.389 170.69 261.16
81.963 18.692 93.666 175.5 255.2
94.432 33.807 91.397 168.39 265.72
17.172 3.9884 64.272 172.35 -65.703
34.725 13.877 71.231 172.83 -59.056
86.378 33.391 80.219 165.09 -93.062
-64.041 -10.048 78.895 184.32 0
142.99 31.882 105.04 174.63 0
15.408 -2.9345 38.925 167.45 -53.232
-30.049 -13.908 35.832 211.11 0
58.422 26.456 76.461 154.5 0
-11.687 -7.7304 22.225 200.03 0
10.913 6.7633 43.717 168.98 -53.562
13.085 0.89164 58.022 165.22 0
24.732 5.2205 65.613 167.48 -67.605
124.63 12.152 95.504 177.62 263.67
178.48 -3.9414 114.09 180.49 0
-40.025 -19.086 57.889 194.28 0
-5.4217 0.37676 42.443 174.1 0
100.21 31.256 86.919 166.4 266.47
-38.967 -22.837 51.846 195.53 -86.922
49.628 5.7648 79.097 175.96 -93.816
-0.048185 2.5944 41.925 177.75 0
44.333 7.5477 71.149 162.17 0
90.099 37.872 89.132 158.9 273.37
35.91 19.623 66.243 159.44 -57.932
4.0783 9.1421 59.727 175.52 0
38.927 13.931 74.247 163.28 -68.429
27.703 17.463 56.543 171.53 -63.499
192.43 3.9207 119.87 178.88 255.92
242.42 -27.292 106.42 189.7 0
45.814 25.048 57.181 149.44 -62.137
-32.01 -8.8115 49.105 197.58 0
22.854 11.897 59.49 156.77 -61.757
5.6898 8.1333 51.645 175.3 -59.306
150.8 6.573 113.37 170.84 0
37.056 25.225 69.888 152.42 0
15.341 10.08 55.604 170.04 0
18.047 8.2635 51.365 162.73 -50.6
67.855 18.694 82.055 178.76 0
23.606 5.2254 60.882 171.16 0
24.037 12.321 62.663 163.61 -52.198
-15.925 -10.242 38.494 185.26 0
105.72 4.9878 87.901 181.95 0
48.112 17.517 65.297 158.71 0
143.35 11.503 101.16 180.71 0
74.858 -1.8542 85.268 183.62 0
-26.589 -11.806 34.422 197.65 -64.576
-22.889 -11.369 34.239 198.01 -66.066
9.1427 4.0749 43.29 167.53 0
136.63 41.619 111.82 173.97 0
-46.878 -16.662 38.505 203.18 -77.963
58.903 31.014 83.255 171.16 -64.582
-50.438 -17.416 65.277 195.99 -74.415
45.369 24.407 60.806 148.94 0
107.97 14.11 90.078 171.94 264.1
50.852 18.575 77.097 159.98 0
38.828 19.57 59.179 149.88 -44.274
-32.732 -6.5662 84.189 182.98 0
-35.03 -8.3404 80.904 176.63 0
105.16 38.744 97.879 175.05 252.4
232.06 -34.17 122.6 187.74 0
33.256 10.185 75.308 158.82 -67.315
13.172 -0.67486 49.251 168.52 0
-24.559 -13.922 48.206 193.42 -78.655
-33.089 -9.0976 88.512 183.88 -84.83
-43.253 -5.9402 51.098 200.84 0
-28.484 -18.713 73.533 180.18 0
-9.807 -17.417 25.322 196.88 -61.623
242.55 -18.572 99.59 189.33 272.95
-11.987 -10.424 64.957 182.08 0
-2.7502 -6.7194 40.564 189.33 0
-54.372 -19.368 52.287 196.37 0
138.7 21.815 102.94 177.9 0
137.62 38.989 110.78 166.27 254.21
-26.78 -5.4516 36.319 196.64 -56.598
-12.137 -19.112 43.805 195.54 -67.495
241.3 -15.677 97.142 183.89 0
80.121 10.287 82.513 174.16 0
-12.267 -0.16848 29.124 183.54 0
15.6 -2.8934 66.456 175.26 -62.652
85.56 33.293 75.146 161.1 -71.88
43.055 10.787 73.008 170.31 0
54.243 9.7459 86.436 175.38 0
55.921 12.34 80.179 173.71 0
-70.638 -26.152 75.303 201.35 0
58.194 19.373 78.698 165.57 0
47.434 13.312 73.352 167.56 -77.827
125.17 19.238 93.12 174.28 0
-49.077 -11.873 58.564 185.61 -76.588
180.1 2.0173 98.068 176.52 263.64
155.02 -0.30737 97.705 176.27 258.71
87.837 21.31 81.637 165.91 -95.145
27.056 -0.6323 53.381 157.54 -47.647
181.62 7.2074 115.34 173.09 0
227.78 -36.778 137.73 195.76 259.26
62.326 33.173 76.283 153.95 -67.179
25.345 4.4114 61.722 164.28 0
242.55 -15.762 116.17 185.01 271.13
-4.3177 0.7571 42.48 188.37 0
36.747 11.123 69.978 176.4 -73.27
14.325 -6.3198 79.371 177.36 -85.446
49.64 29.418 72.011 160.23 0
-18.285 -1.6019 35.148 188.86 0
27.662 21.716 50.69 152.2 0
-10.281 5.7989 48.975 176.28 -67.201
-31.746 -11.948 37.871 189.04 0
-41.208 -11.524 32.612 201.99 -78.444
-8.7737 -8.0895 34.626 189.4 -60.74
99.867 26.389 87.639 167.7 267.17
-2.1891 -0.64594 40.801 188.17 -64.298
60.677 7.9463 86.421 172.03 -83.63
36.531 20.681 61.765 165.79 -57.45
111.72 12.996 93.94 170.19 275.98
41.429 24.081 68.658 156 -40.15
103.27 22.344 95.326 167.98 266.53
-24.815 -8.5772 48.759 188.23 -71.05
-65.141 -15.435 63.433 181.13 0
209.39 -27.231 118.96 179.91 0
91.605 36.224 92.397 161.06 0
111.52 -8.4061 96.491 175.63 270.2
36.735 14.04 68.73 163 -56.293
-14.659 -9.7264 22.026 200.99 0
-19.806 3.2097 43.671 185.91 0
219.22 -27.859 125.04 184.89 249.97
79.694 30.752 81.693 156.07 0
165.16 16.531 99.954 173.49 0
-0.40237 3.1669 48.76 180.14 0
20.02 16.612 60.855 168.74 0
83.862 39.696 87.17 178.71 0
6.9554 5.6646 47.326 166.81 -59.045
37.302 20.118 67.023 170.41 0
128.47 13.776 103.49 177.93 0
184.04 1.6882 114.54 181.81 0
-51.417 -21.739 49.388 201.29 -73.917
-5.6087 -7.209 85.228 183.33 -90.662
132.53 28.552 110.32 164.54 0
27.998 14.126 73.817 168.76 -84.11
5.2054 -1.4614 65.826 183.3 0
120.94 54.323 102.83 162.36 0
29.584 21.083 54.39 152.02 0
45.875 14.489 78.237 166.64 -78.996
11.681 17.894 51.418 170.3 0
-20.691 -10.701 59.316 188.88 0
-37.096 -8.7373 53.943 188.81 -76.713
259.73 -27.043 99.739 191.34 0
30.835 11.521 58.666 169.65 0
-32.339 -5.1188 89.451 183.27 0
191.71 -12.7 116.64 185.74 257.82
0.59951 1.0966 53.036 177.92 0
69.737 31.742 78.332 158.7 0
202.24 -0.39908 103.46 181.58 0
69.461 16.41 83.986 174.93 -83.738
173.37 13.198 116.02 184.21 261.15
32.474 13.426 54.262 161.05 0
45.092 2.6492 62.44 173.52 0
113.45 58.986 111.48 151.63 0
-12.711 -12.335 62.52 182.94 -74.957
98.91 19.002 82.878 179.99 268.49
250.61 -26.042 107.94 187.62 271.52
43.225 15.712 62.757 154.93 -63.756
-21.604 -11.316 46.891 181.05 -75.266
-51.974 -24.865 59.313 194 0
35.584 8.6432 70.784 178.76 0
-67.303 -15.692 66.576 188.75 0
94.199 12.659 93.242 171.77 267.11
31.074 16.52 67.926 164.83 -55.048
-40.617 -16.472 35.608 192.45 -72.015
-36.731 -15.355 60.809 180.59 -76.157
-1.6342 7.2743 45.656 172.52 -53.363
264.87 -8.1183 86.791 180.13 269.72
72.543 20.545 86.173 178.5 -82.948
66.536 21.019 74.865 150.61 0
-17.461 -9.2759 31.253 191.15 0
149.22 -2.3677 91.012 173.93 0
-50.997 -13.922 68.013 183.21 -91.825
-8.9668 4.1819 67.024 181.35 -70.339
-78.122 -0.32126 91.587 196.15 -94.135
-18.779 -1.7861 34.665 187.55 -69.872
-19.316 -6.0951 24.412 194.24 -66.587
14.536 2.4261 80.81 182.31 -88.768
84.101 28.985 88.294 164.26 0
66.122 14.431 85.193 165.99 -86.889
64.136 24.445 89.126 163.35 -78.025
36.738 12.395 53.439 151.19 -51.514
13.656 3.0291 39.588 168.42 0
52.608 25.413 71.536 164.17 -49.529
35.034 17.569 56.431 168.72 -53.216
98.182 39.931 88.127 155.36 -85.55
146.52 2.6591 102.09 174.88 273.58
213.37 -24.616 119.79 180.92 263.38
213.56 -1.7266 102.59 187.32 267.78
96.232 7.4936 86.776 176.2 -84.281
6.8269 -0.11234 49.192 178.01 0
110.62 15.191 92.727 181.36 0
46.756 21.946 78.891 161.66 -59.015
111.22 61.89 108.68 167.24 249.12
106.08 47.45 109.58 169.27 0
235.93 -31.069 100.74 182.73 272.45
62.167 37.377 83.549 153.63 0
206.79 1.3905 108.86 176.17 265.88
-29.639 -11.744 60.789 177.41 -77.53
149.16 36.381 109.93 177.48 250.53
45.197 9.5924 71.439 159.75 -76.507
42.349 22.819 69.243 161.29 -63.095
265.52 -21.652 91.12 190.72 272.52
107.43 46.469 86.797 156.27 253.56
9.7448 -4.3537 64.412 184.58 0
106.52 28.243 97.324 159.77 257.02
48.063 4.1913 84.786 179.36 -89.372
-52.218 -6.0795 56.3 194.81 0
81.065 35.113 85.865 165.01 -82.077
162.18 16.537 102.81 180.51 0
76.777 44.185 88.687 160.19 0
101.95 29.695 99.259 165.18 259.22
-33.619 -2.0185 25.088 186.5 -67.977
72.538 30.459 84.393 162.13 -74.953
27.368 1.7493 56.633 163.58 -59.85
156.51 12.301 104.78 172.34 252.13
74.396 27.995 89.158 163.58 0
158.34 6.8848 98.32 182.81 0
223.93 -35.897 115.96 180.67 263.6
28.234 14.228 57.362 163.3 -59.832
-57.456 -11.765 64.769 196.52 -83.191
42.836 19.778 56.779 157.77 0
-37.917 -16.149 57.651 195.23 -80.643
-76.647 -21.989 70.286 189.77 -79.963
-1.0851 -0.093475 55.912 183.24 -79.301
231.06 -23.889 102.34 189.78 266.23
64.076 24.053 74.285 147.06 0
1.5737 -3.8482 66.066 173.98 -71.296
64.893 14.188 75.958 176.5 0
27.381 22.153 57.133 168.52 -59.182
-66.257 -9.4748 91.266 180.33 -87.62
258.37 -25.946 104.82 184.19 267.54
-10.215 -8.3683 54.013 183.5 0
-16.201 3.0458 61.056 173.94 0
40.386 19.453 75.344 165.68 -71.5
5.2281 4.1518 46.155 180.99 0
211.48 -18.321 121.07 177.33 0
66.212 23.063 78.339 165.98 -90.694
-7.4239 -3.9184 29.199 190.51 0
83.706 35.8 96.699 165.2 -85.518
46.594 13.829 85.003 177.19 0
29.44 17.36 54.994 150.6 -34.594
123.53 14.978 100.44 174.28 261.19
195.13 -13.923 102.58 185.86 0
-6.5218 -7.196 76.518 179.32 0
128.11 9.3019 98.264 175.4 268.09
44.953 7.9252 71.009 170.11 0
-19.28 -3.5731 50.03 182.49 -74.146
-90.474 -12.259 84.031 181.96 0
50.125 4.2611 88.157 171.07 0
90.538 28.433 86.205 174.36 0
-62.11 -12.338 75.579 192.8 -87.554
268.97 -32.23 101.65 195.58 264.63
267.35 -29.469 84.239 188.1 0
12.628 12.719 49.133 166.8 0
113.12 53.48 103.14 169.28 0
222.57 -29.422 119.01 174.51 0
35.767 17.535 65.026 156.07 -52.432
-18.882 -9.1188 51.996 189.51 -62.637
-29.93 -14.362 69.482 174.53 0
135.5 23.59 102.58 178.85 0
4.1313 8.0149 81.064 181.94 -71.711
30.914 9.5746 70.43 156.88 -58.532
35.461 11.496 55.617 166.79 -53.069
48.188 23.91 69.337 167.45 0
-13.376 -7.1831 42.926 186.81 0
241.15 -19.584 98.068 191.08 0
80.855 33.143 81.57 163.97 0
265.55 -29.767 89.946 196.69 261.76
242.51 -29.617 122.59 196.05 0
119.03 50.972 112.96 156.63 0
22.953 14.706 54.315 165.04 -48.495
271.83 -25.92 91.222 187.32 0
127.46 38.657 108.91 164.31 0
62.584 25.393 87.533 166.93 0
-44.44 -10.297 49.438 196.13 -80.534
47.255 5.7362 84.297 172.75 -79.906
94.12 17.765 100.12 173.4 273.73
-33.111 -20.458 41.858 191.12 0
28.886 16.294 54.692 161.45 0
243.27 -24.348 100.54 188.77 268.08
70.707 20.727 82.14 167.72 -70.512
-12.385 -2.955 40.867 181.37 -47.656
47.167 23.393 63.156 155.47 0
25.287 10.681 63.072 172.51 0
119.16 52.2 107.32 166.2 0
-20.139 -8.0314 30.27 198.66 0
127.75 63.66 108.06 160.41 239.22
20.345 14.712 53.961 167.54 -52.651
47.343 28.98 61.747 151.11 0
-25.461 -8.1605 61.906 192.47 -79.672
27.873 9.5846 63.167 164.51 0
221.11 -23.778 109.01 186.45 0
60.044 30.168 64.739 158.07 -55.898
127.83 10.351 96.106 176.06 0
-6.4632 -7.5514 51.475 166.71 -63.589
120.43 41.394 103.47 168.46 0
27.201 10.508 66.621 173.48 0
47.786 3.9258 77.839 175.42 0
12.682 11.295 59.044 177.1 0
117.07 47.502 105.39 157.13 0
38.055 20.306 65.347 160.13 0
229.36 -40.969 116.42 190.33 0
186.75 -1.3397 103.73 180.7 0
42.56 26.218 64.595 166.31 0
8.565 2.5686 43.706 185.89 0
126.63 51.768 111.82 165.38 0
140.36 12.958 103.11 176.09 0
-58.055 -16.837 58.501 191.22 0
32.452 8.431 66.698 159.07 -55.848
68.091 26.899 83.93 168.37 0
4.3802 -8.813 42.548 181.26 0
17.417 12.689 55.984 169 0
127.32 40.587 105.73 163.87 250.34
-42.26 -8.7384 50.456 198.77 0
-10.875 -12.717 77.245 184.37 0
42.638 24.015 60.924 160.67 0
28.537 11.12 55.564 153.5 0
62.817 22.435 76.767 165.8 0
-18.509 -10.216 58.586 183.29 -80.013
46.735 17.154 70.571 161.82 -59.497
-56.937 -26.087 54.357 195.35 -80.751
107 53.168 100.18 167.78 0
24.489 13.477 62.791 173.09 0
-10.742 -2.8309 49.246 185.57 -68.212
244.72 -14.505 98.47 189.88 268.18
-20.557 -2.2343 90.369 174.36 0
1.1953 -1.1893 39.007 191.18 -64.923
33.945 15.795 70.321 160.9 0
246.28 -20.126 101.35 190.08 269.45
86.959 25.033 82.751 169.91 0
154.97 9.9184 117.73 180.06 253.34
60.889 11.296 81.012 165.86 0
232.22 -18.872 102.77 190.48 0
-13.049 -11.647 38.382 201.39 -60.241
79.009 28.478 79.493 155.75 0
-18.523 2.0987 29.44 194.89 0
63.404 23.975 84.618 162.45 0
46.977 16.773 78.316 160.72 -65.752
-24.158 -14.435 29.483 198.62 0
81.275 23.951 80.201 166.88 0
38.725 6.3148 65.164 165.53 0
4.4533 9.3424 42.534 177.22 -58.991
151.01 28.404 108.25 174.91 263.26
118.94 50.919 100.54 161.61 257.65
36.066 17.244 75.545 175.1 -81.445
254.63 -6.2021 101.41 188.6 271.15
48.523 34.486 64.13 151.26 -62.978
-45.685 -15.438 44.785 193.71 -70.406
12.373 3.5468 63.04 178.71 -70.475
47.88 16.326 74.478 156.33 -63.379
75.583 16.89 87.103 170.83 0
19.088 12.194 63.284 165.55 0
52.375 27.317 82.264 167.34 0
34.93 14.25 66.869 149 0
139.65 41.799 99.484 170.3 252.02
215.99 -27.173 124.13 186.16 0
225.49 -39.823 129.58 193.05 267.23
7.7464 7.0368 64.009 166.8 -65.609
259.35 -16.066 99.105 184.92 0
36.241 23.634 64.31 153.35 0
-10.908 4.4149 55.54 188.07 0
129.72 54.648 97.137 162.77 0
-1.553 -4.148 75.725 182.1 0
229.16 -41.483 124.41 188.85 0
88.764 20.423 97.315 171.81 0
207.04 -10.247 98.894 176.09 0
91.211 36.441 90.122 163.85 0
207.63 -25.739 127.52 180.28 263.52
-18.619 -7.8487 44.878 190.02 0
-22.716 -8.6398 63.251 171.26 -74.722
147.03 30.846 110.03 172.14 0
65.308 12.421 73.896 176.81 -84.833
67.411 38.186 70.544 161.2 -66.905
17.684 15.426 52.042 153.06 0
175.2 -2.6473 122.88 185.94 0
105.17 49.515 105.63 160.68 250.3
88.904 32.247 95.149 159.57 0
24.463 12.997 60.602 172.58 0
115.85 37.53 94.677 174.18 0
22.265 8.04 69.578 171.53 0
222.48 -27.13 124.43 187.67 263.43
205.99 -8.8757 105.77 186.67 0
169.69 -1.5125 99.415 180.75 0
72.115 21.806 79.02 158.99 -74.326
32.787 8.5888 71.057 171.16 0
106.84 32.422 102.19 160.48 0
120.04 34.673 111.66 168.27 244.51
31.567 11.2 72.315 167.46 0
93.324 12.612 97.363 175.76 270.06
8.5453 13.564 67.124 173.18 -64.825
234.23 -26.854 102.4 189.56 0
157.12 9.4799 101.32 173.92 0
3.3176 0.075541 63.877 170.06 -66.884
-11.398 -7.1223 49.891 180.7 0
-42.516 -8.2776 53.181 197.33 -73.338
16.378 0.7453 72.52 172.22 -64.91
115.47 44.383 88.191 171 251.74
43.979 21.51 65.276 149.9 0
69.609 17.697 86.942 170.2 -81.885
133.33 34.775 105.65 175.58 0
121.45 31.927 97.512 177.27 260.26
6.1718 2.6192 44.593 168.96 -65.231
102.96 21.835 90.74 167.93 0
131.87 38.284 112.45 181.44 0
34.478 6.5958 81.221 165.16 -81.171
173.18 13.774 109.39 188.58 0
146.53 39.651 98.388 176.39 0
5.3383 0.26354 40.639 173.72 0
-7.1895 1.2948 52.314 184.98 0
150.16 31.279 97.433 167.29 0
11.384 -0.70755 64.1 171.45 0
113.75 19.723 99.592 173.17 0
-60.242 -15.602 77.936 184.6 -84.704
106.78 41.462 106.54 167.6 257.59
61.811 19.243 70.437 163.75 -58.806
-41.002 -12.396 48.787 186.18 0
-33.292 -15.174 55.371 187.9 0
25.628 8.8069 59.793 170.77 -71.042
265.45 -15.974 91.312 188.41 269.63
-6.5657 -0.18698 32.135 183.91 -55.811
215.04 -32.059 124.4 178.27 0
107.37 45.223 95.876 166.09 0
89.285 33.91 101.53 168.54 273.49
258.8 -23.831 95.894 179.58 0
-0.72039 2.4499 41.111 190.96 0
34.368 12.498 67.117 178.8 0
28.837 15.606 55.088 168.46 -61.484
-42.958 -28.81 50.894 191.56 0
240.37 -1.0329 94.408 176.39 260.72
-6.9457 -6.8061 36.658 184.36 -57.057
-83.939 -23.537 89.181 190.11 -92.148
0.33079 -7.7408 40.679 184.5 -64.071
75.743 32.658 72.542 153.73 0
-73.978 -4.0852 94.406 173.87 -88.849
37.392 27.527 61.819 170.63 -63.493
10.467 15.557 72.359 172.69 -73.157
-16.758 -8.8265 61.604 181.05 -79.538
83.959 16.376 88.097 171.08 0
123.4 59.863 101.4 165.09 0
-7.1735 -1.5632 36.985 186.81 -53.545
201.6 -12.546 115.02 185.14 257.72
47.487 15.518 61.97 151.04 -41.552
-11.381 -0.53784 55.479 184.28 -70.874
39.759 12.907 74.688 167.65 -60.698
16.543 6.1192 72.417 180.7 0
-35.611 -16.514 22.99 206.2 -61.32
114.5 48.949 103.42 165.28 0
120.37 42.085 101.42 163.58 0
8.963 3.1095 81.654 179.75 -82
-23.422 4.8485 56.357 184.25 0
122.83 42.63 108.07 168.09 0
33.276 9.0194 64.204 163.57 -72.973
98.902 30.552 104.56 169.55 255.47
46.98 19.073 69.12 174.11 0
275.7 -28.961 96.061 185.24 264.99
59.41 15.531 88.454 166.08 0
128.13 17.774 95.027 176.58 263.38
2.9792 -10.242 32.977 182.97 0
234.66 -45.727 126.92 201.13 266.28
60.976 28.727 78.385 162.05 -73.509
28.295 14.84 63.141 154.62 0
36.819 25.393 56.009 165.25 0
141.65 33.969 112.23 169.41 245.51
-33.417 -11.223 71.804 196.83 -88.823
-26.427 -9.8495 65.507 181.5 0
22.78 16.984 54.646 163.52 -55.365
46.77 17.95 73.418 163.7 0
116.69 30.305 101.97 177.12 0
18.822 7.7435 59.441 170.46 0
241.98 -35.545 116.59 186.69 264.12
210.84 -14.688 109.5 185.6 262.43
176.62 -2.89 93.395 172.06 268.36
17.418 5.8322 52.048 165.13 -50.922
-86.995 -22.507 81.009 193.36 0
-23.021 -5.9173 53.546 179.9 0
-42.691 -16.173 41.929 195.2 0
96.509 25.067 90.446 168.41 268.15
90.096 28.847 86.131 161.94 -85.075
3.0808 4.4902 83.876 182.44 0
131.13 42.129 110.76 172.91 247.02
-43.949 -22.904 47.748 186.54 0
50.054 25.712 80.068 156.19 0
108.23 18.027 93.088 178.59 258.5
83.753 21.616 74.656 170.07 -89.606
-16.276 -1.9352 25.288 196.58 0
-2.2318 4.5047 52.293 176.21 0
218.88 -11.145 115.5 189.78 0
27.91 -0.69536 71.917 168.69 0
46.411 18.78 67.318 154.73 0
108.74 43.807 104.66 161.43 252.81
52.835 9.3952 79.21 174.4 0
73.031 35.138 88.334 162.5 0
213.28 -4.0867 101.82 179.64 0
220.7 -17.341 111.32 184.36 0
-14.291 -1.6623 65.634 179.07 0
52.192 23.575 68.378 173.75 0
25.278 11.384 59.56 163.31 0
15.214 2.2957 61.558 174.48 0
44.569 23.195 79.42 162.05 -59.485
105.18 22.292 97.164 162.64 261.96
-62.523 -11.901 84.525 180.22 -85.74
50.797 24.883 64.771 163.34 0
33.922 12.564 60.608 148.71 -41.808
27.149 1.1578 74.917 174.27 0
45.83 18.085 68.643 156.68 0
92.878 20.824 92.285 178.72 0
-29.18 -11.6 50.325 190.06 0
75.374 22.63 89.946 176.99 0
213.66 -20.424 114.9 185.67 0
233.92 -43.316 134.22 189.69 265.09
-26.942 -2.6026 60.86 185.58 -77.304
6.9042 4.9684 66.879 171.53 -68.076
22.646 12.151 63.103 165.24 0
-29.61 -9.9772 39.665 188.48 -60.546
21.865 5.6211 63.651 167.12 -62.594
45.048 15.721 85.591 182.55 -80.921
30.564 8.8873 68.657 163.48 -66.508
25.472 21.869 65.871 163.25 -51.259
58.865 32.025 80.13 157.9 -71.347
-13.789 -4.5788 46.381 185.3 -74.695
-43.5 -16.074 75.861 184.07 -77.664
30.663 11.928 69.27 168.37 -46.29
-27.285 -12.047 42.908 197.81 0
12.958 15.282 64.547 177.27 -78.656
39.818 25.426 66.785 155.7 -62.824
131.75 44.268 101.72 179.87 0
174.75 -6.1858 92.837 181.36 268.13
236.26 -33.777 115.18 187.86 266.85
43.295 27.076 69.708 158.58 0
26.586 18.421 62.627 171.37 0
4.216 1.2773 73.072 172.37 -74.166
-28.82 -1.3922 77.756 180.57 -82.506
26.078 6.6322 69.718 178.74 -75.919
97.221 15.637 89.421 172.87 271.29
112.56 47.831 99.95 167.92 0
-12.427 -0.0019501 47.209 189.18 0
51.402 25.66 73.258 154.13 -62.522
120.35 8.9795 82.097 166.7 262.65
-47.112 -21.603 54.754 201.85 -77.943
13.795 5.0739 53.669 185.51 -71.539
-59.587 -16.774 81.096 184.38 -88.438
46.766 21.578 65.395 166.96 0
200.31 -4.7563 109.07 189.39 0
135.63 23.232 108.77 178.75 255.56
32.815 27.757 68.059 148.85 -46.251
27.246 18.483 66.258 165.92 0
121.25 53.278 108.83 163.23 251.19
14.626 15.465 52.084 159.89 0
88.885 30.806 91.142 159.95 0
14.879 9.4756 55.878 167.64 0
114.4 35.593 103.97 160.46 0
38.84 16.472 63.148 143.16 0
-94.13 -2.4934 83.378 185.13 0
42.367 18.246 78.674 169.2 -61.535
32.906 25.259 56.066 137.66 0
17.583 4.1794 69.711 176.12 -63.063
81.528 19.783 86.293 160.94 -84.379
186.69 -4.3921 112.12 182.69 250.69
-5.9758 -6.4334 67.371 190.2 0
-27.384 -4.977 74.327 189.62 -90.505
51.164 28.103 81.15 157.47 0
100.08 37.429 98.88 154.57 0
161.5 16.04 100.53 178.7 0
23.252 16.639 58.076 148.98 0
34.549 22.087 52.743 152.8 -31.247
-3.3131 -2.2033 67.429 181.5 -75.464
-14.982 -9.0365 34.981 191.05 0
87.06 22.111 91.13 164.09 0
-16.913 -10.454 51.807 194.28 -72.779
12.955 4.4277 87.788 188.4 0
136.67 24.206 101.36 174.17 0
264.91 -9.4763 90.13 185.74 0
-80.618 -22.864 73.119 191.77 -89.646
-14.411 -8.5362 75.605 181.04 -79.471
-34.612 -13.079 49.643 199.33 0
-13.562 -14.778 37.578 190.2 0
-50.511 -16.472 69.195 197.23 0
61.996 26.256 81.818 164.59 0
72.77 35.016 90.253 170.4 -74.058
193.39 -5.8731 108.05 178.21 261.11
-9.2853 -9.8615 58.392 186.53 0
-24.906 0.97026 82.972 183.67 -83.885
36.973 11.504 76.349 174.8 0
-10.279 5.6223 40.497 189.49 -51.802
39.571 12.555 72.399 169.57 0
19.599 7.6523 60.275 164.99 -54.953
-12.368 -8.738 34.829 194.25 -56.739
126.85 27.82 102.86 172.25 263.5
-3.0858 -6.8862 45.205 177.79 -67.85
71.48 20.475 73.733 164.13 0
-25.382 -17.445 38.351 190.37 -75.385
152.22 25.753 114.17 165.48 0
84.757 19.061 94.062 167.97 261.19
31.889 6.0274 68.343 153.49 0
16.861 4.3141 45.166 163.04 0
251.95 -23.088 95.399 193.96 261.67
225.17 -17.502 108.94 192.33 0
170.67 2.3294 90.805 177.68 263.84
213.91 -24.465 110.3 180.61 0
262.59 -27.955 95.29 187.12 274.04
245.17 -18.131 119.23 194.16 0
18.581 11.34 42.89 156.31 0
15.842 13.103 64.091 170.85 -71.606
132.95 17.819 100.05 168.35 0
228.93 -36.7 137.74 189.22 0
-58.98 -15.29 61.654 191.97 0
68.319 23.036 85.351 166.65 0
-28.396 -15.496 50.668 195.86 0
84.187 22.227 80.664 168.23 0
40.177 24.517 63.261 163.04 -55.878
70.381 2.8134 85.904 175.14 -84.939
11.898 -0.56391 75.695 184.16 -69.429
204.14 -16.865 96.536 186.65 0
14.904 7.3638 80.809 177.74 -87.665
-36.214 -9.086 50.156 192.01 0
34.284 11.054 64.501 171.05 -72.347
48.664 16.018 67.335 173.56 -84.528
232.69 -9.8121 98.686 176.96 0
87.181 33.658 76.211 163.49 -84.686
-41.136 -17.315 57.618 188.02 0
-49.672 -6.8678 79.472 187.57 0
-14.877 -8.4895 53.72 186.76 0
51.309 19.722 74.036 168.67 -71.493
241.52 -31.449 107.14 183.35 0
111.39 34.232 94.195 167.09 258.57
85.932 10.059 87.263 178.46 -93.072
61.199 12.841 84.997 180.23 -85.73
17.338 3.4901 56.687 176.95 -56.62
-8.9076 -9.3534 49.192 181.72 0
-45.551 -1.0054 83.251 190.14 -75.576
251.53 -19.127 104.18 188.3 0
123.08 23.808 103.36 173.89 260.75
92.138 27.373 92.603 172.56 0
74.807 42.67 85.674 162.03 0
19.008 -0.23028 82.545 177.64 -87.413
138.82 27.09 104.64 177.07 261.91
-8.7101 -8.7418 46.813 194.49 -62.857
209.94 -23.712 113.08 179.25 0
-28.397 -3.51 48.815 184.24 0
197.43 -15.484 107.75 180.84 0
207.8 -0.79762 96.514 175.69 0
48.015 20.034 62.656 151.87 -40.31
146.59 17.046 109.79 176.02 0
3.2192 -0.98057 41.437 176.95 -62.961
27.788 10.28 71.103 171.18 -79.552
111.04 50.167 107.34 166 0
12.911 -1.5476 59.467 162.47 -52.128
-67.919 -20.893 86.283 195.43 0
-49.055 -10.861 60.467 191.8 0
53.222 14.503 77.091 165.56 0
27.796 15.741 79.713 180.08 -82.089
149.96 21.265 112.9 172.33 252.68
-17.924 0.59514 33.157 196.33 0
-23.503 -4.7629 65.387 179.8 0
156.71 32.541 108.21 181.73 0
20.742 -4.3507 71.287 170.76 -66.714
-74.748 -11.321 76.153 189.41 -85.251
221.74 -21.083 120.87 183.72 0
54.719 12.681 75.871 170.74 0
58.854 29.58 71.527 154.28 -51.165
53.742 23.318 57.901 154.64 0
76.955 28.813 96.03 163.7 0
40.672 16.704 70.618 161.2 0
13.096 9.4947 46.559 169.74 0
99.412 18.199 91.551 167.04 0
68.093 26.825 81.592 162.12 -77.178
-15.015 -2.9879 57.654 181.22 0
236.6 -21.445 108.32 180.16 0
-20.703 -14.232 36.568 191.51 0
220.33 -36.593 127.96 190.97 258.59
50.56 25.413 72.17 171.65 -60.338
60.962 24.524 82.426 151.71 -70.887
3.9779 1.1479 51.688 169.81 0
-31.702 -21.017 39.475 185.61 0
120.86 23.555 90.659 168.78 0
155.96 35.356 117.62 175.94 0
-24.854 -12.203 53.66 193.23 0
34.164 6.4786 78.774 175.12 0
-25.726 -5.1468 48.195 187.66 0
8.1001 3.6202 54.868 181.09 0
230.11 -19.191 102.25 180.73 0
101.23 47.876 101.9 160.98 0
-66.263 -22.88 65.658 186.12 -79.908
21.976 18.945 59.817 161.48 0
39.512 22.283 62.853 149.47 0
218.38 -15.315 107.06 181.3 267.5
200.77 -17.788 117.74 180.05 248.9
-56.678 -12.637 64.775 189.27 0
15.256 6.7676 72.663 170.29 0
37.884 17.839 76.412 159.21 -72.83
250.78 -10.43 94.608 184.69 0
-26.64 -12.77 29.183 200.12 0
-22.763 -13.987 33.947 195.76 0
11.644 6.8626 41.426 174.18 -54.312
-19.977 -9.8925 50.539 195.86 -66.659
53.678 21.81 68.614 143.13 0
43.089 18.271 63.266 165.44 -72.703
12.055 8.3015 53.88 168.53 -48.563
17.746 -0.74796 60.09 171.38 0
-71.128 -3.8263 87.848 185.4 -81.155
121.85 23.568 104.21 168.15 0
80.634 36.596 89.311 162.52 0
36.251 16.101 63.514 168.78 -64.916
35.433 19.489 72.335 172.09 -70.443
244.19 -15.125 96.46 192.93 0
-32.958 -5.2476 43.296 187.99 0
-13.745 -6.1737 32.442 196.18 -70.942
113.71 17.146 86.731 176.45 256.2
185.15 -9.3816 118.05 177.94 255.1
64.876 28.131 78.421 158.69 -82.99
160.59 11.151 108.07 172.27 0
-28.117 -20.804 36.099 190.33 0
28.188 19.505 71.811 164.08 0
6.8944 2.5868 53.426 181.41 -72.62
30.769 18.938 55.307 161.75 0
124.87 45.814 102.38 174.51 247.7
246.34 0.86638 92.355 185.48 0
-61.623 -26.302 70.661 188.89 -86.415
-6.7977 -9.0484 31.134 176.74 -62.692
-5.737 -13.134 28.588 198.35 0
21.419 7.5396 75.541 181.3 -78.784
28.942 8.5804 66.433 174.52 -54.809
-14.98 -6.5262 75.273 181.59 0
134.54 35.693 105.72 170.15 0
145.47 9.3654 98.185 175.46 268.82
84.566 33.21 86.935 169.97 260.97
-25.625 -5.5852 34.945 197.13 0
-53.153 -11.772 59.691 191.82 -86.039
155.33 10.023 102.44 172.46 0
241.68 -26.709 102.56 187.98 277.02
-5.9058 3.3989 65.634 180.9 -80.534
-11.738 -6.1812 40.435 191.13 0
27.395 11.389 66.712 178.51 0
27.371 8.3242 52.271 165.74 0
191.61 -10.275 116.46 182.12 255.65
31.879 8.6785 57.413 157.07 0
40.55 12.23 84.041 175.04 0
138.14 31.53 104.78 179.12 255.58
-24.037 -17.229 32.86 200.9 -58.211
-83.555 -12.033 88.132 193.33 -88.684
44.132 12.141 71.825 165.19 0
-5.9 -0.9363 52.602 182.01 0
-9.86 -4.628 50.18 177.49 0
8.4987 9.9707 51.491 171.14 -58.611
106.89 51.322 109.81 157.44 251.86
-16.447 -11.727 75.799 180.43 -80.359
105.74 25.926 91.113 168.54 273.02
57.812 20.777 82.438 163.15 -49.709
168.15 6.9238 85.652 181.05 0
140.92 18.682 105.91 173.07 257.45
-34.511 -12.722 50.269 191.78 0
-19.204 -9.8604 54.469 184.68 -62.918
213.6 -31.588 129.66 196.08 0
11.564 6.4966 54.887 175.16 -54.271
48.885 8.683 85.785 168.25 0
65.252 19.992 73.443 165.93 0
23.01 9.7354 60.451 161.43 0
52.486 29.702 83.534 163.16 -71.377
-21.177 0.7604 64.126 180.15 0
-13.595 -12.361 45.848 179.34 -63.068
8.068 9.0897 51.49 175.25 0
66.328 3.4463 79.818 157.27 0
-87.673 -21.917 89.206 185.69 0
3.5309 1.9907 62.058 173.18 -80.316
6.1139 3.5105 58.907 173.97 0
34.478 20.198 67.356 163.78 0
112.67 1.1454 91.963 178.13 270.57
35.109 7.9817 57.941 162.76 0
-38.511 -9.1104 57.095 186.66 -86.24
-24.779 -6.114 46.559 199.82 0
30.152 5.478 75.38 177.52 0
239.15 -11.133 89.786 183.88 0
129.19 40.189 103.63 175.19 247.05
60.385 9.6228 75.892 182.42 -83.188
38.592 7.8438 69.853 164.99 -64.153
83.847 25.665 86.386 166.39 0
-18.113 -11.239 61.293 184.59 0
-21.941 -6.1406 32.626 196.99 0
41.014 19.123 65.896 154.91 0
32.737 17.174 57.054 156.74 -46.287
88.585 24.06 78.571 169.84 0
122 25.644 106.18 173.55 0
23.683 3.2624 84.847 177.97 0
-34.551 -4.3363 75.332 188.57 -77.004
-19.984 -3.8506 35.815 187.53 -67.86
133.46 16.302 103.31 177.83 262.14
34.803 25.994 66.367 149.16 -39.044
53.988 19.102 81.834 166.76 0
184.76 -2.8448 104.83 176.57 0
43.801 21.387 75.931 169.81 0
83.525 21.615 87.529 171.62 266.75
33.346 18.213 64.335 172.58 0
-37.808 -15.51 66.992 189.42 0
58.72 28.404 74.878 157.95 0
-11.638 -3.6976 40.787 185.43 -58.685
-22.94 -17.642 62.192 183.71 0
-11.402 -9.194 47.176 181.5 0
-13.951 -0.47928 43.581 185.45 -75.539
-32.619 -9.8367 70.797 189.57 -72.393
26.427 7.5103 53.089 164.91 0
264.33 -14.237 95.511 178.8 0
-17.998 -12.493 51.665 191.76 -75.551
24.811 11.3 76.129 170.45 -76.186
-44.768 -3.6476 87.899 186.12 -93.328
29.512 20.153 63.882 175.77 0
43.104 10.69 69.689 160.42 0
20.646 1.0233 72.968 181.5 -87.682
-9.5873 -2.719 37.081 198.16 -57.594
41.781 26.804 68.261 167.45 0
55.968 16.786 86.451 165.32 -74.226
-25.577 -9.0195 67.516 180.2 0
-40.801 -10.008 50.711 187.09 -77.037
25.916 9.6934 52.949 150.95 -52.42
-15.795 -14.647 24.149 205.25 0
265.06 -16.815 78.76 189.38 266.16
149.76 17.929 112.35 168.64 0
-6.9672 -6.3156 69.922 178.9 0
-38.222 -9.4631 68.21 185.14 0
266.32 -22.399 92.636 188.92 0
247.39 -35.132 114.9 188.05 271.68
-22.358 -7.992 35.539 196.57 -66.896
113.61 7.9188 90.389 175.53 0
134.23 42.106 106.66 165.85 257.05
37.716 25.792 64.761 150.32 0
13.764 6.5705 73.695 181.28 -78.319
-23.435 -14.13 70.587 182.95 0
33.828 21.247 73.137 161.7 -55.869
13.986 1.0363 72.107 176.41 0
125.98 31.456 93.012 164.49 0
8.7326 2.2512 65.703 174.76 0
59.614 6.1655 78.211 164.61 0
-45.396 -14.451 54.713 190.73 -78.433
28.158 14.244 66.837 174.33 -64.057
-32.479 -11.059 27.262 198.43 -70.869
98.976 40.97 95.358 166.09 267.6
-20.915 -3.9865 67.914 189.27 0
47.026 12.955 79.59 171.74 -72.657
52.029 19.595 75.797 159.2 -68.742
42.29 29.511 65.991 149.26 -39.299
-52.148 -14.586 68.885 194.72 -77.051
1.8233 -4.4598 45.631 174.41 -61.063
-5.4057 -7.6545 41.446 183.76 -68.911
35.565 17.796 64.479 170.16 0
-47.768 -7.9539 73.718 192.12 0
17.835 14.779 63.12 154.45 -45.632
-32.135 -13.148 36.116 200.27 -70.098
127.26 34.458 91.562 175.27 0
113.76 37.595 108.19 171.65 251.85
-7.8169 4.6822 48.514 182.41 -53.421
56.968 14.495 72.137 166.53 0
146.45 19.137 110.9 177.23 0
15.055 8.9907 47.414 165.92 0
-73.503 -28.758 84.837 196.57 0
-30.433 -11.594 60.842 186.14 0
111.91 44.646 102.08 156.98 0
177.99 -11.769 115.64 180.78 0
58.734 35.322 78.496 155.27 0
39.77 17.907 63.105 161.45 0
156.43 25.699 114.69 177.11 255.16
61.107 19.803 79.241 167.8 -74.702
166.79 10.657 96.236 185.05 0
44.815 24.042 78.137 161.46 0
119.08 36.923 97.802 168.31 250.11
10.334 7.4822 67.619 175.43 0
9.1721 2.5273 60.857 176.97 -70.201
-34.273 -25.496 41.455 194.31 -70.382
28.696 5.5533 51.549 159.38 -47.612
-25.112 -11.832 41.684 205.74 0
37.47 21.901 73.219 162.53 0
-70.767 -6.8958 91.481 181.22 -86.409
98.405 7.5302 87.01 167.01 0
182.26 -0.16464 100.3 187.12 0
56.143 21.867 77.822 161.19 0
47.213 22.043 68.933 163.49 0
104.48 7.6702 95.241 167.15 0
47.543 21.998 72.675 154.18 0
-86.009 -24.703 77.307 186.34 -86.463
40.34 12.556 77.59 180.52 0
177.86 -1.7221 108.89 182.86 0
-26.23 -11.036 36.955 194.73 -70.064
25.353 3.3986 45.655 156 0
260.78 -8.6271 91.725 180.19 271.07
97.065 24.279 90.878 179.21 272.58
77.232 24.688 82.549 160.43 -82.698
1.0822 3.3252 47.319 177.25 0
38.704 21.44 61.196 149.21 0
37.183 16.875 62.864 154.76 0
57.126 14.663 72.409 165.03 0
-26.566 -17.105 38.312 189.55 0
3.1794 2.4415 53.221 177.62 0
-35.083 0.54427 78.62 183.18 0
70.274 5.5209 92.516 173.54 -90.062
-26.026 -14.569 21.522 207.51 -56.345
36.561 25.716 65.975 163 0
94.94 40.62 92.831 156.49 0
1.8146 1.7233 50.168 172.47 -62.878
157.69 30.079 113.27 160.34 0
33.509 5.1372 84.054 172.58 -65.782
204.71 -16.071 98.709 182.96 0
9.374 9.0724 58.682 187.58 0
-5.934 -4.0462 36.458 192.89 0
234.99 4.7122 101.42 189.49 0
37.892 20.266 70.274 167.94 0
170.66 13.356 109.92 177.19 0
152.49 12.416 105.41 171.64 0
1.3446 -0.39334 56.634 188.26 -70.987
3.0133 8.8697 44.788 178.65 0
-23.74 -10.623 38.212 187.09 0
220.4 -25.559 105.56 186.82 0
39.077 10.74 58.641 150.52 -49.17
128.66 45.578 108.79 172.94 0
75.705 23.496 89.206 158.79 -82.691
244.64 -16.184 93.911 174.33 275.25
258.45 -19.886 95.599 189.22 0
8.6947 -1.4812 47.55 176.98 0
-8.5982 3.3568 35.408 197.67 0
58.347 24.37 71.632 156.31 0
-1.8403 -4.8165 54.416 181.27 -61.173
-38.013 -16.317 54.97 195.04 0
100.9 34.421 88.393 167.86 262.91
50.231 13.416 74.307 165.1 -71.243
212.26 -13.167 120.54 174.62 263.68
62.406 15.312 84.315 162.31 -78.132
232.15 -26.096 117.38 180.3 0
-24.872 -15.317 30.192 199.26 0
-73.022 -12.293 65.486 187.21 -90.255
37.949 24.384 62.059 162.96 0
99.19 39.7 96.012 156.64 272.97
-67.459 -17.886 86.617 185.93 0
27.681 6.4981 71.332 174.77 -71.81
3.2259 5.6605 52.211 173.97 -61.916
155.17 15.98 111.52 169.87 250.23
88.497 42.404 92.365 156.18 0
31.119 18.216 75.739 173.79 0
240.8 -36.519 117.08 195.07 0
146.65 15.37 96.927 176.99 261.94
174.93 1.0817 121.99 176.11 0
5.4948 2.458 63.718 176.24 0
-27.189 -12.161 44.493 196.91 0
38.618 16.168 66.271 162.68 -65.461
-13.688 -6.8383 31.163 182.75 -61.006
-15.307 -5.4508 42.073 191.84 -64.559
-61.936 -15.699 58.886 190.05 0
58.331 20.283 75.72 163.62 -65.331
34.712 18.428 91.76 183.03 -88.669
26.292 23.978 59.209 151.59 0
42.13 17.594 62.703 160.62 0
68.573 12.24 85.296 160.63 -78.88
63.876 27.457 77.511 159.68 0
35.384 17.326 76.263 167.18 -72.309
62.293 17.751 84.053 175.24 0
97.111 21.213 86.967 177.96 0
72.041 24.918 85.261 165.33 -84.953
35.061 19.957 61.994 158.23 0
157.29 12.111 102.96 170.9 253.87
-10.511 -9.8308 38.758 189.47 -61.546
129.17 33.506 106.73 173.17 0
37.1 19.424 60.857 171.57 0
-66.025 -24.472 73.142 188.38 -83.502
21.41 8.0031 51.938 175.72 0
168.74 8.9259 115.74 182.03 0
-30.122 -4.0487 73.878 184.3 0
42.401 16.877 67.591 155.24 0
99.765 44.658 91.319 167.71 267.22
84.249 36.023 89.436 163.1 -87.947
3.4068 -0.61285 56.002 183.2 -74.612
-26.115 -12.393 26.01 193.83 0
-39.704 -17.637 88.089 182.01 -96.384
19.478 17.153 58.02 167.29 0
-23.923 -6.2053 37.711 194.36 -73.925
44.039 14.941 56.75 157.26 0
140.87 33.095 110.43 180.19 255.21
68.691 28.873 78.526 167.45 0
-10.383 -4.3969 31.714 181.73 -67.509
169.93 6.0408 109.44 174.94 242.87
37.435 20.756 59.403 154.5 -43.789
-33.335 -10.817 47.08 191.99 -67.197
-68.528 -13.573 87.036 189.12 0
6.4461 5.685 53.022 163.71 0
37.543 21.686 62.9 138.09 -29.295
-18.98 -5.7281 77.668 181.7 0
57.721 22.897 76.422 167.71 -65.065
68.107 36.162 75.107 162.64 -78.715
-26.82 -12.026 31.963 190.41 -57.096
-11.339 -8.7328 51.245 187.84 -66.72
-24.153 -2.4439 70.748 184.71 -82.49
-16.88 -5.6093 62.331 181.52 -72.696
52.936 9.7941 77.616 182.7 0
74.244 25.665 80.182 170.9 -87.724
-80.321 -16.244 67.711 191.78 -85.025
11.473 8.6307 56.573 181.5 0
79.723 26.843 74.112 155.13 0
54.605 13.895 74.755 157.07 -78.181
-29.812 -3.5953 68 183.91 -69.775
111.35 31.65 96.248 160.13 261.18
-16.632 -11.727 18.696 196.44 0
75.367 36.049 87.274 162.46 -77.958
22.482 19.704 56.942 163.75 -52.179
84.973 20.88 87.528 172.37 -81.523
-42.999 -2.2697 77.364 186.9 0
96.414 37.538 94.711 167.58 0
-3.85 -3.0096 58.679 182.36 0
5.8788 2.9479 49.654 171.16 -49.1
28.127 13.545 74.241 178.19 -81.952
-13.412 -9.5903 35.996 187.11 -64.163
133.05 50.493 116.82 169.47 258.7
0.39149 -2.5613 61.765 186.01 -76.138
46.507 24.079 56.429 153.08 -44.405
67.425 29.753 78.276 158.4 0
9.9373 -2.2811 50.779 171.44 -56.435
-26.087 -5.1049 29.405 201.55 0
-61.455 -9.984 75.805 177.23 -89.586
-3.3739 1.6704 51.177 177.87 -60.312
104.48 34.933 94.965 166.26 261.64
45.415 23.993 63.911 163.1 -50.457
108.56 47.313 85.529 154.35 244.59
110.6 35.006 87.55 164.62 0
175.99 2.093 112.84 175.67 260.13
28.354 0.82419 52.984 161.5 -53.839
51.738 27.531 80.63 159.26 -48.163
74.203 23.09 91.655 174.89 -91.948
-1.1531 2.704 41.138 168.65 0
212.88 -31.143 123.57 193.24 252.26
215.63 -20.271 109.52 188.99 0
-39.014 -18.823 40.152 194.97 0
-52.846 -15.149 81.436 188.75 0
20.75 10.042 60.783 164.2 -65.39
32.583 19.661 58.213 158.1 -44.67
-66.877 -24.737 81.479 195.03 -84.134
172.53 7.9663 98.749 178.51 0
-69.876 -19.021 75.961 183.21 -83.689
132.89 50.885 101.23 178.15 240.91
128.65 29.654 99.447 173.6 0
115.76 37.917 95.256 166.46 0
-40.546 -13.561 48.844 196.75 0
204.27 -21.776 112.72 179.29 252.13
-30.975 -18.418 43.125 201.31 0
20.188 12.589 60.384 165.55 -56.493
24.664 20.714 57.192 155.43 0
30.029 22.676 56.965 158.83 -54.592
122.96 50.8 99.548 170.62 243.27
141.03 18.925 98.839 165.28 0
-43.359 -6.6394 83.68 173.42 -78.939
41.616 20.367 71.508 177.37 -75.296
82.689 40.697 94.462 172.5 0
15.536 21.06 56.167 155.78 0
-25.193 -16.55 36.261 190.85 0
-58.872 -13.569 59.824 194.77 -75.047
-7.8207 -9.606 31.378 189.31 -58.904
75.939 28.116 85.452 163.16 0
-12.613 -2.436 67.781 174.26 0
100.24 35.547 82.806 174.15 0
-19.629 -2.7534 23.857 194.98 0
-32.933 -8.621 35.832 204.68 0
172.59 9.6769 111.84 189.27 260.73
55.782 20.454 78.166 159.69 0
4.9695 0.061347 34.645 180.84 0
-17.511 -14.545 40.855 209.26 -63.503
-3.3985 -3.7958 44.615 183.04 -63.722
3.116 5.5866 49.4 179.61 0
99.632 46.908 98.71 162.37 0
-23.351 -15.433 35.85 187.96 -75.952
58.294 11.397 76.572 172.16 0
-13.583 5.3414 43.812 188.43 -63.802
24.083 7.5059 70.464 173.78 -67.176
220.31 -10.58 94.821 178.76 0
111.63 40.12 97.25 173.09 0
-3.1145 -4.2483 57.203 179.49 0
-54.827 -11.872 70.595 188.05 -81.189
17.424 5.3489 71.438 174.37 0
55.603 31.247 71.649 164.81 -57.447
-76.58 -22.963 80.538 196.51 0
38.81 17.686 62.476 156.87 0
43.185 21.368 66.523 158.64 -54.253
-40.735 -2.0983 78.348 191.04 0
48.569 2.4879 87.45 176.39 0
25.562 2.1044 65.744 164.73 -71.736
43.533 6.2987 79.754 166.94 -60.201
53.301 19.265 60.65 150.8 -46.443
-13.59 -9.9591 40.972 184.84 -51.146
169.08 3.7959 106.41 183.33 0
-3.5178 -4.4404 44.275 185.51 0
161.83 1.0738 93.246 176.51 268.09
62.108 5.6049 93.088 176.13 -85.661
119.29 31.647 105.66 180.09 255.54
-42.461 -11.824 61.041 188.74 -82.494
51.681 27.052 50.789 146.41 0
-72.052 -13.092 83.427 190.4 0
14.216 19.524 53.216 167.61 -52.845
-70.764 -7.7587 90.199 192.1 -86.95
31.239 7.4425 68.333 167.61 -54.746
64.375 25.103 79.872 164.68 0
66.993 10.5 90.101 170.89 0
28.404 13.603 65.406 173.71 -85.714
119.23 55.055 115.94 159.34 0
-34.066 -21.061 34.557 193.52 0
66.012 15.127 67.769 153.82 -62.704
-1.9479 -3.1572 43.126 184.83 -64.598
174.59 -2.4249 109.88 178.89 0
82.478 31.002 92.691 158.13 -86.173
78.026 10.429 90.382 170.52 -96.466
63.578 15.68 81.274 167.5 -73.587
30.06 10.122 68.246 159.95 -76.35
73.001 18.291 82.525 162.98 -88.168
86.793 24.717 90.732 168.46 0
21.608 9.5551 57.24 168.66 -55.059
76.065 34.159 89.187 158.42 -81.85
11.404 5.0368 59.016 170.76 0
35.103 20.241 63.406 162.02 -63.772
89.268 32.613 95.04 162.2 -88.579
88.496 35.761 86.83 159.1 0
114.14 19.992 96.732 170.34 0
238.65 -8.8537 89.91 183.34 0
116.66 43.353 104.75 171.96 0
223.47 -20.095 112.74 181.7 0
218 -29.217 119.31 192.61 0
32.89 10.485 74.964 179.3 -78.175
129.2 45.945 113.87 164.98 0
165.9 -4.0119 107.72 180.3 257.28
13.726 5.1352 52.556 164.57 0
6.2669 -0.079766 64.866 177.39 0
95.473 30.321 106.42 158.43 262.79
10.067 -2.3963 69.383 175.95 -71.294
36.739 16.591 75.53 159.07 -72.03
65.837 19.235 89.774 174.08 -85.895
-40.526 -4.7127 71.239 189.02 -78.508
-21.503 -7.5807 74.593 173.32 0
-8.1475 -8.9472 32.377 185.89 -59.322
-40.239 -0.88909 34.627 192.68 -65.007
-38.572 -10.51 70.295 181.99 0
115.35 41.455 112.05 159.05 251.39
-9.9969 1.0879 34.31 184.51 -62.705
46.129 20.448 65.236 170.88 -52.507
55.863 21.824 63.709 153.78 -41.067
229.5 -44.382 123.69 188.59 0
-12.394 4.3811 52.639 194.02 0
251.86 -24.803 95.207 184.02 0
104.32 28.494 95.994 166.07 0
221.78 -20.795 123.39 189.58 0
86.425 22.575 92.009 165.15 0
16.942 10.736 69.304 174.77 0
17.134 4.9497 59.351 174.55 -67.718
34.299 15.816 70.342 155.3 -58.172
-52.2 -11.138 52.523 190.35 -87.316
128.32 28.229 99.721 161.06 0
52.446 12.132 76.195 170.01 -79.563
24.11 10.088 53.979 154.94 -61.459
35.228 16.262 53.121 158.39 -37.768
114.87 53.464 107.1 163.74 0
105.93 36.93 104.19 173.58 268.74
73.026 30.257 73.676 159.53 -69.195
30.271 11.131 56.229 174.78 0
113.8 25.548 97.07 166.27 0
-26.384 -16.031 30.404 204.87 0
240.22 -22.344 104.77 186.39 0
29.403 6.5773 63.992 156.72 -45.641
217.6 -8.0422 102.48 188.05 0
-20.204 -8.7771 36.328 185.16 0
25.711 14.423 62.595 157.5 -48.492
30.217 19.39 63.273 151.86 -49.341
207.94 -9.4022 104.4 188.32 260.69
29.742 5.4686 76.481 175.28 0
-15.242 -6.1059 70.995 183.53 0
-14.49 -15.559 31.247 203.38 0
-19.613 -16.527 34.842 189.89 0
34.777 13.776 65.028 148.65 -41.473
39.599 15.335 54.205 158.96 0
164.12 6.2251 107.64 180.81 0
232.73 -41.721 129.44 194.45 0
35.748 14.782 64.926 162.12 -62.781
131.54 13.23 111.64 173.49 266.85
39.877 14.927 72.314 173.1 -68.49
42.915 26.215 69.353 152.39 0
193.96 -11.537 122.72 182.42 249.45
239.45 -42.54 124.5 189.58 0
-28.957 -19.757 57.518 185.07 -65.833
141.03 25.299 108.09 176.29 256.88
-43.243 -20.33 52.66 186.02 -67.779
202.89 -0.40222 93.029 178.76 270.53
-30.568 -7.4758 44.054 192.96 -80.08
132.84 40.596 104.89 171.31 0
83.665 28.528 78.722 166.93 0
257.58 -11.799 85.294 196.18 276.79
47.618 18.572 71.253 173.08 -67.183
-33.987 -5.9957 71.419 183.99 0
50.457 21.527 60.614 150.52 0
82.594 22.349 85.208 167.06 -96.098
141.2 14.28 98.99 183.06 258.96
76.029 33.757 85.249 165.82 0
177.63 -5.2498 112.43 177.22 0
45.835 17.877 60.724 161.71 0
12.329 2.5316 61.584 169.87 -75.448
235.47 -34.974 126.67 194.07 0
51.921 12.32 66.458 160.8 0
167.38 12.81 111.53 176.79 251.97
227.59 -29.157 115.38 189.9 262.21
-15.803 -5.9494 67.541 178.71 -79.415
263.11 -14.891 87.796 188.27 265.55
220.91 -24.763 115.28 193.74 257.62
-6.9275 -2.6732 71.05 180.35 0
37.61 21.786 61.472 152.53 0
-2.9908 -13.788 34.897 171.19 -63.82
225.28 -15.229 96.808 174.96 271.99
49.989 15.635 76.276 173.03 0
69.798 31.515 73.725 160.08 -75.922
96.887 28.239 88.244 167.11 270.99
-11.912 -11.017 52.997 198.86 0
80.239 27.61 84.399 167.65 0
51.674 19.24 70.674 154.21 -57.186
-20.631 -6.646 49.424 179.46 0
51.298 21.94 71.258 168.86 -65.747
185.31 -7.2423 109.03 180.87 0
-76.498 -13.01 81.184 180.43 -95.828
26.477 9.3577 66.865 181.32 0
-19.741 -5.356 47.045 181.43 -69.274
94.326 29.111 91.894 169.42 0
-23.743 -7.8678 28.447 185.62 -64.212
-0.14279 -3.5538 48.563 176.71 0
-45.402 -10.154 71.818 187.39 0
23.129 9.6358 50.058 158.87 0
44.674 30.398 63.438 150 -48.723
-51.88 -17.881 48.318 185.19 -77.744
120.44 50.282 97.909 166.14 0
85.194 36.022 92.037 161.16 268.69
31.831 13.555 66.544 170.23 0
37.603 10.044 76.576 173.76 0
66.307 21.618 82.114 165.85 0
104.62 38.11 106.7 168.46 250.04
-69.506 -12.333 83.813 188.47 0
-0.2289 -2.0263 34.459 191.58 -70.114
-86.658 -15.475 94.416 177.11 -88.528
-28.566 -9.7448 46.498 192.88 -68.595
85.038 30.626 93.505 164.33 -84.861
83.573 33.488 92.862 165.33 0
262.31 -14.627 92.32 189.09 265.59
263.38 -31.335 92.047 188.49 266.23
157.59 13.67 109.06 174.67 0
-55.887 -15.549 71.735 186.71 0
51.159 27.243 74.095 163.65 -67.241
-3.9643 4.3063 44.823 185.19 -63.033
49.244 14.656 72.534 165.32 -61.974
-24.417 -14.2 31.489 187.35 -70.688
41.272 21.789 69.101 145.92 -50.818
24.343 24.413 51.193 146.1 -28.841
-7.5937 -2.4929 49.605 184.23 -62.125
-12.837 -2.7057 69.063 173.56 -81.544
135.93 33.085 110.14 176.11 257
258.21 -29.246 106.62 191.42 0
185.27 -9.1974 112.07 179.21 249.89
-11.775 -4.6361 47.657 178.3 0
-17.618 -17.156 32.165 193.75 -63.421
209.68 -10.37 84.194 185.27 0
143.77 23.372 109.63 173.12 254.36
190.04 -8.656 95.258 185.83 0
109.88 39.672 98.379 168.3 248.17
14.959 4.9924 42.714 165.61 -57.477
276.6 -28.073 88.274 186.71 263.5
-34.547 -9.7954 61.255 190.79 0
-30.508 -11.533 57.709 187.13 -81.393
122.26 52.961 99.474 165.78 243.18
138.13 10.84 89.315 179.57 0
94.827 25.11 89.876 172.2 268.24
218.07 -20.715 119.89 197.32 0
26.051 6.2444 59.262 173.4 -70.468
118.41 35.118 102.59 167.72 258.46
92.92 31.94 96.407 176.56 -86.697
229.21 -38.936 131.16 182.87 0
24.882 14.293 61.918 166.35 0
122.8 49.488 113.66 170.98 0
-15.044 -13.085 38.551 194.93 0
-26.196 -2.6914 63.138 178.37 -76.484
63 25.093 77.639 155.25 0
-25.139 -4.1952 49.572 202.84 -77.916
-18.414 -6.3143 75.625 186.4 0
29.596 20.432 63.231 156.99 -44.976
32.749 15.3 54.419 169.3 0
48.261 27.16 79.702 161.02 -61.664
18.419 21.58 51.03 163.13 -53.971
51.596 14.671 74.811 158.17 -62.295
127.7 52.744 100.01 157.66 248.41
-7.3687 -4.6366 62.8 179.65 -74.878
99.873 23.358 98.256 163.89 265.78
234.37 -33.555 118.5 204.98 280.63
-38.239 -23.391 51.827 184.51 0
103.22 8.3702 92.159 182.27 0
174.08 1.3447 101.89 179.5 0
110.92 32.245 109.78 174.89 255.19
229.02 -34.721 132.36 200.43 261.54
88.376 16.621 85.671 178.58 0
21.035 11.999 46.379 169.3 0
-3.5447 -0.058587 54.183 180.78 -64.557
-2.5704 -0.64903 37.374 177.12 -55.621
-6.5391 -8.0708 41.625 190.31 -62.976
100.5 11.44 86.193 176.88 0
-38.179 -13.72 34.041 198.71 -77.831
11.833 17.582 58.376 167.51 -59.26
3.0366 13.092 58.383 181.76 0
1.6783 2.051 63.383 177.39 -86.83
110.23 46.76 94.933 157.21 0
62.238 20.495 89.367 158.59 -75.414
140.69 5.9508 103.72 173.01 265.6
-4.0812 0.73113 36.833 172.37 -55.556
67.875 24.706 80.252 166.66 0
243.01 -30.556 115.8 190.49 259.64
-66.932 -12.963 79.971 192.54 0
103.81 28.354 96.612 167.19 253.59
246.94 -12.131 88.85 187.76 267.35
148.19 9.3149 99.401 189.47 265.03
47.793 27.426 68.956 152.97 -55.928
-49.527 -17.019 77.596 172.86 0
68.502 29.417 70.241 150.79 -68.068
35.315 11.214 72.514 177.24 -70.921
61.663 38.067 78.699 157.67 -71.145
82.565 32.315 90.316 151.41 0
-34.778 -3.2726 83.008 190.33 -82.996
-43.238 -12.269 56.706 182.93 0
27.499 5.2253 42.271 142.33 -45.531
-10.194 -9.9557 61.116 183.32 -84.685
66.673 11.077 87.218 183.8 0
5.1449 -5.4915 53.572 172.56 0
-19.677 -1.8325 55.869 188.79 0
-25.204 -6.3952 57.144 194.76 0
2.1667 -3.1548 55.934 185.28 -54.854
76.088 14.982 81.688 166.5 -76.079
-20.195 -15.266 33.788 192.88 0
56.823 8.6121 76.593 168.18 0
114.85 54.397 100.6 167.12 0
139.52 19.879 110.18 168.92 265.79
-60.622 -25.127 52.433 193.31 0
256.43 -17.292 101.29 190.51 0
-26.784 -8.8497 35.84 199.71 0
5.1806 0.82349 61.669 176.57 0
-42.308 -20.738 69.712 188.13 0
-29.172 -11.58 38.892 196.25 0
25.13 8.9424 57.736 161.1 -62.949
121.59 4.1521 103.56 171.01 0
23.019 1.528 86.609 178.8 0
121.66 56.784 95.294 163.63 241.77
213.46 -14.416 121.72 186.21 258.06
28.656 16.892 62.902 169.97 0
31.174 15.685 61.531 155.88 -51.094
1.9486 3.2249 64.236 174.97 0
41.377 10.876 66.034 162.72 0
89.705 32.403 84.993 162.48 -83.274
-21.013 -10.339 23.861 194.12 -64.922
27.639 3.7994 56.631 166.94 0
43.939 13.285 75.057 164.77 0
101.72 33.538 94.438 171.29 0
-0.31399 -3.2947 38.226 171.77 0
51.429 25.134 65.279 150.6 0
87.908 31.882 90.347 152.17 0
-0.027475 -5.7513 44.204 177.24 -56.943
72.625 16.345 89.025 172.59 0
174.44 -0.46681 120.39 177.75 0
70.877 25.511 92.08 157.21 -64.814
-59.304 -6.3955 81.028 185.93 -91.712
114.51 43.46 97.54 169.33 0
6.1869 8.8219 74.308 182.08 -80.887
76.864 25.675 89.72 169.91 0
37.1 0.96902 76.502 178.13 0
-36.335 -3.1998 53.642 192.24 0
34.659 19.99 53.538 152.23 -40.753
97.104 29.758 88.815 168.11 278.56
-18.72 -13.697 48.582 188.39 -79.529
-27.068 -15.732 45.142 194.84 -77.032
166.47 9.9566 116.39 180.16 0
18.129 0.63592 73.696 175.47 -73.23
145.46 21.066 112.57 168.15 259.5
69.815 19.146 67.79 167.08 -79.148
76.512 23.29 87.972 160.73 -69.768
21.555 4.9563 59.014 169.46 0
194.95 -13.866 121.44 178.23 0
-27.223 -11.876 64.977 188.8 -69.691
192.75 -5.6736 107.35 178.39 263.57
-40.768 -5.8552 64.788 186.37 -75.555
20.548 3.2522 51.627 164.4 -51.544
38.395 13.378 66.511 150.58 0
-8.8094 -3.2557 74.254 186.72 0
115.4 48.747 91.215 170.33 0
110.5 40.506 98.905 159.98 262.2
188.31 5.8182 102.57 176.59 263.74
30.142 14.502 60.112 158.88 0
-17.675 -6.3149 32.054 205.51 -66.074
252.88 -10.875 92.385 181.48 0
270.01 -5.2434 89.772 190.97 263.72
85.61 10.995 88.403 179.64 -90.073
134.36 17.717 108.75 171.66 0
235.81 -25.74 92.854 186.06 0
21.896 5.1771 56.815 156.1 -45.802
-28.63 -7.6537 67.049 187.96 -78.262
14.385 8.6553 82.33 183.39 -84.752
89.919 41.817 92.321 162.75 0
33.787 10.837 80.439 170.68 0
-6.0067 5.7204 49.445 186.45 0
-54.207 -20.648 61.431 191.08 0
42.869 17.639 61.728 147.64 0
69.506 24.591 72.466 170.04 0
-77.534 -21.468 81.196 193.44 0
-81.384 -22.488 68.186 192.27 -81.538
-6.5065 -0.41582 55.055 182.41 -78.035
-12.541 -9.0996 44.423 186.87 -58.014
23.811 3.6643 53.467 177.74 -67.234
102.22 27.718 91.039 178.69 269.46
99.224 26.886 95.174 159.31 0
16.707 7.3214 76.152 172.82 0
54.246 5.1111 84.618 174.38 -85.842
23.559 12.727 49.574 155.4 -51.091
-6.5491 0.12444 38.41 181.73 -57.09
43.195 20.434 60.091 157.24 0
-2.207 -1.8871 49.489 186.33 0
34.414 20.733 57.333 156.69 0
83.938 24.921 91.363 176.29 -75.822
208.9 -10.979 106.64 190 0
-6.6722 -4.3047 48.247 179.5 0
81.732 30.123 69.271 165.15 -73.937
-44.438 -16.212 54.238 185.65 -86.566
36.144 5.6998 62.861 163.11 -68.452
-52.386 -6.8539 79.777 186.34 -88.226
51.655 24.387 76.984 162.51 -61.563
-16.46 -4.6051 63.797 180.88 -64.131
111.09 36.518 100.81 171.47 0
-1.981 -3.6955 42.629 179.21 -68.86
121.63 43.77 112.51 159.14 0
35.988 19.834 70.287 160.55 0
57.682 24.654 83.784 158.06 -69.442
42.978 15.435 57.989 152.98 0
33.173 11.521 69.321 164.15 0
213.64 -33.527 135.78 189.74 0
10.398 14.806 51.229 161.23 0
-39.431 -15.471 68.8 192.71 -78.306
-24.26 -18.809 43.522 206.2 0
182.29 -3.3359 112.09 179.14 0
-13.352 -11.584 51.993 179.77 -52.592
22.748 12.607 48.989 157.26 0
128.17 33.857 109.81 176.81 0
5.7109 -2.0708 59.407 179.44 0
79.734 29.038 83.746 159.95 0
-76.554 -8.1898 85.995 184.48 -85.01
57.828 25.864 77.226 158.89 0
108.71 38.52 103.44 168.01 257.93
95.74 39.167 80.095 165.21 0
214.69 -18.257 98.83 184.6 0
125.22 39.365 97.634 166.98 0
118.67 39.512 99.086 171.77 0
46.973 28.607 65.625 153.42 -53.907
-14.982 -7.3031 40.329 193.38 -60.034
222.54 -29.343 118.59 180.14 258.37
108.9 57.911 101.37 162.83 0
49.736 24.386 61.455 157.45 -60.082
-17.655 -4.3587 65.572 184.42 -77.916
3.6962 -2.788 43.885 174.6 -51.288
18.898 -2.6128 65.61 172.61 -64.176
22.717 12.783 52.672 164.83 -64.946
43.474 7.2811 82.201 178.63 -83.975
16.866 12.04 57.809 169.4 -59.739
42.747 22.839 55.917 156.56 0
-81.833 -18.088 79.398 186.71 -88.046
-9.5519 -9.2021 36.445 191.6 -66.904
112.8 32.491 93.101 167.36 0
-3.1014 0.66181 55.608 171.92 0
238.64 -22.268 109.47 191.32 0
24.876 10.032 51.578 166.76 -60.388
-39.355 -7.3528 74.024 182.21 -80.163
256.92 -28.128 97.878 184.79 0
165.01 3.8422 99.75 187.91 269.79
56.356 10.415 75.699 170 0
7.2825 10.048 47.533 175.93 0
-25.494 -9.456 51.571 191.57 0
108.75 48.079 95.282 169.2 249.82
-11.848 -6.6483 48.482 180.47 -70.363
165.54 6.0656 104.39 178.23 0
60.53 20.591 74.29 164.19 0
33.38 26.303 65.893 155.87 0
-15.214 -10.202 35.799 187.28 -66.94
12.981 3.0416 54.521 160.49 0
-32.476 -1.7622 45.012 191.77 0
31.192 16.419 71.621 152.92 0
24.89 11.861 58.2 167.04 0
39.057 31.742 61.815 166.57 0
-22.164 -1.1501 31.653 195.35 -64.767
19.75 6.7066 47.39 159.73 0
16.887 7.1175 47.557 166.48 -52.244
85.108 34.267 81.274 174.37 0
96.802 31.455 93.344 164.77 255.5
36.343 13.943 73.683 152.99 0
24.751 8.5539 63.646 169.62 0
-7.6587 -12.863 63.262 176.2 0
252.82 -21.363 111.19 193.94 0
140.7 21.955 98.795 175 253.18
60.516 28.211 67.974 156.66 0
74.156 35.5 78.699 159.69 0
49.545 23.485 74.679 158.05 0
53.975 23.006 69.919 160.38 0
-1.8777 -0.43083 41.556 180.04 -57.043
67.764 30.081 80.956 155.48 0
127.73 42.904 91.364 172.18 251.63
127.45 36.541 96.313 170.36 0
130.44 54.892 97.476 167.79 247.39
33.15 13.738 63.565 171.5 -69.576
125.26 48.276 100.92 169.75 246.93
10.818 3.554 55.583 173.69 -55.462
75.002 36.38 81.768 161.82 -76.143
90.651 33.913 94.772 165.32 0
27.373 6.4523 71.577 177.34 0
-17.958 -12.1 35.127 190.12 0
-72.931 -13.965 93.99 178.68 0
-30.083 -15.391 63.289 184.52 0
-32.934 -17.668 29.049 199.43 -72.89
220.84 -40.004 121.44 192.43 0
164.57 3.4581 118.42 174.21 254.24
-35.671 -6.8837 60.043 185.2 -71.994
73.937 31.604 81.273 160.9 0
47.889 15.983 79.135 175.12 0
33.651 18.766 71.151 166.24 0
9.4321 1.3147 72.338 175.99 -66.801
67.197 20.566 81.737 165.22 -70.995
29.757 13.051 53.759 153.69 -54.53
11.22 4.0887 64.637 174.93 0
34.477 19.79 58.121 164.12 -51.93
36.137 16.645 57.216 149.17 -51.223
12.367 13.895 58.699 165.28 0
261.64 -27.716 100.12 194.65 263.6
30.614 10.475 72.439 165.65 0
-14.523 -7.594 60.164 184.21 0
-8.7144 -5.0877 50.318 188.4 -70.787
18.149 8.2543 61.709 176.58 0
-11.392 -6.0678 38.529 185.22 0
85.428 36.574 93.668 163 259.22
3.6116 1.446 53.233 179.58 -64.642
129.78 24.026 105.68 177.06 0
17.024 6.4577 56.525 165.7 -45.326
-28.461 -7.8486 36.141 191.97 0
169.22 1.7875 104.67 184.6 251.74
-52.08 -14.156 73.294 188.04 -79.448
-22.256 -19.341 47.123 182.94 -81.789
38.442 13.78 71.651 168.5 -67.427
-32.917 -10.248 59.884 186.45 0
64.081 24.021 87.56 165.23 -80.459
-88.133 -14.508 87.742 188.35 0
-63.73 -16.171 77.273 179.85 0
128.9 39.467 107.99 160.69 0
117.68 39.075 96.852 172.76 256.74
223.63 -20.191 119.17 182.27 0
34.076 15.966 65.655 153.36 -42.326
-50.502 -19.037 64.393 191.43 0
256.92 -24.252 97.553 189.7 275.64
-6.5287 -7.8808 53.189 181.11 -70.56
16.074 16.017 57.795 169.38 -52.94
179.99 -3.7521 111.46 173.58 0
-61.289 -30.659 69.319 191.04 -76.643
1.8316 -4.1615 45.907 174.85 0
7.7846 2.7221 56.048 169.97 -65.307
124.79 37.097 95.834 165.31 0
-27.663 -14.598 54.911 191.59 0
10.104 -6.2964 52.371 167.06 0
-15.4 0.00777 33.761 181.85 0
52.658 14.785 65.396 140.72 -48.14
-84.876 -4.4761 89.435 183.88 0
-5.7305 -4.0825 62.459 178.54 -75.108
108.2 40.074 99.449 172.49 258.73
161.03 20.601 104.93 180.77 0
-12.85 -13.645 29.399 179.53 0
53.555 24.193 75.65 156.39 0
120.94 42.357 105.06 165.5 0
-3.5428 1.8782 46.188 173.1 -62.318
213.06 -21.248 116.06 182.47 0
58.419 28.053 86.236 161.88 -68.298
6.95 8.1116 50.402 176.87 -62.641
129.36 36.943 105.7 165.96 245.7
35.92 13.1 72.385 156.54 0
232.14 -36.289 117.54 196.53 0
-26.612 -8.8666 31.923 201.74 0
-36.687 -2.0039 48.966 191.28 0
-71.989 -17.836 80.83 193.14 -87.231
196.36 -9.1217 105.25 179.43 260.15
14.298 2.1851 60.943 172.59 -60.021
16.267 8.1344 60.561 176.26 0
83.319 29.754 80.996 166.47 -75.201
-41.649 -11.764 55.454 193.86 0
-10.598 -5.9321 35.772 186.79 0
43.935 21.877 66.814 149.64 0
78.013 5.9133 87.406 175.76 -87.699
40.296 19.568 64.966 159.26 0
81.605 28.415 90.374 166.7 0
29.619 19.161 67.071 151.03 0
88.726 19.452 84.702 173.64 0
-18.533 -16.294 29.01 196.03 -61.819
-7.9308 2.2088 46.595 184.42 -62.154
126.11 51.474 103.48 173.45 246.9
52.425 21.644 52.8 156.71 0
93.437 25.008 91.505 171.84 0
59.536 24.431 72.75 172.55 0
33.793 11.735 64.779 165.76 0
248.48 -34.418 114.03 185.88 261.02
-16.613 -5.705 62.883 177.18 0
-29.148 -14.87 49.649 181.45 -70.565
-37.985 -9.1167 32.278 187.99 -59.738
25.984 3.3469 64.011 177.33 -73.863
-11.504 -2.1906 47.738 187.17 -59.808
-25.744 -11.088 31.241 194.83 -57.153
122.27 22.509 95.492 177.11 0
-48.552 -14.675 77.952 186.97 -81.251
6.2316 7.2454 75.74 181.95 -81.445
210.29 -1.8813 99.146 178.67 0
35.679 26.073 67.896 166.38 -65.574
0.60677 -4.8448 53.906 184.53 -70.308
-48.633 -17.857 41.763 187.44 -79.231
-53.819 -12.76 71.342 194.71 -75.929
61.921 18.151 77.402 163.07 0
225.99 -20.282 104.54 182.89 253.74
5.0314 7.3876 50.958 175.23 -49.89
258.59 -20.716 96.732 189.51 0
-6.9395 3.7252 46.763 178.84 -63.772
75.21 19.332 96.667 175.55 -93.679
44.68 10.166 81.927 174.97 -64.279
-30.794 -10.012 40.99 201.32 -74.574
133.62 28.072 95.273 165.84 0
29.752 20.417 67.385 162.41 -62.043
70.577 31.974 80.831 168.97 0
-57.68 -19.267 68.756 184.25 -82.055
264.23 -26.607 93.405 194.66 270.42
63.354 25.622 74.866 163.66 -81.542
133.52 50.642 101.09 171.36 243.41
98.426 -2.0559 90.16 177.52 0
198.4 -10.534 107.45 195.37 0
-26.241 -3.0974 46.593 191.08 -72.584
11.95 6.6621 50.126 174.7 0
163.37 9.0992 106.56 184.46 0
109.4 57.483 98.889 158.09 0
-1.8826 0.11506 50.359 169.06 0
-42.388 -14.28 67.696 187.41 -86.056
232.63 -39.707 132.87 184.54 0
0.90055 -1.5552 76.737 176.31 0
120.81 56.19 103.14 180.06 249.1
41.201 21.573 67.045 163.72 -55.22
14.159 4.759 45.211 174.35 0
131.97 31.413 121.43 169.7 245.18
24.349 7.611 57.008 179.19 0
75.817 29.74 83.84 162.37 0
12.736 8.3217 40.806 174.12 0
252.89 -21.433 99.528 189.48 262.14
266.58 0.89025 98.132 177.05 0
175.81 10.08 116.44 188.69 0
39.008 26.777 70.289 163.76 0
12.211 9.9382 58.217 171.45 -63.589
123.67 9.0001 88.163 173.38 0
85.103 17.81 85.23 160.84 0
104.68 13.517 82.29 167.91 267.94
-20.755 -8.2756 57.973 188.24 -70.718
135.05 35.985 102.7 167.2 255.96
27.761 15.269 56.022 156.02 -45.051
100.69 34.353 91.599 171.87 0
159.06 12.239 104.91 177.78 256.2
-52.375 -15.312 59.152 187.6 -75.685
113.62 37.515 99.043 175.5 0
5.3315 5.0578 40.731 178.82 -67.605
-85.302 -30.15 87.141 194.61 0
-4.8687 -6.9291 78.025 181.45 -78.014
8.653 6.6224 56.068 178.84 -69.259
149.12 15.748 112.06 175.1 259.02
22.884 12.226 60.947 166.31 0
-32.763 -5.9402 68.507 186.62 -72.881
3.4422 0.95377 44.305 169.85 0
2.7581 -5.4049 54.018 186.33 -60.959
-76.807 -10.867 92.614 187.82 0
-21.345 -19.466 55.868 185.14 0
96.165 38.489 92.836 168.17 0
91.766 42.774 95.671 162.37 268.37
8.0538 6.382 61.736 170.09 -67.328
42.935 24.421 69.141 145.61 -37.04
-24.212 1.0734 32.368 190.54 0
60.983 33.461 67.567 166.5 -66.191
51.909 17.197 66.154 153.36 0
23.214 21.266 51.833 161.74 0
-24.374 -12.034 27.579 189.78 0
45.74 24.694 65.203 156.34 0
-15.134 -6.2821 27.542 186.97 0
-30.373 -11.658 19.63 201.17 0
-14.758 -7.6875 48.662 180.59 0
147.14 25.652 103.45 178.61 253.23
83.566 16.031 89.836 175.66 0
122.94 41.702 109.75 176.12 257.14
87.992 38.831 86.195 151.58 -88.685
-6.3219 -5.9517 42.264 184.03 -44.658
83.495 18.418 86.668 174.52 0
228.7 -15.843 97.233 193.94 0
-20.036 -5.5344 33.982 201.25 -61.292
103.26 14.867 96.968 176.2 259.89
257.98 -22.56 108.91 197.54 0
125.48 45.537 109.51 167.22 0
159.37 16.392 113.21 169.47 0
119.05 38.025 105.15 163.92 250.62
240.43 -29.602 107.48 189.06 0
121.88 48.588 109.87 175.35 0
-31.304 -11.731 62.153 187.85 -72.508
38.691 22.908 57.878 145.05 -48.719
-27.732 -5.3854 66.324 183.3 -85.092
164.53 7.6217 101.81 183.85 270.05
5.5277 7.4287 43.258 171.8 0
46.477 16.659 77.6 173.19 0
29.035 20.43 55.208 153.86 -56.222
136.11 40.157 98.576 171.76 250.88
-25.742 -3.2733 48.08 179.15 0
68.454 25 83.37 159.64 0
182.39 -1.098 111.75 172.65 0
-11.313 -5.7317 40.971 173.15 -71.978
59.76 30.248 80.283 157.31 0
236.24 -12.076 96.157 188.07 0
68.323 25.478 69.601 156.37 -67.143
44.372 20.791 75.586 146.3 -47.736
182.63 -5.6736 105.76 181.41 0
20.562 13.85 63.547 165.22 -51.88
-19.487 -18.836 56.201 188.5 -68.384
-82.699 -22.325 77.556 188.29 0
3.1098 6.6775 58.444 175.88 -70.265
66.479 27.567 82.745 171.53 0
-12.624 3.4375 34.353 179.32 0
-23.61 -4.6844 87.539 180.98 -81.96
-42.449 -17.575 52.776 199.49 0
24.788 12.181 59.421 175.97 0
204.8 -18.631 116.55 182.36 0
104.49 18.294 92.394 169.57 0
63.817 29.253 79.966 154.64 -82.003
170.1 -11.202 113.11 168.56 0
24.792 5.9951 59.377 169.51 -55.63
-43.755 -14.916 35.608 187.41 0
56.85 20.315 79.328 166.57 -79.599
96.039 34.041 96.661 156.14 -78.276
95.694 5.9199 91.768 177.21 0
13.163 10.224 54.662 182.66 -56.852
95.687 40.032 99.255 159.69 0
-40.012 -16.798 42.663 195.23 -73.892
113.82 42.04 105.84 159.96 0
42.204 21.244 61.411 147.42 -40.475
80.233 38.934 87.228 171.75 0
113.51 29.232 94.513 162.72 0
-49.949 -16.42 69.49 191.67 0
88.249 43.209 96.802 161.5 0
55.872 22.783 79.107 155.86 -61.059
47.13 22.146 72.603 172.3 0
-63.172 -22.802 82.563 192.61 0
33.727 10.418 72.632 181.02 -69.976
61.665 21.892 84.461 167.16 0
95.46 42.823 90.127 160.31 257.99
135.7 34.642 108.13 162.73 248.66
135.41 19.569 104.33 176.3 257.02
27.464 7.3764 62.035 173.21 -67.826
-59.493 -29.665 59.772 190.32 -84.149
104.65 49.653 97.946 162.63 0
193.11 -11.516 113.8 187.42 0
16.786 2.9793 44.853 155.22 -42.674
-38.504 -12.363 61.901 184.42 0
-11.254 0.34988 79.734 183.66 -86.263
-20.877 -17.065 33.352 195.93 -70.019
-35.074 -12.264 32.252 198.73 -68.419
35.028 9.6579 80.256 176.2 0
24.621 21.419 57.151 158.2 0
187.06 -4.3367 109.27 180.86 254.12
90.547 40.222 90.026 166.72 -82.132
-92.394 -19.494 86.603 193.02 0
103.04 30.331 89.939 170.57 264.05
47.414 14.922 73.066 169.94 0
160.67 11.432 106.59 170.86 0
-6.6753 2.8351 63.991 184.03 0
-17.409 -9.793 53.666 188.57 -65.788
45.957 18.673 70.764 165.31 0
40.427 21.231 64.65 163.7 0
-33.529 -14.369 39.343 199.85 0
56.636 26.237 80.038 163.19 0
-21.366 -17.007 35.937 194 0
92.885 39.809 92.32 173.5 -89.913
57.094 13.405 68.913 170.12 -68.96
29.599 17.1 62.884 156.14 -42.055
-10.813 -10.859 53.008 180.53 0
39.681 22.548 65.118 147.77 0
52.5 20.069 81.583 166.32 0
29.479 9.3783 63.29 171.96 -69.271
-9.8068 -0.36684 56.18 187.78 0
214.78 -41.829 133.91 180.24 254.66
60.727 38.62 75.765 159.3 -71.35
38.976 12.106 64.845 162.34 0
50.294 19.464 78.432 159.02 0
31.912 17.709 63.786 168.59 -65.506
-10.26 -1.2426 44.565 191.51 -58.46
123.71 60.789 108.17 161.54 237.93
-16.983 -6.7376 66.553 179.24 -74.743
7.6564 5.3312 70.054 177.11 -80.834
118.46 28.033 88.724 168.96 258.91
17.328 1.0657 56.655 164.26 -52.366
251.02 -21.694 101.47 191.62 0
41.55 25.062 61.073 160.82 0
1.4732 8.4468 48.427 184.53 0
87.477 42.692 80.357 155.49 -82.544
-16.337 -13.05 21.89 199.93 0
-53.686 -9.9369 84.086 176.12 -92.052
18.453 6.6255 59.576 164.55 -55.393
-19.915 4.2366 55.173 189.63 -61.43
34.164 1.4136 87.508 175.36 0
269.26 -27.512 96.831 191.06 267.19
145.19 15.545 107.18 186.38 266.09
-18.275 -4.8287 58.496 193.09 -71.898
177.65 2.8565 100.94 178.85 0
39.216 21.296 76.214 167.04 0
84.389 39.07 87.048 159.62 -81.266
256.55 -25.53 100.8 189.39 0
-37.906 -14.464 31.82 191.29 -76.143
106.71 38.38 97.65 171.66 261.59
146.21 1.5536 104.17 175.9 0
-21.264 -21.756 47.007 189.26 0
138.4 17.722 98.478 173.76 0
-20.279 -14.118 30.665 192.46 -71.012
30.491 16.425 50.282 166.4 -50.999
100.75 17.329 95.934 165.76 0
-40.875 -10.214 88.282 184.81 0
78.534 18.575 87.407 169.57 -92.364
56.736 27.221 82.959 170.22 -80.015
165.16 5.2707 97.91 182.53 0
46.491 20.207 57.93 152.67 -51.157
64.006 14.873 68.286 167.98 0
140.77 9.465 91.903 182.73 268.1
14.621 18.615 61.915 166.85 -46.789
47.624 17.256 85.567 174.59 -77.946
52.775 14.965 89.555 180.71 -77.238
-11.171 -11.417 41.304 192.74 0
98.803 45.063 91.917 165.99 255.9
76.42 40.829 80.347 156.31 -77.371
122.06 42.438 107.46 159.76 0
242.4 -15.543 106.14 181.22 263.53
38.066 20.348 68.508 150.89 0
-0.69697 -0.33344 71.289 180.72 0
30.569 3.004 79.578 175.17 -82.527
24.313 13.837 60.9 165.45 0
-14.648 1.397 36.353 195.07 -71.689
58.144 8.6127 87.933 169.38 0
-19.363 2.0032 65.891 175.03 0
103.42 37.104 92.505 171.87 0
-33.885 -13.714 41.204 196.91 -74.003
-39.01 -17.631 62.105 187.17 -76.756
105.55 52.448 115.32 172.38 0
-14.048 -1.4908 41.479 187.96 -57.218
38.044 18.524 80.617 176.43 0
10.963 7.4551 57.062 167.24 0
25.806 14.213 57.244 163.38 0
4.1222 3.4071 59.666 178.48 -70.018
100.44 19.383 93.566 167.31 273.48
0.39541 3.2711 49.767 185.76 0
220.02 -31.284 120.86 193.89 258.08
31.099 6.4735 50.858 163.09 -52.834
85.663 36.435 87.399 155.85 -89.934
193.8 -22.703 117.81 183.57 0
15.114 8.4317 68.843 173.34 -71.034
104.4 33.504 96.337 177.73 256.72
52.568 23.887 72.538 149.2 0
25.644 10.087 55.038 156.58 -53.163
-48.089 -18.622 62.976 188.11 0
-37.006 -23.037 47.73 186.07 -68.413
34.314 19.425 62.964 157.75 -56.718
26.784 7.7516 62.755 170.01 -69.58
32.272 13.626 59.57 164.18 0
-20.657 -18.01 44.807 191.98 -68.818
108.12 33.363 105.49 167.9 247.16
146.53 11.741 104.64 182.3 0
197.57 -11.656 117.88 177.4 0
94.427 20.654 90.828 173.39 0
-1.5683 2.5255 63.015 180.53 -70.869
31.046 21.488 53.363 139.88 0
-29.925 -14.969 55.705 194.18 0
-31.69 -18.927 24.492 202.2 -61.536
217.82 -31.479 121.01 185.28 0
128.09 31.403 95.883 173 244.77
199.69 -14.095 106.14 186.27 0
57.327 12.803 88.976 173.19 -83.916
195.77 -5.6251 108.31 187.27 0
-5.3828 -3.2394 66.062 183.74 0
128.82 43.753 100.84 165.96 245.23
248.87 -14.377 103.04 176.68 271.75
162.06 0.1145 100.96 176.34 0
77.675 23.973 79.939 158.12 -79.524
70.565 33.722 73.658 161.41 0
264.82 -20.469 98.552 190.21 266.35
32.262 18.732 80.248 168.18 -69.33
14.221 12.944 46.329 167.19 0
-12.555 -9.4527 44.584 193.11 0
119.97 50.959 102.54 161.11 0
34.333 16.223 54.579 160.12 -53.856
181.64 -3.3879 117.77 184.88 261.55
58.022 24.337 64.265 148.59 0
5.7384 -0.17529 38.412 181.99 -61.513
12.17 7.8926 55.374 178.6 0
101.55 45.591 100.16 161.49 266.34
-31.847 -12.866 33.102 189.3 0
-11.511 -7.165 54.774 186.31 -64.562
143.44 7.9434 106.56 176.87 262.57
0.75562 -8.8795 51.963 182.34 -69.25
32.462 -2.2194 71.194 176.85 -68.221
1.557 -3.8319 45.755 187.94 0
246.91 -7.1128 103.55 179.93 0
40.959 10.275 72.087 170.53 -56.281
74.747 26.832 90.493 161.21 -88.034
6.915 8.8894 34.643 163.21 -50.309
-4.6696 3.2923 71.403 168.69 -78.44
57.361 12.41 78.483 167.08 0
166.15 11.633 105.41 184.91 0
30.587 14.882 59.094 146.43 -43.388
-21.084 0.89443 63.216 174.16 -78.989
249.33 -12.287 110.6 189.64 258.89
15.048 12.13 66.591 161.48 -52.637
28.68 24.098 55.461 164.12 -38.121
22.653 19.124 52.856 159.65 0
31.573 27.367 54.274 145.12 0
65.673 33.975 69.728 161.67 0
81.744 30.513 80.941 147.35 -74.776
17.159 3.4348 70.084 178.58 -77.009
66.171 21.547 73.625 157.87 -80.727
116.26 44.958 100.19 172.13 0
45.381 16.183 73.72 152.61 -67.935
104.89 22.769 100.58 170.45 0
-43.806 -9.2536 61.947 185.24 -77.034
21.659 1.439 64.318 176.64 0
17.425 2.1982 57.376 173.26 -47.698
52.84 24.978 75.295 156.6 0
70.476 24.258 87.138 165.19 -69.568
217.01 -40.954 129.43 185.66 248.64
151.14 14.25 99.845 184.43 0
116.12 37.116 98.575 173.85 257.46
11.825 7.9794 65.607 176.82 0
-82.426 -17.427 75.263 195.3 0
210.46 -23.89 119.81 184.16 257.46
93.207 38.745 79.083 167.29 -85.045
55.83 31.594 73.728 155.22 0
11.32 8.1472 49.014 168.09 0
-12.664 -2.8416 69.635 180.05 0
17.451 9.7022 60.656 173.44 0
242.01 -32.129 114.96 191.71 0
10.75 7.2906 54.439 169.02 0
-6.095 -9.8273 46.58 187.28 0
37.055 13.306 67.449 148.32 -58.029
75.429 20.072 82.085 179.12 -80.544
13.819 11.445 70.877 166.46 -76.102
-1.8534 -2.403 43.56 189.05 0
-21.292 4.6276 53.322 190.85 0
36.6 16.049 77.823 173.53 -72.299
66.608 41.74 81.857 152.66 -75.092
71.582 33.074 76.532 162.6 0
70.121 26.117 67.793 156.79 0
-7.1863 -1.253 52.402 174.6 -66.341
-16.159 -12.246 71.945 179.03 0
-18.239 -5.6039 30.173 193.82 -60.62
1.3042 -3.7984 55.38 178.12 0
-46.763 -18.408 43.829 190.49 0
114.97 38.486 107.41 167.03 253.26
13.006 3.037 61.721 186.38 0
-3.8907 -0.88105 55.952 178.45 -66.287
158.79 13.009 111.45 181.57 0
54.116 16.091 82.287 170.51 0
51.347 24.163 61.641 157.52 0
-14.64 -7.2134 70.737 172.75 -85.245
185.28 3.1279 102.7 173.33 264.22
-29.929 -10.537 39.552 186.67 0
20.147 12.383 51.577 160.51 0
-41.494 -10.527 53.22 188.88 0
-0.1042 -14.085 47.051 177.75 0
103.32 51.902 90.081 168.77 257.6
-29.101 -4.0898 71.727 172.27 0
255.91 -14.474 91.731 188.92 273.24
22.639 12.942 46.078 168.4 -54.539
110.21 2.5419 95.852 182.97 272.31
22.212 6.7053 60.477 165.44 0
52.16 5.069 88.063 173.31 0
4.7114 10.753 48.557 177.56 0
195.92 -15.789 120.52 186.07 0
35.832 18.304 71.255 154.15 0
110.91 59.236 106.47 166.23 240.92
62.452 4.8356 79.494 178.93 -88.232
-77.028 -23.674 74.51 185.52 -89.554
174.83 -0.84062 103.09 181.64 0
46.203 20.058 74.351 169.75 -81.337
104.86 38.599 98.693 168.09 0
55.23 23.484 72.024 165.88 0
115.34 34.458 96.841 169.51 0
217.77 -26.753 122.25 185.84 0
93.096 38.897 95.573 169.55 0
50.967 18.76 71.06 151.84 -54.738
-5.3338 -0.2928 67.766 180.9 -83.561
42.97 17.544 67.721 161.43 0
-60.609 -6.42 85.959 183.74 -91.186
128.25 37.603 108.76 174.66 253.28
120.22 28.22 96.475 172.29 0
42.302 24.59 73.78 169.63 0
47.83 24.124 66.995 150.33 -54.958
54.027 30.863 77.688 161.52 -60.454
165.48 11.885 105.37 179.85 253.22
143.18 19.658 104.95 171.27 258.55
77.615 32.972 87.226 166.89 -82.88
252.8 -16.728 98.262 186.17 266.58
30.601 15.029 82.676 168.24 -77.715
77.684 40.117 80.193 161.32 0
207.24 -1.0418 102.55 180.19 0
42.677 12.463 80.621 165.69 0
17.429 22.381 55.917 152.88 0
-47.601 0.14375 75.904 191.73 -89.12
12.631 3.3438 65.79 169.26 -69.339
21.479 9.9452 48.785 156.66 -45.085
-36.666 -20.23 41.283 189.99 0
43.558 26.507 53.291 140.73 -35.225
57.054 22.136 67.818 157.11 -61.389
-2.3101 -0.31739 60.943 173.95 0
44.228 21.508 47.517 158.5 0
117.33 17.342 96.796 176.22 263.84
-23.868 -17.49 29.433 189.11 -64.526
228.4 -24.769 111.46 187.6 261.05
49.112 20.992 65.427 154.06 -55.491
-10.194 -9.0928 46.4 188.02 0
27.629 17.828 54.193 149.82 -50.365
118.09 16.869 90.424 177.19 0
-27.174 -23.029 49.967 194.92 0
78.564 22.342 77.463 164.39 0
101.82 48.431 99.474 165.47 0
129.96 58.632 112.53 169.54 242.72
-38.19 -13.077 40.252 196.57 0
-25.478 -15.438 31.122 192.15 0
31.133 17.986 66.236 161.77 0
271.43 -15.984 103.12 193.01 0
55.226 28.657 76.675 166.2 -67.989
96.104 51.33 85.692 162.47 0
139.74 1.2205 95.515 181 267.07
54.261 18.676 91.681 176.36 0
-31.949 -16.962 25.844 187.49 0
-40.431 -17.624 53.83 184.28 0
43.289 12.267 71.713 157.32 0
263.19 -24.554 92.775 194.38 0
70.191 22.439 79.242 156 -69.875
7.8455 3.7127 71.929 173.77 0
236.38 -19.339 109.92 184.78 0
96.744 30.984 95.081 173.63 0
41.533 24.975 72.176 164.9 -59.709
143.41 24.302 91.802 182.79 258.68
39.573 1.711 80.231 162.73 -74.519
97.441 40.835 91.671 162.75 0
-39.64 -19.324 56.664 190.64 -69.761
9.082 5.0909 65.052 168.56 0
-25.809 -13.531 31.887 203.53 0
-29.331 -15.365 46.949 186.68 -71.481
-80.275 5.3537 90.932 171.51 0
17.63 12.419 72.21 164.92 0
39.288 22.087 68.63 156.1 -53.276
26.719 12.947 63.493 165.78 0
105.85 23.995 93.84 172.74 0
130.42 36.016 95.25 177.1 0
14.813 4.3845 55.355 176.69 0
-30.658 -13.18 30.529 197.33 -67.759
225.98 -23.008 111.22 190.93 0
116.72 35.125 97.085 173.97 0
-12.296 -14.033 54.384 190.16 -72.394
244.47 -26.459 107.09 184.94 269.89
254.96 -20.832 103.69 191.57 268.95
132.57 15.134 101.31 166.41 0
153.33 26.949 97.335 174.28 0
256.05 -10.409 95.486 185.36 269.2
95.024 40.421 82.929 164.5 267.84
108.49 35.385 94.776 173.74 255.83
127.82 18.516 100.33 173.29 260.04
75.129 20.666 94.113 169.13 0
250.4 -28.313 101.31 195.53 267.08
26.882 12.084 49.495 168.98 -55.443
67.313 15.925 70.783 161.78 0
50.296 17.98 72.446 169.65 0
12.641 1.6251 72.093 175.33 0
128.57 51.66 103.19 160.45 0
75.887 47.455 92.02 164.61 0
22.478 4.0176 43.06 160.16 -40.019
196.64 -19.507 127.47 183.23 258.08
-23.576 -6.2391 50.378 183.02 -63.523
115.7 53.493 92.497 162.73 250.78
-55.642 -29.957 56.473 198.71 -87.77
119.12 3.0923 89.026 169.5 0
-12.937 -11.306 40.374 193.99 -66.984
46.978 9.5396 67.038 174.81 -74.478
146.46 13.138 110 173.78 259.53
156.42 0.92064 98.384 178.41 263.31
-3.4713 1.0587 35.571 181.92 -50.287
76.055 32.109 82.715 153.02 0
-7.2225 6.0832 63.187 179.69 0
58.249 15.302 82.275 166.69 -80.914
-33.108 -17.65 48.61 197.74 0
162.23 15.59 116.76 168.72 0
85.451 33.723 84.575 159.81 0
14.622 9.597 49.861 166.93 -57.069
-15.126 -12.469 57.846 183.47 -67.266
140.19 17.149 111.53 179.67 253.3
221.77 -31.531 124.75 184.95 0
-1.3381 11.934 47.743 172.12 0
119.64 44.078 93.939 160.94 262.56
-57.491 -13.786 78.021 187 -90.715
56.066 18.883 84.422 184.38 0
196.54 0.062799 116.49 179.53 267.57
113.14 55.204 109.76 172.12 0
30.714 14.863 59.921 161.65 -51.739
44.484 24.064 74.312 154.44 0
22.319 4.9989 75.576 177.17 0
89.003 31.716 88.919 160.93 -103.95
-51.987 -15.048 61.375 192.21 -81.251
220.63 -43.976 124.85 186.02 0
27.049 9.0222 65.917 168.32 -67.437
45.626 24.342 69.896 169.97 0
31.149 15.897 59.566 155.26 0
-4.1002 -9.4975 43.861 196.85 -64.427
41.04 26.353 66.32 157.96 0
-45.604 -19.786 50.439 185.47 -86.285
232.62 -7.8826 94.031 190.29 0
202.74 -29.863 132.87 185.18 0
-5.4861 -10.201 41.435 197.72 0
42.436 23.781 63.039 153.04 -45.451
108.57 10.018 89.314 177.53 270.38
14.212 7.7422 73.174 173.33 -75.416
73.492 29.41 74.918 166.18 -75.328
230.42 -36.442 132.48 188.33 0
28.696 2.2153 86.081 171.14 -82.905
24.377 7.9604 55.093 165.67 -48.887
126.7 49.869 117.26 170.64 244.44
225.62 -43.927 122.91 193.63 261.43
8.3886 -5.7267 69.334 177.55 0
124.77 41.058 99.572 177.56 252.85
29.083 13.571 66.016 171.01 0
64.001 11.151 81.445 172.53 0
71.531 30.016 72.496 160.16 -77.676
86.027 20.292 84.72 170.4 -91.559
35.651 22.897 60.834 154.88 -49.281
110.07 44 99.036 162.84 0
79.81 31.661 82.15 160.09 -87.943
102.22 19.045 88.46 179.05 0
125.43 34.063 106.71 166.98 0
272.53 -12.48 81.978 194.52 0
5.592 5.4066 50.099 178.11 0
13.754 12.421 58.239 172.4 -62.299
21.216 20.446 61.703 168.55 -66.015
16.799 10.198 65.165 178.57 0
24.913 13.637 79.449 171.57 0
-18.422 -8.691 35.599 199.22 -61.306
16.554 19.575 56.571 148.66 0
39.278 20.127 61.814 163.03 -52.375
179.98 -5.9709 87.767 185.75 265.73
48.798 10.91 83.831 162.53 0
4.115 0.95629 41.81 171.82 -56.477
4.985 2.183 47.555 172.45 -58.924
26.528 10.974 63.533 171.3 -61.918
98.659 26.114 107.63 176.12 0
105 50.467 98.648 161.4 0
-62.898 -10.905 73.873 187.94 0
141.32 11.647 100.36 177.04 265.14
114.09 44.516 109.83 167.89 0
86.7 34.786 94.223 171.07 261.79
181.57 1.4936 105.46 181.9 265.25
31.636 16.375 61.357 159.41 -45.665
192.86 -7.6654 118.47 179.14 246.27
136.82 12.976 96.354 180.31 0
-41.684 -17.23 67.448 192.04 -80.883
29.67 10.415 71.494 175.54 0
136.1 17.103 98.893 175.65 0
-28.594 -5.5106 77.438 181.84 -85.274
222.26 -16.015 115.89 193.65 254.88
-21.16 -16.942 37.146 190.18 0
75.985 31.258 71.794 159.86 -80.316
111.34 16.451 82.423 167.45 267.47
12.394 1.5274 50.962 169.46 0
264.48 -0.08625 85.459 185.36 274.84
191.92 -12.41 99.908 186.07 0
12.982 4.0709 56.623 165.2 0
3.9202 3.169 61.866 181.1 -75.665
177.87 10.186 114.39 192.12 0
103.27 36.202 100.49 155.41 269.41
234.63 -6.4626 99.554 177.22 259.74
99.156 34.464 85.768 166.42 0
14.032 0.86124 81.926 174.07 -83.424
65.172 26.694 73.882 162.22 -74.419
35.959 18.252 73.306 166.76 -65.286
52.197 49.139 75.206 151.74 0
46.344 21.866 72.758 153.73 0
-14.137 -10.706 37.51 185.76 -66.222
104.17 47.513 90.737 169.38 257.07
68.51 37.06 78.887 156.74 -75.815
2.0808 3.5447 56.761 175.02 -71.867
54.053 13.557 76.056 169.27 -73.479
154.86 9.6396 101.67 171.15 0
-25.514 -18.041 66.152 186.38 -85.786
42.327 16.896 68.434 162.09 0
102.83 43.821 95.476 173 258.13
50.083 29.491 67.395 149.7 -38.338
9.0673 4.4506 55.45 178.32 0
108.53 44.714 97.443 163.55 0
106.34 36.58 102.32 159.42 0
-4.8632 -1.0995 30.589 183.79 -60.328
40.203 27.255 61.761 156.8 -33.466
10.114 -1.8611 65.929 182.8 0
-9.1918 7.0625 41.068 171.41 0
34.335 19.496 55.508 147.4 0
119.17 38.77 105.59 164.18 0
3.1854 -1.192 46.463 179.98 -70.779
38.473 12.485 82.922 177.26 0
39.745 33.785 67.519 149.58 -49.271
129.12 31.849 105.27 173.42 0
-60.797 -27.846 76.015 180.39 -82.885
19.234 6.5962 62.973 174.71 -70.02
49.981 3.4884 85.358 178.13 -75.805
7.986 7.2814 51.315 181.74 -56.77
6.8529 4.8356 61.129 185.05 0
-12.144 -11.43 32.519 197.79 0
30.295 29.571 50.082 152.54 0
104.83 19.216 91.366 177.57 0
-7.1122 -7.9983 39.906 196.7 0
152.4 14.46 98.847 186.74 0
116.43 61.232 99.601 162.47 241.1
-16.166 -9.1852 33.399 202.91 -55.993
226.67 -9.2316 94.122 178.76 266.72
24.578 21.995 54.802 157.37 0
26.479 11.393 71.306 175.46 -73.769
152.79 15.222 98.744 187.76 0
-9.4789 -11.048 44.341 190.58 -63.522
-12.752 -1.6936 40.548 187.11 -68.734
87.726 41 93.372 165.25 269.27
-38.396 -9.1029 48.28 195.17 -87.223
143.73 41.789 104.09 173.31 241.97
32.005 14.745 64.41 172.19 0
111.02 37.263 99.194 156.17 0
19.117 14.906 53.853 156.82 0
39.378 16.406 75.794 174.35 0
19.555 -0.64856 88.732 175.21 0
226.97 -19.256 109.51 178.22 268.94
31.843 13.691 55.424 161.27 0
37.301 21.497 68.493 149.16 -37.495
15.88 0.2208 64.727 183.96 0
52.948 28.166 75.958 162.58 -70.898
117.91 39.997 97.515 166.71 0
-9.9104 -2.7725 54.413 185.25 -68.306
129.66 40.679 105.49 179.57 255.72
56.1 21.979 82.245 164.19 -67.233
197.98 6.269 122.57 177.55 258.81
51.172 22.428 80.497 167.32 -65.079
32.788 22.115 66.21 155.7 -46.353
32.426 11.17 47.311 137.72 0
-19.933 0.14748 60.494 184.55 0
216.13 -5.8361 111.82 178.59 0
47.981 24.086 70.11 165.11 0
1.251 1.497 59.385 178.73 0
87.701 38.222 97.299 169.18 268.98
-5.419 -0.64146 64.536 180.84 0
-46.106 -12.14 76.67 185.92 0
26.966 9.8095 57.62 167.75 -61.969
115.82 53.7 95.662 156.39 0
20.906 8.8858 68.187 187.63 -76.654
99.191 36.873 97.354 159.45 0
-77.654 -19.984 72.016 191.12 0
-30.059 -21.774 55.687 198.46 0
-39.304 -13.223 57.525 194.71 0
-68.834 -28.755 79.749 190.9 0
37.922 14.29 68.883 172.23 -84.96
1.8814 13.553 44.734 165.2 -53.721
-84.682 -11.166 93.237 184.73 0
-8.9149 -0.46996 42.448 180.69 0
-10.741 6.6406 45.595 190.22 -68.16
174.35 10.51 108.21 179.59 253.94
36.778 17.985 57.994 146.49 0
18.351 13.879 51.1 164.04 0
39.504 21.276 73.226 147.72 0
127.05 41.89 116.62 176.09 235.49
182.38 15.775 111.94 184.16 254.78
69.18 23.313 78.472 163.98 0
52.485 24.642 66.903 158.82 -50.119
-83.429 -21.107 87.044 192 0
206.81 -19.668 123.99 183.73 0
-45.282 -14.232 49.92 191.07 0
-46.68 -12.244 71.208 185.1 -85.253
10.542 7.5121 47.931 169.25 -50.404
17.951 4.3016 63.347 169.59 -62.46
135.35 19.982 104.3 178.15 0
252.85 -12.501 90.834 181.63 267.7
-2.5515 -2.6896 64.962 179.62 0
19.541 8.1822 47.492 168.84 0
27.559 5.247 58.004 147.65 0
93.611 37.348 90.571 155.23 -78.403
27.907 19.811 55.696 166.77 -50.234
-44.202 -8.1533 53.184 199.93 -85.653
-69.175 -10.361 57.692 194.11 -81.837
-8.3576 -12.099 31.968 194.47 0
-11.288 -1.1242 46.612 181.87 0
218.37 -14.65 107.35 184.42 0
-70.558 -17.692 81.609 189.59 -86.067
-8.1924 -1.4175 62.431 178.34 -71.868
157.98 8.2385 108.59 173.2 250.5
3.1482 0.48173 72.312 182.58 0
-0.20968 3.6818 47.773 176.43 0
-7.1594 -4.1448 48.62 191.96 -60.136
-11.687 -11.222 36.807 193.53 0
-7.2778 -5.2396 35.232 173.65 -54.171
45.805 23.116 60.559 155.5 0
-43.516 -6.9929 63.221 183.16 0
105.74 17.542 101.04 175.94 260.45
39.838 19.988 65.402 164.19 -62.31
179.72 3.4007 110.34 168.17 0
38.189 23.039 77.527 174.16 -77.098
2.659 10.429 69.146 184.16 0
64.82 15.751 76.081 177.39 -77.259
55.231 17.223 68.891 172.4 0
-22.771 -12.99 33.178 188.25 -58.969
116.28 44.242 99.914 172.61 0
71.68 21.844 82.857 167.18 -95.757
33.376 19.669 51.565 158.04 -51.975
-1.4408 1.6766 70.738 184.84 0
17.484 5.0782 48.562 170.69 0
-9.5468 -4.0995 76.665 189.67 -81.852
215.13 -3.7315 101.93 182.25 0
-81.397 -16.638 70.259 179.88 -86.48
58.035 21.947 71.708 158.53 0
156.25 23.055 114.24 169.71 253.89
126.98 52.635 96.744 167.93 245.46
86.144 11.007 84.863 178.8 0
40.035 18.578 66.159 161.02 -64.719
31.709 5.2591 62.66 157.78 -51.385
2.3706 9.9121 45.541 165.78 0
14.256 16.503 50.01 163.75 0
120.11 30.802 102.72 172.2 254.79
124.18 45.216 101.25 166.03 0
-17.152 -7.8964 43.508 178.63 -72.498
42.854 18.922 66.286 158.36 0
-23.365 -15.593 34.46 197.26 0
-23.468 -14.915 38.992 195.6 0
94.229 30.796 100.77 175.67 267.24
211.7 -13.241 113.01 181.57 263.11
32.933 6.7451 52.443 171.5 0
107.3 30.316 106.76 168.51 0
229.25 -30.966 125.99 191.42 261.61
36.586 17.557 59.011 150.94 0
194.53 -16.492 116.4 179.11 249.1
93.727 30.765 91.665 154.11 0
11.189 13.536 73.111 175.49 0
24.125 6.6424 88.246 169.81 0
85.005 30.446 84.91 158.81 -95.433
137.1 22.561 102.02 181.34 258.41
-23.222 -10.169 32.145 195.59 -68.174
59.565 25.463 77.234 158.67 0
10.762 1.3416 47.024 183.17 0
5.8096 -0.70547 47.732 167.52 0
14.272 16.979 54.164 171.56 0
-41.703 -13.646 57.485 191.97 -72.609
-17.284 0.32936 73.486 177.3 0
124.11 30.007 101.16 168.05 262.66
74.372 33.381 75.1 163 -64.069
222.51 -27.521 121.61 182.74 0
272.48 -26.095 100.95 190 0
-0.60363 -4.8479 46.87 180.02 0
103.41 24.74 80.845 172.31 0
266.5 -17.546 87.901 188.43 0
38.482 29.844 69.117 166.64 0
43.849 29.721 69.971 152.13 0
47.203 15.417 66.335 167.62 0
145.21 8.7827 108.55 177.95 0
42.822 18.473 73.803 155.53 -38.167
158.16 22.664 98.156 174.02 0
218.49 -38.865 127.03 183.08 0
240.95 -29.742 100.88 176.68 0
10.796 0.15104 52.556 186.3 0
3.434 9.2449 42.598 171.15 0
24.538 20.089 64.046 154.43 -47.432
-16.506 -15.707 44.855 188.94 -67.477
-21.915 -13.728 39.131 192.02 0
78.786 31.623 91.694 155.67 0
29.402 18.637 64.987 157.25 -47.608
70.311 28.353 78.256 167.23 -75.972
-19.159 -17.088 63.118 177.51 -88.773
-11.342 -4.7852 35.625 193.14 0
-12.336 0.15074 75.064 183.52 0
201.49 -10.626 120.04 181.09 242.39
50.728 27.533 67.674 161.89 -67.615
1.06 0.18753 38.811 187.68 -61.096
17.474 4.7409 51.319 167.64 0
11.858 -4.4069 71.124 171.4 -86.945
34.791 18.223 64.638 161.71 0
36.333 13.546 71.785 170.37 -69.17
31.501 -3.7579 81.758 179.31 -82.452
95.365 30.795 86.63 168.38 0
69.029 24.545 81.651 162.38 -79.262
90.119 37.918 104.52 165.07 0
-7.6928 1.0699 74.464 176.28 0
33.017 9.4343 72.635 173.69 -68.496
79.453 24.514 81.301 168.35 0
245.87 -26.967 109.55 192.48 0
223.77 -19.287 113.87 188.84 265.51
24.181 6.3033 58.647 163.85 -62.118
38.698 19.856 61.483 165.91 -58.145
145.1 28.798 108.26 172.23 255.71
-45.305 -17.818 52.461 193.33 -75.106
70.399 28.621 84.108 157.92 0
29.888 14.552 66.202 157.5 0
55.621 30.26 80.091 162 -70.448
27.295 19.994 63.763 149.14 -37.81
16.189 4.367 56.712 166.64 -46.113
-55.418 -10.925 72.983 192.99 0
73.647 32.644 71.878 161.31 0
12.499 -1.3864 62.727 176.43 0
-89.34 -28.663 94.378 180.61 0
35.162 13.62 64.079 163.51 0
-7.3324 -4.6331 58.361 188.69 0
62.955 -0.0086282 86.942 173.29 -86.554
46.576 21.151 64.206 153.24 -49.064
8.2043 4.0753 63.335 172.27 -60.714
26.159 17.521 54.031 156.25 -52.801
120.6 29.955 101.58 167.93 0
49.215 20.887 58.669 153.69 0
42.786 20.571 73.756 159.55 -61.531
-5.6265 1.6554 63.548 183.82 -70.887
16.542 -0.36116 64.108 178.78 -80.602
-74.797 -20.355 79.909 192.08 0
98.252 33.623 86.606 160.77 0
47.759 19.757 77.651 156.39 0
59.79 21.25 73.99 167.46 0
203.54 -20.326 114.97 190.38 264.66
98.085 34.37 93.037 169.84 0
-6.3029 -4.9959 57.518 185.52 0
-67.71 -11.774 76.402 195.78 0
46.56 17.679 65.834 163.41 -71.658
-22.162 -4.3411 39.598 199.52 0
49.526 5.3354 87.366 180.29 -83.847
-6.4964 -5.3178 50.888 188.65 0
3.0465 3.5446 61.355 174.45 -66.396
197.83 -13.254 101.48 182.38 0
-32.326 -12.34 49.603 198.47 -76.116
127.52 35.145 99.335 168.2 0
90.968 11.161 83.127 158.97 0
216.72 -33.608 124.76 182.27 261.21
4.8422 11.986 58.501 167.99 0
69.56 14.008 87.688 175.7 -90.363
63.084 35.38 79.103 164.78 0
22.226 5.968 73.862 166.66 0
141.22 33.317 114.04 163.7 0
261.4 -17.232 86.965 203.72 271.78
131.06 36.037 106.06 164.75 249.53
8.978 5.1105 54.386 176.52 0
-11.367 3.9589 41.164 187.23 0
-18.59 -12.956 33.587 187.06 0
218.51 -20.959 106.64 190.15 0
27.632 13.648 59.429 177.51 -61.797
-19.341 -3.7587 34.727 191.72 0
32.783 11.87 73.138 166.75 0
110.79 34.902 96.298 167.96 265.94
4.9321 4.2704 43.558 175.83 0
54.227 15.999 89.823 170.64 0
97.376 30.312 94.696 163.95 0
-38.564 -6.8231 51.477 197.03 0
39.108 24.132 70.644 154.54 -48.743
155.29 17.276 112.45 169.41 253.82
0.73078 2.9968 57.715 178.08 0
-34.964 -5.0835 79.109 182.7 -87.668
-30.732 -13.31 34.289 191.34 -72.748
203.4 -14.47 122.19 181.3 0
5.5678 9.9441 46.363 170.62 -47.649
17.321 10.255 66.732 163.91 0
48.947 23.677 65.48 155.8 -56.685
-46.537 -7.9294 71.413 190.99 -75.978
-87.8 -12.571 86.631 179.19 -91.303
43.411 13.761 65.908 163.95 0
107 54.18 105.61 164.72 250.92
-20.54 -7.9326 60.399 180.08 -78.63
61.328 6.6398 84.348 178.54 0
270.6 -13.589 88.959 188.89 262.3
33.212 7.0495 66.745 178.4 0
203.38 -1.6083 98.231 183.41 269.54
81.824 32.9 85.192 163 0
-23.703 -1.4075 44.178 194.24 -59.2
118.13 43.222 99.017 162.49 255.75
15.649 4.8512 55.283 157.76 0
54.005 -3.0051 86.311 174.86 -88.358
18.945 8.5615 59.813 165.04 -62.108
26.345 0.53209 85.112 172.44 -75.702
122.85 61.451 107.36 164.35 248.61
-14.758 -10.683 32.822 184.32 -67.668
250.65 -25.265 105.96 195.25 0
-74.666 -14.216 64.161 188.77 0
58.891 18.161 78.238 162.08 -74.081
-13.229 -3.9557 52.248 188.26 0
112.66 15.718 91.08 173.92 270.15
-94.344 -12.321 87.607 188.38 -91.372
57.488 14.297 85.407 179.31 0
31.303 18.536 58.128 159.32 0
-51.588 -7.8568 85.78 186.45 -88.797
38.975 23.472 75.233 159.75 -66.09
19.301 4.9342 52.321 175.78 0
6.8985 9.7412 44.654 167.44 -52.654
69.02 35.018 80.182 171.79 -88.761
-13.253 -11.595 76.725 176.3 0
-28.314 -11.353 31.571 190.5 0
156.27 17.465 107.92 170.14 250.85
-16.15 -3.7297 64.665 178.78 0
26.352 8.8831 56.652 162.34 0
-16.673 -14.207 28.654 200.24 0
98.552 31.014 85.69 171.49 269.37
10.935 -2.6239 58.228 169.32 0
19.793 23.046 57.806 166.75 0
123.22 22.657 98.613 172.84 0
65.234 21.637 81.365 170 -75.926
43.487 30.013 76.11 142.62 0
-6.8542 2.4973 66.284 183.05 -76.597
21.826 13.761 53.568 169.35 -50.541
69.21 34.355 87.486 167.6 0
-12.247 -7.0238 32.942 193.29 0
-67.65 -26.146 69.425 195.35 -82.2
20.534 3.9286 85.656 177.67 0
102.89 13.672 87.918 170.04 275.01
41.13 19.359 57.996 152.19 0
48.761 23.684 74.868 166.34 0
46.732 26.868 73.432 169.01 0
-12.69 -0.080714 39.965 194.85 0
43.136 35.427 79.097 168.9 0
187.93 -21.402 118.44 180.59 0
-62.604 -5.4644 78.704 180.69 0
14.278 7.3043 67.041 174.38 0
250.7 -8.6642 94.748 189.34 0
35.614 8.7261 63.536 151.77 0
-16.719 -8.5486 24.988 185.98 0
116.3 34.811 107.96 167.64 0
31.145 20.317 49.581 148.83 0
41.123 18.798 66.224 152.52 0
77.874 27.652 75.887 158.21 -71.466
-9.6826 11.324 76.295 182.88 -81.541
-18.513 -20.082 42.085 198.65 -59.882
97.636 11.481 86.343 186.15 269.21
-24.901 -11.055 48.721 183.69 -72.408
-34.39 -1.1229 81.737 177.1 0
-27.949 -13.418 37.835 191.69 0
-34.075 -13.017 37.943 197.48 0
20.518 5.73 57.084 180.01 0
43.254 21.893 71 165.7 -56.103
14.301 3.205 55.539 169.38 -49.376
-9.6216 6.4565 82.216 173.48 0
39.275 29.963 61.708 160.32 0
-20.804 -19.199 50.845 201.15 0
44.669 5.8785 77.37 175.65 -85.252
202.01 -20.226 125.14 182.19 249.73
95.092 47.641 86.573 148.88 263.03
1.9133 -0.64616 53.331 181.07 0
-20.493 -10.321 32.682 198.57 0
-81.817 -14.631 86.533 187.45 0
81.624 -0.38381 93.487 172.37 273.14
47.956 15.569 60.744 157.14 0
219.41 -5.9595 97.515 178.72 266.62
226.61 -18.025 109.64 192.99 258.33
-10.583 -10.164 42.899 184.73 0
11.376 10.033 57.484 169.55 -52.017
-77.637 -6.5678 98.667 181.86 0
0.26154 3.5738 41.932 183.55 0
157.3 4.771 96.314 186.98 270.96
97.852 39.927 95.269 166.27 251.24
-13.3 -0.50765 46.99 177.14 0
212.79 0.072168 94.537 185.81 0
122.02 9.462 96.162 172.55 265.48
126.87 45.782 96.977 159.28 248.92
29.018 2.8292 61.842 169.64 0
243.57 -28.482 108.19 181.28 258.77
227.5 -8.9767 100.15 187.82 0
-23.907 -7.6048 61.461 180.06 -71.085
155.78 9.2005 103.25 174.75 257
43.747 15.309 67.44 159.51 -56.33
-13.111 -12.339 35.621 200.6 0
209.2 -31.629 117.71 188.15 0
108.22 31.195 99.44 160.54 262.21
-1.1369 5.7691 39.383 174.47 0
-7.188 -10.747 66.75 175.12 -79.87
130.88 42.543 103.8 161.61 253.06
61.927 16.816 76.712 169.5 0
14.248 4.3401 58.925 175.05 -67.548
-5.6621 -8.2848 29.922 198.73 -58.373
1.1097 14.238 44.801 185.59 0
-83.107 -21.577 74.159 196.97 0
-14.485 -14.031 32.738 198.51 -67.771
-0.29668 -4.6584 38.065 182.94 -58.644
101.34 33.137 96.916 163.41 0
-26.221 -16.046 40.886 189.52 0
16.295 10.383 51.668 172.18 0
22.636 17.284 56.945 153.28 0
32.995 20.81 54.797 157.41 0
31.901 8.0286 68.497 173.11 -75.228
162.36 11.238 94.995 180.43 259.17
26.188 7.7407 65.452 176.1 -54.986
-3.2144 -10.406 39.527 180.86 -58.007
-14.83 -12.101 48.761 187.82 0
56.62 25.714 76.961 149.65 0
-31.845 -14.732 47.116 203.06 -70.617
0.71032 -2.0378 39.877 179.17 -57.529
-69.36 -7.1483 83.176 184.97 0
-31.664 -17.589 33.499 193.44 -71.241
89.741 38.007 87.186 168.92 0
113.37 3.763 91.38 178.33 0
12.59 12.115 45.34 174.97 0
278.27 -21.143 98.765 190.44 269.86
-13.236 -5.7482 38.447 187.77 -60.478
221.99 -42.447 135.29 188.46 253.52
245.84 -25.731 115.28 189.25 0
243.92 -32.052 117.06 177.32 267.38
-29.826 -15.695 25.561 201.12 -57.886
48.749 21.227 83.237 170.91 -73.855
29.012 8.4824 69.403 165.21 -66.784
12.692 8.6686 47.25 169.13 0
32.13 13.121 65.317 159.06 -42.405
15.43 10.971 52.104 164.04 0
97.802 39.285 97.713 169.95 0
44.579 27.744 64.204 152.86 -48.613
161.69 13.243 115.31 170.93 0
264.02 -21.136 88.119 194.22 265.69
-43.681 -18.978 50.756 189.35 0
4.1849 -8.8258 61.364 180.75 0
13.178 7.6162 66.729 169.36 -65.655
45.739 3.4229 83.71 170.46 -76.244
25.756 12.836 53.965 170.95 0
-6.9501 -7.5489 39.597 181.17 -70.1
158.58 8.0887 108.65 182.24 0
250.69 -16.471 94.498 187.02 0
-9.5217 -11.674 35.139 192.23 -68.606
39.95 14.843 55.822 157.38 -52.103
12.228 0.69929 65.323 172.26 -75.84
-24.805 -15.899 44.586 187.75 0
117.62 21.012 89.732 172.27 270.64
3.7596 1.2614 67.44 177.01 -79.747
122.92 19.701 99.899 172.04 263.45
17.347 8.3383 47.045 160.08 0
-13.056 -8.6855 60.691 187.87 -60.351
58.698 19.853 74.227 167.19 -70.212
204.13 -10.963 120.3 179.86 0
-0.20286 5.3116 46.321 166.4 0
82.592 31.909 85.377 163.52 -88.76
34.66 27.357 70.681 150.98 -44.238
68.871 38.654 78.219 165.93 0
-26.843 -10.212 48.713 191.01 0
62.531 24.908 87.829 161.46 -76.3
197.68 -24.172 115.33 181.38 258.66
-31.053 -17.337 47.339 182.02 -71.56
68.432 32.08 78.431 160.04 -66.611
116.67 39.198 98.516 171.9 261.52
249.63 -26.741 101.19 184.99 267.7
4.358 3.4678 78.116 179.98 -76.269
-58.38 -19.915 54.918 191.49 -73.163
-26.428 -5.9721 68.324 184.06 -81.599
-8.4784 -7.5804 46.684 184.97 0
236.97 -39.687 111.34 190.96 0
6.1778 6.5986 38.267 184 -57.914
119.86 51.974 99.531 172.5 241.48
184.53 2.0929 94.885 174.59 0
188.51 -17.859 105.63 177.22 0
-65.903 -20.622 68.843 186.21 0
129.62 47.133 105.87 160.84 237.05
255.81 -21.225 98.769 200 263.41
-2.9755 -19.894 35.124 186.8 -62.808
4.0941 -0.15084 73.477 171.59 0
220.37 -5.2132 96.6 182.91 262.64
40.896 20.526 51.671 154.6 0
116.2 1.6104 91.553 184.28 264.14
135.18 34.757 105.19 174.24 0
164.09 13.679 100.87 173.91 0
-18.8 -3.074 45.919 182.73 0
254.13 -26.862 103.62 192.74 0
229.99 -9.8365 108.09 192.63 264.02
16.842 2.3844 60.703 183.01 0
51.867 15.07 68.534 157.84 0
6.7625 6.9521 56.936 179.58 -62.617
108.1 53.036 90.694 160.23 256.32
5.2809 4.0029 52.106 185.5 0
3.9699 -4.0287 72.353 181.63 -71.941
63.404 19.285 82.205 172.6 -95.467
70.446 34.308 82.905 159.72 0
-8.719 1.8876 66.772 187.6 -68.624
196.42 -5.3326 105.13 173.75 258.07
38.844 17.488 56.036 153.57 -46.876
32.29 11.751 72.341 173 0
55.393 23.269 79.176 169.57 -79.946
-0.87049 -5.6092 35.367 185.26 0
60.779 29.553 73.511 167.78 0
46.421 24.759 79.079 166.48 -70.087
20.127 14.939 52.758 172.37 0
-47.116 -12.157 73.267 181.9 -69.402
31.972 20.043 74.387 156.59 0
112.67 17.683 98.543 176.32 0
-0.31005 6.7149 66.089 185.21 0
74.931 24.108 78.14 160.22 -82.112
27.814 14.27 65.63 170.03 0
72.86 32.744 80.098 155.09 -68.651
4.4864 1.2584 53.851 180.17 0
224.53 -8.8693 102.42 187.54 259.85
219.68 -4.3938 104.49 178.84 0
43.409 19.743 77.499 155.96 0
-13.179 -8.7534 58.642 181.89 0
71.019 30.07 90.628 161.03 0
-22.758 -14.118 42.832 192.8 0
52.652 21.493 68.273 165.27 0
-21.103 -1.7499 67.566 190.3 -80.854
-16.574 -13.335 38.638 199.55 -63.914
187.24 5.5699 99.205 182.88 257.85
55.321 29.027 80.227 163.12 0
14.081 12.963 52.448 173.24 -64.297
200.48 -13.886 111.97 177.53 0
-29.052 -9.6353 35.21 193.88 0
44.877 24.946 61.522 143.08 0
102.57 45.848 91.841 169.28 0
138.12 34.838 108.66 171.03 0
-53.582 -24.761 71.007 195.98 0
116.19 44.376 100.27 166.16 0
25.157 11.024 65.941 162.49 0
50.019 17.582 62.508 162.63 -62.649
80.005 28.851 87.483 167.86 -85.477
34.481 15.087 69.661 163.13 0
-1.3171 -4.8054 43.033 186.13 0
113.63 53.039 105.15 162.96 236.65
6.2241 2.8952 66.291 180.88 0
44.453 13.297 81.679 175.87 0
89.464 28.825 94.2 169.56 -85.593
117.99 44.53 102.48 175.34 0
64.398 39.228 81.318 160.64 -78.106
66.671 26.442 84.991 171.65 -84.401
21.731 3.7054 48.683 166.68 0
-86.907 -27.188 77.075 192.63 0
139.62 25.527 109.56 176.03 0
18.918 6.6011 59.685 178.37 0
72.509 21.561 85.31 169.56 -89.037
192.35 -2.392 97.222 180.59 0
46.225 26.063 64.915 158.46 0
59.811 20.301 84.968 172.18 0
185.93 -6.2773 105.05 172.81 0
42.094 15.151 72.719 174.69 0
22.501 21.116 56.467 158.04 -59.346
45.545 3.9863 72.835 177.61 0
40.4 11.382 73.962 171.81 -81.911
168.83 -2.4993 105.32 173.76 0
-72.23 -15.746 87.946 173.06 0
116.68 48.629 100.97 154.78 250.82
-9.0577 0.88825 65.529 178.07 0
54.586 20.199 79.776 162.03 -68.978
96.833 10.978 94.384 176.09 0
11.167 10.1 50.905 162.45 -48.85
19.716 6.6836 70.662 164.05 -71.077
95.15 25.203 85.657 173.32 259.6
247.99 -10.086 99.777 177.97 0
44.98 24.545 78.179 153.7 0
-25.209 -12.532 81.677 185.44 0
44.711 13.348 75.253 163.88 0
-56.756 -11.078 72.376 190.06 0
0.29016 0.41114 48.316 178.19 0
111.8 25.242 104.8 163.91 0
43.322 11.705 72.796 175.94 0
38.624 17.142 62.692 165.05 -50.538
12.262 9.2391 76.977 170.81 -80.463
83.866 33.584 89.097 159.95 268.51
4.953 1.8754 49.898 176.47 0
140.38 37.382 107.45 163.62 0
-27.349 -7.2451 55.106 190.01 0
17.035 3.176 54.972 168.5 -61.901
49.202 11.727 79.791 156.76 0
-27.961 -2.0911 66.781 192.09 0
-61.933 -6.0609 63.403 197.59 0
31.711 19.145 61.836 155.14 -60.392
13.687 7.0809 67.841 181.77 0
170.64 0.93407 114.68 185.58 256.61
228.73 -10.989 100.97 177.58 0
241.59 -20.329 104.18 190.3 269.3
150.53 21.272 111.39 169.8 254.54
-14.539 -1.911 55.474 186.39 -67.063
7.8483 11.207 51.656 174.66 -65.07
-53.945 -13.61 56.282 191.6 0
20.502 10.732 56.094 172.04 -53.463
141.28 41.921 109.88 155.21 243.09
64.482 26.564 77.452 157.89 0
-28.675 -13.512 42.945 185.65 0
64.398 18.737 87.428 173.5 -78.559
24.273 17.089 61.752 159.81 -40.678
31.32 5.2102 75.13 170.64 0
100.95 40.031 93.608 166.65 0
-23.679 -7.3324 50.248 191.89 -64.668
98.829 42.088 91.791 164.11 0
-52.488 -15.154 71.829 182.96 -91.577
7.8997 -6.3497 43.418 172.68 -55.485
55.989 22.906 71.685 162.36 0
91.587 6.7734 88.765 183.86 -93.468
60.952 34.458 76.16 171.91 -66.217
58.131 25.527 84.423 169.44 0
72.135 26.88 86.346 157.93 -76.813
38.532 1.5368 74.157 172.83 0
45.804 30.03 67.504 148.28 -52.374
84.232 23.218 85.646 149.17 0
22.754 -2.6932 86.788 176.85 0
25.022 10.566 55.999 168.95 0
-13.694 -5.7816 44.421 193.02 0
31.82 14.41 82.878 167.79 0
9.0751 -0.94701 55.054 171.62 0
-2.0794 2.5444 63.421 186.92 -63.728
-76.934 -26.209 84.308 190.78 0
-9.356 2.1969 66.126 179.31 -71.987
89.32 33.473 83.832 156.82 -90.015
81.124 25.355 79.686 159.43 -81.894
45.817 22.48 55.465 149.97 -46.548
27.874 9.3956 54.81 156.59 0
116.37 31.368 97.142 169.51 0
-6.2554 -4.7258 47.867 183.67 -59.85
40.425 9.279 69.898 163.49 0
144.69 0.43263 94.772 183.01 265.04
112.07 47.664 100.66 166.17 240.08
21.097 10.019 53.914 159.21 0
-77.983 -27.793 75.487 194.61 0
31.095 18.17 71.554 177.48 -72.487
49.558 18.508 76.946 169.3 0
148.04 31.557 111.73 174.09 251.29
-87.029 -18.672 80.272 191.13 0
17.622 10.265 62.272 177.66 -57.501
85.681 23.898 94.389 171.01 -98.026
223.83 -11.194 105.43 184.04 261.62
238.64 -26.187 108.66 185.16 251.2
-55.427 -17.614 52.338 192.54 -79.606
24.707 10.458 66.256 175.29 0
21.803 10.557 48.973 161.3 0
149.91 17.553 106.24 179.1 0
81.493 9.8675 92.136 168.03 0
253.6 -27.789 110.2 188.83 0
69.018 22.781 80.501 162.18 -76.496
36.422 17.941 62.633 175.07 -63.333
141.91 22.205 100.41 183.88 249.8
39.42 14.244 77.817 164.35 -72.587
177.9 -10.175 125.4 184.58 0
145.41 26.85 105.21 169.63 254.11
0.64062 4.5094 50.411 170.48 -64.852
-25.066 -9.0509 53.63 189.37 0
122.34 62.02 101.39 171.58 0
-20.087 -13.954 45.336 189.51 -66.739
90.692 34.665 87.039 159.6 0
-9.6183 2.6635 21.856 187.8 0
28.404 9.2358 73.542 172.18 -68.123
-6.5587 -8.4959 34.218 184.58 -62.028
30.07 25.775 58.318 164.7 -48.447
10.147 5.9355 55.75 178.35 0
-7.6882 -1.9817 35.085 183.12 -52.919
99.687 29.845 83.857 176.33 269.5
193.31 -4.4638 104.41 188.78 0
140.75 15.863 105.02 164.06 259.64
121.77 15.756 95.765 174.96 262.77
37.335 22.405 73.702 149.17 0
116.99 50.705 86.373 164.64 0
32.972 20.942 60.197 157.65 0
-3.445 2.0911 39.464 182.08 0
-39.719 -25.615 59.4 195.57 0
122.42 47.26 101.46 164.64 246.74
188.48 -10.306 91.871 184.5 267.14
58.848 6.472 91.774 186.11 0
124.36 34.487 97.321 169.65 0
219.5 -37.94 126.87 197.14 0
209.18 -17.999 107.27 180.78 0
-37.043 -14.966 74.006 188.88 -83.738
92.969 42.917 84.206 165.67 260.51
0.65546 -1.6447 50.529 183.25 -71.721
88.735 30.977 86.908 171.06 0
124.44 45.535 109 154.61 245.93
-5.9261 -9.8306 37.654 183 0
17.66 5.2731 56.73 182.53 0
27.674 11.784 58.329 169.02 0
25.756 20.539 60.191 161.12 -50.493
-3.4875 2.8177 59.667 175.36 -57.937
207.51 -4.0866 116.6 182.46 0
25.173 17.333 55.629 162.42 0
28.757 15.363 70.181 172.05 0
109.66 26.697 83.135 177.56 261.67
112.84 24.826 98.386 172.19 0
23.511 3.3621 55.456 158.6 0
60.901 22.872 76.855 155.78 0
-25.559 -21.219 29.684 195.49 0
35.067 20.436 70.188 168.69 0
-23.73 -12.647 18.979 203.49 0
222.38 -20.386 103.81 185.69 0
42.95 19.479 68.343 164.02 0
48.014 9.4209 76.23 184.04 0
34.868 26.086 56.077 159.89 -38.543
31.053 12.81 56.215 141.11 -42.543
-22.266 -9.9954 36.397 199.97 -69.778
82.058 35.24 91.179 163.99 0
-7.2367 3.0784 75.708 180.98 -77.654
-24.567 -8.4036 58.901 189.34 -82.199
54.432 25.084 60.915 166.57 0
-13.445 4.9198 76.089 185.05 0
8.9878 -2.4908 49.402 183.09 -56.601
14.877 1.861 48.495 178.07 0
199.19 -12.107 119.03 184.35 0
58.776 -2.308 92.29 180.2 -83.245
27.667 2.6193 67.072 177.23 -80.919
13.04 8.1698 63.086 177.24 0
37.516 22.051 61.882 158.13 -48.056
38.784 18.864 61.174 152.12 0
-36.045 -6.4618 67.955 179.52 -76.781
229.96 -19.374 97.957 180.97 0
155.33 8.956 110.66 172.97 0
35.485 10.444 56.712 148.28 0
32.123 17.229 74.006 169.3 0
19.711 7.5247 56.288 176.12 0
52.22 12.783 70.152 163.8 -58.16
7.0814 -1.6799 32.708 184.21 -69.733
53.622 17.143 77.286 158.89 0
-0.75944 -0.79523 34.571 196.84 -55.044
114.39 49.335 99.082 163.19 0
55.651 31.789 78.28 163.86 0
56.612 8.5961 91.138 172.67 0
-41.87 -9.6564 70.083 195.31 0
81.727 20.507 87.962 173.44 -83.238
112.25 19.409 91.276 166.13 0
37.44 20.278 64.68 162.36 -50.043
118.73 41.871 90.603 172.28 0
-38.97 -14.308 72.543 187.88 -79.591
144.73 9.8977 96.125 178.91 0
-28.596 -18.246 46.139 190.17 -70.713
40.935 6.2748 64.405 177.9 0
1.8864 -3.0814 39.184 189.39 0
255.33 4.0484 96.038 178.21 263.55
-5.3578 -1.9477 52.349 187.56 0
-56.957 -20.56 71.314 199 -83.974
27.517 4.2355 57.272 161.96 0
132.89 46.318 105.85 174.71 0
-84.272 -28.713 81.217 201.98 0
-25.364 2.5547 49.561 182.61 -76.913
-58.734 -23.548 66.656 193.3 0
0.73496 -0.64725 44.661 187.92 -62.228
-2.618 0.088348 42.229 187.2 -59.803
45.664 25.536 65.711 148.19 -50.089
1.1752 4.2307 53.376 183.01 0
-20.019 -9.3875 22.818 197.18 0
-40.849 -15.614 56.586 192.01 -74.545
0.57492 -0.66846 65.707 186.55 0
32.337 21.352 58.727 162.28 0
26.635 11.869 58.775 160.07 0
-71.992 -10.421 81.635 197.51 0
43.642 15.997 61.838 144.25 0
2.1886 10.15 64.757 180.8 -80.75
112.76 52.608 98.054 170.69 0
-2.8936 -6.6884 77.91 181.54 0
91.862 35.018 88.817 164.21 0
41.642 17.408 81.026 184.19 -74.087
23.856 1.6132 79.179 176.08 0
241.86 -17.535 93.734 193.85 0
-26.603 -11.045 65.097 185.33 -69.07
-16.122 -5.6805 32.655 190.88 0
-9.4211 -8.2478 45.96 185.13 -59.498
44.537 15.401 67.737 163.47 -50.519
29.583 22.469 70.155 165.19 0
-83.638 -22.62 85.714 186.58 0
102.51 36.538 99.288 162.88 0
112.54 12.246 90.033 163.33 0
108.96 2.0315 89.027 170.68 267.18
112.17 37.34 106.26 158.63 0
0.99834 4.8041 44.859 173.33 -59.122
-88.131 -14.704 86.133 191.07 -85.439
27.584 8.8948 62.239 165.57 -50.402
52.069 10.052 60.437 160.54 -66.143
202.12 -11.416 115.25 183.72 0
3.254 8.9638 61.02 181.25 0
28.951 -2.8239 51.427 166.29 0
241.86 -24.675 100.25 193.05 0
112.63 13.542 98.238 178.79 0
-4.3162 4.0915 50.83 179.57 0
228.13 -23.413 98.51 191.52 273.1
272.42 -0.24904 91.491 187.02 267.4
248.92 -24.988 98.686 178.18 0
69.734 10.7 81.205 175.56 -82.416
223.75 -26.784 117.4 185.54 261.45
244.19 -9.2141 99.038 189.04 267.38
49.452 24.967 62.164 153.99 0
142.43 35.331 115.28 174.22 243.3
-17.834 -7.159 54.265 197.76 -58.157
-25.72 -13.116 29.121 188.6 -76.948
-13.066 1.6526 39.037 196.14 0
76.282 22.342 92.614 177.2 0
12.841 16.984 51.83 162.73 0
228.68 -15.594 106.47 180.35 0
68.065 34.691 89.1 159.81 0
50.141 25.026 70.704 158.83 0
31.936 15.62 54.484 160.45 -47.939
70.42 33.236 79.69 172.02 -75.665
28.048 11.195 59.584 154.1 0
45.406 24.892 61.716 154.38 -48.887
4.5592 1.3722 64.668 180.75 0
242.69 -33.987 118.18 182.66 264.08
63.299 33.03 76.004 158.34 -67.607
262.76 -16.821 97.238 190.39 268.07
70.17 17.046 102.26 164.66 -95.273
-36.152 -10.086 36.403 197.02 0
150.38 15.248 101.55 164.27 0
-9.375 -2.779 32.462 188.85 -57.295
112.41 22.289 94.673 176.37 265.27
18.513 5.7986 55.032 172.39 -53.257
37.483 10.903 70.438 158.45 -64.856
30.516 3.9165 67.994 176.9 0
-9.8871 0.21815 43.142 186.7 0
6.696 2.9884 68.109 169.29 -75.596
37.08 17.791 70.74 161.7 0
-4.6379 -1.1888 72.179 180.02 0
119.57 33.235 94.462 172.53 261.42
-50.169 -16.578 70.632 191.32 0
241.64 -18.79 105.37 182.53 268.41
260.68 -9.8404 97.89 170.62 267.35
90.15 37.288 94.02 162.74 0
247.51 -15.418 92.95 185.22 0
-42.236 -19.777 67.164 180.32 -78.621
86.504 37.924 87.567 167.84 -71.175
39.278 4.5341 75.023 172.98 -75.635
12.854 4.149 40.636 166.45 -52.39
-3.4522 -8.0073 50.509 183.35 0
34.648 14.786 55.109 171.48 -65.349
261.16 -15.614 88.542 190.12 0
130.2 36.333 102.32 172.06 249.24
3.4649 2.3869 47.914 178.06 -65.196
24.759 9.758 66.856 175.45 -62.693
16.016 8.5626 61.527 180.05 -65.983
20.643 5.6368 69.893 174.71 -74.767
100.83 27.248 99.412 164.63 0
19.682 8.6258 44.266 165.56 0
177.96 7.7043 108.42 185.81 257.04
125.53 46.767 103.87 169.85 240.19
-39.268 -10.734 36.89 200.76 -73.693
16.213 15.779 51.939 174.51 -71.581
156.75 13.289 105.23 180.66 0
78.033 29.258 91.134 174.79 0
30.052 20.084 60.167 164.81 -62.282
31.228 4.2812 73.969 166.61 0
51.263 29.852 72.303 157.12 -54.295
17.539 19.098 58.969 162.08 -53.485
39.663 25.536 57.379 148.66 -45.157
78.488 37.073 81.184 151.67 -94.491
247.07 -32.879 117.84 186.14 263.32
39.207 23.684 67.244 158.8 -60.472
-89.956 -1.4032 92.108 188.8 0
70.503 17.218 80.282 168.68 -79.435
108.22 39.435 102.26 165.78 0
99.478 32.669 99.774 170.69 0
73.506 37.668 75.275 168.35 0
39.433 6.1955 81.189 179.15 0
160.6 1.3353 95.708 175.09 0
28.087 12.872 63.453 166.19 0
-46.436 -12.628 67.88 189.22 -86.329
41.644 11.573 71.958 166.92 -60.956
-21.601 -22.668 42.266 199.06 0
231.63 -30.974 115.75 193.79 266.13
71.346 30.496 84.612 165.97 -84.059
-38.688 -21.974 63.937 192.38 -78.392
81.098 28.645 85.884 156.91 -90.36
10.46 8.7413 38.459 175.73 0
158.11 22.913 107.68 172.71 255.58
-69.909 -15.047 71.029 196.34 -82.304
-15.484 -4.2355 38.86 181.74 -68.023
8.0269 7.3324 71.284 173.51 -78.393
3.8363 -7.0276 64.751 175.25 -72.574
-27.629 -7.3145 67.357 193.98 -73.803
83.734 28.218 86.374 156.22 0
130.31 41.102 104.51 162.47 0
-22.466 -6.8721 37.065 192.58 -67.66
36.134 1.5011 82.12 169.92 -82.475
37.654 23.673 64.082 170.91 0
4.787 -0.37678 81.877 175.83 -71.849
7.6127 2.4439 39.383 163.15 0
91.945 9.8191 89.894 162.75 -93.244
6.4619 9.3554 47.273 176.81 -55.792
119.96 49.917 99.002 168.12 0
28.564 29.535 60.538 150.46 -51.685
237.79 -17.285 90.646 181.76 260.11
20.263 6.3703 51.419 153.14 -46.54
-36.328 -8.6751 55.48 201.36 -78.493
42.516 16.354 64.272 154.01 0
-37.001 -4.0496 56.048 180.39 -77.412
91.057 3.5086 98.071 170.47 0
10.715 4.0346 49.867 178.55 0
-21.665 -13.529 55.329 189.43 0
113.97 29.891 96.514 174.22 0
46.501 18.301 70.319 170.81 -70.096
83.577 36.496 88.654 167.98 -92.333
-52.246 -16.518 44.086 195.86 0
258.16 -26.804 105.17 184.94 270.93
9.0622 6.1141 39.568 179.66 -51.915
80.273 29.466 88.975 170.04 -82.895
0.55299 2.6514 29.18 182.93 -59.483
-18.385 -12.823 65.899 188.67 -80.452
110.41 30.283 104.7 161.34 0
216.02 -34.642 118 188.31 0
-35.135 -1.8962 32.816 198.33 0
10.01 2.7158 57.164 177.04 0
84.251 17.508 92.922 169.73 -82.729
21.117 12.72 76.009 178.54 0
260.8 -23.197 96.442 184.69 272.88
227.13 -31.394 128.04 188.66 262.96
14.915 8.3718 48.996 165.9 -54.556
92.151 24.85 87.037 171.17 264.84
239.54 -23.62 96.116 184.55 0
209.7 -5.1101 103.28 179.7 0
215.21 -13.042 108.67 186.18 261.43
-19.492 -2.4062 36.673 202.4 -57.282
205.94 -15.018 115.04 188.92 257.27
69.993 31.996 85.505 172.73 -88.175
-38.038 -26.549 48.755 202.72 0
-22.243 -14.713 40.726 181.69 0
261.73 -6.3471 89.831 184.51 264.35
99.763 27.016 95.836 163.39 0
70.496 35.93 79.435 153.88 -74.975
192.28 -1.7696 104.87 177.17 258.56
235.67 -17.639 100.78 180.32 0
-35.74 -14.649 43.462 186.34 0
135.01 36.572 96.252 165.43 0
-32.81 1.1586 80.804 182.47 -92.797
18.588 11.717 52.507 163.86 -50.319
-48.876 -21.675 42.936 193.96 0
6.5841 -0.92742 65.184 189.2 0
266.14 -24.042 91.217 193.71 0
26.022 19.369 57.779 162.59 -63.959
1.4898 -3.6649 72.679 183.62 -74.58
-81.916 -19.992 94.449 189.36 0
0.25441 5.7234 64.308 177.21 -61.397
0.67148 -4.1908 70.488 178.78 -80.811
40.587 27.671 69.108 160.18 0
26.391 26.046 60.774 159.11 0
234.25 -33.664 116.61 180.06 252.04
-9.0478 -10.816 37.465 185.72 0
-35.108 -8.4387 47.619 182.35 -61.439
243.53 -16.939 96.3 188.49 0
2.0649 5.281 53.228 180.07 -65.633
90.369 35.667 97.484 164.78 -90.11
38.675 5.0443 79.031 173.55 0
125.02 51.521 108.27 160.15 246.74
-27.322 -6.1725 38.955 199.82 -67.315
37.705 14.482 68.951 161.77 -69.684
171.21 8.5054 112.75 171.1 0
54.812 18.737 70.989 165.82 -72.899
240.63 -0.092179 90.409 193.13 264.38
15.542 0.80247 60.725 169.93 -72.568
98.889 46.367 95.573 160.97 258.26
-30.298 -9.9415 39.582 199.16 0
32.587 16.492 72.706 169.35 -75.586
244.03 -27.411 122.29 193.72 0
-40.441 -11.406 44.442 197.41 -70.771
37.148 18.375 68.853 161.67 -58.258
219.16 -7.0395 99.294 179.76 0
6.5209 2.1666 46.17 177.86 0
115.56 55.945 101.73 167.44 235.83
23.79 13.375 58.731 177.49 -76.457
-21.635 -1.3461 52.106 182.49 0
25.385 5.9887 57.217 162.51 0
-11.332 0.67634 76.152 182.67 -83.749
41.69 15.376 67.243 170.73 0
-60.08 -14.175 82.039 175.81 0
38.779 15.843 77.872 167.12 -80.248
-7.6075 -4.7555 57.323 185.27 0
140.83 20.389 100.67 165.73 0
106 38.714 106.06 165.77 0
66.174 19.726 77.508 162.18 -63.892
43.409 25.002 71.9 157.68 0
6.677 16.258 58.964 182.57 -59.832
129.63 11.002 108.59 170.62 0
209.61 -5.6103 99.9 171.15 266.4
-33.351 -13.531 35.818 191.8 0
85.861 30.577 91.3 166.29 -86.673
-21.266 1.9425 38.012 186.53 0
19.775 3.4509 63.154 178.18 0
-84.87 -12.908 78.819 203.27 0
120.75 57.232 102.05 167.5 249.19
130.26 34.092 109.34 171.83 261.11
94.965 26.012 93.31 176.55 0
13.605 -3.4314 60.687 169.12 0
-13.221 -2.8901 36.797 189.9 -61.998
-31.192 -4.2566 59.478 184.06 0
25.315 2.9632 64.572 156.76 -59.053
104.11 52.49 99.71 158.96 0
91.695 14.645 93.753 167.09 0
86.837 39.227 82.945 157.57 -81.147
-60.888 -11.679 65.263 183.35 -84.636
198.84 -13.201 112.82 179.67 0
-2.8853 -9.3921 72.6 183.67 0
-78.096 -12.237 95.84 185.78 -94.351
82.437 26.184 88.783 164.04 0
50.486 7.5144 96.804 184.65 0
16.867 1.8588 67.835 174.33 -70.848
-28.431 2.011 87.926 182.91 -83.37
136.55 40.512 110.78 170.69 250.09
225.16 -6.6949 105.77 181.61 0
41.404 26.167 71.412 153.08 -48.337
11.526 8.7548 54.529 179.14 -52.726
-45.536 -10.721 46.771 190.6 0
-2.0151 4.2508 56.5 176.95 0
163.29 9.811 115.71 177.76 251.4
31.847 17.396 60.341 154.42 -53.267
-16.638 -7.7319 29.089 192.88 -62.214
4.1516 6.5526 48.233 178.03 -53.25
161.12 7.9826 113.88 180.15 257.97
137 22.504 108.08 175.26 252.28
-0.33723 -1.7009 68.032 177.24 0
206.87 -36.289 130.87 190.09 0
53.471 13.536 79.336 160.26 0
-1.0844 -0.099565 57.088 181.84 0
75.2 21.34 91.289 156.72 0
63.918 9.8533 83.528 166.06 0
38.856 29.528 61.441 149.69 0
137.25 22.454 104.82 176.02 269.07
17.955 2.2639 72.784 173.06 -75.178
54.084 16.101 71.907 159.29 0
-24.84 -16.988 46.518 194.47 -70.069
62.28 23.441 81.659 151.93 0
-11.48 0.61095 50.996 188.6 -68.481
41.103 19.901 64.051 157.79 -40.417
48.369 19.914 72.747 166.95 -58.565
22.017 16.039 67.554 177.86 -70.148
109.82 50.059 112.48 166.98 247.6
36.567 17.384 55.06 167.25 0
220.71 -35.142 123.67 197.4 0
36.624 7.1566 60.071 172.87 0
35.41 16.744 58.42 151.58 -48.509
-0.99313 -3.9335 53.955 194.6 -65.856
-6.0448 -2.2315 57.273 174.55 0
-18.151 -8.5928 74.594 184.31 -86.065
78.847 22.098 74.043 173.44 0
-18.348 1.0261 54.883 185.82 0
143.18 20.649 98.666 171.06 0
165.08 0.46878 103.7 182.53 0
87.987 8.8204 96.651 175.48 269.37
112.05 41.731 99.025 172.77 0
116.73 52.957 106.05 163.68 244.76
12.458 -1.6154 75.048 179.91 -76.748
-67.949 -0.66999 80.682 185.79 -83.672
62.473 24.313 77.811 152.55 0
220.75 -2.9309 102.87 178.99 0
163.82 9.0842 104.69 170.94 0
6.8729 0.5676 53.578 172.88 0
-7.7158 2.8867 48.218 171.97 -68.148
190.59 -8.1007 107.73 188.34 0
98.342 27.05 86.158 164.52 0
-14.233 -6.2464 33.987 198.13 -64.321
263.43 -10.812 82.707 193.35 0
75.017 33.762 85.05 171.75 0
150.9 10.247 93.127 182.21 258.33
243.18 -4.9408 91.655 186.6 0
-1.3756 -8.643 52.481 187.14 -75.414
51.613 27.529 76.215 154.98 0
-50.657 -12.727 60.326 190.78 0
118.08 59.896 102.09 172.43 0
-83.273 -22.24 85.541 193.55 -89.25
-8.904 -8.8892 35.787 187.74 -59.512
73.807 26.878 85.124 161.39 -83.709
64.423 21.563 80.587 161.18 -77.718
-15.175 -4.1433 41.842 179.91 0
-85.991 -15.434 78.904 195.59 -77.227
194.57 -15.727 117.04 180.51 0
61.893 20.04 67.271 159.98 -65.077
164.25 3.7363 98.443 187.42 0
17.296 -2.8319 64.024 176.89 0
-49.477 -11.168 64.434 189.59 0
254.22 -12.453 98.52 189.8 0
32.528 12.32 60.554 153.2 0
232.69 -29.915 118.98 188.82 0
-13.963 -0.41413 33.468 184.67 0
2.261 7.287 49.878 182.44 0
253.73 -22.333 105.57 190.37 271.08
-9.133 -3.2076 59.446 182.54 0
-28.349 -17.095 36.304 194 0
19.451 7.27 71.164 174.95 -64.116
25.003 13.143 48.247 162.33 0
27.899 2.7928 52.17 151.66 -48.166
-16.632 -5.9285 29.381 192.36 -65.691
-1.1377 3.9988 63.958 168.45 0
139.14 19.21 96.005 184.09 0
50.186 13.618 68.483 161.75 0
101.22 25.799 87.763 165.29 0
48.61 1.4617 83.477 187.36 -87.132
24.196 7.8626 62.38 168.68 0
-1.7976 0.96297 50.098 186.5 -68.563
221.76 -40.324 134.37 193.95 0
156.38 10.184 108.22 173.23 261.41
56.808 16.474 75.233 172.47 0
-6.0724 -3.4735 51.568 182.72 0
65.225 30.904 81.995 159.75 -68.288
58.205 39.801 74.483 155.45 0
51.31 4.0403 81.988 172 0
-46.027 -13.506 34.162 202.78 -69.839
111.03 43.79 95.101 162.81 0
235.09 -23.785 107.31 190.34 0
-15.943 -2.3354 36.327 198.82 -72.261
29.963 25.33 55.391 157.65 0
-33.687 -13.02 26.653 201.91 -69.785
-11.309 -4.8153 28.609 192.02 -56.229
124.12 33.978 95.735 171.38 262.4
244.06 -29.283 96.469 185.4 0
-42.314 -18.49 48.275 190.43 0
39.049 8.0359 65.87 167.7 -69.361
40.701 20.538 57.005 154.63 0
20.996 15.779 56.107 165.53 -43.522
18.818 8.2109 80.248 178.48 -78.837
51.474 34.046 70.792 151.27 -61.507
46.949 17.005 56.307 154.64 0
159.85 3.2935 115.76 177.36 252.5
-33.867 -8.7843 35.749 191.09 0
206.68 -6.5146 97.786 181.2 267.4
-0.99429 -10.236 40.145 186.35 0
-12.396 -3.6884 39.873 191.19 -64.15
33.581 18.128 56.527 144.55 -37.55
0.73184 -6.6579 45.902 171.17 0
98.597 39.251 84.922 168.59 264.21
20.313 6.9271 52.426 174.11 0
-26.029 -2.6832 31.617 199.56 0
35.036 23.067 56.531 137.45 -36.044
243.71 -31.332 106.18 195.27 266.93
125.69 22.742 93.974 169.39 267.55
120.12 31.54 105.13 161.86 255.52
63.623 17.735 74.497 155.74 -70.078
-61.762 -27.689 63.879 192.28 0
-14.911 -7.2541 47.687 192.38 0
71.918 34.092 81.175 160.51 -70.301
177.02 15 101.73 179.07 257.87
-13.085 -5.2222 40.754 192.58 -51.666
40.116 22.823 61.618 147.72 0
89.087 23.166 101.31 178.4 0
-49.263 -15.956 68.941 182.82 -87.91
-11.495 -2.6093 41.905 188.11 -72.638
-26.26 -13.23 19.931 198.73 -64.976
142.32 3.9905 100.1 179.41 0
31.329 7.4801 78.688 170.75 -82.127
-7.7125 -2.177 33.269 191.46 0
149.58 22.299 108.26 176.71 264.59
240.64 -8.6113 100.08 185.68 0
119.83 28.127 97.397 169.17 0
123.45 24.222 89.33 171.68 277.01
10.629 8.3066 45.283 158.6 -48.961
208.14 -38.267 131.43 192.29 0
27.334 10.108 72.392 174.53 0
-9.3247 2.3436 46.952 179.25 0
171.21 7.9935 103.85 179.66 263
14.714 0.39693 73.424 164.88 -62.923
-12.205 -5.269 58.769 176.47 -76.768
121.19 54.772 96.614 162.49 243.1
55.839 11.686 70.951 177.68 -79.452
-45.021 -23.869 55.403 189.3 -78.504
7.5539 -3.2505 53.955 182.24 0
39.171 21.261 60.912 146.97 0
-4.3471 -3.6424 49.703 172.92 -61.586
147.85 10.994 99.505 181.96 266.35
7.2029 2.0033 55.127 179.24 -67.938
3.1821 0.96686 49.244 174.28 -62.683
-20.557 -12.718 37.765 197.58 -63.981
11.567 18.931 54.998 163.73 -49.224
24.257 11.912 51.972 161.05 -51.798
201.17 -6.5371 112.61 184.12 257.66
33.805 9.1825 57.04 166.94 -63.066
-62.013 -22.933 61.076 196.8 -81.996
44.491 21.548 56.739 150.35 -44.521
-23.909 -10.529 56.236 198.74 -81.378
124.89 52.294 109.35 168.34 237.7
52.717 18.887 79.573 170.95 -89.166
-6.2189 0.18304 51.275 185.33 0
63.339 27.26 87.254 148.43 0
227.85 -7.3738 103.89 185.31 269.22
20.172 13.725 57.41 157.29 -53.111
35.864 21.499 65.014 166.04 0
79.098 14.307 93.834 177.1 0
110.78 30.836 95.322 166.24 261.98
210.89 -23.031 127.52 181.33 249.94
36.481 15.627 63.23 146.71 -48.156
-15.807 3.2588 33.086 183.85 -57.228
31.257 12.885 78.575 170.6 -80.033
5.8425 -1.8005 49.36 171.6 0
14.884 7.6778 59.042 175.59 0
52.275 12.438 74.405 171.06 -65.974
113.93 38.918 95.134 165.06 247.98
258.28 -9.5457 93.556 189.31 269.31
7.5312 -1.6444 59.401 183.56 0
152.84 33.348 100.7 172.02 0
118.92 51.037 109.42 171.79 248.43
127.14 49.178 101.42 160.49 240.2
-3.0418 -8.3576 53.538 182.71 -68.401
2.1758 1.7114 47.833 179.17 0
98.256 34.325 94.116 162 253.69
200.51 -8.1861 101.49 182.43 254.63
1.4178 -7.4279 46.603 183.44 0
97.329 42.233 92.167 174.17 0
32.242 8.5907 75.091 179.76 0
42.43 11.66 64.746 162.14 0
14.024 4.1312 74.419 181.1 -79.061
65.327 5.942 84.791 173.13 -83.753
37.007 23.392 72.442 169.05 -71.083
89.929 43.571 85.596 161.23 0
-5.8255 -4.5914 50.625 181.82 -73.698
34.178 16.409 69.02 169.46 -69.45
-67.988 -5.9942 80.803 190.77 -78.926
-20.63 -20.405 34.786 189.02 0
68.871 17.307 78.421 163.56 0
75.731 9.8101 83.5 171.95 -93.256
13.343 3.7728 67.258 181.1 -70.925
70.549 15.5 86.267 163.45 -88.234
11.609 3.4211 62.256 180.86 0
192.68 -15.09 124.19 172.68 251.53
6.4767 4.7487 55.753 179.08 0
38.449 12.805 56.908 157.35 -50.808
81.559 20.307 78.853 162.44 0
-25.966 -2.389 68.454 183.12 0
-58.126 -23.801 69.219 190.94 -83.285
80.763 35.924 83.983 162.89 0
112.6 27.333 92.92 166.78 265.44
-28.575 -17.93 42.114 196.41 0
84.337 29.196 87.68 166.96 0
94.102 25.365 85.628 163.65 0
11.08 5.337 60.266 181.66 0
39.903 13.188 63.535 167.75 0
212.02 -7.7873 114.3 193.31 0
37.18 15.861 68.554 159.27 -61.902
33.379 22.153 67.332 149.22 -51.396
15.212 8.6359 64.439 180.77 0
103.26 12.242 93.157 180.94 0
214.19 -5.763 88.639 172.16 0
-49.726 -17.367 58.438 190.34 0
67.679 22.03 78.831 168.74 0
7.389 3.4219 53.79 170.95 -58.889
157.4 8.5161 111.89 180.52 250.63
-14.475 -7.8159 47.99 181.55 0
23.75 19.567 51.62 161.01 0
86.34 21.61 85.098 169.79 0
108.55 35.97 93.727 160.89 0
-2.2775 -3.0281 46.045 182.63 0
160.99 11.694 105.97 183.48 0
10.304 6.564 45.573 177.72 0
-41.327 -21.242 45.663 188.11 0
-32.784 -19.004 67.988 187.42 0
28.027 4.1894 65.455 172.95 -67.604
178.3 -8.758 89.307 181.89 0
11.765 5.8217 49.9 182.95 0
93.224 20.745 93.299 178.85 0
-21.08 -8.8767 34.761 183.58 0
134.82 17.922 99.682 167.47 252.15
-19.504 -8.7773 31.882 188.66 0
111.14 52.932 91.387 154.96 247.86
68.669 28.517 82.806 160.67 0
-29.225 -3.8441 59.793 188.25 0
-37.291 -5.2604 83.658 181.84 -78.134
254.47 -24.704 102.14 197.4 270.31
-33.712 -12.203 56.863 184.37 -78.499
245.14 -12.649 92.484 190.09 263.1
117.3 44.573 106.73 166.81 250.11
116.21 14.032 97.5 171.75 0
117.47 25.529 98.056 163.84 0
68.783 26.947 77.166 160.33 0
-17.098 -13.64 23.007 194.48 0
237.09 -21.56 104.83 182.43 0
-61.292 -17.557 62.595 192.93 0
38.438 15.79 69.909 152.99 -46.967
132.8 41.578 103.23 163.27 0
30.861 12.364 60.164 168.98 0
41.42 15.748 57.865 147.73 0
31.711 10.794 75.162 167.26 0
9.3272 0.54529 68.877 184.17 -82.934
0.18441 -0.87983 55.715 178.63 0
-93.177 -22.984 86.618 187.78 -84.976
47.749 21.069 68.772 135.4 0
165 8.14 111.49 165.73 256.81
-27.242 -6.3957 59.639 182.52 -74.529
18.801 10.004 73.91 173.96 0
46 27.898 61.507 161.68 -48.836
8.0221 6.2701 39.754 167.5 -46.099
206.63 -15.436 104.88 186.42 0
12.23 6.4061 57.657 180.19 0
48.301 7.5175 77.095 160.88 -65.552
2.4618 -11.261 65.247 188.74 0
19.301 11.185 63.993 175.1 0
251.71 -7.8733 99.993 190.27 0
95.604 36.929 96.459 176.55 0
106.88 56.526 96.782 153.41 0
-33.435 -11.982 52.968 190.83 0
42.967 25.646 76.758 162.24 -67.037
-17.305 -0.69955 42.169 189.59 0
-75.627 -14.961 91.712 193.87 0
153.29 18.793 113.05 170.31 249.63
37.552 9.386 69.56 167.56 -68.749
77.622 29.662 81.68 160.36 0
43.067 28.211 61.086 145.43 -43.254
167.52 8.7202 100.94 177.17 0
33.189 14.921 59.823 157.36 0
230.54 -17.593 114.71 182.1 0
-31.074 -9.0861 63.837 180.22 -80.315
26.083 20.289 61.109 152.06 0
-26.489 -16.539 32.571 205.07 -52.119
146.11 21.951 103.98 172.13 254.22
-67.672 -12.685 68.047 186.58 -87.24
24.355 3.2784 53.05 157.95 -44.132
2.9585 5.9332 67.387 169.83 0
71.68 17.421 85.587 170.45 -86.906
15.648 19.007 55.788 174.04 0
-0.39595 10.651 52.144 165.39 -52.185
-6.9747 -4.59 47.087 187.73 -64.395
-10.403 -9.466 42.357 193.58 0
36.35 24.024 55.513 150.9 -41.817
-7.0819 7.0561 55.35 180 -68.495
54.425 23.753 69.445 153.67 -56.693
113.07 37.08 106.9 166.02 0
-13.054 -0.5452 68.103 187.37 0
43.347 23.046 66.801 165.33 0
214.89 -20.582 110.65 178.68 266.26
10.924 1.0925 57.819 181.36 0
57.663 19.672 81.224 170.34 -92.144
28.589 18.712 56.667 153.15 -46.124
57.791 16.945 76.806 166.85 -83.061
-13.155 -6.859 37.402 191.01 -73.988
1.8536 6.4027 55.495 169.68 -48.259
-35.621 -4.7663 67.405 187.03 -88.234
198.28 -18.409 103.25 173.37 0
-20.612 -3.4452 37.059 189.12 0
-27.504 -6.1438 67.442 191.03 0
56.184 18.234 75.111 158.4 0
190.81 -12.101 118.35 177.24 0
-23.016 -20.05 26.484 194.8 0
104.38 39.957 92.012 164.27 257.25
56.791 28.794 73.297 157.06 0
26.925 9.5377 76.824 177.41 0
97.73 29.274 103.23 173.37 0
244.39 -22.247 111.47 193.14 0
-35.898 -7.6277 41.748 189.48 0
121.66 62.005 104.24 167.57 0
-5.5789 -0.22783 66.255 180.19 0
130.25 34.232 104.43 165.79 0
-66.098 -20.235 68.103 190.37 -89.113
115.1 32.259 97.902 172.74 258.96
-2.7899 0.68737 52.693 179.97 0
35.929 23.588 58.342 172.91 0
-5.9096 5.8155 36.27 182.39 0
4.1255 -0.47405 52.245 170.43 -58.696
256.46 -15.24 100.28 191.66 0
31.458 14.137 67.024 172.23 0
74.238 21.776 82.873 162.77 0
-73.481 -14.332 87.112 180.99 0
3.9828 -7.6798 55.778 179.18 -71.84
228.85 -25.281 112.3 187.81 0
18.571 15.536 68.518 170.47 0
77.418 27.407 89.1 159.11 -85.52
109.95 50.966 94.964 163.32 249.39
110.2 45.026 97.435 156.62 263.77
-33.695 -12.053 78.652 187.43 -83.944
16.185 9.9656 72.696 190.26 -70.24
22.779 11.386 86.48 176.21 0
12.057 8.5419 48.735 171.46 0
197.64 8.4084 97.608 178.31 261.25
93.615 0.44924 98.159 175.6 264.74
169.14 7.8325 113.02 180.81 250.83
-16.035 -11.15 30.812 201.06 -61.775
129.19 10.81 90.284 180.66 267.13
48.314 23.377 77.81 171.63 -79.575
199.47 -9.4679 113.4 189.85 0
46.331 20.927 68.513 158.16 -48.197
-26.48 -9.2931 37.284 193.32 -69.981
150.07 19.131 102.63 185.53 245.7
25.014 6.5393 62.832 176.98 0
-27.918 -15.638 35.15 200.96 -69.72
2.5696 -3.5023 53.562 173.38 -51.052
49.426 18.909 73.586 163.64 -56.796
118.08 43.405 100.19 169.65 0
10.202 3.4636 55.949 178.05 -68.037
0.64789 8.0742 48.027 176.37 0
-49.31 -4.8866 60.539 176.69 0
-27.866 -8.9699 48.729 190.02 -80.461
-17.601 -4.5809 40.88 189.28 -59.102
53.083 25.831 74.331 155.81 -67.527
-10.852 -12.866 44.614 185.44 -68.614
20.18 9.179 55.657 164.12 0
-1.3366 -1.993 45.517 179.03 0
-4.1624 -4.1265 66.358 180.25 -66.558
150.26 12.066 108.84 178.6 0
-88.638 -26.593 91.173 201.62 -96.714
18.431 13.988 49.366 165.14 -58.05
1.0561 1.2735 67.569 188.09 -71.887
-20.746 -9.5779 27.204 197.67 0
-16.192 -16.265 52.648 178.89 0
134.66 45.179 99.272 162.45 0
-8.265 -11.534 41.206 185.52 0
-8.8307 -1.3256 80.451 185.76 0
-62.377 -3.4932 73.426 183.48 -92.385
58.644 5.0218 82.199 182.92 0
76.857 34.974 79.844 157.85 0
38.04 20.937 70.218 157.36 0
-25.094 -17.263 41.151 187.65 -70.856
240.57 -27.565 124.01 189.31 0
86.041 24.89 85.411 164.03 0
94.131 32.214 91.74 161.81 0
98.556 29.666 91.32 158.5 261.01
36.618 20.251 57.741 146.44 0
-18.741 -1.1389 81.645 182.61 -75.473
64.319 20.32 88.88 155.41 0
208.69 -11.724 98.797 179.96 269.56
-59.06 -17.241 63.766 194.55 -86.995
9.4858 4.2475 69.797 178.61 0
121.33 56.009 107.23 173.53 0
20.101 11.731 56.447 157.58 -41.173
18.926 10.319 64.267 176.78 0
85.14 22.699 97.496 162.46 0
18.864 5.098 47.721 171.06 -47.017
244.39 -29.677 124.45 182.84 275.37
87.902 23.861 92.027 166.37 263.36
91.789 45.85 92.202 162.29 263.88
-32.236 -11.616 40.805 194.8 0
216.08 -5.3282 97.363 189.58 0
158.63 36.553 106.36 174.29 244
-8.0028 2.0908 68.457 180.39 0
58.834 8.1301 82.94 178.61 -81.942
212.4 -16.431 113.07 189.4 258.33
27.887 13.207 58.132 156.24 -54.079
-71.745 -15.372 89.386 194.05 0
28.026 11.061 61.447 158.35 -41.228
60.476 25.775 82.575 176.19 0
93.728 43.288 90.359 155.36 -90.65
33.091 10.449 72.308 175.7 0
30.911 7.3755 66.285 154.59 0
267.88 -19.132 95.596 186.99 0
0.041788 -5.441 43.727 185.08 0
109.2 18.59 99.21 170.85 263.58
-67.397 -18.739 82.257 184.05 -83.382
91.024 22.962 89.674 160.36 0
55.499 17.546 69.593 165.04 0
58.234 22.822 83.469 156.58 -62.857
35.372 20.429 71.09 161.32 -50.642
99.698 31.247 94.052 168.21 0
63.51 31.356 85.972 153.89 0
50.104 27.208 51.497 156.95 -51.71
230.65 -27.773 124.99 176.2 251.62
57.538 24.047 73.519 148.01 -69.334
33.236 22.09 79.22 165.57 0
109.66 46.392 98.152 160.7 0
-1.7662 -3.9589 51.724 180.98 0
111.24 0.62804 91.57 177.98 268.19
226.91 -17.382 106.19 188.75 262.91
-17.534 -9.9265 50.072 174.9 -66.994
41.487 14.079 75.513 168.33 -59.435
-11.189 -8.1729 50.014 183.75 0
177.18 8.167 120.6 189.75 0
102.09 15.16 87.086 175.9 0
-2.4294 -3.6577 52.617 179.77 -57.319
79.073 27.344 89.154 171.86 -77.968
-5.0943 -11.004 56.43 177.98 -74.148
222.87 -17.769 113.45 189.66 259.77
37.904 24.594 74.63 161.34 -70.583
164.41 9.9327 105.84 182.65 0
-8.0913 0.59665 69.607 188.38 -80.354
-1.4256 2.6554 63.265 177.62 0
12.277 0.80623 41.13 171.75 -64.252
43.728 24.367 77.298 169.59 0
51.222 15.876 60.017 149.47 -47.008
11.144 0.4644 60.049 178.19 0
112.14 42.687 98.654 168.69 251.97
235.84 -19.549 108.3 181.65 0
18.995 5.347 56.118 162.58 0
178.86 2.4984 112.8 181.38 254.51
36.647 24.652 55.876 157.23 0
-23.843 -13.344 22.684 197.81 0
8.8399 3.3258 49.057 171.91 0
228.85 -36.133 124.74 195.43 0
141.37 7.7918 95.259 177.89 0
96.846 51.919 95.569 163.74 268.72
-12.779 -11.998 48.655 181.4 0
51.086 22.704 69.898 166.22 -56.033
1.523 8.6961 41.116 180.5 -63.359
63.489 14.298 85.553 175.67 0
64.672 30.684 65.869 165.01 -64.52
11.654 -0.85912 82.168 168.33 -69.439
194.81 -12.67 117.7 175.71 0
162.19 9.8381 98.692 173.91 0
90.267 40.067 90.398 157.32 265.8
51.324 22.139 75.835 157.55 -62.523
26.676 10.811 59.998 163.41 -57.244
22.802 9.6475 60.905 166.76 0
163.21 15.093 106.48 168.11 249.8
235.43 -45.949 118.29 190.89 269.35
11.663 9.0113 58.711 169.63 -66.817
69.186 25.832 80.166 162.51 -83.94
-24.137 -13.074 23.603 196.23 -62.235
187.39 4.8302 109.81 187.14 0
24.194 10.941 58.511 183.14 -62.962
152.73 18.814 97.727 181.34 253.04
172.11 6.4143 99.373 175.38 0
195.43 -9.9388 111.11 176.7 0
19.106 2.7551 52.096 168.49 0
121.96 20.585 95.961 173.36 267.6
54.594 18.244 73.561 168.45 0
-19.298 -7.4125 78.628 188.22 0
58.645 13.24 72.85 173.33 -87.36
29.055 13.124 55.684 147.84 0
114.69 45.931 98.856 163.98 252.09
21.342 2.0535 56.822 167.71 0
-21.082 -7.81 23.469 199.8 0
40.076 17.558 68.9 163.12 0
107.62 38.328 90.501 170.14 0
-31.592 -13.593 33.784 190.6 -58.213
129.62 13.337 106.98 180.76 259.72
129.33 26.828 94.812 165.97 0
-18.435 -14.871 46.364 174.27 0
81.549 22.39 89.465 170.88 0
53.913 18.168 71.288 163.86 -75.253
-19.328 0.28235 30.596 202.45 -61.325
92.784 38.99 83.125 172.31 0
174.22 -3.6746 116.31 184 260.59
23.782 9.2389 85.223 174.84 0
102.79 56.953 103.35 153.9 256.84
17.842 12.702 49.628 170.42 -61.909
150.64 19.549 107.14 173.98 256.88
9.3878 12.372 61.886 172.95 -70.628
71.838 31.927 88.585 154.38 -75.086
25.884 12.786 51.594 164.2 0
73.528 30.255 89.522 168.98 0
58.709 15.451 89.458 165.45 -84.192
-41.35 -17.079 45.318 194.54 0
-45.221 -21.993 58.524 204.38 -76.77
-7.5386 -13.933 56.163 184.98 -64.278
165.15 -3.3761 104.76 172.84 0
84.767 41.728 90.269 159.76 0
-13.747 -2.2549 41.453 191.9 -58.298
11.882 4.3311 63.436 169.91 0
103.19 4.3932 100.59 181.23 0
12.13 5.1809 46.395 165.2 0
171.15 4.5602 103.07 177.01 0
2.832 -2.5678 45.051 176.71 0
-2.7324 -0.0097422 46.257 183.53 -57.692
-0.88385 3.7418 73.727 184.45 0
-66.819 -4.0305 78.417 180.78 0
30.919 17.23 64.661 155.23 0
248.93 -21.535 94.684 185.23 0
115 58.063 95.771 166.35 0
73.656 26.741 90.203 169.79 -81.371
58.961 20.212 76.093 171.17 0
31.459 10.526 80.296 173.44 0
-8.3653 -4.9459 73.649 175.7 0
-9.848 -2.959 76.214 171.36 0
116.23 34.001 98.382 170.15 254.95
-2.283 -9.3925 58.449 185.68 -72.415
219.77 -26.057 121.27 193.64 0
42.312 20.5 65.071 161.25 0
5.1014 0.62626 47.29 176.18 -48.737
-0.98539 8.5476 44.691 185.98 -62.28
101.58 35.927 88.987 173.64 0
-87.743 -27.285 87.773 192.69 0
128.88 47.226 105.32 163.87 243.37
-60.601 -26.392 53.674 187.79 -80.774
-56.772 -16.117 66.886 191.45 -90.736
32.289 21.461 65.254 170.8 -75.058
25.307 9.8944 58.249 167.91 -56.984
114.69 30.6 98.087 177.91 0
-15.437 0.10547 42.347 198.29 -70.528
1.7552 8.2676 78.385 175.99 -80.515
45.575 17.182 52.423 150.5 -54.246
57.416 29.46 84.346 158.24 -69.483
21.299 11.467 49.397 166.73 0
-13.268 2.4226 62.636 177.94 0
141.07 31.939 107.34 177.17 247.33
23.28 15.707 57.983 160.3 -51.24
-20.507 0.12889 73.768 179.4 -81.212
32.103 4.7201 88.785 170.17 0
238.37 -22.071 92.455 183.12 0
29.767 16.821 68.308 152.5 0
33.577 6.8209 64.76 164.34 0
26.766 13.922 61.041 170.4 0
-34.897 -18.958 40.428 193.98 0
133.55 37.569 105.17 161.45 255.45
19.035 15.651 47.056 165.89 0
99.82 46.254 96.011 156.37 0
-12.101 5.5127 40.192 186.14 0
39.159 28.912 66.109 151.42 0
-48.159 -15.405 69.727 191.74 0
166.14 1.5795 117.93 179.41 274.23
102.4 38.314 94.565 166.53 260.25
18.957 12.102 46.209 173.71 -61.071
243.75 -37.935 109.06 187.78 270.2
-40.549 -8.8232 90.649 188.49 -85.706
43.891 19.216 75.367 165.76 0
40.326 18.71 58.498 154.29 0
-8.6061 -8.3885 56.104 187.44 0
32.766 15.103 53.925 142.37 0
260.66 -15.552 94.052 194.34 266.67
-17.942 -4.168 50.205 187.79 -77.255
231.59 -27.733 122.62 185.3 0
71.089 15.756 76.414 166.53 -60.213
-11.087 -12.947 45.586 190.49 0
15.878 8.5402 67.173 184.26 -77.132
34.436 15.867 68.08 163.43 -62.416
40.018 18.887 71.897 165.93 -42.537
16.175 7.3523 47.175 178.55 0
70.34 23.195 81.922 163.95 0
97.314 26.256 88.026 169.34 267.91
32.722 6.3225 74.719 171.03 -77.726
65.364 15.184 78.984 158.42 -75.026
164.53 13.461 107.29 185.06 0
33.647 20.666 60.84 162.03 -65.953
163.82 2.5596 102.67 175.02 260.35
28.622 9.8748 59.998 168.66 -78.778
12.91 4.1559 64.244 174.96 0
257.86 -1.477 89.928 176.64 0
23.331 11.394 54.809 164.15 0
-18.518 -6.7022 51.629 191.4 -68.644
13.382 16.753 44.703 166.84 0
169.55 1.204 105.72 180.03 256.21
111.75 56.784 108.17 168.94 0
46.301 22.21 73.046 158.37 -50.319
136.84 31.783 99.052 163.5 0
161.61 12.26 101.41 177.6 0
-5.0451 2.0997 53.315 188.11 0
113.44 13.128 94.892 176.13 264.37
-23.98 -3.5047 52.442 182.32 -78.935
74.077 24.047 82.714 172.69 0
21.464 -5.466 61.371 175.02 -70.547
176.8 4.9711 126.47 184.63 0
-52.267 -20.733 52.924 190.6 -79.392
75.335 37.003 80.973 169.46 0
213.48 -6.2683 113.67 183.2 263.87
209.25 -11.473 101.57 182.54 263.22
13.281 16.165 64.19 176.35 -53.073
111.59 45.641 108.73 160.79 255.39
72.929 33.347 80.917 151.89 0
223.28 -17.351 115.9 185 0
179.29 1.9216 99.06 185.75 0
157.19 24.981 110.87 172.98 246.93
207.07 -16.613 125.51 180.8 0
33.813 13.35 62.842 152.32 0
39.848 22.504 63.282 156.68 -43.744
81.721 26.833 80.448 155.97 0
110.66 47.884 97.716 163.23 0
68.965 21.31 82.932 155.93 0
152.41 11.364 105.54 175.3 0
112.82 42.684 101.1 161.56 0
-26.165 -16.668 32.961 207.93 0
113.08 38.448 105.25 170.28 0
137.7 21.078 105.08 178.23 259.63
64.651 37.272 84.656 150.44 -61.526
226.79 -21.758 114.01 191.91 264.03
78.403 34.505 85.589 159.97 -99.618
21.849 11.716 55.11 171.56 0
72.19 33.711 78.449 159 0
31.749 14.835 63.484 154.44 -54.678
202.85 -24.24 126.94 185.53 0
52.581 24.622 75.296 161.62 -67.312
-6.9874 -10.627 71.862 176.19 -80.869
17.231 -0.69555 60.851 172.89 -73.843
85.946 27.381 93.197 162.36 0
99.465 28.061 88.95 158.5 0
53.442 9.7646 77.599 163.74 -79.664
12.815 10.427 62.764 173.84 0
169.41 -8.1995 98.056 170.29 257.81
-34.081 -3.9276 80.386 185.61 -87.802
-20.913 -13.237 31.501 200.01 0
27.897 5.0839 75.01 169.71 0
61.249 20.351 86.301 171.65 0
44.844 24.4 68.958 155.93 0
242.77 -15.292 98.09 187.99 0
11.63 14.08 55.759 171.92 -58.287
16.46 8.9043 56.683 161.69 0
46.482 7.8856 78.137 168.76 0
-47.294 -19.325 44.822 197.72 0
33.049 22.087 66.48 148.48 0
123.44 35.607 107.48 167.92 254.19
175.74 -8.814 107.53 182.23 0
-3.851 6.6812 59.953 185.35 -79.28
-0.34368 5.3603 59.33 180.93 -62.4
7.5962 -1.3624 53.021 172.86 0
30.808 12.441 63.717 155.51 0
32.942 9.7131 72.037 168.45 0
11.876 0.46385 56.741 164.43 0
40.385 9.271 72.228 174.6 -69.572
50.156 30.325 80.089 161.62 0
239.78 -23.459 115.89 186.02 0
34.607 25.801 69.978 160.2 0
-57.445 -13.164 68.76 201.06 -82.759
-7.0899 -4.6318 53.247 183.39 0
231.32 -36.622 122.19 183.83 0
29.227 8.4439 86.681 169.14 -79.182
94.502 24.726 93.947 166.89 0
-12.773 -12.387 45.563 184.91 -53.069
248.11 0.48646 96.749 176.04 267.14
40.999 22.111 69.464 148.53 -33.427
30.264 15.04 56.313 147.97 0
182.13 -1.0673 107.97 183.83 254.27
101.02 34.779 95.133 168.9 257.31
64.958 24.271 67.866 153.41 0
45.988 9.8044 69.964 160 0
85.466 30.327 95.445 172.39 0
13.277 17.444 52.366 169.03 0
66.692 22.154 84.378 179.41 -86.341
90.603 37.764 94.935 151.15 -86.116
33.967 14.721 67.154 155.38 0
-14.389 -11.468 35.388 183.55 0
99.085 8.832 97.868 172.84 277
60.767 27.163 78.972 156.83 -71.384
97.904 34.889 94.093 165.31 0
33.284 11.922 68.673 162.6 0
64.64 37.401 83.472 161.73 -69.144
95.549 43.797 94.898 160.46 267.93
55.786 15.528 80.719 169.02 0
151.44 17.548 109.29 176.55 253.77
-32.08 -14.085 53.584 189.5 -59.679
17.811 11.756 63.624 174.45 0
48.601 24.445 69.924 164.71 0
125 47.844 101.72 167.35 0
238.12 -24.346 113.3 192.16 266.52
117.02 58.63 102.18 168.32 0
-3.1291 -1.7001 49.184 189.43 -70.464
126.72 17.43 97.814 175.31 258.93
-6.0274 -10.201 61.848 188.68 -70.283
-62.362 -15.828 83.2 195.42 0
-32.325 -14.617 60.585 179.54 0
73.096 26.05 75.036 158.03 0
116.09 28.464 92.56 162.97 249.04
202.82 -2.3152 94.766 177.77 276.42
-19.307 -9.181 32.435 187.26 -62.296
94.454 22.347 88.416 176.21 -80.55
74.749 4.7558 83.396 178.15 -98.115
10.879 0.60988 53.868 174.16 0
137.18 3.9603 98.393 177.2 0
114.98 60.088 100.12 156.29 234.72
86.367 14.774 86.45 172.97 0
51.51 17.3 71.929 163.43 0
-13.09 -13.403 54.976 178.76 -69.523
17.341 3.003 76.356 173.05 -78.026
-28.486 -11.724 63.83 184.28 -75.27
31.636 17.403 73.96 163.26 -72.891
150.51 12.479 108.3 173.47 248.17
147.05 24.394 101.64 177.14 251.53
91.659 26.658 84.069 158.72 -78.188
86.506 15.99 95.596 171.58 0
170.72 0.20664 97.013 187.34 0
134.63 33.816 110.76 171.15 0
116.53 47.543 103.88 158.93 0
128.92 56.896 114.22 166.12 0
55.989 23.531 67.994 160.32 -77.858
67.995 26.24 87.498 155.31 0
44.322 10.861 78.37 164.82 -78.034
51.111 10.764 66.155 161.29 -64.917
18.847 13.136 65.024 174.95 -61.903
184.08 4.9773 105.98 179.35 259.03
235.08 -33.874 126.4 194.46 256.23
41.95 26.02 66.293 160.97 0
-6.5986 3.1726 44.346 177.47 -61.69
101.76 28.862 87.594 162.43 266.14
-8.7128 0.89934 89.026 175.31 0
263.27 -15.855 100.9 185.32 0
241.26 -25.302 102.84 184.79 263.02
63.409 31.166 80.737 159.12 0
-22.916 -8.0653 37.151 193.56 0
-13.875 -4.0177 38.378 186.22 -69.475
161.53 0.33332 99.473 180.69 0
2.2137 -4.7725 44.502 190.16 0
62.699 24.981 74.964 167.94 -83.085
10.504 8.4922 57.458 182.19 0
24.479 8.3674 43.046 162.9 0
63.428 29.074 80.254 169.64 -72.024
263.73 -26.347 95.768 204.07 270.87
137.48 20.905 109.51 170.86 0
116.71 16.76 91.263 173.66 276.39
88.734 3.5042 94.541 175.07 -88.319
19.399 5.2263 46.587 158.87 0
115.08 43.862 87.833 174.56 0
-48.164 -9.2112 50.99 185.35 0
-46.227 -7.5952 78.846 193.56 -75.31
-20.724 -10.082 27.838 193.98 0
19.54 12.113 39.591 159.91 -51.845
105.85 17.947 100.35 174.96 270.81
-3.7678 -5.5534 63.9 180.33 0
262.75 -18.919 90.445 184.79 0
62.552 32.064 76.471 161.12 0
117.38 32.9 101.73 171.75 252.22
118.21 45.781 102.87 166.93 244.58
-30.669 -6.0202 58.944 185.42 -79.667
54.328 18.212 77.646 156.87 0
-79.051 -22.858 74.467 191.37 -89.061
4.8607 5.8944 52.166 192.24 0
23.085 13.257 61.178 159.79 0
5.3501 8.1796 61.123 180.71 -73.221
33.493 20.565 64.814 150.07 -36.925
-17.86 -2.5591 37.041 188.75 -64.868
24.977 8.5064 68.729 180.9 -61.884
49.939 9.6102 78.814 171.3 0
26.008 11.545 53.272 163.8 -51.569
-37.046 -14.004 74.203 188.45 0
11.194 -3.811 53.186 169.51 0
52.908 27.214 77.071 166.15 0
-79.773 -18.551 86.446 189.64 -84.375
233.66 -1.5845 100.72 178.56 0
-39.008 -16.673 42.745 190.27 -75.822
193.44 -5.6089 107.31 183.27 261.58
77.874 33.68 82.769 162 0
76.809 4.3918 84.389 182.16 0
56.979 21.47 77.338 168.89 -92.164
229.55 -39.285 124.17 190.51 0
17.357 4.7909 62.395 174.77 -63.08
24.473 15.189 62.06 158.38 0
-41.486 -10.742 50.706 191.6 0
-23.381 -14.816 46.531 190.26 -60.32
138.89 17.318 92.426 176.79 256.74
41.107 14.587 76.956 170.06 -72.054
58.597 23.924 85.1 172.55 0
2.8982 -8.6934 52.441 182.9 0
43.945 23.56 68.382 154.87 0
137.8 37.416 112.09 170.28 0
33.175 0.97899 73.865 171.01 -70.647
11.317 4.1585 65.852 173.52 0
99.131 38.305 93.297 169.09 0
-72.816 -21.066 66.004 187.64 0
66.055 3.6583 83.034 174.53 -83.792
279.61 -18.9 88.925 188.35 267
143.03 26.088 107.24 182.66 0
-44.249 -15.628 41.117 190.81 0
140.07 32.421 108.12 170.56 246.7
152.43 33.197 111.08 176.89 241.22
-59.445 -24.722 74.558 181.34 0
18.959 1.0106 74.768 160.23 0
-4.8815 0.94168 55.804 183.17 -58.131
146.14 11.458 99.769 172.15 0
-3.9013 -10.358 31.974 181.79 0
98.553 40.92 92.222 159.96 0
115.44 31.553 96.387 164.07 256.64
78.371 19.42 72.755 167.14 -84.418
88.756 30.539 84.816 158.64 0
196.26 -6.4749 116.95 185.52 255.32
20.412 0.076848 81.489 176.44 0
57.294 20.11 85.116 154.25 -56.469
114.17 50.049 101.74 164.38 251.19
14.236 6.8629 84.017 181.26 0
-44.432 -14.115 65.314 188.62 -78.443
-67.815 -17.419 80.384 192.89 -91.558
20.275 4.3326 59.691 182.31 0
-31.816 -10.858 43.494 198.98 0
67.486 9.4651 86.726 177 -87.396
26.292 17.286 56.527 168.22 -54.81
96.751 13.99 98.887 173.5 279.88
83.101 18.521 91.479 160.37 0
85.413 26.895 83.548 171.11 -88.268
-13.882 -4.7196 53.458 184.43 -70.465
94.207 52.263 98.754 167.35 266.23
25.831 12.646 69.976 181.13 -70.55
273.39 -21.637 94.207 197.45 273.49
-26.772 -17.643 18.439 204.75 -56.205
106.55 24.072 104.92 161.95 266.07
57.583 18.998 79.134 176.52 -80.524
14.461 0.51213 59.563 163.26 0
106.53 18.682 96.275 160.47 0
-24.98 -13.872 65.217 181.89 -89.529
24.47 9.8339 56.972 158.67 -51.082
134.55 3.0469 92.264 170.08 267.31
10.195 4.3042 59.248 178.31 0
-93.489 -17.961 103.11 186.05 0
25.641 7.2833 46.381 157.15 0
30.972 16.742 55.809 160.24 -63.972
-20.395 -9.8752 68.612 185.93 -79.96
85.172 14.341 88.967 166.92 0
-9.1847 -7.7335 67.77 178.16 0
19.319 16.192 71.291 170.87 -84.475
8.9395 11.357 46.569 178.22 0
69.452 24.118 78.897 152.86 -78.898
238.35 -9.6426 96.475 175.03 0
-51.074 -14.848 70.759 184.9 -87.535
105.03 33.074 92.968 174.54 0
41.298 14.367 64.948 163.05 0
33.29 14.532 79.407 167.84 -69.067
41.136 19.874 68.414 160.52 -62.939
-25.889 -10.668 30.779 192.04 0
56.675 24.889 80.247 166.31 0
11.372 15.693 58.748 164.56 -66.955
85.795 33.631 94.102 160.89 -77.013
65.452 27.671 71.475 157.66 0
249.24 -26.068 101.63 194.75 267.76
29.168 12.186 47.205 165.24 -41.987
128.59 26.887 99.335 169.76 0
35.469 11.888 79.243 174.44 -79.21
116.65 29.527 94.857 180.76 0
169.4 -3.2661 108.01 188.32 0
30.909 10.479 73.946 164.8 -65.683
191.75 -15.25 109.07 184.93 0
-11.194 1.3182 48.218 170.76 0
107.23 46.734 86.514 169.45 260.91
56.992 22.734 80.407 155.42 0
36.286 19.404 74.667 146.79 -59.334
-26.276 -10.743 48.935 193.8 0
-4.6284 3.3382 62.866 171.55 -83.817
115.42 38.209 90.714 153.11 0
-30.93 -18.9 42.361 194.85 -69.515
108.6 26.066 96.728 165.84 263.28
56.26 25.074 83.149 156.03 -60.437
39.007 18.241 57.136 167.12 -54.168
-37.793 -15.201 46.459 193.18 -77.262
19.734 2.5831 41.968 180.18 -54.88
40.469 26.544 64.959 150.29 0
-26.96 -11.614 43.992 189.49 -75.232
19.214 0.36371 67.853 172.58 -81.909
40.312 13.865 71.621 165.08 0
64.221 18.622 87.391 173.03 -71.938
28.188 12.35 70.62 172.94 -68.188
0.51275 -9.0161 81.886 189.66 0
48.578 23.243 71.099 164.1 -72.636
143.31 21.183 101.44 166.96 252.45
36.165 11.93 72.18 174.73 -74.439
105.25 29.888 96.905 168.3 258.24
13.497 9.7925 71.434 156.87 0
30.053 8.3436 51.975 169.98 0
135.69 18.826 100.2 183.67 0
122.18 46.461 104.25 173.03 0
5.541 0.40294 57.722 172.86 -64.983
-10.676 -0.57903 66.284 175.55 0
259.45 -22.612 102.24 178.75 0
107.79 29.722 90.693 162.02 283.54
68.576 27.999 89.057 165.77 -79.159
35.191 20.739 71.26 154.72 -43.491
-48.427 -11.156 68.682 196.29 -90.381
2.8704 2.3124 63.234 172.29 -74.839
213.72 -25.92 112.83 188.74 260.43
35.005 13.325 59.406 167.21 -53.662
-9.7709 -3.3085 64.235 177.93 -68.406
77.723 28.979 89.383 161.92 0
99.591 32.592 95.483 167.41 0
28.478 12.197 62.291 156.51 0
-29.563 -4.095 37.926 185.57 -60.197
264.5 -1.7278 97.18 187.29 263.98
122.28 59.315 107.33 167.13 242.41
5.3054 1.0008 62.954 172.02 0
-29.522 -12.377 33.103 195.18 0
2.9486 -3.1196 56.606 181.66 0
227.73 -21.306 119.72 190.45 0
124.03 37.535 99.211 171.12 264.97
26.561 13.786 66.364 172 -64.182
-36.226 -12.141 51.141 191.83 -66.606
77.067 26.947 79.984 170.44 0
-6.3224 -3.5635 59.024 186.2 -67.763
6.6863 1.1326 43.182 176.4 0
242.76 -30.43 106.88 191.76 0
20.956 15.73 60.565 174.37 0
-20.052 0.63134 81.336 177.57 -88.296
19.996 12.193 47.867 162.4 0
29.511 23.988 50.662 150.32 -39.723
69.23 28.266 83.643 168.68 0
55.861 26.061 66.783 150.55 -57.136
-6.5619 1.9258 41.774 185.56 -61.544
48.226 22.872 69.284 158.55 -53.631
229.65 -25.692 109.85 189.92 252.94
44.41 21.086 71.748 158.58 -52.037
68.621 20.375 86.142 164.43 0
-16.198 1.6326 67.504 186.72 -83.346
94.228 29.4 95.328 174.14 0
48.716 -0.062625 83.466 176.08 -89.968
173.91 6.104 108.13 184.41 264.35
94.661 38.663 94.566 174.14 0
211.33 -32.731 108.82 188.41 0
-29.227 -8.9891 36.37 200.63 -65.113
154.84 -0.3652 100.73 184.19 259.93
33.42 8.6362 74.768 174.48 0
70.956 23.344 73.078 170.77 -82.595
8.8322 -3.9276 74.352 176.99 0
5.5634 4.6785 42.648 175.98 -58.604
39.344 13.245 62.486 142.85 -46.145
24.587 24.939 46.766 150.51 -51.235
9.4536 7.8756 48.403 173.75 -53.807
41.712 18.056 70.123 157.07 -56.696
122.77 52.118 108.72 172.67 0
4.5842 -1.7473 54.041 173.42 -67.377
-14.748 -6.9912 48.122 178.32 -75.225
52.584 14.736 79.531 164.82 -75.807
114.34 50.538 91.601 165.56 0
1.3599 -0.62533 58.664 176.81 -72.384
267.81 -25.379 94.855 202.32 0
77.995 27.76 89.143 159.11 -79.574
79.029 11.648 95.493 171.79 0
23.882 11.624 69.106 165.38 0
-1.6592 -5.9291 48.473 171.83 -60.944
75.289 31.564 81.142 154.45 -82.813
42.673 20.171 67.228 166.64 -59.519
-16.267 -7.1575 22.425 196 -58.12
-1.4987 -5.5365 52.751 184.33 -68.731
113.97 48.175 104.91 158.11 253.04
39.648 26.954 57.371 147.6 0
-4.2356 -2.6835 62.542 183 -75.529
223.07 -10.174 111.67 183.53 249.36
15.531 13.031 49.195 170.39 0
69.797 16.082 84.622 177.73 0
199.49 -11.914 121.83 190.45 254.42
25.462 5.2312 71.959 173.58 0
158.54 10.879 106.33 179.71 254.25
108.15 37.309 97.809 173.17 0
229.07 -17.171 100.27 185.78 249.11
29.605 20.897 52.2 164.89 -52.987
51.658 14.938 83.302 178.1 -76.685
44.805 20.265 75.389 154.26 0
-53.001 -31.436 72.968 188.08 0
44.761 31.167 63.744 155.89 0
216.21 -12.102 99.247 180.79 0
40.394 5.8094 83.35 169.79 0
9.2527 -0.74292 45.534 177.02 -59.51
258.56 -16.564 107.49 187.78 0
17.89 13.069 60.765 168.31 -44.561
61.497 32.627 76.253 157.7 0
10.164 -2.7985 47.461 164.37 -65.49
227.36 -23.126 119.59 182.82 261.91
-69.67 -5.5982 88.866 186.23 -93.706
126.04 18.408 97.95 179.37 0
223.58 -9.5618 101.43 191.11 262.74
-18.674 6.3039 85.145 181.96 -81.254
-49.31 -20.031 52.087 196.04 0
228.3 -18.155 105.33 182.26 0
2.188 4.1459 55.345 181.95 0
-49.515 -10.954 58.266 192.79 -77.162
59.133 25.622 82.567 167.74 0
214.3 -21.337 114.9 188.98 250.59
-47.088 -15.171 46.3 203.63 0
112.11 46.619 120.73 172.68 0
-26.856 -11.819 70.463 188.51 0
37.791 6.4212 70.771 156.45 0
14.933 -1.6246 65.395 171.67 -61.756
14.632 5.0699 71.005 171.66 -69.841
234.72 -12.129 107.28 193.44 0
154.33 19.621 100.71 174.46 0
81.8 31.12 77.544 165.69 -87.188
48.635 17.35 68.487 154.64 -52.376
108.44 53.585 90.124 163.9 0
0.37762 -7.3346 43.75 181.01 -70.391
224.15 -20.261 112.22 185.73 0
54.23 17.088 68.513 158.76 0
122.72 11.174 95.23 174.84 263.3
75.557 32.491 76.083 167.96 0
75.698 19.71 87.903 176.32 0
58.776 16.02 81.599 171.51 -76.694
7.6904 6.3953 44.382 163.97 -50.571
83.403 28.675 84.044 155.97 0
119.31 25.067 95.016 166.47 0
-14.687 -0.036084 39.83 193.36 -63.657
7.8752 15.315 59.65 161.36 -51.088
31.727 26.713 61.194 162.46 0
108.82 18.792 94.242 174.65 269.22
94.001 36.412 97.705 159.29 0
166.29 2.0433 93.235 173.46 265.67
173.22 6.1786 107.97 180.29 264.08
149.59 41.536 114.08 173.47 0
24.461 10.728 56.634 151.41 -40.246
-32.123 -9.4218 74.211 184.27 -84.044
61.024 16.196 73.556 163.31 0
13.699 10.607 45.616 159.43 0
144.17 19.587 109.61 179.59 0
-3.9287 -2.0735 68.437 184.82 -75.83
27.407 14.533 50.17 151.33 -59.955
-69.861 -26.013 71.886 183.8 -86.418
-57.307 -12.777 88.372 186.7 -76.327
134.19 38.894 105.93 166 0
48.792 24.464 60.141 146.65 0
24.94 4.9835 78.566 182.06 -84.933
102.04 17.417 96.067 177.82 272.06
180.64 -7.965 116.61 181.71 0
71.709 26.136 87.892 158.33 0
-10.541 -11.117 35.254 195.15 0
-17.09 -11.374 40.424 191.9 -66.172
-63.785 -13.773 65.249 188.83 0
47.36 28.662 59.687 157.68 0
241.9 -31.138 105.73 187.31 0
47.049 13.968 71.102 162.14 0
14.257 5.7182 58.12 163.55 -66.468
-29.196 -6.8674 72.533 183.07 -88.326
-83.269 -1.5278 83.626 185.84 0
87.922 23.227 98.456 171.36 0
198.66 -7.98 107.47 184.52 260.96
24.643 12.475 81.651 171.6 0
20.051 0.068839 75.08 183.95 -85.175
242.92 -27.845 121.43 182.01 270.91
42.753 19.108 56.306 158.73 -55.948
-64.569 -18.059 70.864 185.88 -78.451
138.94 9.4674 106.55 178.62 0
-32.072 -12.847 62.462 193.13 -80.349
-8.1194 -4.4017 43.827 180.77 0
206.29 -11.598 105.59 183.05 0
76.421 30.511 84.999 166.92 -82.464
136.14 34.714 102.34 175.65 0
40.879 33.82 60.723 149.19 0
102.26 13.509 95.341 164.45 259.29
-4.9708 -2.89 79.948 186.02 0
118.58 43.753 104.6 167.16 0
11.09 4.4571 50.367 170.69 0
233.56 -10.414 93.397 184.46 0
6.0598 -3.7659 35.296 189.89 -47.361
-92.553 -10.05 93.012 182.37 -92.302
8.7033 -5.3225 56.878 178.85 0
126.14 5.1376 92.299 177.07 0
-8.7031 -1.7395 65.475 179.21 0
-34.391 -7.2989 46.237 197.01 -76.014
25.798 15.884 55.698 162.75 0
41.77 18.932 61.94 150.72 0
68.264 22.228 79.5 160.36 -60.982
116.9 29.132 89.345 170.67 0
16.373 4.5095 66.47 176.24 0
121.38 56.249 104.81 163.7 242.51
38.256 23.604 58.601 157.05 -41.623
-51.648 -16.948 74.447 178.92 -91.143
59.809 16.419 83.916 164.12 -75.541
82.155 28.614 92.248 164.45 -87.063
-31.949 -4.9211 62.338 186.83 0
31.952 26.101 67.512 162.34 0
2.148 -2.1808 69.29 181.63 0
57.946 17.805 89.065 172.07 0
21.255 9.6221 60.711 171.95 0
65.158 30.385 68.142 162.86 -64.494
138.55 22.322 95.961 164.65 0
71.663 32.479 88.349 161.61 -77.57
167.25 5.3226 99.837 180.19 0
31.205 3.1757 73.105 178.7 -63.517
102.17 31.752 89.925 164.55 262.47
53.016 18.685 71.035 156.2 -54.592
-36.881 -11.902 43.19 192.98 0
38.736 20.35 69.092 157.71 0
54.233 34.986 76.306 158.6 -48.628
62.006 26.727 78.955 160.3 0
1.4698 3.6291 41.664 182.95 0
-27.611 -7.8417 26.385 205.49 -58.142
80.356 33.544 83.822 164.18 -84.439
135.56 15.556 87.19 180.88 271.47
110.22 49.14 92.168 165.53 0
-22.856 -7.4899 48.616 183.74 -73.859
-1.9455 2.6437 53.169 184.2 -64.722
84.617 38.398 96.228 158.09 -79.271
-4.7385 2.089 46.434 174.48 -60.802
-10.342 -2.7299 39.458 189.45 -71.626
134.91 12.271 94.539 168.48 265.96
206.76 -4.3941 87.269 178.11 267.28
-19.061 -14.001 30.476 195.04 0
86.879 23.684 91.848 165.62 -98.867
161.31 3.6254 109.8 185.7 0
-3.452 -9.1824 39.856 185.49 0
98.824 25.148 103.16 171.03 0
4.0236 -1.8884 69.448 187.1 0
-82.779 -7.4041 82.112 191.87 0
147.78 21.123 99.167 163.36 253.92
165.39 3.327 107.17 177.91 265.97
227.31 -1.0082 94.438 183.26 0
-37.051 -10.081 55.863 199.5 -80.021
108.28 24.206 97.658 163.93 263.92
-58.593 -25.999 70.799 186.01 0
-35.78 -11.373 37.952 196.86 0
-67.234 -23.208 66.402 187.49 -77.848
34.113 11.37 73.894 164.68 -68.002
-11.891 -9.5948 52.694 188.55 -69.43
219.18 -3.3026 108.28 193.13 0
10.442 3.0375 78.533 175.27 -73.019
28.817 18.604 61.392 165.85 0
27.879 12.19 72.64 156.79 -56.485
13.248 3.4705 52.303 175.48 0
-27.263 -12.216 38.738 197.6 -66.679
223.87 -14.877 118.32 185.73 0
-20.914 -18.437 41.701 193.65 0
37.502 7.6041 80.742 173.44 0
5.5611 1.2959 40.092 174.12 -51.893
54.781 14.12 80.6 169.95 -86.092
8.1837 -3.0498 53.794 171.34 -70.519
75.791 25.931 88.357 167.82 0
74.626 25.166 83.608 164.77 -81.045
-20.51 -6.7716 52.347 188.67 -78.183
14.652 10.86 48.421 183.01 -60.675
27.003 16.066 57.598 165.54 0
26.076 10.093 61.259 152.14 -53.273
100.43 27.973 92.115 165.96 0
117.39 56.573 100.01 171.01 241.7
47.768 23.26 68.292 151.57 0
116.8 11.944 101.56 169.24 266.48
-27.179 -1.1239 67.268 189.54 -86.593
128.47 31.922 107.33 167.25 0
1.4238 4.714 41.988 184.94 -63.693
195.14 -10.006 117.78 181.53 255.81
259.48 -1.6845 90.042 190.29 266.76
231.08 -12.408 105.27 188.52 0
-8.7275 -6.2966 69.855 180.76 0
12.488 -1.8456 83.056 177.1 -84.799
-36.66 -5.5593 53.321 189.34 0
66.269 34.548 90.722 164.18 0
159.19 9.9516 110.92 177.72 257.59
24.512 11.956 54.126 159.47 -48.376
24.257 19.006 48.156 162.75 0
-1.5762 -1.0775 74.658 170.58 0
54.695 13.028 77.534 175.28 0
108.79 36.343 87.265 174.54 249.06
109.46 30.975 103.11 181.88 262.59
8.3976 11.354 48.004 175.53 -66.342
27.132 14.263 55.669 158.09 0
142.02 26.125 104.72 174.58 257.39
69.241 17.908 85.503 176.75 -79.994
20.946 1.8186 79.213 178.89 -88.195
-12.386 0.73434 38.08 180.53 0
86.499 43.826 91.954 158.03 0
84.797 37.732 88.843 158.12 0
38.4 2.287 75.414 183.95 -83.633
104.56 41.697 96.105 161.64 257.71
55.311 18.466 69.234 153.82 0
95.463 24.559 99.945 167.27 269.7
151.78 8.7449 108.33 180.49 263.16
-23.564 -7.7333 85.525 181.77 0
-11.688 -0.42204 59.647 184.39 -68.497
118.12 11.159 98.546 177 0
22.253 4.6768 75.043 181.2 -76.101
121.53 11.892 92.814 171.85 263.07
199.86 -16.077 127.6 182.91 263.29
56.956 25.463 81.178 165 -70.702
48.872 7.318 73.349 169.68 -75.528
32.562 10.714 52.031 145.47 -46.185
39.568 24.274 56.989 149.1 -34.877
107.29 41.107 92.36 163.61 263.59
93.132 25.765 83.568 161.67 0
-23.804 -5.1544 51.305 191.52 0
67.535 9.4637 91.104 175.18 -84.767
32.805 17.087 48.176 146.82 0
81.467 17.16 87.675 184.64 0
-37.275 -17.236 41.588 190.09 0
37.957 17.806 73.651 164.53 -66.728
163.16 14.477 92.22 173.38 259.78
89.768 29.612 90.225 175.43 260.2
121.58 -1.3282 96.625 178.42 270.48
235.05 -37.934 129.52 180.96 0
-28.608 -28.224 35.135 212.21 -68.817
62.702 28.594 82.162 161.17 -67.224
64.318 10.573 94.68 175.39 -86.626
176.85 4.2092 108.01 177.21 0
183.85 2.4372 105.92 172.63 255.4
49.393 21.166 75.635 161.06 -77.974
-15.046 6.6695 70.509 196.68 -77.647
223.66 -20.587 109.99 187.77 265.56
216.1 -33.937 120.1 180.44 0
-31.033 -7.1966 49.575 196.33 -70.089
18.295 -2.0239 50.165 172.13 0
-39.069 -18.159 46.585 193.01 -74.494
119.33 28.468 101.07 167.5 0
41.871 19.284 69.736 162.1 0
131.11 26.378 106.75 170.08 0
15.873 4.9989 46.054 167.75 -50.606
128.77 15.277 102.98 166.85 0
197.01 -1.5027 111.38 178.45 262.86
40.228 23.423 57.278 146.63 0
-20.429 -3.767 86.339 181.98 -74.392
63.815 40.339 78.509 168.39 0
261.89 -24.965 101.45 189.34 266.43
17.668 5.0011 69.255 171.68 0
76.668 -2.2282 91.598 173.77 0
35.127 11.339 62.28 162.67 -63.025
89.525 35.791 81.268 171.97 -77.572
-24.159 -16.176 25.598 195.79 -69.099
80.815 25.78 90.144 171.06 -81.195
-72.833 -9.4432 90.756 185.81 -96.223
169.31 0.55496 117.73 166.56 251.87
-79.944 -18.454 80.154 183.68 -89.879
22.558 10.644 55.984 159.4 -62.083
231.68 -5.997 94.742 187.67 0
53.073 14.822 73.697 171.89 -87.438
-8.4162 -8.0003 58.04 188.26 0
83.494 25.073 79.198 172.91 -88.684
-17.88 -22.419 57.35 191.53 0
67.516 19.321 78.175 164.58 -80.955
2.6333 -5.1224 85.103 181.85 -91.45
41.394 13.626 73.758 159.37 -62.42
203.84 -14.887 119.41 185.85 0
136.67 48.391 105.06 168.81 247.97
120 46.082 105.85 176.69 0
-22.631 -1.2457 80.155 188.18 -78.079
58.546 21.761 83.649 159.73 -85.783
7.6293 -3.4389 79.556 174.65 0
122.38 29.133 108.23 165.72 250.48
7.8316 6.5458 59.217 186.02 0
65.94 24.019 86.052 159.12 -82.543
56.839 20.048 69.536 163.38 -63.548
-85.399 -13.204 80.608 190.08 -87.756
18.424 14.462 60.058 176.31 0
49.738 23.451 66.798 155.6 -60.696
-85.772 0.99684 86.091 185.62 0
-13.944 -3.1476 49.168 176.93 0
254.83 -29.005 100.47 189.58 268.88
245.84 -35.276 116.54 185.13 257.27
82.004 26.789 83.579 167.39 -76.045
119.41 18.806 105.37 167.7 0
28.792 20.488 49.739 157.94 0
16.786 4.057 53.479 166.78 0
64.873 21.031 80.391 161.72 -74.258
69.769 4.6147 80.712 182.71 0
49.164 40.434 68.877 149.61 0
149.7 34.614 108.77 180.59 245.88
105.82 21.625 89.017 170.96 263.15
140.22 34.845 106.95 173.37 257.06
10.97 6.883 47.642 169.75 -56.082
23.589 14.598 80.057 176.42 0
50.77 13.296 70.623 168.98 0
27.442 20.357 52.286 147.5 -43.865
261.07 -20.976 96.709 199.68 0
264.33 -15.913 91.226 189.11 0
-26.37 -9.0741 78.621 182.8 0
242.71 -26.968 104.35 190.86 264.73
163.66 12.054 110.41 168.44 0
-24.295 -13.472 38.905 190.61 0
-21.232 -7.2192 48.656 195.23 -79.035
104.75 37.725 99.164 172.65 0
-0.66638 3.9915 39.676 172.75 -54.711
52.326 26.932 71.381 162.48 0
107.52 44.346 98.673 151.01 251.08
7.2163 7.1164 73.566 181.23 0
119.67 54.58 105.47 163.46 0
22.619 12.821 55.457 144.16 0
99.007 33.715 93.498 161.09 272.04
118.36 36.338 91.612 162.88 262.95
94.971 31.015 102.87 162.26 0
204.28 -20.252 120.21 182.98 260.9
59.199 18.396 80.017 169.53 0
64.111 25.418 78.466 159.45 -70.72
-2.877 -1.4992 37.71 173.81 -49.305
56.712 18.701 76.66 157.78 0
-19.809 -13.769 31.783 199.25 0
3.4708 -6.2052 47.566 173.17 0
5.0949 -4.6639 61.916 168.25 0
-19.13 -8.3168 34.514 191.7 -65.11
179.79 1.0835 106.05 177.16 261.13
12.141 8.9546 69.038 168.22 -67.999
122.05 12.842 97.015 164.47 0
65.921 26.574 81.643 160.39 0
37.228 19.378 64.897 162.07 -56.819
21.225 2.0439 54.369 173.1 -61.606
0.27533 -1.9001 50.522 181.97 0
135.05 11.534 102.7 179.01 264.6
249.54 -22.266 110.61 190.32 269.15
133.15 40.203 113.82 179.18 0
24.342 10.82 67.5 169.55 0
216.4 -11.337 113.61 178.43 0
-25.689 -14.604 40.069 192.07 0
71.206 30.507 85.85 168.05 0
22.92 6.0729 68.965 178.15 0
9.2398 9.5299 52.467 166.15 0
78.024 22.161 89.25 172.29 0
12.162 8.8548 50.408 170.46 -58.174
9.8189 9.188 80.657 174.68 -76.391
173.61 10.258 102.8 171.45 0
137.32 37.118 104.66 164.6 0
53.471 13.654 83.719 175.78 -80.077
102.08 16.499 93.756 169.28 270.3
117.28 48.622 100.51 170.88 0
46.786 20.699 71.821 175.71 -78.027
95.037 22.717 92.956 174.84 273.78
244.06 -27.495 105.39 189.22 0
28.505 18.078 61.478 167.15 0
104.07 37.264 93.574 169.2 263.6
30.149 14.563 64.038 168.42 0
28.258 8.5472 76.971 164.27 -60.26
-0.44454 -3.5473 77.916 179.69 -78.858
-27.332 -10.275 34.268 199.47 -58.222
-36.742 -18.244 46.733 197.62 -75.629
187.97 -3.4819 125.15 183.03 0
-3.238 -0.59618 44.022 174.53 0
-1.0803 -0.069263 64.398 177.33 -65.044
87.846 2.8869 103.65 175.14 0
74.504 30.729 82.047 151.86 0
-18.489 -8.8149 37.132 183.95 0
43.934 26.339 59.382 150.03 -53.774
44.034 18.253 71.074 166.19 0
136.53 44.313 112.89 175.36 0
0.43765 -2.6361 37.579 185.04 -61.625
65.779 9.7466 82.934 167.97 0
73.302 26.07 90.451 169.71 0
47.703 7.9692 66.078 163.36 0
-68.839 -4.8335 87.761 186.1 -79.109
252.98 -34.629 118.15 196.33 267.71
57.186 20.674 74.072 160.9 0
34.802 13.566 69.717 168.28 0
164.92 4.239 107.37 171.54 0
-11.268 -0.50768 37.925 183.66 -59.328
130 42.632 109.46 161.94 0
-29.351 -0.24326 55.182 188.73 -80.104
197.71 -6.5338 117.76 182.36 0
208.09 -12.951 115.63 183.83 263.59
69.162 23.723 77.351 166.04 -79.348
-54.86 -18.111 58.551 191.53 0
97.084 10.427 87.763 168.38 0
14.263 5.2721 63.832 172.73 -70.12
39.823 17.978 65.523 157.16 0
155.51 2.308 105.56 176.2 0
3.9717 2.3655 42.049 177.72 -55.82
142.33 14.546 116.19 178.81 264.77
13.204 -9.7606 81.932 182.76 0
164.88 7.8702 99.61 182.17 0
174.34 9.6648 115.5 179.37 253.87
28.11 -0.54501 72.889 172.39 0
15.575 3.6427 44.832 176.32 -49.389
-9.3726 -10.44 45.152 180.58 0
-35.118 -7.8222 27.858 200.71 -60.601
10.417 2.7011 55.186 170.5 0
217 -17.446 121 183.42 267.51
104.73 26.63 95.514 167.96 266.61
36.664 15.953 66.097 156.24 -52.463
45.395 26.856 71.642 153.23 -66.7
118.2 34.739 104.39 161.16 0
23.501 16.308 54.928 165.19 -58.051
-10.146 0.69613 49.796 182.25 0
52.444 13.533 66.849 171.83 0
-17.856 -16.822 47.899 195.44 0
-61.38 -23.675 66.605 196.49 0
16.568 15.754 53.898 166.72 -61.719
105.41 30.883 87.461 167.56 273.01
-13.984 -8.5206 42.492 191.72 0
155.62 2.7768 93.517 173.51 256.69
-18.344 -11.567 75.789 177.36 -82.113
-7.8186 7.1531 37.871 182.84 0
-29.599 -19.099 56.601 186.54 -76.241
138.92 21.439 107.19 164.47 264.06
-14.042 -8.8376 49.571 185.73 0
113.03 53.214 94.75 156.67 245.81
107.88 7.1257 96.116 182.82 267.21
17.764 0.7747 57.841 166.21 -58.775
270.63 -3.1105 94.202 177.61 0
193.64 -13.984 115.38 187.6 249.3
85.403 26.4 93.674 165.6 -84.97
9.1894 9.5208 53.125 186.98 0
40.238 28.596 72.955 160.82 -51.155
2.5666 4.4171 60.205 175.36 -67.707
41.412 17.765 84.971 168.08 0
85.016 16.963 92.93 173.81 0
7.0083 10.355 59.891 177.7 -62.096
-14.543 -7.635 51.078 191.63 -67.723
56.885 11.799 82.059 180.06 -81.873
-28.007 -5.4451 65.354 188.5 -70.531
-29.826 -16.732 61.755 191.34 0
219.24 -39.991 127.17 195.07 0
-37.33 -11.632 64.276 190.37 -80.719
25.469 3.0929 68.257 168.4 0
22.263 6.3884 69.574 163.49 0
267.9 -28.659 98.623 191.93 0
217.74 -5.3319 88.894 182.65 272.9
37.989 11.016 54.86 157.39 -54.655
-26.237 -18.739 39.187 197.45 -70.316
28.964 11.294 73.889 167.91 -59.93
-2.0294 -7.4605 31.832 189.32 0
31.569 9.2491 48.767 160.7 -56.971
52.787 28.133 79.28 165.29 0
258.88 -36.766 102.07 179.73 260.62
-58.141 -25.579 61.184 188.66 -86.161
26.182 12.887 57.76 157.96 0
-34.918 -21.46 52.021 196.4 -82.159
69.105 17.351 75.126 168.1 -79.48
41.469 12.34 75.585 164.25 -71.718
137.5 40.135 103.44 168.72 246.67
235.25 -18.945 96.983 186.31 263.48
6.3438 -5.1728 51.328 173.84 0
69.103 30.064 83.579 175.11 0
158.26 22.101 103.63 175.39 259.58
48.313 5.9915 81.359 168.52 -71.8
18.693 -6.192 69.2 172.25 -65.797
51.069 32.673 66.855 149.39 -57.257
221.67 -22.745 120.23 186.32 261.98
18.787 2.9319 70.214 178.17 -77.57
118.84 53.057 102.91 170.88 247.48
63.393 28.61 78.545 157.66 0
48.066 17.929 80.62 172.33 0
-8.8114 -3.9294 51.013 176.02 -71.498
-24.35 -4.635 51.116 190.14 -65.522
108.2 26.854 85.906 171.95 261.67
31.842 5.2667 65.728 161.59 0
4.2515 4.8423 40.028 187.91 -60.138
9.1144 12.591 48.333 172.17 0
30.794 22.814 56.397 162.85 -56.328
-1.3422 8.5912 83.084 183.48 -81.12
28.997 17.906 64.771 161.19 0
-22.86 -3.144 33.706 189.16 -65.492
133.81 43.443 110.26 173.72 249.17
238.68 -37.439 117.46 183.69 258.39
16.955 2.244 60.594 174.39 -65.064
-8.8037 -4.2566 36.701 182.73 0
117.88 41.621 100.16 164.38 260.45
1.1873 -6.116 54.56 183.41 0
-71.926 -15.005 83.024 190.63 0
20.528 10.65 43.028 156.5 0
-15.743 -9.9014 38.376 192.81 0
128.5 21.191 112.16 169.86 250.86
-27.202 -11.443 41.266 198.69 -59.375
230.83 -34.795 130.36 186.09 257
-6.7563 -1.6283 64.155 176.96 0
26.108 29.737 59.371 147.68 -34.077
34.041 11.572 52.904 162.41 -55.045
29.658 7.6481 67.834 174.29 -69.832
118.72 49.284 97.869 162.29 0
0.038942 -0.73877 42.564 178.81 -59.55
-17.575 -5.267 90.857 182.07 0
-67.149 -22.043 85.374 177.62 0
25.573 6.1745 46.869 161.12 -49.652
119.15 52.188 97.324 162.95 245.53
229.99 -18.582 104.08 186.37 252.54
-16.855 -9.3783 39.145 190.11 -59.599
225.16 -31.619 115.33 184.14 267.09
-29.708 -6.5898 32.916 200.28 0
-32.338 -16.645 44.539 188.84 -70.408
24.393 15.279 55.814 170.92 -61.619
114.29 18.179 99.457 178.2 0
205.8 -14.123 112.86 188.78 0
49.036 4.5232 81.953 170.29 -85.821
55.166 23.728 77.673 164.69 -81.234
-1.5073 -6.0458 45.924 177.26 -62.305
18.305 10.428 48.603 168.5 -66.857
30.42 8.3324 58.646 169.46 -66.737
0.64877 3.5754 67.175 181.5 -76.22
7.117 5.418 60.809 162.39 -49.905
88.177 38.485 94.928 154.4 0
147.61 35.811 106.52 161.97 258.87
170.07 -2.1938 113.59 178.79 0
8.2533 4.6003 47.745 165.67 -63.651
145.53 9.4275 102.44 171.17 269.26
-40.677 -14.631 59.674 186.16 0
-0.12184 3.9722 44.295 175.63 -62.093
106.23 52.6 107.46 163.6 254.97
-13.802 -8.0164 69.563 187.96 -72.093
-8.51 -3.4767 39.472 184.19 -57.889
-18.136 -9.6141 73.768 181.08 0
56.052 17.56 77.426 155.64 -48.117
101.66 36.388 99.047 168.92 264.84
67.928 33.231 78.499 163.46 0
66.956 21.541 85.485 162.12 -79.562
99.409 4.2052 95.275 175.73 264.9
182.36 5.8066 105.84 175.97 0
40 16.657 69.091 160.93 -51.317
-24.47 -5.3834 69.865 182.49 -72.815
-31.821 -22.949 28.514 200.42 0
-27.341 -16.629 29.366 196.85 0
30.554 7.7383 81.902 174.01 0
-34.301 -6.9925 46.763 197.18 0
-37.774 -19.173 44.24 195.94 -73.453
11.115 3.2921 73.622 169.04 -76.821
23.537 3.6541 81.679 178 -81.562
35.925 19.854 59.228 165.85 -54.856
104.3 27.112 90.707 160.12 250.92
12.889 5.6402 48.711 160.07 0
14.166 -5.4345 48.069 172.14 0
118.84 31.124 101.43 161.62 0
-25.057 2.672 35.582 191.25 -66.002
153.14 11.203 103.01 180.63 263.75
173.71 2.7672 111.82 191.38 0
169.63 10.336 112.3 171.92 256.78
234.69 -24.325 113.47 192.81 255.53
47.657 24.825 71.621 155.21 -62.624
18.011 14.284 60.187 183.51 0
226.32 -14.253 101.85 192.12 267.01
122.33 21.127 93.118 169.88 0
107.62 36.82 100.62 170.11 257
-3.3525 2.385 73.249 188.35 0
57.354 8.1254 82.724 180.8 -89.364
-14.606 -10.646 49.594 198.95 -80.115
-10.911 -7.3666 55.625 179.26 -74.426
116.87 24.613 92.765 174.25 256.27
208.97 -22.245 112.88 193.92 0
77.931 20.763 88.425 170.73 0
24.894 18.053 50.005 159.79 0
86.645 16.291 93.391 169.48 0
11.629 1.9884 47.779 169.78 0
68.77 -1.6322 92.356 177.05 0
171.14 -6.1044 100.57 177.06 0
23.805 17.781 66.339 156.28 -52.961
64.45 15.379 74.946 165.43 -80.214
42.535 26.21 68.552 150.69 0
224.47 -39.06 134.64 196.23 0
38.511 23.498 74.032 158.81 0
119.54 52.701 94.802 163.71 256.99
265.49 -22.536 88.56 177.74 0
-14.278 -7.9433 45.997 186.73 0
94.575 42.44 87.88 162.86 266.78
246.02 -8.4659 102.93 181.19 0
116.26 58.416 100.78 163.99 248.72
208.8 -9.6474 115.35 196.99 254.01
12.122 8.5524 57.758 169.71 0
13.252 0.12268 67.719 184.41 -71.878
59.9 29.555 87.706 167.26 -75.585
41.495 24.848 78.556 157.8 -53.431
46.344 26.236 68.258 156.67 -43.687
100.5 27.583 94.216 173.96 268.85
8.5642 9.2568 43.29 166.87 -64.853
10.719 4.0194 56.718 175.99 -66.647
44.851 23.698 60.557 145.28 -41.956
-16.131 -9.5246 77.433 188.55 -95.221
32.592 18.569 59.008 150.93 -49.097
52.844 21.92 81.827 164.76 -73.316
118.27 39.434 101.89 160.94 0
71.091 35.549 74.562 156.76 -73.069
-3.1985 -0.084742 50.395 177.54 -59.142
100.31 30.899 97.238 159.49 274.41
170.02 19.67 112.03 186.96 250.46
197.86 -11.862 122.22 186.31 0
44.42 23.638 61.037 161.33 -45.425
-9.7084 4.0563 32.558 187.5 -64.135
8.986 -1.2378 80.059 179.6 0
130.46 54.812 107.94 155.41 251.49
110.67 42.794 102.86 165.2 0
111.07 30.722 99.525 167.09 0
248.02 -35.66 105.47 191.14 268.94
-22.19 -18.916 27.817 203.76 0
37.857 23.381 65.321 164.76 -60.58
201.05 -13.936 99.173 181.66 263.46
80.757 6.1402 82.894 176.64 0
28.157 12.621 56.135 154.52 -44.811
121 36.549 99.143 167.53 253.21
-31.49 -16.37 60.503 187.46 0
146.29 34.413 101.27 173.32 0
-8.2843 1.5006 73.581 184.54 -74.437
189.03 -15.247 93.297 178.4 255.71
206.74 -26.302 128.84 183.42 252.42
43.688 24.48 61.48 159.38 -53.705
183 5.0483 114.33 185.73 0
127.02 21.413 99.119 168.49 0
19.992 16 59.848 159.84 -50.829
129.7 35.396 107.16 172.05 256.22
23.118 14.668 67.759 161.72 -65.273
-4.0463 1.3183 70.91 175.18 -80.543
37.703 20.472 70.087 177.55 -67.955
40.391 10.978 81.348 164.75 -74.095
-3.7267 -13.232 59.199 175.51 -81.734
57.873 23.297 70.606 160.91 -70.976
-17.659 -1.9693 71.108 184.31 -62.162
97.375 13.66 95.034 180.82 0
-17.343 -9.2897 43.303 183.71 -70.454
36.772 -0.25066 77.7 173.11 -80.78
56.934 23.836 77.487 168.5 -74.112
-1.8381 4.4362 74.56 180.27 -77.918
37.464 19.395 68.396 150.44 -44.861
-25.915 -9.9667 39.939 182.33 -64.888
-12.191 -1.8163 48.043 185.8 0
-13.09 -10.452 36.776 200.9 -64.652
87.344 13.026 95.384 160.27 0
64.921 25.856 76.275 165.86 -75.256
83.323 25.64 85.567 177.06 -75.746
159.8 20.641 109.08 181.89 248.96
-35.562 -11.892 40.62 195.43 0
147.89 21.802 107.55 180.74 0
29.879 10.14 64.23 168.84 0
2.1025 -9.6615 64.161 177.57 -74.925
-9.3104 -9.9521 78.993 188.29 -83.364
96.433 45.53 94.162 176.08 258.45
1.6824 13.896 60.43 184.81 0
-10.121 -1.0996 52.129 184.4 -73.224
57.474 31.721 74.992 158.13 -65.581
36.708 11.721 49.812 156.92 -36.78
121.67 19.031 104.02 164.86 268.38
76.673 31.324 83.426 159.05 0
-26.684 -15.861 32.722 198.43 0
-18.632 -1.1486 20.156 196.3 -67.566
86.374 28.404 93.209 165.45 0
192.66 -9.8771 112.52 180.29 0
136.64 43.404 111.34 166.42 0
-12.729 -1.3982 63.438 189.97 -79.523
247.43 -12.341 97.819 191.2 270.17
5.249 2.4614 58.787 174.82 0
-22.755 -6.9161 36.239 194.79 -68.671
25.328 15.478 46.86 173.74 0
-21.222 -5.7846 45.881 184.72 0
-43.448 -17.266 66.479 184.79 0
-21.962 -5.561 47.637 186.97 0
-7.338 0.72256 75.491 172.34 0
-35.324 -21.257 33.732 190.4 -75.241
19.357 12.819 57.083 165.09 -56.937
149.19 21.064 119.78 170.4 248.24
3.8792 -0.37567 37.449 182.72 -42.885
12.55 11.136 61.78 164.54 -54.049
220.45 -38.224 133.7 189.88 258.88
-7.7317 -2.4185 39.737 192.29 -63.556
-45.668 -23.032 57.047 194.73 0
158.84 29.433 105.25 175.58 245.93
93.767 48.059 87.309 160.27 250.01
40.715 20.813 56.294 148.11 -55.64
14.943 5.5388 58.297 164.3 -64.108
43.769 13.678 71.005 171.08 0
43.432 1.2107 81.475 179.7 0
43.964 22.819 55.373 152.98 0
-29.924 -4.834 54.858 181.15 -71.967
-45.793 -16.933 62.477 188.9 0
102.48 42.015 99.036 161.84 269.01
42.721 25.983 67.136 161.97 -70.451
108.5 53.96 95.112 154.94 256.57
29.609 5.8521 63.044 182.04 -72.097
-50.789 -2.9823 70.926 180.87 -80.76
-4.154 -1.5705 57.988 184.8 0
-22.536 -15.73 43.537 185.27 -68.847
39.766 20.363 57.636 153.01 0
78.543 11.288 79.853 156.97 -82.379
131.24 47.505 105.57 173.81 244.71
13.049 9.391 65.519 170.38 -70.754
-51.134 -9.3341 60.605 195.16 -84.565
58.05 24.46 79.698 160.3 -67.653
148.23 23.263 103.58 169.64 249.15
-6.1668 -9.7173 24.991 189.94 0
31.826 16.483 74.246 177.41 -71.527
67.651 9.4992 76.09 172.29 0
7.6382 7.1979 51.717 173.17 -48.379
-79.976 -25.388 92.982 196.76 0
2.7334 1.4653 69.27 181.36 0
189.29 -6.1531 112.89 172.14 0
67.976 32.03 84.612 167.96 -72.051
37.735 18.911 60.947 146.89 0
212.81 -18.058 117.84 179.3 256.85
178.72 0.18669 121.73 183.92 253.74
52.784 16.095 78.756 170.79 -74.958
23.323 1.9638 55.748 175 0
42.592 21.171 61.446 161.53 -58.484
63.727 26.403 74.957 165.6 0
42.596 11.806 83.86 172.95 0
10.203 0.98433 64.737 175.76 -71.733
-13.633 -11.433 32.5 182.95 0
98.943 16.399 99.751 172.23 0
-11.649 8.9144 49.149 180.75 -58.775
10.062 5.7133 57.007 171.29 -65.362
-13.83 1.9371 32.318 188.29 -68.508
-38.625 -8.8893 58.905 188.57 0
46.86 19.919 78.951 164.37 0
74.679 21.642 84.456 169.99 0
5.2066 -0.52573 44.692 169.24 0
117.27 31.729 96.023 174.5 257.29
-22.099 -8.0908 63.755 196.78 -72.035
27.288 12.594 77.754 174.86 0
194.39 -10.888 109.84 180.15 0
37.314 28.936 66.46 149.86 0
45.917 21.863 63.948 154.58 0
87.022 28.236 93.188 164.5 -79.962
255.53 -9.157 97.317 185.03 275.72
-15.326 -12.139 38.069 188 -73.872
124.98 59.879 101.02 169.37 0
62.227 21.153 84.081 168.83 -84.36
-3.9597 -4.2655 81.055 186.15 -94.143
-0.64197 2.934 86.517 177.89 0
59.239 14.197 82.506 162.36 -71.07
132.34 31.873 100.04 168.72 0
2.024 3.5294 46.29 181.59 0
47.089 10.999 75.741 162.3 0
39.968 13.181 70.923 169.2 0
47.071 34.829 70.073 156.94 0
161.27 8.6679 100.49 187.13 0
114.61 55.699 100.6 168.17 246.43
55.494 24.687 74.737 161.17 -63.055
26.973 12.768 70.021 167.16 -46.475
41.903 25.418 67.742 156.72 -60.143
-31.088 -5.5789 42.265 190.56 0
39.685 21.217 67.246 157.66 -54.508
153.74 23.569 113.69 175.7 0
29.322 12.214 76.23 172.51 -81.938
32.362 17.15 61.295 162.65 -64.498
-15.658 -4.5978 24.755 198.56 0
104.39 27.3 102.37 160.57 0
171.97 8.7016 107.49 178.97 0
35.44 26.048 61.777 154.29 -49.228
50.601 21.865 65.281 156.87 0
-1.2514 -2.6137 66.002 178.56 -70.678
212.03 -8.13 108.06 175.83 0
273.64 -11.828 87.302 180.8 0
-15.302 -18.056 42.546 192.04 -73.39
-18.469 -24.067 55.557 174.59 -73.985
-18.85 -0.36369 64.659 184.24 0
242.92 -30.541 106.18 182.61 263.33
-11.706 -3.3506 78.973 173.28 0
258.43 -23.546 104.53 188.16 261.1
0.51752 7.6489 44.708 180.22 -62.861
202.48 -3.4126 115.84 179.73 261.38
110.43 12.846 91.352 176.21 0
-35.377 -24.366 32.868 190.43 0
-14.878 -16.842 15.99 197.51 -71.338
-25.58 -3.3661 29.355 188.6 0
146.8 3.5907 98.951 180.24 0
16.323 0.98311 59.92 167.81 -76.747
64.26 13.26 89.582 171.42 0
104.56 25.406 93.687 166.61 0
27.811 17.591 52.986 152.58 -37.604
-19.987 -12.899 34.981 190.4 -58.304
150.93 23.429 106.27 176.81 248.18
-56.01 -24.766 75.456 186.01 -88.553
196.41 -11.47 117.47 191.63 255.99
238.75 -14.175 99.333 182.49 0
4.9045 0.31362 51.809 163.96 0
22.529 15.789 55.353 162.93 0
-2.6911 -2.7626 67.905 179.28 -69.078
15.478 1.7437 62.441 172.88 -69.89
208.57 -9.4386 110.49 186.19 0
22.694 18.324 65.501 167.22 -63.883
241.94 -26.874 111.17 186.07 0
166.93 -2.7203 102.7 185.1 268.94
2.1557 5.5316 40.548 172.15 0
-15.457 -13.897 59.864 179.9 0
65.329 24.145 86.113 170.43 0
109.63 43.097 103.67 162.7 262.38
-2.1708 -3.0333 41.02 191.02 -61.66
26.664 19.07 59.33 167.06 -69.474
30.744 9.3827 63.207 157.11 0
119.6 43.96 106.2 164.03 253.97
209 -20.229 121.61 190.48 0
256.99 -16.873 96.826 187.09 0
229.7 -33.733 117.87 189.89 0
-18.491 -7.9135 24.362 206.61 0
-17.694 -9.7257 37.273 204.73 0
86.342 24.457 99.487 166.41 0
241.33 -29.785 116.51 186.48 264.94
80.375 30.841 88.1 165.14 0
124.6 41.526 103.78 161.75 0
-22.428 -18.631 51.362 186.13 -76.251
262.34 -27.719 99.646 185.78 266.37
67.105 35.787 86.353 163.6 0
-6.3741 -6.7487 37.492 190.5 0
62.658 23.026 68.925 160.69 0
37.43 25.691 64.527 159.31 -38.517
52.656 25.376 73.17 148.15 0
202.72 -10.799 106.1 182.35 246.3
-3.5975 -2.6293 40.045 187.82 -63.843
-32.55 -10.372 46.951 183.14 0
59.856 12.419 76.141 161.49 0
2.1165 -0.74796 69.065 177.78 0
-58.375 -15.786 79.932 193.63 -85.541
70.504 32.099 81.08 170.8 0
104.94 18.55 96.165 177.58 0
112.86 25.46 96.879 180.97 0
36.479 15.411 75.05 168.36 0
-4.3133 12.788 50.151 180.54 -54.213
115.29 39.606 101.68 171.13 0
59.198 17.607 74.691 166.51 -76.507
215.01 -9.2675 97.936 179.18 267.95
16.168 2.4384 50.491 175.49 0
0.65178 -9.6626 33.267 176.91 0
-20.884 -6.9675 45.558 186.4 -73.399
-68.469 -8.9328 75.95 182.53 0
118.54 54.132 111 178.18 239.11
143.16 5.5209 107.87 166.52 0
81.452 31.099 83.555 166.95 -79.251
-30.762 -24.974 20.981 198.75 0
75.58 9.0465 91.968 179.43 -97.491
21.906 0.70091 58.635 173.45 0
83.023 27.828 91.029 159.12 -82.736
45.596 17.041 81.12 159.84 -71.58
110.71 41.395 102.52 168.47 241
228.18 -39.264 132.64 187.32 259.54
30.191 6.6889 57.964 149.56 0
85.501 35.119 85.74 161.23 -76.7
85.807 40.698 84.772 151.1 0
27.964 13.299 52.974 166.31 0
97.881 33.97 87.054 167.21 258.82
14.005 8.6106 88.983 188.11 0
125.83 36.837 100.08 176.35 252.79
28.234 11.835 57.621 161.95 0
-22.015 3.8943 29.776 185.92 0
81.3 32.104 90.661 166.62 -82.004
72.618 24.41 80.397 164.35 0
-2.1387 10.018 40.279 177.24 0
-21.1 -15.732 32.923 189.35 -58.385
117.88 19.385 98.076 162.15 265.48
-5.4171 3.0627 42.536 183.54 -56.475
255.61 -17.375 85.411 182.99 269.59
36.102 24.564 68.115 159.22 0
115.61 13.276 91.336 178.13 260.53
63.885 30.152 75.596 159.23 0
-12.027 -11.195 38.036 187.79 0
257.33 -27.778 88.841 193.68 0
104.32 33.778 96.694 177.79 264.95
-18.074 -3.2788 49.629 186.76 -76.189
33.615 17.485 53.871 146.87 -36.206
56.487 12.488 80.082 173.82 -82.094
30.063 23 54.213 156.6 -34.578
-30.854 -6.7675 50.073 192.15 0
166.03 12.947 110.06 178.7 0
45.143 29.477 71.864 156.71 -52.053
11.775 5.5486 46.301 166.33 0
52.789 15.477 82.425 168.56 -74.852
44.89 18.794 53.283 153 -48.255
62.095 28.717 78.59 164.83 0
-21.056 -21.637 27.853 192.84 0
143.43 28.802 111.93 169.65 0
40.269 19.946 64.898 153.83 0
22.753 10.759 47.456 168.04 -46.533
19.054 2.2654 53.466 162.54 -50.205
92.968 11.049 89.644 178.26 270.07
-10.915 -5.4365 59.595 182.24 -80.862
28.161 23.672 67.227 161.7 -60.482
32.684 21.904 59.597 163.2 0
11.263 10.476 48.612 174.42 -56.702
213.79 -19.286 118.51 178.88 258.51
-12.836 -2.4598 53.352 193.58 0
49.394 25.341 58.587 147.24 -50.995
-37.137 -15.609 50.009 188.07 -71.996
-37.977 -24.585 32.037 193.69 -74.481
210.54 -23.823 115.54 190.79 0
42.67 24.36 63.615 159.06 -48.532
-18.344 -0.51995 27.717 190.88 0
230.98 -36.832 122.37 199.24 0
-13.063 0.52232 73.12 183.48 -83.358
-44.829 -7.522 86.315 182.07 -83.682
239.21 -31.15 117.12 192.99 0
10.425 4.3604 54.981 175.14 -75.217
33.4 19.462 61.179 157.76 -56.047
33.757 -4.3592 91.623 176.46 -91.238
124.37 53.815 99.948 158.36 239.17
10.764 -3.0038 53.353 177.78 -58.7
62.168 28.205 83.343 166.31 0
11.674 10.721 53.859 167.86 0
47.591 4.4317 79.84 168.1 -67.813
73.137 29.485 76.585 161.76 0
-7.6364 -2.8936 74.531 185.67 -85.429
123.16 23.535 101.25 171.93 0
175.26 2.1418 105.01 191.54 0
-33.862 -12.123 52.373 177.44 0
2.9725 14.459 50.912 172.47 0
17.165 9.5401 58.612 171.07 0
248.81 -28.259 100.67 187.71 0
165.76 -2.0078 91.145 175.44 0
42.217 23.233 65.267 165.44 -60.04
19.603 11.609 62.823 171.48 0
131.11 40.407 113.73 171.07 0
-13.731 -9.5334 44.698 182.47 -61.133
-0.3108 -0.39076 56.999 178.71 -64.192
-46.713 -18.29 40.21 197.48 -74.494
178.44 3.6094 100.55 166.56 0
229.49 -4.8273 103.02 184.83 263.81
261.72 -25.555 95.631 190 0
84.092 30.661 84.906 159.52 0
100.74 33.777 83.836 155.86 257.48
127.89 11.518 95.117 177.99 0
189.28 -8.8853 109.46 176.1 254.25
-20.837 -21.539 33.958 198.49 0
245.29 -20.945 106.96 184.25 259.8
254.45 -8.9863 100.47 184.22 0
112.74 33.374 105.96 160.12 0
-28.231 -13.468 54.397 183.42 0
-11.985 -13.099 43.906 186.86 -70.36
3.9704 2.1104 46.746 183.86 -49.232
-29.999 -0.51186 51.382 184.32 0
230.47 -30.662 115.25 185.28 269.15
-42.32 -18.594 46.799 177.32 0
106.28 43.895 89.277 160.13 261.35
-4.2104 -4.0355 36.026 197.6 -59.031
-26.361 -13.317 36.342 176.89 0
33.352 8.6651 70.393 173.78 -83.84
229.41 -38.637 117.15 185.95 0
37.703 25.092 52.465 147.8 0
-4.5094 -4.6529 86.888 174.41 -90.952
46.524 21.86 74.867 155.97 -64.824
235.63 -43.767 121.49 194.41 0
59.057 18.612 76.134 158.29 0
188.71 2.5704 94.662 184.64 0
35.85 8.3404 79.659 165.52 0
-15.184 -1.3829 47.585 185.48 -73.561
56.52 5.3609 82.759 168.77 0
141.48 38.593 107.95 166.93 0
-16.991 -9.3194 41.173 189.94 -62.371
118.28 55.622 101.44 166.13 0
236.7 -9.6683 104.72 184 266.08
121.07 17.647 100.1 172.3 0
-1.8064 0.071631 48.419 190.17 -63.116
-60.939 -11.179 71.996 190.7 0
18.592 13.101 49.637 155.34 -47.38
114.3 18.565 96.182 171.74 268.1
-30.417 -2.8444 64.429 184.21 0
-13.754 8.5225 82.644 184.24 -90.567
163.2 6.4954 113.51 182.84 253.72
16.641 1.6442 81.616 178.29 -78.768
-8.1477 -15.369 47.016 187.11 -66.984
227.25 -38.985 114.7 193.87 261.73
-38.843 -18.722 53.527 187.58 0
-8.5987 -9.7651 25.479 197.63 0
16.553 9.673 66.03 172.56 0
1.2466 1.9218 46.111 177.16 -63.119
21.994 9.1199 61.335 158.07 0
213.62 -8.7631 117.14 177.56 0
250.89 -23.116 92.441 177.48 258.54
5.246 -1.3145 46.483 179.96 -62.09
19.526 9.455 67.613 166.55 0
-65.489 -12.348 79.026 182.31 0
99.062 42.351 90.456 169.5 0
178.3 5.5753 115.25 178.99 255.66
-52.162 -13.527 54.34 185.51 -69.721
11.343 2.4968 66.942 174.66 -76.672
241.88 -19.668 103.89 191.31 263.9
89.673 42.623 93.286 170.13 268.52
47.309 17.389 80.196 173.36 0
136.94 41.393 107.06 174.77 247.22
108.38 35.423 91.353 163.72 264.82
12.185 1.974 54.642 175.73 0
254.65 -38.572 108.7 189.41 260.63
-22.752 -21.33 28.224 208.41 0
-10.736 -16.135 33.936 188.62 -66.464
-34.888 -6.3759 27.736 205.82 0
129.71 15.805 88.427 177.98 265.23
109.64 25.925 98.459 174.59 0
7.4967 -1.3252 64.653 184.21 -81.692
64.102 29.125 90.75 168.54 0
14.533 0.68776 50.526 171.76 0
28.349 23.387 64.652 157.54 -44.832
181.05 -4.5752 112.67 179.3 0
230.87 -41.016 127.73 185.94 256.36
3.9044 -2.0612 70.426 180.52 0
153.92 30.146 107.07 167.87 0
-20.323 -12.204 30.858 194.64 -61.793
59.413 17.329 63.826 153.71 0
63.023 35.791 80.631 163.78 -79.312
225.68 -33.512 115.98 186.58 0
102.43 39.956 94.353 163.4 251.68
17.692 15.332 47.015 162.78 -47.937
7.5748 6.0317 52.066 168.48 -62.897
-33.18 -16.105 59.969 190.27 -71.49
69.321 25.664 73.986 167.8 0
103.14 42.767 97.513 168.42 265.84
39.685 8.8905 70.638 178.56 -79.609
107.29 38.493 93.974 155.42 0
126.09 41.019 100.89 159.49 246
113.92 30.577 100.65 173.85 262.22
116.79 41.844 103.71 165.09 0
84.858 15.372 87.027 174.52 -77.812
74.977 10.42 87.809 170.75 -91.997
38.696 23.19 59.881 152.52 -42.175
-32.695 -23.949 42.049 192.07 -70.197
-18.597 -10.501 42.978 183.94 -65.795
12.014 9.107 58.654 173.98 -62.516
-63.342 -7.7228 77.816 196.18 -87.085
255.41 -18.138 99.357 187.51 254.98
-9.0357 -1.9983 83.796 170.8 -80.77
-15.511 -7.3718 51.589 182.27 -68.559
18.207 19.419 51.293 169.7 -39.364
64.813 24.886 77.923 162.57 0
207.52 -30.079 119.62 180.05 0
168.89 -4.8568 88.079 178.88 0
-6.1012 -7.2621 36.007 191.54 -66.535
-35.255 -4.3037 68.783 183.8 -73.782
119.27 42.844 94.9 165.8 244.24
98.004 25.182 91.116 175.03 0
16.74 8.3133 53.846 171.22 -61.726
-27.918 -3.2226 52.051 189.37 -60.905
167.47 6.6471 104.12 171.65 0
117.18 24.717 107.4 175.13 264.09
34.685 3.5915 67.984 166.53 -68.476
37.239 27.322 64.735 143.99 0
-42.186 -8.8791 66.651 190.03 -76.705
25.752 4.0312 67.125 167.74 -57.361
79.733 27.068 95.818 164.25 -76.852
66.906 32.132 79.013 165.72 -71.003
34.126 5.641 82.13 173.99 -87.595
-13.109 -0.78806 44.184 185.41 0
3.0245 -10.196 62.756 178.8 0
-11.059 -7.2462 63.38 187.38 0
66.467 20.98 75.623 163.24 -73.045
66.868 24.857 88.223 165.9 -78.818
-50.413 -18.937 60.843 189.73 0
33.669 12.493 61.073 155.34 -42.167
39.941 16.203 72.08 173.98 -75.411
96.712 22.449 93.898 166.91 275.62
32.171 27.234 55.242 153.96 0
251.25 -10.7 94.353 183.39 268.6
74.21 21.094 76.272 174.07 0
143.28 27.777 100.19 173.5 0
-8.0979 -3.5047 60.646 186.86 -79.36
-9.3878 -1.2225 80.738 174.75 0
167.13 11.365 101.66 177.85 0
7.904 3.2623 58.756 171.83 0
212.61 -4.0928 99.209 179.28 0
260.81 -28.431 96.543 190.84 263.1
101.83 45.761 104.99 167.3 253.9
58.384 17.177 80.929 164.94 0
137.98 30.118 92.566 168.07 253.78
30.677 10.483 54.127 164.07 -43.594
12.017 15.468 79.825 186.19 0
212.01 -24.977 121.41 178.2 258.94
-23.924 -7.2602 41.644 188.29 0
113.92 34.209 90.508 167.89 255.1
79.702 18.1 93.806 170.42 -88.554
220.81 2.2786 91.261 176.79 0
34.355 13.244 66.234 154.8 -51.97
-49.424 -1.4618 75.99 183.85 0
27.973 20.447 67.724 159.04 -45.433
-6.0346 -0.37088 50.831 185.5 0
-36.299 -2.4556 84.476 180.55 0
-31.138 3.2125 90.53 178.98 0
60.229 7.5664 89.833 184.77 -86.892
19.249 6.0116 63.516 193.28 0
-15.931 5.4398 56.062 183.45 0
51.435 26.827 71.995 146.81 0
28.536 17.342 60.848 157.28 0
171.42 8.9018 114.08 184.5 251.6
106.82 16.856 93.53 171.78 267.83
65.655 28.226 65.419 156.75 -57.461
-16.006 1.8951 50.912 189.43 -60.525
220.03 -45.416 134.17 194.6 0
-48.817 -21.792 52.633 200.37 0
70.485 20.333 82.634 160.08 0
-31.898 -15.684 38.873 200.18 -68.291
16.486 10.406 53.23 161.15 -56.127
-27.413 -21.757 36.139 203.04 -75.643
45.767 24.758 51.577 156.72 0
-75.505 -14.227 87.209 187.42 -87.594
-1.9062 -9.5735 39.988 187.28 0
20.63 1.1603 50.816 179.87 0
-15.935 -0.59527 62.944 178.29 -68.893
178.7 -0.12501 116.33 177.17 255.4
-59.919 -12.786 56.55 187.05 0
138.08 39.071 115.66 171.43 0
267.91 -15.588 88.356 194.86 273.65
107.62 23.793 91.958 165.43 0
58.712 33.045 56.736 173.64 0
23.11 15.611 72.953 175.67 0
124.53 32.663 103.19 176.65 0
-86.233 -20.254 81.385 186.14 -85.102
198.05 -0.98538 95.617 190.14 0
53.163 20.529 74.655 162.74 0
94.547 27.866 86.496 155.69 271.33
42.717 7.3312 82.55 167.36 -77.224
-9.7956 1.5067 60.018 186.1 0
2.8845 -2.8908 45.702 175.91 -51.165
96.049 37.036 98.779 159.72 262.86
-23.12 -6.3943 28.011 193.67 -79.054
30.819 10.77 75.916 174.17 0
207.93 1.9571 98.966 177.92 0
21.164 4.6162 47.73 174.27 0
-41.815 -9.4192 57.049 187.28 0
252.19 -29.279 96.344 186.89 0
-22.624 -9.8154 29.823 199.74 0
81.924 24.23 90.635 158.96 0
84.767 25.893 87.58 158.9 0
246.1 -20.623 109.92 186.01 0
61.696 9.9624 86.958 170.64 -85.236
10.692 12.449 45.376 175.29 0
147.61 0.65954 87.317 178.94 0
107.37 37.163 93.225 164.72 0
41.924 14.509 64.445 165.58 -60.971
235.34 0.71158 91.642 189.07 0
35.419 17.645 66.202 162.31 0
-10.379 -2.9804 47.164 184.99 0
177.08 3.3384 100.67 172.54 0
257.67 -40.474 114.9 179.84 0
-13.444 -6.0607 76.135 180.8 -85.476
83.219 9.594 82.863 182.57 -86.105
49.525 11.975 74.355 158.35 -56.334
-41.476 -20.563 43.522 191.91 -76.872
246.28 -13.765 96.711 182.57 0
-9.5431 -6.7115 71.789 184.52 0
45.644 14.297 69.614 153.86 0
191.99 0.7293 89.197 170.49 0
128.83 45.515 105.28 161.96 249.88
69.657 30.808 82.412 163.13 -87.116
20.102 7.311 59.373 171.6 0
-52.232 -17.566 67.904 196 -80.03
121.86 41.019 91.653 174.73 249.71
122 27.235 92.928 177.48 271.28
-8.412 3.4337 87.309 177.84 0
37.099 25.874 60.064 150.19 0
97.162 28.435 92.805 170.23 0
158.4 2.527 94.206 178.25 265.72
242.62 -5.4349 83.956 177.25 261.15
31.348 13.221 63.344 147.43 -34.442
51.014 24.346 68.838 151.27 0
93.736 21.177 102.21 165.11 0
47.597 21.101 71.057 151.99 -66.446
27.578 9.074 57.882 155.22 0
2.1798 8.58 86.832 174.3 0
34.092 14.294 67.802 161.88 0
96.373 34.701 94.252 164.65 269
146.2 34.582 109.51 168.91 246.46
-10.78 -3.8104 62.512 179.79 -76.043
-16.838 3.2355 54.362 180.33 0
-41.4 -14.567 60.764 193.77 0
33.84 14.512 75.897 158.88 0
66.994 14.999 85.79 170.78 -91.71
94.665 35.053 94.287 160.28 0
-44.071 -8.2751 73.628 182.61 0
161.97 8.6669 112.93 170.88 257.05
243.27 -12.934 108.99 188.27 266.59
-36.742 -16.709 40.073 197.49 -68.911
101.35 13.543 103.62 176.65 262.86
56.307 14.632 74.83 168.45 0
77.885 39.421 98.488 170.42 -78.367
95.158 25.585 95.329 163.72 0
104.39 35.11 103.27 169.19 259.23
49.772 24.044 86.588 166.87 -64.938
-36.976 -12.022 75.794 172.26 0
15.976 11.867 54.924 157.4 0
133.32 29.476 115.16 184.5 0
63.104 10.428 88.947 174.8 0
112.54 35.884 94.884 164.96 251.01
6.0364 -4.6181 52.411 178.08 0
19.924 3.4572 62.596 169.14 0
130.52 49.105 96.665 164.78 250.31
215.85 2.0369 83.343 185.43 257.84
136.66 32.376 102.34 170.03 257.34
44.123 16.259 69.134 151.28 -57.204
46.043 18.791 86.592 169.72 -76.753
81.521 42.537 92.098 156.31 -94.865
130.97 20.88 95.952 171.05 0
91.047 4.5622 95.606 175.89 0
38.865 22.153 70.603 158.61 -60.565
-12.013 -4.5642 38.445 187.84 -66.397
31.451 3.2244 84.64 175.37 0
-9.8603 2.606 42.013 182.41 -65.71
264.95 -22.663 94.301 181.97 278.89
100.88 28.177 90.175 166.7 254.88
11.484 9.1002 54.917 173.09 -61.305
38.45 23.526 57.177 157.32 -54.35
-25.764 -13.103 37.172 200.84 -70.917
-9.4976 7.3757 40.78 179.09 -63.237
-61.582 -18.108 77.653 184.06 -89.323
39.048 19.656 62.595 165.16 0
124.79 21.538 101.01 174.6 0
234.23 -11.276 111.53 182.46 263.77
45.629 21.66 60.834 138.45 0
186 -2.3115 109.11 180.55 0
51.904 28.648 78.207 152.44 -47.178
111.62 45.033 96.862 168.73 249.75
77.686 21.821 84.652 169.98 0
114.89 3.8627 93.562 177.94 0
9.9336 2.0027 59.375 169.04 -64.578
43.488 18.312 72.103 157.52 0
170.98 4.8118 108.48 180.09 0
28.93 20.086 64.224 165.6 0
132.77 49.061 105.56 171.09 242.85
73.058 21.359 83.675 156.02 0
28.525 13.056 64.099 162.33 -60.677
6.3731 0.3365 56.854 181 0
32.807 9.4516 57.968 154.27 0
26.4 13.013 58.244 155.63 0
78.505 11.158 82.694 170.18 0
53.791 28.716 82.592 150.61 -56.447
273.13 -18.293 90.91 189.53 0
122.37 43.554 101.49 173.2 0
31.955 4.0133 69.45 172.86 -71.762
225.89 -20.696 100.08 189.94 0
51.086 12.323 69.557 164.3 -78.164
25.985 19.754 54.555 165.91 0
-0.90997 6.4716 43.262 174.86 0
0.57293 -1.8137 72.728 191.46 -70.653
-31.605 -16.926 33.102 198.94 -58.489
-9.3035 -3.978 56.14 176.51 -81.012
-27.113 -9.9909 50.051 188.77 0
-23.679 -10.213 26.222 203.43 0
96.273 25.927 92.259 168.39 0
1.7292 -0.77144 56.686 174.82 -68.289
-67.522 -17.026 73.587 191.38 -81.676
127.24 46.533 103.84 175.73 0
30.942 21.585 64.426 160.2 -72.529
39.125 10.447 64.07 158.58 0
-1.6725 3.1484 44.487 176.91 0
-9.2297 -10.476 43.206 182.37 0
123.33 26.217 111.52 165.75 0
-28.176 -16.699 51.053 187.4 0
201.55 -26.292 117.29 186.18 261.78
243.95 -17.232 104.73 177.22 0
30.115 13.588 65.525 161.46 -51.066
99.986 33.256 85.062 166.31 0
37.51 22.72 63.003 153.47 -48.829
105.7 33.829 90.537 163.49 267.7
188.23 -14.29 107.1 183.28 249.53
-38.981 -10.495 30.315 200.43 0
-35.894 -3.9035 38.318 196.16 -77.547
209.49 -36.231 127.39 177.21 250.93
164.84 -4.9646 118.73 177.65 246.01
-35.406 -11.215 71.407 184.95 -85.525
51.204 23.441 78.384 153.83 -60.825
93.872 30.004 86.56 159.49 0
36.312 25.484 57.342 152.57 0
15.636 1.9871 85.693 186.09 0
120.07 25.699 100.61 170.03 0
36.089 26.844 62.316 155.87 -48.346
56.975 27.891 76.949 156.22 -75.005
-32.183 -15.223 44.432 193.53 -75.68
154.04 13.756 91.076 183.49 266.07
34.873 20.052 63.162 165.59 0
115.27 59.994 94.9 163.59 240.37
11.928 2.6752 42.957 161.86 -45.273
90.558 19.805 82.406 167.73 0
-41.097 -21.526 56.314 189.1 0
50.841 8.2992 93.437 175.68 -88.701
1.9835 -4.8148 64.517 183.26 -72.146
53.866 36.781 66.093 163.29 -62.139
115.86 44.606 113.08 169.38 0
117.72 24.335 101.99 179.78 265.9
45.817 14.396 72.326 157.22 -66.965
133.65 34.991 91.601 168.63 0
9.7617 3.5451 58.867 167.29 0
-38.344 -13.993 71.833 178.81 -84.513
-46.72 -15.848 45.838 185.28 -80.579
-22.537 -2.2636 33.555 188.6 -76.626
129.18 40.112 108.51 166.46 0
-29.069 -14.875 68.844 173 -79.891
-24.747 0.2627 33.807 197.29 -69.853
123.87 40.746 95.603 167.83 245.91
-26.019 -13.044 45.793 194.81 -67.732
-11.713 -6.2428 49.377 179.4 -65.253
108.89 25.757 97.991 167.14 0
71.609 24.878 85.245 165.25 0
-3.1837 -1.4554 68.237 173.16 0
60.756 22.436 74.643 170.39 0
-17.338 -0.89307 71.636 184.72 0
-6.4311 0.19192 51.429 173.39 -65.348
-97.368 -28.314 86.235 187.61 -93.523
127.7 42.608 96.814 163.28 248.47
-59.59 -5.1633 77.016 185.57 0
13.159 15.368 67.404 172.25 -56.876
82.495 31.613 91.756 161.09 0
82.097 29.962 79.037 152.4 0
8.1307 -0.59608 86.749 182.87 0
108.09 16.858 92.483 178.87 0
117.1 50.084 100.37 172.19 256.69
87.769 26.773 91.197 167.76 -87.382
59.097 27.053 71.416 167.79 -62.495
4.115 -0.82994 72.374 182.99 0
-18.667 -1.6702 55.986 180.13 0
-47.966 -19.406 70.617 187.73 -80.718
205.24 -13.157 95.905 190.65 266.24
84.361 17.822 81.554 180.89 -90.388
66.845 17.403 88.252 170.55 0
232.45 -4.9015 100.26 186.38 264.3
211.43 -25.779 109.69 190.43 0
-34.814 -15.499 53.226 186.32 -68.647
-25.209 -16.667 43.079 195.64 -72.387
36.119 15.362 66.457 156.57 -48.255
-14.499 -9.4959 65.365 185.39 0
234.52 -28.441 116.48 188.31 0
195.58 -3.004 105.2 194.66 251.81
3.7041 -6.6935 62.713 173.74 0
214.92 -14.549 111.35 183.88 0
3.2699 3.9778 45.216 174.02 0
99.095 50.719 104.02 174.94 0
18.928 -4.4673 49.86 179.69 0
41.852 24.414 55.936 156.67 -57.789
182.29 3.6655 100.27 181.01 0
258.18 -5.6995 90.329 184.33 269.18
79.324 23.194 77.928 171.27 0
14.678 10.55 51.449 167 0
34.877 22.345 60.591 143.79 0
-13.78 -8.6323 42.149 188.77 -63.071
-77.273 -12.545 90.834 180.82 0
151.26 26.286 105.64 177.15 247.54
60.215 19.489 78.674 156.68 -74.458
-8.8824 10.882 49.36 176.26 0
126.2 27.87 97.103 177.29 0
73.095 20.93 85.364 165.8 -80.09
37.623 10.514 74.259 178.77 -77.254
92.754 13.882 94.353 174.92 0
207.91 -20.13 117.87 190.2 0
-28.835 3.1775 74.038 185.98 -74.276
214.23 -15.916 110.65 185.01 0
-3.8315 -10.161 40.463 183.31 -56.866
-28.758 -18.114 34.745 194.6 -63.348
5.7144 1.8183 61.573 187.5 -74.645
181.21 -2.83 110 179.48 0
60.641 14.093 71.109 161.91 -65.856
139.73 31.547 110.49 178.65 0
-14.661 2.6694 53.566 184.1 -65.344
1.9093 3.2888 54.866 174.63 -55.444
49.388 12.273 76.197 159.82 0
61.092 13.579 81.677 177.32 0
65.773 15.777 84.314 171.87 -83.135
22.161 0.3139 68.683 172.71 -72.791
6.1991 6.1196 60.465 181.59 -68.619
-12.265 -2.9504 58.539 191.95 0
-16.697 -1.2337 49.25 176.23 0
-34.775 -19.197 40.387 191.01 -72.188
209.12 -26.214 129.71 190.48 0
40.213 13.016 67.175 161.76 0
-14.094 1.1249 66.898 186.98 -88.244
-0.33999 -1.4027 51.156 181.1 -57.697
118.95 56.991 102.57 173.91 249.81
66.97 32.28 78.072 161.54 -78.927
-13.486 -9.8631 32.511 198.46 0
-67.715 -6.2229 67.448 192.38 -85.789
-54.123 -18.872 52.531 189.61 -72.514
2.9458 -10.995 50.111 181.76 0
62.531 4.4648 84.952 174.18 0
-47.401 -7.6217 87.816 185.72 -93.67
-70.256 -18.224 80.795 184.28 0
244.69 -27.858 106.88 188.76 0
90.759 42.851 93.569 159.79 260.64
14.786 1.3937 59.168 175.04 0
29.129 12.143 61.401 156.16 -53.942
87.006 17.472 88.967 185.05 0
11.145 1.4998 63.727 174.56 -68.245
14.464 -6.3974 45.025 176.1 -53.184
27.531 17.189 59.179 150.66 -50.775
43.094 23.333 62.955 159.67 -45.203
30.916 7.2107 77.224 186.47 -85.307
58.681 27.054 81.396 166.76 -74.549
44.196 24.314 57.414 149.26 -38.798
74.419 30.765 83.042 161.75 0
76.94 21.196 89.587 167.56 -82.899
-38.526 -12.857 48.504 186.77 0
88.063 10.712 96.626 179.64 -83.37
63.888 23.553 87.125 166.59 0
105.94 47.029 96.31 157.06 262.24
54.318 23.263 75.975 162.95 -78.948
4.1074 4.5013 47.815 192.99 -74.578
59.494 23.375 84.915 168.52 -66.087
79.513 16.376 83.671 170.28 -83.214
34.324 28.889 55.832 155.38 -48.172
39.116 15.82 72.886 164.22 -69.499
37.819 16.184 64.319 144.24 0
102.67 7.1074 90.37 190.39 0
66.184 40.653 84.889 160.36 -76.886
136.44 44.725 107.75 168.81 0
35.675 10.812 67 162.3 -68.256
-43.505 -17.813 18.357 196.7 0
38.857 27.351 64.471 160.84 0
48.481 22.811 66.054 150.74 -51.219
95.63 28.174 89.214 174.61 256.79
74.615 43.265 91.146 166.98 0
-10.083 -1.1125 60.329 176.05 -70.506
-13.875 1.2009 41.63 209.02 -63.51
44.776 32.723 67.676 153.81 -55.536
250.49 -19.2 102.14 178.84 266.48
11.766 15.251 54.267 176.89 -55.434
-63.876 -16.113 75.689 183.74 0
116.44 36.828 108.99 167.84 254.81
-8.4385 -17.556 51.172 179.55 -78.105
62.553 28.959 73.568 154.03 0
-58.482 -4.6035 94.002 175.06 0
30.162 16.978 56.039 160.85 -41.481
182.59 -1.5385 114.62 190.24 0
237.93 -35.091 112.45 188.68 264.4
68.689 14.568 92.068 174.34 0
90.942 26.013 89.829 168.02 -78.608
-51.497 -5.4969 55.898 192.77 -77.971
97.071 39.413 92.564 163.04 0
-18.513 -2.7571 37.93 188.19 0
85.009 21.877 93.84 167.07 0
23.497 3.8715 64.474 174.19 -67.319
58.131 28.199 75.455 167.46 -58.285
216.74 -22.291 117.99 186.57 0
108.59 44.586 94.166 168.41 246.56
12.39 5.9812 48.201 178.69 -53.808
79.425 32.004 79.846 157.29 0
79.411 37.358 94.763 159.25 -81.643
227.9 -41.962 130.89 192.65 0
263.99 -9.0443 96.833 186.16 266.32
120.59 21.767 102.23 173.67 266.58
-7.9507 -10.854 34.589 188.05 0
-27.405 -9.5957 45.382 192.6 0
83.648 33.924 84.43 164.99 0
36.829 24.719 63.786 157.69 -43.02
4.5898 -2.0399 56.92 182.41 0
-31.944 -16.134 26.105 198.26 0
142.18 22.365 99.475 189.81 0
120.01 35.803 94.798 177.48 0
90.441 17.008 91.955 173.75 0
127.89 42.786 105.38 174.27 0
23.83 16.276 54.031 157.11 0
59.037 31.575 75.654 160.64 -51.732
-2.9958 -8.3701 45.943 182.3 0
-9.3701 5.8707 66.7 185.25 0
-52.303 -19.825 63.983 200.48 0
12.348 8.6687 39.175 172.61 -46.957
-22.182 -22.952 27.839 211.61 0
134.92 22.581 105.19 168.02 265.56
64.371 15.623 89.529 178.89 0
-76.486 -12.851 100.39 185.54 0
92.508 40.17 93.497 161.56 0
48.959 18.569 74.462 161.23 0
-18.467 -4.5917 40.092 192.59 -66.471
127.35 28.994 104.69 173.7 254.63
232.91 -17.888 108.78 181.2 0
1.8491 2.4035 68.16 176.63 0
88.934 5.0582 91.201 174.26 -85.029
63.962 28.6 82.951 165.5 -84.711
20.24 9.8402 49.675 169.09 -56.02
-31.892 -15.527 21.852 195.1 -67.785
0.79259 2.4326 44.98 176.21 -61.886
25.508 9.5887 70.023 164.41 -66.206
-25.814 -11.578 61.551 192.73 0
74.719 37.407 86.671 157.28 -73.345
51.816 17.859 75.496 159.61 0
102.3 30.559 93.6 164.17 0
4.3852 5.1934 42.644 166.51 -48.396
111.22 45.204 94.692 173.13 249.14
30.723 26.887 63.649 155.46 -48.199
88.232 30.831 83.56 157.65 0
-21.816 -10.786 39.083 184.25 0
263.68 -6.0315 91.848 180.51 0
82.135 36.412 87.051 164.7 -89.857
53.607 30.045 66.958 155.88 -59.505
41.962 33.105 61.633 160.62 0
49.945 21.106 76.079 170.27 -78.859
37.431 13.93 74.443 169.79 -72.669
-16.365 -9.6461 48.637 191.89 -72.389
-31.89 -17.185 32.148 196.18 -65.776
12.221 1.9524 58.604 171.39 0
-18.6 -13.312 42.829 196.04 0
20.227 -1.4141 73.149 171.53 0
-34.59 -5.6795 56.269 186.69 -67.046
34.332 20.616 66.852 167.83 -75.796
98.684 20.874 103.65 163.82 0
26.087 6.5434 70.668 169.04 0
4.1977 -0.68659 55.579 169.29 -62.778
-88.679 -10.908 91.245 190.53 -90.294
1.2946 -3.5497 51.972 175.99 0
129.04 12.116 102.02 174.81 259.67
229.89 -42.079 131.64 188.91 0
21.237 5.8315 59.975 172.43 -71.053
42.879 18.625 72.073 161.29 0
220.11 -34.421 129.06 186.58 261.83
68.881 26.421 84.602 170.2 0
66.458 28.808 77.859 162.26 0
88.893 35.986 97.417 155.21 0
253.8 2.8937 91.154 180.91 0
222.46 -9.52 106.69 185.56 257.14
25.292 26.894 61.241 141.05 0
28.652 19.748 56.116 151.59 0
-73.419 -26.047 69.222 189.24 0
92.893 29.182 93.123 159.28 0
47.392 23.376 72.52 172.99 -83.578
-15.418 -3.0777 52.388 183.6 0
129.31 54.4 110.44 155.41 241.88
-16.821 -0.47956 57.403 188.25 0
175.31 -2.0674 106.03 174.17 0
-17.011 -0.19477 22.176 196.82 -61.401
36.18 0.94057 70.645 163.37 0
-12.034 2.051 58.718 184.66 0
19.625 -2.3458 84.306 180.28 -95.193
29.743 18.275 50.526 149.2 0
46.577 12.013 80.242 173.22 -76.598
-27.783 -14.894 44.531 195.62 -65.944
-20.833 -13.747 43.051 180.59 -66.257
-24.81 -26.011 69.414 171.98 -74.283
42.569 24.46 61.728 155.18 0
136.96 30.164 105.62 169.1 259.05
42.482 13.485 54.845 149.74 0
236.55 2.9054 87.998 183.81 261.87
24.291 16.254 60.415 159.49 0
61.329 16.387 88.628 162.08 -77.195
255.36 -17.237 99.019 181.91 267.99
-17.13 -1.5454 43.412 190.98 -62.922
53.599 20.903 84.824 161.01 -74.442
-3.8706 -3.6271 42.787 182.81 0
20.154 10.098 77.443 184.02 -80.445
16.662 8.3686 71.311 189.15 -66.616
40.059 21.65 64.015 166.54 -69.6
-44.707 -12.539 42.849 199.55 -74.445
42.091 11.405 56.03 155.86 0
202.66 -11.218 118.55 178.32 0
22.249 11.506 49.546 170.06 0
74.5 34.382 80.966 159.02 0
25.863 18.535 58.103 151.07 0
57.14 25.792 57.217 156.19 -48.564
-8.0931 -9.9689 38.697 191.98 0
-10.35 -7.8319 46.331 186.38 0
95.887 20.63 83.546 167.48 -88.76
2.8637 -0.65472 43.664 186.51 -50.478
36.07 6.9245 64.759 164.66 0
70.847 4.1481 83.002 176.57 -87.684
-14.589 -0.99981 28.276 196.66 0
129.21 42.068 105.93 170.15 0
218.61 -25.875 116.01 194.33 258.37
25.87 9.1751 58.904 166.96 -76.296
65.591 18.06 70.753 177.26 -83.292
43.198 21.722 63.321 151.69 -50.717
75.611 20.225 86.225 161.51 0
7.7185 4.2223 57.91 181.32 -68.3
26.446 0.47785 67.153 174.93 -73.035
239.05 -15.396 106.75 188.33 0
92.265 22.488 86.729 165.19 261.78
-29.873 -13.08 27.642 197.61 -63.33
123.7 42.792 106.51 169.3 250.99
131.16 32.249 111.59 169.82 0
-82.151 -11.279 82.573 184.85 0
263.73 -28.086 90.024 177.8 260.74
235.47 -23.194 104.2 193.75 261.15
113.67 22.073 95.654 170.14 263.56
123.84 36.789 109.41 167.68 254.29
-22.784 -14.076 28.264 193.83 -62.274
-16.493 -8.1587 36.006 191.46 -64.655
2.0856 2.5462 43.298 174.45 0
49.948 28.398 74.687 162.95 -60.867
126.93 8.6173 89.84 180.11 0
73.551 31.248 79.837 158.01 -84.379
75.518 37.59 87.877 159.07 0
45.824 6.0299 86.45 179.7 0
78.298 32.652 89.214 162.75 -76.2
79.077 25.634 79.202 165.78 -80.402
-38.233 -13.581 79.74 182.4 -82.156
-47.298 -18.458 64.513 187.38 0
190.62 -6.3008 111.26 183.65 257.41
64.047 14.365 89.378 177.4 -88.316
21.485 10.646 74.683 173.78 0
-21.818 -11.485 43.238 196.92 0
190.22 -25.695 113.69 187.56 0
206.06 -35.441 121.51 187.87 267.42
-39.295 -26.519 39.696 186.56 0
226.2 -16.893 111.97 186.57 259.98
-11.38 4.063 30.627 197.83 0
230.14 -46.081 118.51 191.23 259.5
-49.826 -22.822 51.206 198.05 0
-26.263 -16.396 29.587 199.47 -71.545
14.642 9.3571 55.844 165.93 0
65.682 7.9156 91.639 170.32 0
115 54.312 103.39 168.26 0
94.381 19.213 95.656 164.84 273.12
146.33 12.879 91.184 184.43 0
84.854 46.358 84.232 172.23 -89.15
71.265 39.739 81.711 159.5 -75.128
70.013 32.167 78.252 155.62 0
38.96 23.588 68.441 165.74 -73.454
10.335 -2.0499 62.244 172.82 -58.494
50.343 24.421 64.995 164.3 -60.76
13.643 -0.85607 58.946 174.36 -57.955
17.871 15.391 49.601 153.44 -47.833
62.544 20.54 83.049 166.56 -88.478
-15.206 0.21175 58.925 177.42 -71.561
-2.264 -2.1776 42.508 184.62 0
30.817 15.425 58.127 167.39 -54.171
34.777 11.044 65.115 167.83 0
-31.805 -21.013 46.636 190.9 0
118.76 22.204 91.645 170.88 0
35.187 12.463 72.54 168.09 0
56.81 24.44 77.015 161.73 0
5.3137 5.5313 58.069 189.17 -58.721
120.45 10.316 99.671 181.35 274.03
8.9483 6.98 51.244 165.43 0
-6.7793 -4.2621 59.255 181.61 0
6.1516 0.11856 56.794 172.45 -61.731
60.362 22.23 77.101 164.51 -67.514
45.469 19.06 52.81 150.03 0
-14.325 -7.6618 31.818 187.15 -62.115
71.677 36.908 82.005 164.34 -74.751
32.152 13.99 62.423 173.07 0
88.967 22.878 92.324 159.66 0
-9.4415 -10.145 43.633 172.2 -60.793
32.102 21.054 66.525 156.58 -60.724
88.332 30.875 86.517 179.93 0
61.048 29.9 91.163 157.95 0
-28.944 -16.979 55.715 185.61 0
-19.301 -0.39812 66.913 176.46 -79.521
40.134 24.403 70.133 166.64 -64.335
83.4 38.745 82.056 165.83 0
165.43 15.493 111.31 172.89 253.54
18.82 9.1945 71.214 172 -67.049
265.4 -8.5079 92.381 172.54 277.25
130.16 52.42 116.1 167.71 0
77.021 34.9 74.652 158.45 -76.486
-13.431 -9.6172 30.475 201.91 -61.572
23.948 3.1374 49.664 177.57 -59.536
14.674 2.2441 75.741 174.29 0
81.199 21.276 84.053 171.07 -85.1
62.853 14.615 73.369 159 -78.56
197.81 -22.21 114.14 187.34 0
32.692 -0.27826 62.524 167.25 0
236.16 -18.629 105.19 182.66 0
-2.5349 -4.8336 49.009 181.88 -67.729
6.9972 13.987 46.716 162.79 0
62.681 27.991 84.415 170.82 -74.626
-0.2307 1.0312 65.334 180.15 -68.959
-6.519 10.091 61.242 164.67 -64.607
20.333 10.094 61.16 166.92 -57.123
55.646 21.698 72.347 157.43 -56.029
-3.4264 -5.0234 49.647 184.52 0
121.44 40.373 108.8 173.75 0
-31.132 -20.044 35.018 194.48 -72.766
49.947 22.472 82.204 155.99 -66.555
-41.799 -12.899 52.942 198.28 0
-13.098 -0.349 65.107 182.85 0
83.407 22.071 88.846 169.36 -87.751
49.826 13.652 72.579 161.51 -73.977
43.067 16.304 59.437 165.28 -56.013
-22.914 -11.164 13.449 206.46 -64.921
34.32 16.492 72.397 169.97 0
33.74 10.371 78.601 176.37 0
45.926 8.5547 70.601 170.33 -80.568
2.4987 -0.18728 46.232 178.6 0
201.15 -22.561 126.57 180.96 0
-89.613 -14.649 90.353 186.93 0
95.434 34.979 91.037 165.72 0
28.316 19.728 77.524 172.05 -56.792
175.11 -2.7561 103.94 177.69 256.65
-58.357 -15.985 79.873 189.09 0
27.234 12.285 66.206 168 0
-24.732 -7.6915 32.702 184.42 -71.533
7.8132 0.31537 55.696 170.47 0
105.63 50.676 111.05 167.16 0
-11.704 3.5431 56.083 181.98 -74.995
51.782 19.02 85.622 167.48 -67.316
28.35 10.88 72.058 179.32 -81.832
9.1348 16.452 71.83 173.21 -78.507
6.1682 -2.3557 54.009 179.74 -72.682
129.56 52.265 102.28 157.51 0
269.87 -27.978 95.974 189.53 0
101.43 34.233 95.577 167.73 0
-2.5424 -1.0547 43.086 189.79 -69.024
-20.32 -12.248 51.58 185.77 0
24.092 11.232 53.999 170.73 -53.619
-38.111 -1.7593 85.74 196.74 -87.159
105.54 38.741 96.373 159.39 0
1.3077 4.0754 70.882 181.87 -70.292
-69.625 -12.925 80.549 184.9 -95.982
-19.165 -9.8633 35.255 190.23 -61.37
23.1 9.4757 59.571 181.45 0
-10.161 -8.351 61.482 163.63 -64.665
98.887 38.383 98.906 163.2 274.76
-16.92 -3.9874 74.31 182.56 -76.143
-75.657 -20.118 79.865 191.28 -91.631
41.307 12.539 73.565 163.5 0
16.385 -4.0304 46.409 159.32 -48.155
106.86 -4.1901 90.853 184.91 259.75
-62.481 -29.482 69.689 200.4 0
-0.72365 1.4751 45.216 174.28 -58.647
39.341 23.361 69.344 149.67 0
73.409 30.168 84.739 155.27 0
-21.89 -11.18 30.076 200.23 -61.862
44.072 24.307 57.012 154.52 0
139.21 44.701 102.55 167.66 253.44
115.11 30.925 97.296 171.58 0
29.878 19.55 60.254 153.05 0
121.7 42.683 99.118 169.27 0
247.06 -1.9109 97.796 181.11 0
-74.727 -19.512 79.841 181.89 -86.666
39.266 23.371 55.904 149.91 -48.403
17.063 12.165 61.637 166.6 -50.608
-62.679 -20.727 61.381 186.1 -78.651
-11.58 -2.4915 46.216 196.93 -51.978
116.12 37.426 105.62 167.58 0
27.056 7.4519 51.819 159.36 0
92.957 23.457 92.744 173.05 0
-22.513 -7.8986 49.027 186.75 -73.329
-26.003 -16.51 37.466 197.52 0
30.616 19.638 72.008 158.88 0
61.895 33.833 83.648 153.77 -70.059
18.272 22.39 48.838 152.47 -48.398
-27.504 -10.434 32.856 196.88 0
-10.814 -6.6844 34.034 179.96 0
238.58 -33.316 115.18 192.3 0
-7.8991 -0.17153 42.277 187.95 -64.367
37.858 23.925 56.885 145.33 -42.081
199.54 -10.479 109.37 181.58 257.36
-1.0883 2.5538 33.91 188.03 -56
215.09 -12.333 105.93 187.88 0
80.526 11.218 89.269 175.61 -86.721
-25.452 -1.9038 72.844 179.96 0
225.7 -25.205 110.66 189.71 0
9.0496 6.0703 55.651 170.86 0
20.808 0.12731 79.219 175.75 -72.994
60.533 14.004 81.415 168.64 0
229.64 -35.196 123.97 189.05 267.48
23.568 13.117 62.598 164.62 0
-8.9687 5.826 75.439 178.37 0
-27.721 -22.123 41.736 194.26 -71.894
-25.521 -8.3224 48.713 193.19 0
8.2849 4.8005 59.051 179.4 -67.231
19.629 8.4681 56.609 167.89 -60.829
244.75 -25.132 104.95 184.87 267.42
4.6999 -0.62802 46.277 177.84 -59.161
-73.085 -16.308 84.866 186.32 -87.321
-14.268 -9.0503 63.211 184.72 -77.752
-21.955 -18.174 64.005 196.03 0
-12.541 -4.9576 63.481 175.36 -81.987
22.577 16.652 66.476 172.75 0
183.05 -0.14798 114.79 172.36 250.63
132.85 27.065 107.22 172.33 256.49
109.47 49.674 107.61 164.96 0
26.736 -0.35407 79.015 176.93 0
83.022 22.247 81.743 164.65 0
10.902 2.1043 50.669 166.4 0
147.39 17.425 108.04 171.63 0
-13.657 -6.3779 50.688 179.85 -67.043
252.23 -24.552 109.19 189.61 0
218.67 -11.421 110.66 180.29 253.78
1.1219 8.6415 44.869 179.21 -55.806
211.77 -11.554 95.068 180.6 256.22
32.312 22.823 60.227 158.21 0
-40.431 -8.293 79.329 181.48 -87.936
118.35 44.62 102.31 162.83 254.43
50.89 19.057 80.805 169.86 -88.156
72.311 26.872 82.578 159.13 -69.128
33.653 24.52 64.576 151.92 0
2.8751 1.7336 53.5 181.65 -67.298
132.62 17.736 106.06 178.17 0
-29.459 -20.254 42.094 196.55 0
208.97 -24.216 124.83 183.16 258.02
147.24 -1.1816 99.349 180.58 0
71.267 23.968 83.529 164.99 -75.473
-37.384 -7.8491 65.803 184.76 -80.901
133.51 50.747 104.72 174.38 0
259.26 -20.597 102.76 189.54 0
167.26 0.54802 111.4 174.38 0
82.536 19.167 94.011 182.41 0
118.96 23.093 86.663 169.5 254.07
10.626 -0.24685 76.452 174.18 0
-45.084 -20.443 50.265 191.47 0
110.88 16.802 97.586 168.89 263.96
-7.0043 -0.80779 58.387 177.61 -77.469
24.703 10.45 58.064 178.52 0
19.226 5.6263 64.446 175.04 -74.607
39.947 16.507 59.608 151.45 0
51.494 29.094 64.881 155.4 0
41.475 17.764 62.152 158.04 0
30.761 16.431 50.11 155.58 -48.313
-62.84 -6.2587 81.194 189.73 -88.281
-1.4821 -0.64307 38.5 177.28 0
119.95 49.341 99.942 167.51 0
-29.057 -16.347 41.689 197.86 0
-8.6565 -2.275 35.867 196.65 0
63.678 20.272 76.718 161.99 0
55.939 20.403 72.613 170.1 -66.516
51.652 28.909 75.055 154.57 0
69.927 37.651 70.202 160.27 -61.022
11.699 5.0913 57.991 168.13 -66.715
-24.572 -11.498 47.554 190.33 -62.142
96.793 38.999 83.589 158.1 267.72
29.441 6.1127 58.58 174.13 -53.934
32.674 20.528 52.489 151.11 0
73.091 25.935 77.767 162.88 0
-34.303 -11.477 71.532 188.36 -85.823
256.03 -21.225 88.911 182.28 270.3
50.555 18.635 73.777 157.29 -69.274
16.946 3.1131 52.603 167.83 -51.956
-11.063 -8.7541 55.902 176.66 -80.274
105.3 28.817 94.165 169.66 0
37.467 14.142 79.779 158.27 0
45.143 27.007 57.417 147.97 0
-6.7593 -3.4973 59.026 194.38 -75.944
9.4007 3.8454 43.26 177.55 0
-15.782 -4.8618 81.428 174.09 0
220.29 -15.477 101.4 187.03 0
65.296 28.728 72.447 155.36 0
89.689 47.08 99.753 172.01 262.83
-6.7912 -5.7468 39.335 176.55 -59.642
-10.181 -1.6885 76.423 177.87 -88.439
40.508 10.703 72.454 156.93 0
250.67 -24.064 99.054 189.79 0
49.238 22.146 82.05 168.07 -75.877
35.408 13.668 62.122 142.09 0
-27.596 -7.9716 78.669 179.61 -82.128
34.877 17.963 70.913 180.1 -71.865
-33.918 0.69843 34.256 195 0
15.501 10.148 60.716 171.52 -72.65
82.935 21.695 96.11 163.43 0
29.556 24.68 55.843 143.71 0
25.655 15.283 73.639 170.92 -75.763
-65.016 -17.142 76.37 191.97 -82.724
67.067 32.075 86.822 158.16 -75.618
142.35 25.621 104.01 178.4 258.8
12.413 4.2495 72.479 182.38 0
-6.1113 7.4199 57.92 177.37 0
67.954 16.217 87.036 176.65 0
232.11 -9.5196 91.368 178.4 0
5.1147 -2.5398 57.822 183.47 0
47.196 24.397 71.834 162.27 0
127.77 25.346 103.66 168.49 247.79
53.823 0.98153 90.355 177.49 -82.895
246.48 -24.05 108.19 181.4 0
199.3 -3.3832 107.39 185.38 265.73
187.04 -15.004 117.94 190.8 0
-3.5517 -6.0096 37.927 181.72 -56.667
64.017 31.458 79.821 161.49 -78.858
88.373 22.991 90.524 167.83 -82.627
94.192 33.371 88.755 169.16 271.89
17.137 9.1506 55.055 165.96 -56.344
-38.448 -3.1478 32.445 198.72 -68.006
-38.421 -9.653 37.446 191.38 0
-51.957 -5.9749 59.566 190.45 -77.481
4.4909 -5.2503 62.055 182.78 -67.894
71.519 31.741 70.989 157.76 0
27.691 5.566 65.063 163.97 0
79.608 26.887 95.382 168.22 0
100.99 37.081 97.253 160.15 269.19
44.511 29.22 64.763 149.03 -47.359
266.14 -22.507 92.725 194.82 269.62
62.345 24.905 79.966 156.84 0
22.448 11.421 52.754 149.5 -36.046
101.15 33.565 93.018 175.89 0
34.635 18.252 63.249 159.91 -61.733
-80.96 -14.642 87.372 189.97 -88.066
-29.233 -3.1569 66.347 188.2 0
73.151 34.29 91.064 158.5 -84.287
-16.556 -6.0408 59.605 197.18 -70.537
33.91 2.7445 67.674 158.98 0
-10.736 3.338 45.631 181.36 -64.403
-7.412 0.013742 28.444 178.28 -51.232
207.99 -28.456 123.25 187.79 253.24
-22.698 -6.3803 55.577 188.08 0
154.42 34.108 101.83 180.39 0
78.888 21.029 89.902 172.11 -94.581
48.013 2.1935 77.816 167.73 -75.623
74.569 23.456 83.432 166.6 0
130.5 18.872 95.445 179.38 267.66
-41.522 -19.957 51.742 193.98 -87.122
2.8338 5.5596 71.294 178.91 -67.264
24.259 -1.2198 67.549 173.41 0
96.372 31.081 92.041 160.77 254.05
37.721 18.221 57.834 148.38 0
126.31 18.857 101.83 165.49 0
4.7532 1.0303 56.5 185.35 -61.996
204.09 -28.881 124.01 185.72 262.25
31.251 23.969 68.866 162.63 0
39.983 19.025 66.639 174.24 0
157.78 14.527 120.62 171.83 254.34
30.132 12.646 57.981 160.75 0
96.097 37.102 98.446 157.83 0
40.714 26.411 65.924 158.91 -50.546
42.411 9.2192 69.891 166.14 0
-26.327 -21.67 38.276 199.97 0
250.43 -7.3964 98.138 184.82 0
41.541 16.541 69.262 165.81 0
117.62 51.515 104.37 165.62 250.43
268.84 -14.832 94.153 189.79 271.36
99.697 13.231 92.668 187.42 268.93
-35.934 -10.878 42.29 193.71 0
7.5434 5.4816 52.763 169.8 0
54.934 20.419 77.78 167.82 -63.833
20.401 9.8734 56.077 167.08 0
109.78 51.932 103.01 170.01 255.35
27.927 22.85 51.879 158.21 -44.47
21.507 0.92315 88.122 182.47 -85.504
154.74 14.687 108.28 170.18 0
9.2297 8.0017 47.309 179.53 -42.737
19.785 11.124 73.241 172.09 -73.01
32.613 4.4494 50.49 165.04 -55.478
33.174 15.001 55.81 165.96 0
24.013 19.245 66.559 143.76 0
57.171 34.484 70.804 160.44 -76.332
58.825 20.939 72.389 164.44 0
75.544 24.7 78.76 160.86 0
97.236 41.57 92.55 155.93 0
36.926 15.141 71.043 162.71 0
-58.38 6.1664 83.537 179.83 0
195.68 -3.6492 110.24 179.84 258.97
-22.82 -7.2113 33.309 203.74 -68.26
114.21 61.716 98.824 163.86 0
-10.889 -3.6352 62.915 185.66 -60.208
122.24 48.094 106.81 156.82 249.36
19.143 4.7131 67.396 177.22 0
22.407 11.956 40.314 158.25 0
44.681 36.102 53.875 147.95 -51.02
122.86 36.33 102.41 161.38 255.85
200.1 -9.1835 93.539 182.19 273.44
28.066 13.373 69.553 178.28 0
71.888 30.013 79.15 160.65 -68.511
8.8893 -7.3632 45.136 171.71 0
-19.056 -8.5048 40.198 193.02 0
37.271 25.943 62.921 154.59 -41.574
14.909 2.0216 60.453 174.91 -84.45
82.613 11.462 93.418 173.11 -94.222
82.856 21.702 88.242 172.26 -76.994
45.789 8.1965 75.9 171.64 0
208.64 -8.1576 106.67 178.93 0
38.769 17.569 69.84 149.26 -40.945
-28.62 -8.8712 72.434 179.82 -90.031
80.846 14.703 79.662 163.86 0
135.18 39.6 101.26 170.51 0
133.9 33.872 103.03 167.36 0
5.3819 4.6769 69.681 173.53 0
8.1434 -2.5072 41.708 171.45 0
61.007 27.733 80.109 155.4 -51.896
-30.538 -8.9614 40.091 197.21 0
118.43 5.7974 95.021 168.28 0
29.711 0.73692 61.939 156 -60.55
-45.592 -10.546 65.78 189.34 -88.069
229.74 -17.518 102.44 181.51 263.28
-35.052 -16.111 33.12 187.65 -65.55
199.07 -12.947 105.52 189.1 261.94
7.9951 -1.4961 85.814 184.03 -86.317
8.0519 2.5232 63.272 182.02 -70.923
32.269 8.7876 57.191 165.35 -53.909
102.86 4.4109 90.281 172.04 269.98
51.561 5.3627 70.185 162.64 -75.368
97.216 40.357 97.473 150.79 269.32
46.526 25.526 62.058 147.11 -45.712
38.649 23.139 62.462 169.03 -51.752
-29.339 -5.6277 44.267 189.47 -59.362
0.69364 7.5928 59.32 179.65 -65.237
205.45 -11.78 111.32 184.11 0
-43.583 -6.0187 62.356 200.86 -67.413
90.938 35.011 86.939 166.25 265.45
43.075 15.353 66.097 166.07 -67.783
249.37 -3.7055 99.103 192.34 274.7
195.15 -9.0135 109.37 184.33 0
85.941 28.668 93.156 169.62 -83.713
83.537 23.382 97.467 161.49 -83.781
21.07 11.143 55.681 168.72 0
247.85 -26.575 109.35 190.91 272.76
-20.017 -9.4353 69.782 180.84 -85.118
9.1084 2.8657 52.463 177.13 0
87.726 37.709 92.6 155.63 277.85
-53.014 -25.868 73.397 192.16 -81.295
40.719 26.759 67.759 145.52 -43.757
264.32 -16.117 97 194.05 270.84
23.652 9.7196 73.091 178.94 0
8.4902 -11.719 47.906 177.42 0
27.158 9.6427 45.304 173.86 -54.361
59.808 36.97 77.186 160.21 0
-48.192 -19.284 66.351 193.06 -83.037
-18.967 -10.862 30.154 193.16 -65.266
14.479 3.7409 59.232 180.9 0
17.308 4.5863 68.74 181.11 -65.516
15.725 11.522 56.426 172.2 -63.573
126.18 51.902 112.17 155.78 0
-8.3225 -3.0373 40.856 186.17 0
111.95 30.849 103.01 167.45 0
116.54 41.586 92.573 168.3 255.05
-0.87695 -2.2341 37.638 192.24 -68.926
-60.965 -32.153 80.014 192.91 0
-23.907 -9.8075 46.899 194.9 -66.095
251.12 -21.736 95.357 178.12 0
8.087 13.78 50.645 171.48 -57.361
39.166 4.4982 83.934 176.08 -90.19
-56.608 -15.824 82.502 188.33 -84.712
-35.616 -16.152 57.966 182.54 0
-14.186 -2.62 48.812 194.12 0
70.258 26.278 84.279 166.45 -78.764
41.324 9.8845 69.557 172.41 0
-84.773 -28.489 95.937 194.18 -98.74
5.5972 2.6954 53.589 179.74 0
149.07 16.624 110.15 177.92 0
38.166 24.122 63.155 152.51 -49.688
112.88 49.044 96.688 171.1 0
114.66 50.745 102.29 167.43 0
-63.087 -16.427 76.719 173.27 -79.535
22.583 6.8231 53.639 162.88 -50.097
116.47 44.684 102.17 158.22 0
-9.7282 -9.6489 39.885 203.89 -67.986
29.568 3.5919 77.744 171.45 -58.853
38.781 14.341 61.68 168.21 -58.169
27.622 11.5 63.104 164.29 0
2.2869 -11.258 44.088 187.33 -72.487
-17.765 -1.9972 55.97 180.36 -72.477
6.1274 1.1089 57.04 175.67 0
45.203 23.695 58.614 142.21 -42.106
20.784 15.009 57.857 148.76 -39.245
-5.0758 -1.3327 44.886 185.16 -58.429
41.802 14.687 63.892 161.03 0
-7.056 -2.7979 46.313 174.35 -70.119
43.143 4.929 65.408 177.93 -74.64
-4.2668 -4.6137 64.22 180.34 0
-14.745 -0.56036 89.112 181.4 -85.111
130.51 41.183 101 168.73 0
148.22 36.169 111.27 177.5 0
107.3 41.519 93.911 166.61 0
90.232 32.948 91.138 167.78 265.16
57.589 10.056 75.711 162.55 0
119.85 17.629 94.45 168.71 263.76
-30.068 -12.349 62.962 185.68 0
232.21 -22.402 106.19 200.2 0
199.85 -0.93287 103.63 188.59 0
166.15 10.667 108.8 175.88 255.55
199.33 -8.8732 112 191.91 0
-28.222 -11.808 25.74 201.05 0
47.535 6.3136 85.216 172.99 -83.38
53.756 24.052 76.242 159.88 -66.087
86.539 36.331 95.786 163.05 0
237.66 -37.693 116.28 185.04 0
76.066 5.1217 96.605 177.59 -90.495
146.15 29.381 95.149 169.79 256.55
-23.305 -10.695 38.043 186.91 0
17.004 8.3758 53.431 163.51 -47.508
32.206 9.0116 68.557 171.65 -72.193
-35.613 -7.558 40.079 196.55 -75.969
89.172 36.1 91.277 159.8 266.46
229.46 -24.323 106.05 196.35 0
116.7 35.707 98.706 164.12 244.08
42.489 17.559 62.485 165.63 0
103.4 22.886 98.785 171.12 270.09
16.028 4.3113 45.621 167.49 0
28.43 12.768 66.687 180 0
271.32 -17.535 90.48 190.53 0
144.76 12.318 98.553 170.11 0
5.1505 0.36664 45.171 174.57 0
36.026 18.477 66.88 168.97 -58.476
53.898 20.553 71.129 170.59 0
130.47 44.665 110.93 171.85 0
55.064 21.414 81.962 169.21 -61.958
43.52 12.572 72.659 165.22 -74.712
-26.701 -13.151 59.034 184.21 0
-21.53 -10.567 48.417 182.73 -69.643
99.514 22.417 91.042 172.1 -92.415
131.52 36.084 97.291 175.02 0
-8.122 1.4188 27.232 199.43 -53.966
249.08 -17.524 103.26 179.92 0
3.0239 -10.928 47.223 181.42 -67.589
112.75 7.4825 93.818 166.4 0
76.431 27.625 75.869 157.46 0
17.799 6.1176 53.53 168.91 -60.321
31.231 25.055 56.711 157.57 0
-34.796 -22.423 41.796 191.26 -65.499
106.65 20.362 87.231 167.43 0
33.639 8.9737 66.862 163.86 -60.855
199.79 -9.4105 116.74 188.75 0
73.676 21.746 92.025 155.62 0
79.278 29.812 87.268 152.55 -78.532
57.383 19.259 65.011 169.96 -79.552
2.5166 -6.2459 40.552 169.07 0
15.831 8.6104 69.364 176.34 0
106.85 42.394 91.216 166.72 0
86.341 28.798 87.829 163.43 -90.343
37.036 18.788 56.895 161.12 0
155.44 28.691 114.78 172.34 248.7
41.939 20.74 81.58 164.94 -57.726
-17.108 -13.523 47.657 181.32 0
236.69 -9.772 97.658 178.82 264.45
28.207 7.8453 62.005 168.68 -55.041
165.91 4.4981 102.09 185.26 266.42
-6.4608 -10.356 36.473 181.78 -57.465
-26.054 -16.17 57.918 190.92 0
-32.288 -16.423 33.316 192.58 0
28.283 6.4692 55.365 170.77 -56.701
224.93 -45.16 133.06 192.76 251.14
181 -16.037 116.35 179.19 0
-28.792 -9.1393 41.082 195.88 0
123.01 50.626 107.36 166.45 0
134.58 18.438 102.45 166.09 267.58
-45.606 -2.5096 88.743 181.23 -91.988
-17.778 -9.7519 26.498 209.94 -77.469
111.36 40.214 95.247 159.41 256.92
43.487 8.0603 83.663 175.42 0
226.76 -25.63 104.4 180.7 254.33
-55.033 -13.721 78.129 187.42 0
217.39 -30.995 127.28 191.2 0
108.03 16.82 102.37 177.05 0
22.765 12.478 56.982 156.53 0
-1.6488 -4.3563 66.641 182.32 0
-15.433 -6.1332 71.42 183.97 0
25.33 13.814 61.954 169.68 0
45.497 7.7051 87.015 171.19 0
58.26 18.878 68.972 168.6 0
3.8728 -4.1811 55.915 185.11 -73.859
-64.394 -18.447 72.368 196.42 -80.342
-5.75 0.40253 40.266 188.3 -55.236
-13.039 -12.979 58.353 183.57 0
22.568 15.376 58.559 162.53 0
-39.056 -16.884 66.456 195.33 -74.978
-4.9025 -0.024502 61.907 175.38 0
-78.453 -25.391 77.063 187.48 0
-58.205 -4.0305 70.752 194.24 -78.854
227.88 -24.969 127.52 190.47 267.89
215.6 -29.962 129.35 193.26 0
234.95 -52.791 137.55 184.19 0
1.5607 6.127 73.063 183.05 -88.216
-12.286 -6.4966 71.938 185.44 0
-33.249 -10.939 36.375 202.05 0
67.378 13.042 66.941 156.49 0
35.398 14.194 73.928 166.16 -70.003
5.1803 9.8683 41.843 174.03 0
-26.941 -15.168 67.043 189.35 0
117.03 52.133 103.21 163.04 0
97.586 38.939 87.196 166.5 0
17.699 9.8984 65.535 169.95 0
-21.386 -9.5944 35.401 201.02 -67.478
-47.292 5.0654 82.48 180.01 -91.704
53.353 12.484 75.684 173.98 0
20.469 2.2445 51.208 164.25 0
-15.313 -7.0705 33.933 186.49 -64.425
20.724 7.9273 61.599 165.57 -60.434
7.4865 8.7419 47.967 174.78 0
18.325 -0.69835 43.547 170.58 0
94.577 22.269 84.792 175.77 0
33.526 23.542 72.617 153.21 -50.709
43.321 19.537 68.246 155.38 -44.572
-22.428 -10.001 26.758 198.74 0
-10.996 8.9656 33.059 172.96 -50.858
-14.52 -10.611 49.948 187.39 0
251.54 -30.077 92.888 186.51 270.22
68.79 22.257 79.156 169.74 0
52.029 18.462 74.962 154.49 -68.894
95.474 31.587 90.672 172.25 264.99
28.487 11.125 63.723 167.03 -53.774
208.62 -18.918 117.47 176.37 255.31
112.05 27.931 88.591 168.79 264.14
-1.5537 -5.7766 42.703 188.51 0
43.207 16.183 70.706 163.79 -51.56
210.62 -13.368 114.74 188.44 0
61.7 18.438 80.749 168.13 -89.688
-12.843 -11.316 50.266 186.05 0
55.355 13.724 71.658 162.78 0
182.63 -8.097 113.01 182.97 0
33.128 15.911 69.984 171.73 -83.27
33.11 23.392 63.606 153.68 -43.726
255.87 -14.036 92.006 200.49 0
201.11 -2.2226 108.95 187.42 0
17.454 10.285 65.842 166.8 -72.127
23.892 2.047 52.94 174.09 0
-84.468 -28.071 86.774 186.04 0
-18.864 -15.32 27.867 199.08 0
119.61 33.764 100.35 163.26 0
107.36 25.734 92.542 168.06 0
-4.8146 -2.3159 56.316 185.76 0
51.574 11.443 75.441 151.52 0
212.21 -18.752 105.67 179.13 0
19.638 -3.8856 65.999 189.46 -66.51
211.86 -26.49 127.92 183.54 0
-4.035 -6.3205 51.685 178.42 -56.449
228.49 -34.353 134.08 182.22 0
232.49 -33.295 111.44 181.29 266.06
77.296 26.615 82.738 161.43 -85.163
31.76 15.771 66.405 162.18 0
16.034 1.9852 73.847 184.85 -73.715
268.42 -25.652 87.842 194.41 272.96
25.599 11.062 78.043 169.73 0
72.286 25.74 78.852 173.23 0
64.431 31.487 75.176 159.35 0
113.65 3.4389 96.574 170.67 0
-5.4556 -6.3481 39.183 177.31 0
12.793 1.4915 67.114 174.07 -74.78
94.405 21.002 92.501 173.59 271.26
29.975 8.5978 79.468 174.01 0
62.003 32.714 83.839 151.98 0
24.593 2.424 78.311 180.4 0
150.34 28.675 103.16 166.1 243.07
225.54 -12.925 110.49 189.06 266.81
-34.074 -8.8712 72.573 185.76 -89.172
51.565 26.033 80.606 166.09 -81.933
86.175 29.854 89.993 169.37 0
3.5826 -3.3304 44.302 178.62 0
-72.567 -23.678 83.907 192.13 -89.367
36.506 8.7218 66.498 157.87 0
-8.6488 0.5823 41.401 182.94 -62.353
258.12 -21.013 96.374 194.56 259.7
27.072 5.6322 80.553 176.37 0
-27.389 -17.457 47.372 193.26 0
-17.813 -1.5751 34.564 180.9 -59.555
-39.796 -16.404 50.001 189.81 0
130.87 9.506 95.869 174.38 257.11
120.05 54.532 100.88 163.86 0
-29.585 -6.7928 83.998 182.61 0
202.72 -14.631 105.42 183.42 256
-29.519 -14.564 40.755 195.36 -72.053
-11.481 -7.08 52.129 187.95 0
220.19 -34.45 128.43 185.89 0
80.662 29.898 80.984 160.17 -80.632
2.2621 0.75256 58.418 175.53 -64.791
-8.0273 -0.75005 54.239 176.41 -64.221
-74.43 -26.91 72.322 200.88 0
14.489 1.403 50.796 162.47 -54.238
47.714 6.865 74.884 175.42 -81.845
265.7 -32.058 85.759 187.22 263.73
75.576 38.853 81.444 159.35 0
137.88 24.202 109.07 169.44 247.1
-15.759 -1.0011 55.415 180.81 -70.873
7.7726 6.8254 54.764 178.83 -61.421
47.649 19.68 63.75 164.09 -46.733
-26.008 -12.274 33.713 189.63 -71.467
53.326 17.604 80.074 175.1 0
18.164 8.3442 56.023 157.66 0
-8.1658 -3.7868 66.057 180.37 0
131.82 41.34 102.12 167.41 0
164.53 1.82 114.03 181.55 250.5
-3.652 -6.9071 52.563 189.88 -67.221
153.74 17.172 100.01 172.04 0
85.443 35.154 85.165 165.98 0
-2.9083 1.2946 42 180.94 0
199.36 -3.5645 113.7 172.49 259.81
25.264 8.9153 52.674 165.2 -63.595
26.816 8.1287 55.616 171.77 -64.464
137.63 51.379 106.95 158.29 0
184.14 5.9769 105.77 190.16 0
39.103 12.952 57.85 152.59 0
87.285 37.043 82.846 165.34 0
34.357 11.936 71.011 165.67 0
-13.1 -12.441 44.117 183.75 -55.586
115.5 52.941 107.33 159.71 0
232.62 -20.818 115.13 191.42 0
-12.758 -7.7484 42.93 190.98 0
145.04 14.411 97.843 179.99 264.47
2.5423 3.9793 65.96 181.96 -75.215
41.543 26.09 63.7 153.14 0
103.91 41.798 100.92 172.53 0
45.451 24.396 62.199 157.56 -54.355
-35.016 -1.8436 76.065 180.24 0
88.723 35.898 90.067 168.09 0
45.619 22.156 71.216 168.01 0
189.99 -14.111 115.44 177.83 248.34
60.491 24.078 65.567 150.33 -56.972
6.4479 -2.3267 58.923 169.55 0
48.118 21.502 81.942 173.55 -82.087
84.236 32.074 86.759 156.14 -68.476
119.32 49.843 105.38 172.58 247.28
90.791 33.906 84.667 155.14 -88.222
25.301 11.457 66.645 170.35 0
79.725 30.182 95.407 164.24 -77.535
-36.862 -1.0985 66.791 190.65 -88.715
107.87 50.372 99.013 167.57 0
-59.406 -15.856 73.072 189.89 0
29.91 27.877 68.008 157.64 -51.658
-20.473 -11.206 37.543 194.71 0
24.531 12.665 55.824 165.76 -48.68
30.047 13.776 62.186 156.8 -45.371
163.94 9.9515 107.89 181.41 261
-12.733 -4.6074 36.153 191.06 0
123.54 8.2603 100.79 161.76 0
89.635 42.7 82.479 160.11 -88.605
11.388 12.452 52.119 176.73 -51.295
41.51 19.06 64.439 165.91 0
71.391 16.307 93.196 171.59 -81.116
256.75 -8.4684 88.938 180.44 267.59
2.1075 0.41722 43.188 175.47 -64.208
-17.488 -4.9637 41.884 189.48 -60.158
7.7381 7.8898 49.383 174.3 0
135.53 40.228 97.343 168.25 0
90.644 37.347 89.745 167.94 0
130.79 41.5 101.84 164.2 0
112.29 53.122 102.96 162.39 0
-3.436 -4.8982 51.009 191.9 0
31.029 12.364 62.492 157.29 -54.367
-4.7061 -6.1517 67.257 188.09 0
24.975 4.702 53.517 157.22 0
116.58 59.885 103.08 169.19 245.32
260.08 -15.787 94.916 185.04 274.43
111.24 0.96686 91.51 172.35 263.96
-5.3971 -2.7194 62.442 184.68 0
67.235 21.098 81.884 166.92 0
174.29 10.518 121.92 171.06 0
-12.948 0.42288 67.096 167.79 0
-15.166 -10.972 24.413 197.42 0
-80.407 -10.824 87.184 194.58 0
7.5626 -2.5759 77.479 179.91 -74.41
184.05 -8.1225 118.95 178.83 0
140.35 9.2023 98.388 181.35 260.66
-8.0299 -11.719 32.258 187.03 0
28.1 22.731 69.094 149.87 0
25.286 14.815 51.803 162.56 0
23.112 5.5758 67.177 168.86 0
209.63 -23.812 113.22 194.92 0
-15.486 -2.9402 48.881 181.67 0
3.3277 -2.7757 54.882 185.96 -67.035
-67.132 -28.204 85.315 181.33 0
35.124 16.143 59.976 164.39 0
-19.905 -15.38 35.441 210.14 -68.536
-9.0778 3.641 61.762 177.16 -72.354
-6.9623 -9.5915 43.567 186.11 0
55.464 11.58 78.915 175.28 -69.455
-17.224 -9.716 46.057 185.12 -65.205
39.406 14.873 61.939 150.99 0
-84.811 -17.648 77.098 186.94 -88.1
156.22 17.342 96.661 173.48 254.31
139.4 37.714 110.93 173.32 0
113.82 6.7166 97.971 182.82 267.12
40.938 9.7082 65.238 172.41 0
126.68 29.819 99.577 168.49 261.32
-24.208 -17.607 41.353 199.11 0
-16.432 -17.311 37.983 192.47 0
18.544 5.9388 58.264 170.11 -64.574
96.734 4.575 83.575 185.73 272.52
141.75 12.19 107.04 167.28 0
87.331 9.5163 85.387 178.63 0
-68.824 -12.006 78.498 187.3 0
49.531 16.996 61.77 164.19 0
2.7555 -4.6393 49.593 179.93 -61.24
132.97 29.626 98.651 172.75 0
-2.5656 -3.4771 42.979 191 -55.189
77.295 41.054 82.888 158.34 -86.749
78.48 27.919 91.72 172.18 -89.013
146.67 26.342 99.297 176.48 259.43
125.29 29.731 95.592 171.21 0
7.4305 6.507 56.83 183.27 0
110.28 31.947 102.83 167.8 0
132.49 47.666 106.16 171.9 252.14
31.066 18.098 71.977 161.69 -68.613
27.103 11.174 49.357 167.14 -47.79
193.7 -8.6252 111.86 175.5 253.91
15.355 1.4402 85.73 183.04 -82.055
104.39 36.796 98.698 167.37 265.3
56.49 15.299 82.775 165.94 0
24.7 9.586 51.742 169.72 0
40.445 7.8994 80.303 180.18 -74.827
117.2 39.72 100.31 167.93 246.33
154.52 22.372 108.7 178.23 0
41.981 24.778 66.144 150.5 -48.981
-6.4133 4.2846 38.824 181.42 0
9.6102 7.0462 51.568 169.75 0
160.35 17.188 109.57 183.14 256.87
19.351 13.761 62.999 173.05 0
261.32 -16.512 87.626 190.54 0
-38.781 -16.086 51.746 192.78 0
242.73 -29.554 124.81 189.26 0
269.49 -7.6261 99.645 176.5 265.45
106.94 43.777 90.358 157.77 258.44
106.65 39.631 94.842 164.22 262.52
50.126 19.823 79.372 159.64 0
62.129 13.303 77.163 163.21 0
-13.588 -5.6412 60.243 185.2 0
120.04 26.407 99.083 180.49 264.71
36.754 9.6931 67.326 155.99 -49.781
75.146 24.119 89.287 163.34 -80.756
40.645 17.032 80.801 163.58 -64.566
-7.8049 -0.70986 47.878 180.49 0
-6.3751 -4.0789 49.613 176.15 0
124.89 37.361 94.631 165.73 0
70.341 25.862 67.679 158.44 -61.25
-67.43 -12.352 74.022 187.98 0
-26.498 -18.918 51.505 198.93 0
-63.717 -25.815 82.667 185.06 -78.023
115.38 16.85 102.27 160.41 262.33
66.445 23.871 71.44 156.78 -75.897
-23.18 1.2298 65.94 180.46 -64.472
214.06 -28.039 121.69 184.26 0
-6.1903 -7.2477 61.088 184.71 0
248.17 -13.36 104.21 183 262.55
89.152 30.21 93.561 171.53 263.28
-0.83451 -5.8878 54.614 185.85 0
214.93 -37.645 130.06 187.58 259.23
-0.0023227 3.1005 47.363 174.01 0
146.49 15.439 98.484 176.9 0
29.062 15.258 70.69 164.37 -42.39
115.2 32.966 102.37 175.16 0
-21.534 -13.174 39.335 194.26 0
-8.1534 -14.48 26.179 189.54 0
24.925 0.93778 56.046 165.55 0
-10.562 -13.461 38.469 181.58 0
38.956 26.121 77.235 164.34 0
18.188 11.517 68.283 161.09 0
-69.144 -10.818 78.763 185.96 -98.056
60.358 26.401 83.274 170.92 0
44.625 21.574 67.526 148.54 -44.993
21.526 7.2395 47.758 161.3 -42.838
11.393 10.507 58.709 181.22 0
-20.411 -8.9859 61.545 186.98 -85.501
106.6 57.234 98.27 154.9 256.34
21.713 4.5942 68.415 171.81 -73.399
39.704 15.246 63.266 168.15 -70.461
114.96 10.092 100.9 180.88 0
215.95 -10.552 100.2 186.16 0
217.04 -45.217 124.61 193.1 269.93
261.94 -26.76 90.318 205.45 259.44
217.24 -32.457 118.21 178.43 258.09
22.874 20.896 54.935 163.23 -43.532
6.7848 0.27188 62.828 167.21 -53.476
48.489 19.617 70.397 151.41 -47.755
50.808 25.094 71.772 159.46 0
-62.046 -15.761 80.046 188.44 -84.071
2.1757 -7.4655 35.171 168.03 0
-27.418 2.3454 87.161 173.62 -87.015
-54.018 -22.552 57.969 191.14 -83.716
77.027 39.579 83.562 172.01 -83.017
30.722 23.638 58.35 162.5 0
-44.424 -9.3293 57.91 185.7 0
27.691 16.518 61.141 150.58 -44.243
205.9 -17.989 125.81 187.33 258.44
250.91 -30.423 98.943 190.33 278.06
117.12 14.886 96.141 175.43 0
3.8829 3.107 53.475 177.18 -55.106
-27.602 -7.8521 46.139 200.4 -62.213
-13.468 -3.3872 74.041 185.45 0
103.47 41.369 94.249 161.98 0
87.573 14.623 83.211 168.19 -91.795
158.84 2.2206 102.7 178.28 0
24.888 8.2141 41.71 154.31 -46.288
139.73 9.6563 97.635 173.21 269.47
-29.53 -10.964 42.088 195.49 -73.92
128.14 23.837 99.092 176.96 0
97.106 18.342 97.388 166.77 0
135.78 20.404 98.665 172.56 0
126.09 37.02 92.438 177.97 0
-2.0407 11.773 46.168 182.77 0
95.228 39.99 95.015 163.11 269.12
22.57 4.4254 60.156 168.39 -61.459
25.691 13.055 78.273 163.57 0
261.25 -33.333 97.346 185.5 265.23
-23.603 -2.329 26.845 200.93 0
242.45 -11.946 89.611 193.17 0
66.753 22.056 88.628 159.06 -88.651
3.9807 -4.5203 60.86 182.22 0
5.5125 5.851 53.578 171.73 0
23.722 13.142 66.549 164.82 -77.176
0.30019 -1.758 46.394 182.28 -60.76
199.52 -3.4606 103.03 183.55 259
227.68 -34.116 116.18 191.51 0
20.659 10.718 55.932 172.49 -57.611
94.066 28.839 87.875 174.27 -86.922
26.144 6.996 59.482 176.73 -64.775
13.699 10.676 58.447 171.92 -67.794
118.71 39.041 99.175 168.31 248.77
14.232 9.4943 62.763 171.58 0
171.84 5.3197 109.89 189.59 254.73
61.738 20.227 75.882 160.1 0
83.919 9.9394 84.349 168.41 -83.958
-28.862 -20.837 48.815 192.38 0
13.07 0.25081 72.675 170.99 -70.157
118 23.397 103.27 181.09 262.77
117.16 -0.41246 100.05 169.64 0
183.87 2.7364 100.85 187.04 259.03
59.535 20.213 89.651 166.48 0
-5.9598 5.5275 43.814 183.32 -54.254
104.91 13.034 90.055 178.8 270.73
174.72 2.8648 105.58 186.26 266.59
56.092 26.998 71.235 163.41 0
-33.066 2.3164 78.911 187.87 -86.744
66.847 18.832 86.088 163.04 -91.879
167.12 3.695 93.676 179.36 0
-37.876 -16.946 35.459 202.26 -75.599
29.538 11.35 52.774 170.65 -42.568
45.466 18.28 65.075 153.56 -52.674
124.23 59.975 98.291 166 255.84
92.988 37.225 90.92 163.92 0
83.199 23.178 86.93 175.73 271.97
13.93 7.6073 44.736 166.91 -49.425
23.68 10.753 75.253 174.12 0
7.9982 1.1196 59.405 179.75 -75.012
223.51 -37.799 129.97 182.59 0
80.247 30.738 77.53 161.66 0
106.88 38.69 97.426 165.79 270.29
22.226 8.2483 43.014 168.4 -54.577
29.213 9.2545 63.713 168.36 0
227.69 -37.96 131.16 192.34 0
-2.4412 -0.70874 62.26 179.61 0
216.72 -11.267 117.47 177.29 251.7
112.69 47.52 98.409 159.27 0
116.64 23.661 102.83 167.35 266.25
173.71 14.853 112.43 181.59 0
242.64 -18.631 116.55 181.51 0
58.757 23.973 80.877 172.6 0
96.672 2.4621 88.823 182.25 0
-25.18 -4.3345 41.899 191.79 -64.174
-19.486 -14.123 37.079 196.19 0
-24.843 -10.267 27.323 203.31 0
171.07 7.6764 115.04 175.76 0
36.64 13.79 62.674 160.51 0
-17.489 -5.2391 56.571 187.48 0
-28.726 -11.994 26.074 203.67 -66.047
-84.379 -16.359 75.959 184.02 0
-40.015 -13.772 45.725 190.45 0
40.343 18.984 60.761 159.35 0
146.61 28.542 111.18 171.97 249.42
24.842 8.8148 53.862 174.63 -60.815
47.501 9.5898 76.251 162.44 -81.274
78.806 38.815 85.884 169.26 0
-8.4838 -7.4266 41.137 190.22 -65.01
121.14 22.401 97.646 182.15 0
-59.478 -0.76885 84.511 186.05 -87.068
-0.59081 -4.3143 38.95 185.3 -53.526
77.12 32.152 87.43 172.43 0
82.313 20.449 94.419 168.96 0
77.088 28.703 93.791 173.38 -85.145
-20.306 -2.7474 64.261 184.7 0
53.193 18.32 72.558 167.61 0
211.57 -28.56 116.15 179 0
138.9 5.3358 101.36 179.72 259.38
24.568 0.89948 77.967 172.05 0
30.751 3.1713 53.018 170.77 0
168.93 10.873 107.97 186.72 257.26
86.645 31.588 88.863 168.64 0
209.65 -9.5716 108.08 190.5 0
70.063 31.915 86.043 165.07 -83.484
196.64 -1.5698 114.84 181.56 0
49.502 18.63 63.65 161.46 -66.016
167.23 23.131 110.45 178.7 254.02
-4.6225 3.8858 53.088 177.33 -64.062
-21.499 -5.5049 56.698 190.7 -68.906
-30.192 -13.327 53.204 194.39 0
20.134 6.6615 60.403 161.11 -52.9
273.45 -27.06 98.627 183.72 264.42
240.83 -25.483 102.33 182.44 0
80.292 25.516 85.844 172.18 0
173.09 -6.1569 107.13 177.74 0
84.473 23.575 83.636 165.38 0
43.072 15.833 65.846 169.61 0
113.24 53.461 100.8 153.6 253.42
-4.9061 -2.4384 49.394 188.81 0
19.114 15.819 52.784 174.94 -68.743
101.13 18.712 99.911 177.72 0
23.324 8.8685 57.941 161.41 -47.546
61.966 31.939 70.052 163.24 0
-29.794 -11.589 38.336 192.27 -64.365
-9.5015 -4.8342 47.646 185.76 0
-39.323 -14.848 35.348 197.13 -83.179
-11.143 -1.5683 45.597 191.26 0
2.2099 -9.731 50.349 185.04 -64.048
118.75 55.754 100.09 162.71 247.1
-4.8563 -4.6182 72.167 179.98 0
42.949 22.835 81.208 168.49 0
153.66 3.4429 104.59 182.07 259.35
129.48 22.006 100.65 178.04 250.05
-3.283 -3.0689 70.506 180.93 -78.58
-13.273 -6.4472 45.758 185.88 0
-50.434 -17.318 62.758 191.84 -88.171
-26.725 -8.0253 34.8 189.06 -59.466
25.313 14.649 59.106 167.24 -51.342
-53.392 -15.427 75.253 182.76 0
-1.2679 -6.3643 54.252 177.89 0
54.567 16.467 83.386 166.77 -75.077
32.69 9.3893 69.866 172.24 -53.494
25.851 14.065 65.548 159.7 0
-4.6225 8.4368 47.062 183.23 -65.459
-6.6159 2.86 40.987 182.42 -76.09
44.105 13.903 57.617 162.61 0
17.581 6.3076 70.161 169.53 0
-10.412 -5.4923 67.496 179.46 -69.049
31.023 7.3433 59.202 160.72 -51.17
172.35 -6.5848 111.46 186.9 0
6.9058 5.291 43.626 176.51 -49.692
129.45 36.142 99.673 171.86 0
1.6019 8.7672 57.184 172.15 -73.134
-20.337 -6.0878 71.449 183.1 0
12.72 4.9022 43.216 180.64 -52.12
42.571 16.947 70.811 160.81 -52.908
28.522 16.045 65.482 166.55 -67.775
39.847 12.213 55.262 155.36 -45.206
33.906 26.924 52.304 142.34 -43.93
0.26328 2.9698 47.117 179.09 -57.01
41.088 22.594 63.149 156.2 0
-26.15 -18.19 35.89 197.71 -74.446
84.82 44.074 87.191 155.63 -91.831
47.598 24.893 67.079 160.55 0
100.16 43.629 88.827 162.65 0
36.595 15.565 69.443 171.56 -61.97
8.2699 -2.2402 58.528 178.77 -71.697
-2.0895 -4.3062 60.366 175.87 -80.968
191.22 -11.032 113.21 181.5 0
35.532 17.225 60.144 151.01 -55.25
-73.44 -15.28 87.542 180.61 0
20.521 0.50404 49.26 169.12 0
153.04 2.6113 97.69 183.33 256.02
-28.295 -10.175 38.117 198.16 -59.146
103.28 33.186 93.356 164.51 261.87
249.34 -24.416 98.448 190.33 0
124.5 60.415 104.62 162.52 247.3
115.07 55.085 103.55 165.03 0
46.824 12.529 67.549 164.15 -72.283
-0.88756 -7.8319 56.936 178.4 -67.283
104.99 33.655 89.99 169.07 261.05
257.81 -16.222 95.802 192.62 0
24 0.40064 69.692 167.88 -73.088
78.252 31.453 79.607 163.55 0
72.574 42.722 85.503 155.39 0
53.825 25.484 60.793 150.19 0
-38.116 -11.901 54.402 175.33 0
17.048 14.367 56.499 180.77 -56.522
63.132 32.644 69.032 157.14 0
22.131 17.04 55.563 146.73 0
-27.358 -21.183 54.883 189.58 -71.51
-4.2157 3.0306 53.291 178.81 -69.872
177.89 2.708 108.62 177.73 261.67
96.692 50.787 94.92 167.86 261.2
62.691 31.079 77.543 170.33 -80.616
59.905 26.001 83.315 161.54 0
260.03 -23.551 96.13 192.26 0
6.8252 2.0182 40.64 177.85 0
139.36 -0.3758 98.939 176.98 268.94
31.646 29.92 58.456 143.93 0
92.375 34.035 80.845 159.13 0
58.848 24.312 75.229 160.96 -57.12
140.53 22.48 109.87 167.33 0
45.43 19.872 60.744 155.16 0
223.47 -37.63 117.66 191.11 260.15
111.14 36.651 99.62 163.04 0
-28.716 -15.993 61.162 188 0
22.199 10.771 64.829 164.95 0
0.93778 -2.4484 43.142 184.71 -58.424
16.721 13.05 47.326 169.06 0
196.55 -5.4229 93.029 171.87 262.14
166.49 26.251 111.5 176.87 257.28
15.714 10.31 63.339 176.93 -65.993
45.997 15.075 60.618 156.34 -62.974
189.48 -2.2867 107.85 189.04 261.93
116.5 32.445 93.279 172.4 264.68
41.833 24.002 65.805 160.62 -63.459
218.45 -21.918 116.73 181.35 267.95
25.228 2.7578 75.79 188.33 -78.421
25.983 5.8732 64.423 168.34 0
136.94 32.389 111.24 178.97 0
-27.56 -21.934 28.263 197.2 0
21.439 7.6086 49.241 167.23 0
128.39 16.897 89.18 175.76 0
87.313 40.164 88.944 162.41 -93.549
-28.368 8.4757 71.386 178.38 -81.583
249.21 -23.732 105.94 183.39 270.14
209.81 -0.67058 93.46 178.91 260.37
-4.6625 -8.446 45.144 178.38 0
56.929 37.326 69.851 157.37 -52.287
18.725 2.7722 49.716 170.09 -53.959
28.061 20.114 65.82 153.8 0
223.13 -15.054 120.09 191.24 0
19.136 1.1872 68.433 173.81 -72.717
-67.923 -12.261 76.254 192.36 0
201.54 -24.493 121.68 186.11 0
205.57 -23.385 124.53 182.39 0
147.72 31.068 105.46 179.31 0
1.7979 0.081885 39.597 180.94 0
23.554 7.7536 51.323 168.2 -58.517
58.075 20.365 66.396 152.4 -55.82
41.957 11.488 65.716 167.56 0
-29.024 -8.0223 57.446 189.61 0
61.842 14.046 85.241 172.27 -82.628
127.85 35.825 99.726 173 0
67.607 8.5336 86.467 175.77 -95.295
-42.03 -9.4422 42.802 196.67 -68.371
203.56 -33.692 129.72 195.49 0
91.001 22.195 93.952 168.26 0
223.33 -30.062 121.63 182.53 0
253.74 -32.427 99.111 188.51 265.66
17.18 -0.83259 52.955 179.41 -70.742
6.9185 10.353 49.003 183.93 -61.111
209.31 -18.263 106.5 184.61 257.49
-25.512 -6.1307 59.7 190.69 -62.609
108.18 42.15 101.12 154.16 0
-78.367 -14.749 84.422 181.91 0
22.349 8.1243 50.946 171.07 0
130.47 32.863 103.88 176.88 0
221.82 -4.5762 97.891 175 0
7.5559 7.4221 55.623 180.79 0
-12.635 -10.086 61.033 183.62 0
13.696 1.7632 43.092 164.11 -60.083
196.96 -7.2322 119.83 183.69 0
94.823 28.866 96.379 174.54 0
1.7972 -2.859 46.543 181.22 -59.416
41.897 4.379 74.563 175.82 0
113.56 49.276 107.27 173.39 233.32
32.47 10.873 62.204 163.37 0
104.7 4.9217 80.875 166.79 262.72
-24.338 -14.31 29.83 205.84 -61.096
94.414 37.039 95.686 167.56 264.39
37.193 7.6881 53.312 154.01 0
259.9 -5.0174 86.371 187.12 0
131.89 34.787 107.64 174.4 0
-30.993 -21.707 41.978 194.17 0
69.496 29.55 69.31 158.41 0
156.52 20.538 110.08 171.17 0
-42.441 -12.593 67.465 199.24 -71.475
80.733 17.891 87.276 167.55 0
3.2533 1.5884 46.491 177.91 0
-84.183 -15.784 91.949 185.38 0
262.61 -27.988 90.744 187.61 281.42
81.516 13.419 89.222 175.08 0
36.551 23.759 56.107 164.59 -62.232
46.466 17.924 73.902 160.66 0
31.695 14.176 63.167 170.41 0
166.39 0.54058 107.84 178.94 259.74
59.373 9.783 78.295 159.09 -73.916
78.2 39.451 103.63 166.65 0
101.26 51.806 97.023 161.7 249.77
20.058 5.664 54.566 167.78 0
48.165 30.243 66.142 163.27 -70.631
57.145 24.208 68.74 152.4 0
-12.12 -0.26235 47.856 178.88 -63.306
54.774 22.12 73.912 163.02 -60.959
12.731 9.8835 60.345 171.37 -76.068
126.42 60.365 110.83 171.89 247.56
264.56 -12.591 96.627 184.25 271.97
87.258 40.497 78.095 157.89 -82.532
78.335 26.263 82.49 164.09 0
-32.121 -18.282 34.283 202.37 0
27.474 13.475 65.175 159.48 0
60.492 21.551 75.693 163.39 -78.798
212.94 -32.53 132.73 179.44 254.36
47.053 23.726 72.766 165.3 -64.594
176.24 4.709 115.19 180.87 258.88
12.744 11.862 57.634 179.36 -56.726
2.6854 -3.9377 58.207 178.14 0
-6.049 0.32224 41.104 180.79 -58.219
2.1072 -1.0925 48.232 180.07 -68.537
-1.7464 -1.2242 57.705 179.56 -62.306
124.93 57.744 107.22 151.83 234.88
78.189 25.7 87.197 158.19 -73.653
14.202 -12.175 59.775 177.66 0
164.95 8.7182 98.07 178.13 0
0.20797 4.0665 42.753 173.09 0
33.278 12.51 58.844 173.64 -75.696
145.8 21.996 104.72 185.28 0
4.6999 1.4083 87.243 186.02 -92.55
-7.0158 -11.328 39.862 167.3 -63.969
70.159 34.437 86.382 167.06 0
-15.658 -4.2387 72.206 181.78 0
-12.245 -7.45 30.498 192.68 0
45.314 24.585 56.993 171.35 0
31.054 4.3913 74.485 179.59 -78.258
59.394 12.237 87.35 180.19 0
5.4863 9.1943 52.665 182.98 0
47.668 20.676 57.595 141.62 -39.397
8.4217 4.503 51.436 161.69 -44.848
87.609 27.49 95.633 171.24 -95.305
-6.1614 -2.5163 61.265 178.83 0
11.617 3.8284 52.17 183.14 -68.209
-34.367 -6.7193 85.552 176.07 -79.872
223.32 -7.9084 100.78 187.53 0
91.563 39.203 87.999 162.46 -92.651
-34.538 -17.097 45.242 184.84 0
93.576 46.715 103.1 163.91 0
-4.5547 -2.3961 44.342 188.96 0
17.044 12.015 58.214 178.59 0
96.199 38.135 99.223 158.56 263.45
94.238 42.794 89.841 170.07 258.78
-6.5729 -3.7993 41.128 184.78 -67.883
129.59 34.139 109.27 165.75 255
25.158 19.929 54.584 147.36 -38.42
55.791 23.362 84.468 174.93 -81.857
17.613 11.235 58.564 169.95 0
28.217 16.044 60.072 157.18 -44.004
35.654 12.36 70.919 171.45 0
11.681 2.561 73.801 174.81 -69.712
123.35 36.555 104.77 165.26 255.28
36.009 15.94 67.153 165.01 0
23.09 10.489 59.28 161.53 -66.026
-7.5771 -5.1589 48.893 191.28 0
236.53 -23.831 115.92 196.54 264.31
-3.9327 -3.2787 53.334 176.86 -66.174
-4.4702 -1.3358 79.187 181.71 -84.235
12.241 4.7478 84.664 171.05 0
-24.615 -16.989 39.67 194.63 0
116.04 30.697 91.304 157.15 0
-9.8877 0.36248 48.016 184.44 -78.562
-58.17 -21.482 59.938 189.8 0
109.22 40.428 99.345 155.67 0
24.244 3.7513 62.725 169.93 0
247.95 -12.484 96.735 192.53 0
13.861 5.9113 37.722 173.46 -44.682
-5.1638 -1.2844 64.978 175.13 0
8.3143 1.3397 45.904 171.55 0
73.116 14.414 84.616 176.68 -81.504
56.722 21.125 74.676 160.05 -59.898
69.951 35.845 78.408 154.21 -77.863
87.67 17.754 95.504 167.58 -84.839
-65.618 -22.269 78.502 188.5 0
94.529 26.01 89.994 166.91 269.75
-9.0721 -7.4656 30.278 195.65 -62.902
39.557 13.961 68.919 176.29 0
145.98 14.991 103.7 171.77 258.06
-43.901 -15.802 43.045 192.9 -69.801
24.804 9.9615 51 167.15 -61.605
207.19 -15.994 106.6 184.17 253.75
65.313 22.002 79.489 168.93 0
134.83 0.86173 93.161 173.35 273.92
-7.8639 -9.9209 46.862 178.38 -68.956
116.71 45.178 101.38 172.57 247.88
160.04 17.243 111.73 169.95 0
-17.565 -11.944 57.754 183.72 -72.118
89.067 40.131 86.162 155.55 0
14.522 7.0969 52.745 183.32 0
33.494 17.61 63.98 157.98 0
56.087 23.115 82.742 164.62 0
-24.923 -13.701 18.665 195.37 -58.784
73.571 6.9957 81.729 179.01 0
148.56 10.671 97.968 178.86 267.98
122.28 31.849 94.263 160.59 253.26
225.69 -15.126 104.08 184.03 266.79
147.43 19.997 100.38 174.7 255.72
239.38 -33.557 124.32 196.17 0
33.907 18.938 64.405 170.57 0
38.933 17.011 55.076 146.74 0
61.854 31.236 76.623 165.78 -65.983
200.55 -14.398 106.16 185.39 0
55.713 24.097 72.317 151.37 0
42.651 35.14 64.413 161.06 -47.354
92.655 29.9 95.419 177.24 272.33
43.181 15.398 71.065 150.57 0
-31.174 -11.108 41.026 186.36 0
10.691 -4.1482 47.726 163.44 0
77.517 23.618 79.252 172.4 0
27.578 14.678 62.673 154.11 0
-7.2447 -10.601 40.782 186.49 -72.07
96.555 39.096 89.942 165.02 261.79
-18.791 -3.2767 45.075 193.72 -82.224
-69.939 -23.761 66.764 192.91 0
236.04 -24.528 116.28 194.8 261.04
121.22 19.752 99.71 178.6 258.65
109.81 23.425 93.731 166.93 254.35
-24.262 -7.5988 54.659 187.1 0
-11.495 -0.059098 40.56 180.79 -60.447
32.365 13.141 51.289 163.47 -39.117
-36.269 -10.479 26.092 194.36 0
101.61 29.645 95.904 169.5 261.71
39.409 30.325 54.908 147.41 -37.559
1.2033 -0.87619 64.967 184.32 0
45.696 8.9996 89.126 181.27 0
-12.503 0.94583 42.294 188.57 0
-3.3193 5.5257 55.44 173.47 -67.99
111.41 15.041 83.52 172.22 275.67
-38.944 -14.633 58.718 189.38 -79.185
-14.087 -16.069 38.674 190.69 -63.678
74.088 27.457 83.862 150.65 -78.079
29.08 19.135 70.277 162.38 -48.643
-19.789 -0.93548 66.52 183.6 0
116.36 16.668 97.184 167.26 0
85.134 21.213 88.668 171.25 -87.487
119.72 24.511 87.751 172.17 249.58
52.633 18.435 67.819 171.96 0
94.134 15.175 89.592 173.27 268.97
9.9557 4.5833 64.245 179.6 0
114.26 44.396 99.335 165.11 0
-30.057 -0.43962 54.068 188.63 -73.657
-23.391 -20.225 33.221 187.72 -58.493
52.148 30.514 71.442 160.42 -51.803
99.258 26.008 102.66 176.51 264.42
103.54 42.816 89.991 168.38 260.81
-24.186 -13.438 29.1 190.03 0
14.913 5.9976 55.302 176.7 0
3.6378 7.883 54.454 174.81 0
-77.682 -31.796 73.197 199.13 0
105.74 28 94.217 161.96 266.57
26.485 23.841 65.931 160.16 -58.592
-30.767 -4.9116 69.978 192.27 -75.696
-0.74229 -2.6688 51.277 178.79 0
254.29 -21.321 109.77 199.14 0
-17.908 -12.881 20.085 205.87 -65.363
124.46 38.02 96.451 168.18 241.37
11.539 10.985 55.274 171.92 -67.132
-10.826 -6.8847 49.887 185.13 0
-29.227 -14.665 48.725 194.95 -67.341
-15.12 -18.937 30.694 194.08 0
52.774 16.017 73.154 166.57 -64.214
27.497 5.4867 59.47 172.87 0
72.736 29.07 68.859 158.81 0
-10.491 -9.1564 69.566 182.32 -70.559
31.17 9.649 61.719 168.97 0
129.94 46.606 103.43 163.19 0
-20.23 -25.546 32.814 197.44 0
-7.8942 -7.0069 41.765 184.18 0
22.879 28.408 49.039 153.15 -41.749
30.253 22.376 56.435 146.41 -46.988
-22.14 -10.253 37.475 188.4 -82.008
2.1653 -0.078489 50.188 162.41 -53.242
47.63 29.865 74.411 167.56 -76.697
48.698 31.98 69.454 155.03 -43.894
18.024 15.964 64.151 181.38 0
-53.84 -15.68 58.915 196.79 -77.917
181.86 -0.31699 110.49 173.22 0
108.99 12.259 94.101 174.19 0
85.516 23.392 80.058 163.41 -91.189
118.45 39.737 102.23 175.05 253.43
-3.1299 -3.9478 35.805 181.39 0
65.408 25.673 82.339 162.94 0
-36.209 -9.4712 58.193 182.35 0
29.625 13.888 76.583 174.96 -66.851
107.45 27.357 90.195 169.06 0
133.05 51.332 103.89 171.27 0
-37.363 -14.677 67.102 198.18 -80.161
-44.03 -20.025 59.206 196.93 -69.918
47.403 16.542 70.021 160.27 -68.321
253.45 -19.867 100.81 186.84 0
29.86 9.7399 71.204 171.52 -52.278
51.311 6.5095 79.445 184.98 0
127.86 42.547 101.96 171.64 246.41
104.75 41.615 89.06 164.26 263.53
18.492 0.12566 61.129 160.94 -54.845
57.83 24.49 76.735 157.57 0
-17.197 -10.117 34.527 192.53 -73.871
-7.6694 -15.593 48.928 185.17 0
26.9 10.398 69.855 172.33 0
36.764 -2.8981 62.27 160.37 -63.541
20.028 5.8141 74.322 175.41 0
55.713 27.021 81.937 162.45 0
264.96 -23.008 101.18 191.25 272.36
-7.6509 -6.0397 49.151 182.71 -56.789
218.63 -19.876 111.8 176.51 251.3
-14.255 -15.013 37.165 185.9 -69.822
23.295 15.527 64.103 168.69 -66.583
-42.034 -12.898 55.645 186.46 -79.095
116.01 4.3118 96.538 171.85 0
217.14 -12.228 109.65 184.87 0
17.606 7.2276 65.72 156.34 -45.764
76.813 34.086 90.38 165.92 0
143.36 36.807 106.91 170.69 0
20.208 10.341 66.077 166.99 0
-6.1727 -1.5408 40.966 191.41 0
211.59 -10.543 103.92 190.43 263.97
237.71 -30.594 116.28 180.96 0
209.22 -7.4654 110.19 180.94 271.95
-18.203 -13.036 60.013 191.06 0
79.307 38.813 87.727 164.78 0
169.36 2.3804 99.161 184.2 0
49.795 16.018 81.872 168.31 0
79.803 13.941 78.019 185.35 0
25.625 17.114 57.29 171.04 0
-19.046 1.8846 78.293 182.29 0
211.29 -10.204 111.67 181.56 0
140.3 26.482 108.9 178.33 249.73
-61.152 -13.719 90.688 178.95 0
138.8 16.45 105.74 178.21 0
164.06 25.878 117.32 170.77 255.53
48.306 24.252 76.573 156.92 -58.086
237.18 -28.389 107.87 188.72 264.07
31.611 9.2423 58.589 154.24 -45.655
22.696 9.0697 65.882 171.58 -70.666
-0.65992 6.4223 73.272 178.52 -73.059
5.5934 0.76367 65.68 176.37 0
100.35 34.228 92.339 162.52 -90.397
47.419 21.238 74.916 150.03 0
72.55 10.603 82.268 174.29 -85.645
212.76 -9.9143 109.05 180.15 260.21
67.308 26.576 82.142 168.89 -69.479
-2.4793 1.2928 51.345 183.85 0
-54.1 -23.685 52.046 194.35 0
41.424 15.076 67.471 143.14 0
133.87 10.035 100.39 173.05 263.8
49.626 17.259 70.185 163.39 0
13.34 4.3514 49.637 165.34 0
-24.829 -9.1653 66.104 183.86 0
132.15 40.896 97.629 168.78 0
266.59 -15.815 95.308 184.6 0
79.526 22.98 75.515 181.45 -85.392
35.939 15.559 62.629 159.02 -54.562
236.19 -28.656 129.57 187.44 248.75
-20.058 -13.643 41.551 182.06 -73.758
265.24 -20.173 100.05 193.08 0
129.5 51.445 105.33 173.75 249.96
43.389 26.578 59.158 147.73 0
41.752 18.989 71.921 161.36 -59.037
-0.018932 -5.6963 56.96 186.88 0
104.81 39.834 103.15 166.9 0
16.713 13.79 65.691 166.83 -64.362
46.035 20.046 68.685 167.12 0
8.15 3.3147 49.57 178.49 -64.46
188.93 -3.501 102.53 179.4 267.96
109.28 49.449 97.068 166.58 0
-2.1519 -8.1444 55.718 189.61 0
6.711 -3.5151 87.977 173.42 -83.04
146.54 31.238 117.35 176.49 0
64.476 31.033 74.561 155.74 0
241.79 -31.979 122.02 175.61 0
66.839 34.298 83.412 158.79 0
3.9779 -9.3185 56.436 175.32 -68.916
112.48 41.994 98.168 165.97 258.71
-10.988 -5.6654 75.419 187.01 0
106.82 42.374 96.778 161.08 0
238.06 -20.013 99.465 191 269.67
275.9 -21.473 99.338 196.01 277.2
74.059 26.741 78.971 166.65 -89.995
214.27 -32.229 121.99 189.92 260.81
142.81 10.184 102.43 177.31 0
145.91 2.4834 105.64 180.98 0
139.6 27.964 114.69 175.26 253.44
-24.14 -7.318 26.105 198.12 0
73.207 15.55 77.253 170.72 -77.691
70.253 39.297 74.047 150.89 0
109.33 34.967 96.679 168.32 259.32
135.66 19.625 101.45 172.48 256.24
53.496 26.831 86.563 165.25 -60.164
-39.498 -17.654 47.547 205.48 0
-2.7564 6.3129 54.227 174.16 -75.214
220.41 -35.303 125.34 193.71 0
6.0747 -3.0155 77.402 175.19 -82.752
242.86 -30.291 101.73 182.76 0
29.313 1.5394 82.708 183.21 -83.272
243.59 -33.739 99.376 185.54 263.41
-63.335 -16.23 74.636 196.73 0
119.97 22.651 98.923 179.33 260.35
161.26 11.091 114.85 172.06 0
238.36 -23.584 117.37 190.28 0
-3.7942 3.2592 43.906 187.45 0
138.03 17.369 103.45 183.65 258.92
100.29 40.935 92.654 161.95 0
92.549 40.772 95.938 164.51 265.19
20.521 11.111 61.4 163.04 0
14.403 7.0895 53.955 167.51 0
-31.741 -8.2899 89.323 180.21 0
-20.059 -2.6316 55.7 190 0
116.87 35.852 96.229 173.33 246.97
26.261 3.0106 65.95 176.8 -79.058
28.296 15.362 56.125 163.66 0
-21.687 -4.6366 64.428 183.1 0
12.143 3.5958 68.281 172.12 0
244.05 -39.509 115.03 194.19 259.91
117.98 37.116 103.41 165.03 0
117.01 33.724 100.15 161.18 0
226.59 -17.161 102.07 182.11 0
0.4071 6.9542 76.684 186.03 0
30.019 12.616 67.651 168.26 0
-85.342 -14.939 79.092 193.17 -90.797
186.77 -6.918 101.68 183.54 260.99
53.24 20.155 86.379 157.2 0
-6.1414 -4.5091 51.673 184.94 0
217.28 -18.048 107.7 187.74 267.21
-1.4124 0.15737 48.367 189.92 0
70.13 28.054 86.4 167.39 -87.941
248.77 -11.358 94.277 186.5 271.64
47.839 2.1225 88.542 169.75 -77.501
217.43 -55.301 134.16 190.23 250.31
113.82 44.672 101.25 157.55 0
-71.292 -9.7183 81.769 188.8 -84.416
25.631 5.7028 73.019 166.96 -72.399
-14.796 -14.851 32.407 192.68 -56.303
4.4252 9.465 38.23 167.47 -60.519
43.85 10.133 73.689 175.55 0
-24.729 -15.644 57.219 195.63 0
-14.344 -13.659 30.994 192.58 -69.85
170.4 4.4576 102.26 178.98 0
6.4665 -4.6938 39.514 181.13 0
121.97 48.14 99.226 166.06 249.1
-6.2883 -0.97672 79.081 178.42 -83.558
-28.783 -13.695 24.19 194.84 -64.63
85.055 22.161 88.675 170.92 -88.72
-6.6331 0.13657 33.718 199.13 0
77.653 27.944 86.576 160.99 -78.78
85.531 35.208 79.187 161.83 -82.952
63.378 26.161 72.88 153.17 -63.402
10.136 1.1601 40.678 179.23 0
-51.249 -2.8847 78.882 194.78 0
21.238 10.272 55.801 163.72 -57.174
200.24 -2.9701 108.66 194.56 254.85
57.763 24.046 80.638 169.24 -77.548
-23.323 -17.452 39.491 189.96 0
23.04 17.6 58.311 150.8 0
-74.591 -21.613 82.417 185.79 -91.57
27.704 6.737 74.584 172.78 0
152.48 22.238 113.5 181.24 0
29.819 26.547 62.659 146.67 0
85.803 24.654 88.841 165.64 -93.399
43.173 25.064 67.208 155.68 -62.677
220.16 -31.824 117.83 182.38 0
-40.519 -16.685 65.513 191.97 0
127.38 10.718 107.76 174.67 0
116.71 14.319 90.982 177.48 0
51.799 15.689 84.275 172.2 0
163.68 11.956 107.77 170.21 253.27
35.036 19.856 66.394 147.29 0
-36.077 -18.367 27.341 194.34 -80.286
236.72 -39.711 112 188.55 248.39
-19.694 -5.0682 35.56 199 -74.935
28.555 11.833 63.889 166.79 -64.006
179.49 4.5689 97.762 177.21 0
-23.32 -9.625 25.091 204.67 -64.754
77.851 24.61 85.194 163.4 -80.595
42.236 19.609 74.407 158.19 -53.245
111.97 51.575 104.17 172.27 244.63
12.913 4.829 67.734 165.84 -66.668
-39.227 -5.6753 68.867 188.06 -72.975
35.294 9.75 60.493 158.19 -46.705
47.556 22.892 80.339 157 0
0.22818 0.30494 42.905 181.99 0
240.67 -33.04 121.7 184.53 253.42
50.04 16.713 77.659 162.72 0
-3.1149 -9.8737 50.593 176.25 0
-9.0118 3.5039 57.055 184.64 0
32.394 13.855 64.299 143.27 0
-25.182 -7.9594 27.069 203.7 0
244.83 -14.415 98.09 188.46 0
96.839 5.3058 94.843 188.05 267.31
-8.7135 -8.4371 35.031 192.68 -64.435
10.262 2.6796 53.616 160.08 0
45.931 27.027 68.547 157.98 -53.302
-15.865 -10.777 34.661 188.28 -65.842
-39.943 -15.151 47.528 195.17 0
253.99 -24.754 103.47 181.44 270.1
146.94 21.669 102.85 178.23 0
148.48 11.685 102.55 172.8 0
119.17 45.371 115.23 175.89 0
-33.845 -21.847 41.536 196.72 0
9.4057 -2.5541 58.795 170.18 0
7.3571 10.169 42.394 176.66 0
112.35 49.199 100.35 167.8 249.11
259.45 -31.213 103.51 186.17 0
152.95 20.301 96.379 180.94 259.46
22.758 13.899 76.948 171.17 0
15.16 0.63982 58.399 182.34 -56.27
131.28 32.813 100.59 170.86 259.84
-19.958 -14.914 25.221 196.47 -62.689
141.85 32.639 109.82 176.55 251.15
114.39 26.31 102.65 173.71 262.43
36.507 16.702 71.021 172.87 0
50.781 27.78 67.562 152.11 -58.359
5.3959 0.047956 54.315 174.32 0
25.521 13.165 54.622 162.73 0
2.812 -3.0554 57.171 186.78 -79.11
6.44 -0.98621 77.561 181.03 -88.263
74.134 29.052 79.77 162.2 -69.578
-76.114 -26.976 74.234 184.54 -82.876
79.521 35.434 82.748 156.37 -86.387
-6.7983 -0.12799 58.473 191.13 0
13.23 8.178 69.553 170.65 0
235.15 -28.348 116.07 185.58 0
47.987 15.522 70.497 161.28 0
67.806 34.078 76.904 156.88 -83.458
-14.062 -5.2329 36.176 201.63 -60.421
-69.979 -24.396 75.036 200.15 0
25.056 7.4676 80.793 167.95 0
178.97 6.5329 83.247 179.98 265.75
15.754 1.9677 60.454 174.6 -63.437
29.848 18.558 64.314 146.7 -39.444
-28.951 -14.044 27.614 203.74 0
178.94 -1.5505 103.37 186.5 259.55
-81.026 -14.67 87.896 188.66 -85.045
85.829 12.817 98.01 161.22 270.2
-71.383 -22.34 71.087 188.83 -87.688
-3.4223 5.5434 49.702 176.71 -53.793
8.9187 -0.92099 74.342 185.57 0
27.104 19.28 62.117 159.3 -46.131
69.724 3.5186 79.318 182 -87.438
120.06 31.273 108.16 178.13 261.23
37.084 18.781 62.126 160.76 0
99.173 31.671 87.916 165.19 270.1
19.89 0.35625 61.21 173.83 0
51.314 10.42 72.763 170.39 0
198.58 -6.0271 112.01 176.28 271.12
51.72 30.426 83.962 158.08 0
-0.22263 -2.804 55.854 177.42 -56.026
221.53 -33.042 128.32 181.77 250.99
32.023 22.505 58.516 147.81 -41.566
33.349 18.297 65.113 151.47 -51.34
0.68251 -8.6872 47.467 184.14 0
203.36 -12.917 105.44 177.98 262.37
202.5 -20.652 117.27 181.94 245.71
121.92 17.2 99.66 182.29 0
159.01 13.238 90.567 174.05 0
-17.801 5.9836 38.633 184.61 0
97.992 20.208 87.447 165.53 264.82
-13.045 7.4 50.764 183.88 0
-17.167 -4.8312 32.667 188.28 -58.538
-64.868 -21.728 64.894 190.07 0
114.78 10.97 94.484 176.57 0
-29.609 -5.6587 40.431 198.4 -71.19
-44.299 -10.313 77.163 178.96 -86.866
50.287 2.5924 89.775 177.07 0
48.414 22.742 76.965 173.23 -70.769
128.27 35.033 110.04 160.21 250
116.8 42.091 100.05 168.8 0
-35.433 -8.4256 66.884 189.15 -83.07
88.189 30.22 93.594 165.93 269.43
23.822 9.3663 55.543 163.29 0
95.339 3.569 102.72 172.99 261.92
-19.637 -8.8663 56.953 193 -76.601
96.015 7.7825 88.989 177.96 0
128.35 36.115 103.09 192.03 0
29.256 -2.3061 88.89 184.39 0
51.327 10.224 79.756 170.65 -82.214
-26.792 -12.811 23.485 205.44 -60.354
40.524 17.121 70.768 171.6 -81.279
-18.377 -7.5518 42.404 196.37 -70.484
-65.963 -25.053 72.255 199.99 0
111.09 45.456 104.29 162.81 256.28
-16.928 -2.2725 51.256 191.91 -80.718
116.19 58.919 107.56 154.72 0
197.3 -16.488 121.14 180.9 267.33
-7.6488 -3.169 60.002 177.32 0
12.163 5.4609 53.836 172.23 -62.45
-2.7338 1.3542 56.138 174.98 -67.347
18.748 15.73 53.391 150.23 0
-7.7622 -2.1538 35.624 184.74 0
130.99 70.325 109.44 172.9 0
-70.797 -6.4514 92.161 180.17 -87.619
-11.116 -10.151 34.394 193.92 0
198.23 -12.708 103.43 184.9 0
-4.6466 -3.2605 49.119 181.3 0
-13.015 -9.6943 46.642 191.68 -69.571
88.722 16.146 93.701 169.12 -82.464
54.149 25.512 74.072 161.91 -60.927
45.723 16.088 71.788 166.38 -71.405
103.97 30.986 98.05 176.59 262.73
55.832 29.875 83.003 154.42 0
103.96 30.061 94.224 169.56 0
-47.458 -15.329 55.5 206.67 -79.191
6.4776 -0.20976 45.563 180.26 -60.587
35.635 9.8439 75.867 170.65 0
128.89 50.281 105.13 167.42 0
-13.098 -11.822 41.156 187.94 0
-31.285 -2.7546 73.157 185.83 0
-56.505 -11.613 63.553 182.62 -89.422
29.63 4.4312 60.08 173.3 -52.154
22.855 0.31931 58.266 177.56 -84.587
108.61 40.212 100.17 161.26 0
25.204 19.583 58.113 147.55 0
-4.3637 3.0901 39.611 187.26 -62.617
27.414 9.7533 59.288 155.37 0
-17.102 -13.421 24.776 201.03 -66.127
98.555 31.397 93.527 159.54 268.94
15.817 4.6948 35.189 167.68 -52.536
29.038 2.9582 71.632 177.12 -63.027
48.392 29.312 70.624 168.66 -61.602
10.595 4.9385 45.876 167.71 -55.771
54.952 12.706 71.871 164.49 -86.889
15.674 4.3839 51.698 173.32 0
267.12 -19.888 87.765 193.39 276.2
98.363 46.097 90.272 165.69 0
33.883 14.987 58.684 152.69 -37.538
12.048 4.8935 62.093 177.54 -74.934
9.4208 4.5438 64.449 183.24 -77.607
144.73 31.187 107.38 174.75 262.13
-8.2927 -0.75476 35.206 187.36 -55.095
142.81 41.533 106.32 167.04 0
47.695 23.268 72.807 153.69 -43.493
168.67 10.563 107.5 166.63 262.92
-1.7243 1.0597 57.522 176.55 0
121.1 48.111 102.08 173.57 246.55
-8.5025 -5.2603 66.694 186.2 0
106.87 14.527 95.016 176.93 263.71
-15.051 -5.349 72.12 190.15 -81.131
151.37 7.8008 92.671 184.11 254.96
217.71 -11.526 104.88 184.79 261.32
-57.532 -10.177 86.757 185.78 0
78.887 34.848 90.911 168.74 0
-31.614 -14.684 37.293 185.87 -73.726
59.628 15.755 94.053 166.39 0
4.8289 -10.112 63.923 177.84 -73.022
41.37 17.739 64.016 172.15 0
102.16 41.019 92.09 158.99 0
136.95 21.045 110.06 170.56 250.75
122.16 42.041 98.176 155.41 0
33.107 17.606 60.228 163.3 -51.687
10.59 -0.64906 85.391 180.32 -82.175
131.01 39.929 96.4 169.34 254.75
71.128 29.153 85.032 163.38 0
143.75 22.979 95.14 174.85 259.27
10.158 6.6888 67.225 173.3 -53.089
56.02 14.741 86.177 179.88 -85.594
58.112 22.17 74.404 159.62 -77.435
-14.288 1.1996 37.466 187.57 0
198.09 -16.294 112.91 188.31 0
95.762 33.576 85.912 162.42 270.48
205.22 1.8282 106.41 182.05 0
257.56 -37.701 103.93 195.24 268.96
83.912 36.722 85.639 167.44 -86.986
2.3865 4.153 72.592 180.03 -68.69
49.304 18.612 65.678 150.57 0
213.04 -15.506 94.785 171.98 265.79
32.565 16.198 57.222 164.03 -58.816
-26.874 -19.507 42.222 185.27 -68.201
89.518 20.658 95.277 164.67 0
221.87 -36.999 125 183.37 267.18
-47.696 -6.5352 80.249 184.82 0
-12.848 -8.9655 46.159 187.71 -73.937
8.6008 0.47802 66.872 184 -72.907
35.392 26.285 59.223 151.75 0
12.916 7.2314 60.662 181.33 -61.823
103.62 32.046 94.57 171.69 0
-31.231 -13.53 56.02 181.45 -76.882
25.286 13.415 59.097 173.12 0
36.485 6.1843 70.073 178.09 0
29.563 23.595 42.543 153.79 -39.194
31.132 7.9032 74.888 179.65 -86.031
254.66 -38.359 95.513 179.59 0
18.957 2.1534 68.959 180.23 -81.626
50.136 24.911 69.621 154.87 0
231.23 -21.053 116.45 185.85 260
201.15 -18.64 114.47 186.07 261.53
57.147 -3.0629 86.477 177.39 0
85.282 29.154 93.167 166.25 -87.991
1.2425 4.0763 43.83 181.16 0
25.405 9.09 75.445 174.44 0
137.58 21.156 104.78 175.73 254.32
-17.575 -7.437 21.727 194.43 0
48.724 16.224 72.646 175.73 0
17.652 -1.3355 62.091 175.34 0
87.754 28.086 83.419 171.51 0
-19.566 -22.077 25.222 199.15 0
-27.176 -16.761 65.73 183.21 0
-70.356 -6.3724 86.864 180.35 0
3.5455 10.015 57.432 177.62 0
-4.4268 0.8603 39.761 181.8 -61.05
54.628 25.78 70.554 165.5 0
238.95 -22.482 113.13 185.48 0
-25.253 -18.741 37.674 201.85 -62.08
12.115 14.772 51.029 177.38 -66.814
73.209 22.635 79.356 156.49 -92.865
30.331 1.3378 74.275 167.28 0
39.736 17.258 59.371 162.64 0
233.72 -22.434 118.59 190.46 259.99
79.542 15.067 82.644 165.12 -90.807
58.671 19.883 80.364 165.93 0
96.086 26.433 89.083 165.11 0
-12.849 -12.181 28.869 200.88 -60.051
-15.779 -3.5126 42.474 197.39 0
146.73 13.635 105.22 170.63 0
91.958 19.796 85.974 173.42 -83.561
53.925 18.238 74.223 156.56 0
17.673 -5.7726 80.434 178.88 0
-16.442 -10.04 26.504 210.87 0
-28.199 -14.046 36.997 184.52 0
-53.472 -17.151 49.73 198.47 0
-0.53823 3.2485 49.376 181.6 0
42.178 14.722 71.999 165.66 0
9.8457 6.8098 55.412 172.62 -59.332
-14.29 -3.7299 52.523 184.56 0
94.836 18.102 97.307 178.36 0
-12.858 0.12464 48.267 185.71 -72.537
151.97 16.05 101.15 171.5 254.83
265.96 -1.894 84.998 177.99 0
-84.778 -11.78 92.049 184.13 0
68.59 26.518 84.128 166.28 -72.431
104.87 25.676 97.453 169.91 260.24
74.519 30.472 84.387 159.88 0
16.051 2.4064 57.032 165.03 0
-66.371 -20.29 81.513 190.14 -91.499
127.94 45.227 108.08 170.82 246.02
-0.31489 2.8615 49.692 175.21 0
259.26 -15.825 90.88 192.37 0
13.226 -1.1199 76.49 178.37 0
105.85 53.138 98.481 161.16 246.36
-27.334 -17.112 38.354 191.43 0
28.771 6.8841 55.915 158.24 -48.981
7.9529 5.056 53.122 171.2 -50.376
-80.043 -18.958 85.098 185.42 -85.704
11.424 0.2829 49.086 176.34 0
-22.953 -13.995 54.116 193.69 -75.45
3.9979 -0.32072 73.817 179.22 0
-46.935 -16.345 71.095 187.5 -75.675
-15.271 -7.363 40.007 189.4 0
85.919 35.944 97.035 159.9 0
121.75 42.69 97.416 164.67 0
-27.578 -10.027 55.391 182.2 0
43.835 17.754 79.162 159.95 0
157.93 8.4959 103.79 178.16 262.53
130.78 48.184 111.51 162.84 0
-40.588 -18.498 52.274 203.09 0
30.007 11.78 68.374 170.27 -73.691
-78.029 -26.176 72.698 188.83 0
92.565 15.253 87.735 169.24 -82.604
87.649 28.628 93.888 170.39 264.73
202.17 -17.31 116.58 184.54 257.51
247.09 -29.705 97.066 183.35 0
231.35 -35.367 119.6 192.9 261.76
202.5 -0.86287 92.724 175.94 0
120.12 27.278 96.399 174.2 263.62
-77.23 -27.413 67.534 196.77 0
24.687 4.5942 63.781 174.51 -61.591
81.136 31.161 89.353 159.76 -74.658
18.518 0.93876 42.443 172.04 0
-34.253 -10.839 60.837 182.46 0
228.09 -13.982 110.77 184.85 261.1
29.309 25.147 57.697 141.45 -40.346
-27.526 -2.4538 81.207 183.71 -86.533
141.58 20.427 109.05 166.94 255.34
72.689 27.969 84.114 159.2 0
91.738 28.253 92.16 168.78 0
25.249 6.0357 60.161 181.24 0
21.089 1.3141 56.164 176.74 0
-75.408 -3.7992 94.058 180.87 -85.497
92.862 3.4884 95.673 179.6 267.94
254.24 -35.257 110.05 192.61 0
252.37 -26.142 106.3 188.91 271.71
-13.706 -0.27476 61.493 185.61 -60.532
30.827 21.967 74.705 174.67 0
-6.9704 -5.2575 59.215 181.12 0
81.059 24.862 96.534 164.28 0
-88.269 -9.7955 85.58 184.86 -96.846
-38.115 -14.022 54.873 194.27 -78.298
-28.271 4.2479 85.13 173.29 0
202.53 2.4184 105.04 191.08 0
42.575 28.59 67.923 164.65 -71.743
16.625 1.235 46.56 163.09 0
96.727 42.44 94.108 163.53 261
-2.0804 -7.1914 44.86 182.22 0
91.132 33.145 85.974 174.5 266.63
-2.9689 9.9953 66.62 179.85 -90.935
27.304 13.628 49.178 160.66 0
3.9879 -10.147 53.066 177.49 0
159.14 22.302 102.24 174.67 260.49
130.05 23.114 97.062 180.56 0
48.089 12.795 76.903 166.93 0
22.856 11.195 62.625 163.96 -73.835
-32.133 -5.9679 73.548 191.45 0
-22.31 -3.845 68.977 185.52 -80.803
155.31 14.361 109.29 177.09 0
12.891 -2.7511 46.196 178.03 0
26.184 17.136 63.838 154.31 0
-50.086 -19.726 41.097 200.26 -71.308
63.616 23.235 83.91 169.94 -76.432
121.51 16.031 92.665 170.26 0
20.777 6.307 69.53 167.41 -69.097
