# Supplementary material for: Generative Adversarial Network-Based Joint Mapping and Localization for Millimeter-Wave Communication Systems
Source: Sensors (Basel). 2026 Jul 7;26(13):4319. doi: 10.3390/s26134319 (PMC13364231; doi:10.3390/s26134319)
Supplement: Supplementary file 1 [file sensors-26-04319-s001.zip › doaMat-random-noise1.txt]

-2.539236782344288912e+01 -1.311104710116421224e+01 2.958645757076001104e+01 1.970642380109905503e+02 -6.599256631264637463e+01
1.949240376095697798e+02 -1.761144581954605437e+00 9.509411656879593977e+01 1.796703427008059748e+02 2.691647678468043523e+02
1.372759884099679653e+02 1.848127527873135989e+01 9.924317220471793632e+01 1.741454484338561599e+02 2.587770310201769917e+02
-3.854480250532558472e+01 -1.575797932322996253e+01 4.515226090697469630e+01 1.935560787618754830e+02 -7.403228125801592796e+01
2.874349709072980374e+01 1.198451583242666985e+01 6.297584350754961235e+01 1.654606123205182655e+02 -5.903646867759616867e+01
1.954033119706421218e+01 7.574363946144313964e+00 5.620204222835327101e+01 1.693488885714642436e+02 -6.012405584171050066e+01
2.951163888379527123e+01 1.795523013506135968e+01 5.533431178140817508e+01 1.531331481233176532e+02 -4.295412729349028069e+01
-4.166592460632290340e+01 -1.091684910344142168e+01 7.461815832188045761e+01 1.868019216462084273e+02 -8.373442860484665573e+01
9.432445340199128836e+00 -2.461555753361819310e-01 8.576813186075239059e+01 1.796440545102317401e+02 -8.835560001686771159e+01
3.917573457125103431e+01 1.103152811616429396e+01 7.830789592405962196e+01 1.741649916185700135e+02 -7.863783323677336057e+01
1.245254335256123142e+02 5.491854818684466011e+01 1.055841978512501242e+02 1.661265201666616065e+02 2.434371473239298211e+02
-3.327545700923636929e+01 -9.221122459428531926e+00 5.610556652458995330e+01 1.887699270418843582e+02 -7.826085973796189421e+01
5.169394390501830117e+01 2.254919806635959034e+01 7.152563599723275445e+01 1.575494678282056498e+02 -6.217998425835268250e+01
-8.649309954242850651e+00 -3.620650490382002928e+00 3.718871734481628977e+01 1.859594614853321559e+02 -5.962471474486349621e+01
1.422232439719609545e+02 1.544292772508103795e+01 1.009148697822966767e+02 1.754958102658916062e+02 2.595537844133427825e+02
1.140643659640641232e+02 5.094832057131606717e+01 1.003010124244730576e+02 1.633985389313770327e+02 2.470075317789039389e+02
-8.566052806403558861e+01 -1.778528101684737450e+01 8.870467751797529843e+01 1.876646014181812632e+02 -8.893538262943307871e+01
3.260398713947672888e+01 4.182697617530720890e+00 8.077298172988083991e+01 1.765075972523270593e+02 -8.403885551218455419e+01
1.995648410013068030e+02 -4.995404040901881615e+00 9.866418941725652303e+01 1.796558092957378960e+02 2.656733495540972285e+02
2.503941600016312066e+02 -2.127969609977067478e+01 1.003099236520272086e+02 1.869000221135839297e+02 2.667931008432331623e+02
3.214807562775803973e+01 1.908412815277965890e+01 5.560054704012559057e+01 1.492676148777366905e+02 -4.123219715653883810e+01
5.030989584766135891e+01 2.341605337182148006e+01 7.130319164516468788e+01 1.581343455187405311e+02 -5.654653889429771141e+01
1.504262845863916311e+02 6.267200140497972249e+00 9.845521625875525729e+01 1.787229707607968976e+02 2.641005237464517563e+02
1.115308643590248394e+00 1.366437219885606069e+00 4.296846325290670165e+01 1.800033776230430647e+02 -5.724613639375462526e+01
-3.638215943310513723e+01 -1.462929714641657597e+01 4.760774347528869299e+01 1.930141979823821998e+02 -7.662237517167848466e+01
-1.518889143813783171e+01 -5.508024917878725724e+00 5.360901727736244027e+01 1.856076546575376653e+02 -7.074217752452420882e+01
3.825844945685872034e+01 2.070447474053180414e+01 5.954937215872220690e+01 1.473485385240406345e+02 -3.949646173038572528e+01
7.273492631508418071e+01 2.853436327360191527e+01 8.298367656723362984e+01 1.640172029440235235e+02 -7.983964145857694916e+01
3.343749032741173011e+01 1.620677916020873965e+01 5.719061997446463863e+01 1.495127648733572130e+02 -3.982924938592340425e+01
1.368425235059108758e+01 1.177817272908615820e+00 8.397666706401038539e+01 1.787278102255496037e+02 -8.787922680351366012e+01
1.098788412804202892e+02 4.473146544827734061e+01 9.864032206221664012e+01 1.640964864711690723e+02 2.551195592674987722e+02
1.273361218857569526e+02 2.432183943608533383e+01 1.018047848335781538e+02 1.716366009036124751e+02 2.608334086199698731e+02
-4.960256297502956357e+01 -3.217809255467018126e+00 8.729136662616915032e+01 1.825698687507396585e+02 -8.865490856553506660e+01
1.737189516861594951e+00 1.110554687710019195e+00 4.643250494579192633e+01 1.776508993359288979e+02 -5.861807381641558834e+01
4.467448241394353659e+01 2.265562395333346046e+01 6.744374880724382137e+01 1.573432461992911726e+02 -5.057777562089000867e+01
1.549352421861750315e+02 1.554819701132884191e+01 1.089152255554774058e+02 1.772443194083496962e+02 2.539645064225814508e+02
9.035749587134745298e+00 3.726119010128797537e+00 4.735558711656400988e+01 1.715397561456053381e+02 -5.567897933985560854e+01
4.384271302601347742e+01 2.329523900010471849e+01 6.689349215563268558e+01 1.554101237793838379e+02 -4.853633162104751619e+01
1.340869327407787814e+01 6.542710661340907841e+00 5.195746006255008353e+01 1.723040713555893717e+02 -5.772579583142332638e+01
-3.344903387373462778e+01 -1.092201179369447139e+01 6.207295787716517310e+01 1.888046500756090325e+02 -7.665420386270642439e+01
2.429913379867173830e+02 -1.323865435570473181e+01 9.872961727363505702e+01 1.836093678963712534e+02 2.674654013215634336e+02
2.077049957992395832e+02 -3.326941987500020126e+00 9.110192823633745718e+01 1.808747776050739446e+02 2.698353057827929433e+02
6.620467082671197545e+01 1.986720619637617347e+01 8.306228779315604527e+01 1.684821161215245979e+02 -8.208167672032125495e+01
1.979215639538811047e+02 -1.044677282773028182e+01 1.092826486689502730e+02 1.824422050163037738e+02 2.593386306430438708e+02
2.063462281347551084e+02 -9.721944988721338277e+00 1.065691845457205318e+02 1.813454957079067071e+02 2.621552114692014470e+02
-3.468987722409117680e+01 -1.067331714309529289e+01 5.977736952562884909e+01 1.888524612538793690e+02 -7.950103959908346951e+01
1.823787145845307123e+01 1.005372037864020385e+01 5.108481714057278111e+01 1.616956406312913543e+02 -4.819833582578745990e+01
3.222438501668654709e+01 1.632558836292256643e+01 6.030273720158790240e+01 1.608399218638618038e+02 -5.232646916109315072e+01
-4.026531789230205050e+01 -5.866494465035813732e+00 8.039194859800805659e+01 1.843603865285655843e+02 -8.446967761413819176e+01
5.258499443444832444e+00 2.394541369204906012e+00 5.912250978034378335e+01 1.775002908356261457e+02 -6.748485705991430450e+01
8.685135911384041663e+01 3.213869830868821253e+01 8.767518707311235460e+01 1.638179222069447007e+02 -8.695666271377346845e+01
1.358149533358032635e+01 2.568311679794283542e+00 7.598883232217011141e+01 1.790111376933451197e+02 -8.167628614446061874e+01
2.203813673457809941e+01 7.902008677903632261e+00 6.102748157550998798e+01 1.702151217967658852e+02 -6.451183493400706936e+01
3.581334839777511547e+01 1.875894450717314399e+01 5.978263002980239804e+01 1.515440495902542750e+02 -4.535206530515441870e+01
1.808884321105009008e+01 9.320876562099119411e+00 5.555910033691582584e+01 1.680928918864623256e+02 -5.832039267054837950e+01
-5.585009532197938142e+01 -1.773891809924444019e+01 6.438388304059826339e+01 1.910333927785799233e+02 -8.086112503822108977e+01
1.281554767692455066e+01 4.694711231027927312e+00 5.051214165053212923e+01 1.706341142072838863e+02 -5.275442510812639085e+01
1.587602451164413822e+02 1.463245528838259268e+01 1.114293247368883755e+02 1.756961626133814889e+02 2.541219229576803968e+02
5.092703493787691116e+01 1.351189150938739303e+01 7.988866875627644504e+01 1.736179930605874517e+02 -8.116739564337862589e+01
1.944122204117004316e+01 1.002208462435391567e+01 5.632112310995670867e+01 1.655114849745853007e+02 -5.666077261259046338e+01
9.881941393504870774e+00 5.556264719731030866e+00 5.164184930118837968e+01 1.721274883862329261e+02 -5.509984291436274617e+01
1.256773818001540803e+02 5.097814271359365534e+01 1.042209955060169335e+02 1.665849713941853452e+02 2.458036303374149156e+02
7.952579642523595282e+01 2.735131417637470364e+01 8.855776975050798683e+01 1.650483761159755147e+02 -8.708535613518829166e+01
2.134564673002190602e+02 -2.602986336152043378e+01 1.193507875565360479e+02 1.851801604817821953e+02 2.580682108144550284e+02
8.855806592771928365e+01 2.937847345866601145e+01 9.071988375330772669e+01 1.655468779647024746e+02 -9.138261337694898145e+01
2.138248351155746434e+02 -3.350234420045814687e+01 1.262569978774049559e+02 1.882577023648893544e+02 2.586047506054022733e+02
1.449027886114590444e+02 2.316213068659997276e+01 1.077368507722883919e+02 1.745069429373038759e+02 2.536148958390502628e+02
2.914117165927258668e+01 1.296931157355039943e+01 6.113912882976816121e+01 1.634138364244775801e+02 -5.552940005533027090e+01
2.217506097237365736e+02 -1.416462281115352262e+01 1.082619159958669286e+02 1.842720695320239486e+02 2.610958866886703618e+02
9.487512598376335404e+01 4.273091989818472314e+01 9.289175847011804876e+01 1.615540846890839930e+02 2.665509236432807825e+02
3.542485225454031905e+01 1.035166808363254276e+01 7.546235041093382279e+01 1.736313593141358922e+02 -7.539499583201060773e+01
7.257680647540122720e+01 3.243240674877850438e+01 8.201416574764412815e+01 1.587328316319451460e+02 -7.351661947517924034e+01
5.385926902637714342e+00 2.133529444784213691e+00 6.530324631303788863e+01 1.782946632423447397e+02 -7.599855671712901994e+01
2.411331605632159096e+02 -2.438249124774988275e+01 1.064302798375337034e+02 1.876388025651387181e+02 2.640480042209331373e+02
9.402954079248441133e+01 3.489020070432762566e+01 9.230567869239544621e+01 1.645558840753319885e+02 2.682774006980019976e+02
1.963476411632801728e+02 -1.213581630128016364e+01 1.130061374845108730e+02 1.841129301159370186e+02 2.577304500879009765e+02
2.273128892773013092e+02 -3.899983321749221687e+01 1.274769563153514440e+02 1.893475580410336079e+02 2.588529393691225664e+02
6.487600561697134616e+00 2.527895546865920551e+00 5.033769408521360589e+01 1.742426417150726081e+02 -6.121443270935640868e+01
8.934366276087595793e+01 3.091441424004818472e+01 8.837120126631958783e+01 1.673765601238415286e+02 -8.954311429418076784e+01
-7.979649873931064974e+01 -2.421189188378935597e+01 8.370290669100809566e+01 1.902642919332406848e+02 -9.028111570432247390e+01
2.105468302724261775e+02 -7.085106537522579018e+00 9.979192034868978567e+01 1.824725736601075425e+02 2.632437860715916145e+02
4.134052725383731541e+01 1.996571054004899892e+01 6.597672133049627519e+01 1.575814346494829863e+02 -5.348609491575001584e+01
1.576083615803389080e+02 7.459273627184292543e+00 1.038481287928093337e+02 1.784970323056258508e+02 2.594778688734982097e+02
1.685892253568044907e+01 9.119475145173478126e+00 5.068063869707158631e+01 1.653815204313476954e+02 -5.265059335388173878e+01
9.547096433628277623e+01 4.039922491841496566e+01 9.178161077278694790e+01 1.612509196703487930e+02 2.640584417129922485e+02
1.918028117130696444e+02 -3.176504626811081256e+00 1.004472370788025870e+02 1.806242037892873213e+02 2.631877131355120127e+02
-7.830373506619535462e+00 -4.209187753076423455e+00 5.311724044018686186e+01 1.837493428479890838e+02 -6.771905553868890593e+01
8.624336136420653531e+01 3.714980292302962539e+01 9.132336724698051000e+01 1.612338668522222633e+02 -8.668828639292799210e+01
1.947812866296455780e+01 9.343580798222719253e+00 5.846536924890559561e+01 1.716611280937638071e+02 -6.086395600134433437e+01
1.487594689619836572e+02 1.729385836482444105e+01 1.085620901871146202e+02 1.771098916400026155e+02 2.545692241958320210e+02
2.958307279102229614e+01 1.556773806195119647e+01 5.626859635761944389e+01 1.583089925659530195e+02 -4.854258042088569169e+01
-7.730448763094652342e+00 -3.249054746968491614e+00 4.818807818560846812e+01 1.821173727545874215e+02 -6.471386787565997167e+01
-1.609496778233626202e+01 -4.072379535383505278e+00 7.105117534152243763e+01 1.829561034208143155e+02 -7.991530912512800455e+01
5.251143219390792183e+01 1.995163391630611116e+01 7.337250974959425776e+01 1.606711170621655356e+02 -6.400950127443525162e+01
8.767351466958278650e+01 3.391048085311835081e+01 9.021234846656777506e+01 1.629577322471593277e+02 -8.816446738270227002e+01
9.278853871015128618e+01 4.152442367123394007e+01 9.091024478335957326e+01 1.615232650880802794e+02 2.669515636088551673e+02
2.791513990517460542e+01 1.052615397472796488e+01 6.841702707953119500e+01 1.715291345221354220e+02 -6.971158345701132930e+01
2.367492049464119930e+02 -2.361567459507668332e+01 1.084804741584369054e+02 1.883669278791046793e+02 2.648256154394344435e+02
1.521117435065462473e+02 1.516041692855126932e+01 1.063482689083951982e+02 1.778527373777665730e+02 2.577250112977495178e+02
1.412592413542084842e+02 1.373124017788199147e+01 1.010226666363462442e+02 1.746414185560323631e+02 2.617962709974852373e+02
2.274792858203632875e+02 -1.841643977281217914e+01 1.066463230226511882e+02 1.850376634652583618e+02 2.619196241512761389e+02
-5.142266202067639114e+01 -1.486872335593159633e+01 6.838140160024649106e+01 1.873877938438293711e+02 -8.402530988659172806e+01
9.393801189500408100e+00 5.341304730927967093e+00 5.304748901229778113e+01 1.733191889460024697e+02 -5.848317931392919888e+01
5.320764000364192015e+01 2.498392499656369381e+01 7.275288467814272053e+01 1.560040709921924815e+02 -5.531593387933052242e+01
5.628423479271713603e+00 3.292108632848318006e+00 4.622145199932733561e+01 1.756911449206276359e+02 -5.609456282991011733e+01
4.042731561090401016e+01 2.175510192786497399e+01 6.006221658553114651e+01 1.496022775834999550e+02 -4.450186444478971737e+01
5.498333071066176814e+01 1.620753195065261565e+01 7.812161768958016239e+01 1.704326528433929013e+02 -7.929972530964694499e+01
3.460946529392911231e+01 2.146857507458661019e+01 6.287574698802691842e+01 1.559162636856529502e+02 -4.920620489170990197e+01
4.128228573447815819e+01 1.934685153573246552e+01 6.800657984321057370e+01 1.633125101205032479e+02 -6.156249652702963715e+01
1.092061337583960778e+02 2.818927143455352535e+01 9.391383657127435924e+01 1.705733817081765835e+02 2.643512978272406144e+02
-1.924547142091298113e+01 -1.245823673776735774e+01 2.910456869636979249e+01 1.973381617837858926e+02 -6.237540095243637239e+01
2.445740383579669341e+01 1.160687728165293997e+01 5.919418400318515694e+01 1.683045098718897918e+02 -5.986112987286763598e+01
5.333059756217745218e+01 2.344050842840365689e+01 7.445143888176588121e+01 1.595059765436091084e+02 -6.281272229771366966e+01
-8.327669507550083949e+01 -2.546346434943223613e+01 8.509976971152156011e+01 1.906406766320482120e+02 -8.778224402908371360e+01
-2.258476511558893396e+00 9.967167708719202324e-01 5.150948313169294579e+01 1.794355824530240113e+02 -6.579224765079160875e+01
2.382195690307830915e+01 5.062635581901437476e+00 7.739286483613180678e+01 1.772749937564045410e+02 -8.051857009103083840e+01
-7.169516921086033889e+00 -2.873117980183832465e+00 5.522065745033224005e+01 1.833584552998071047e+02 -6.800067709605450261e+01
-4.175803538922986391e+00 -1.313226875586439579e-01 5.654654581736637908e+01 1.817316772191612131e+02 -6.891594892623371038e+01
6.365525740928072196e+01 2.111694246853849677e+01 8.297228888090924670e+01 1.675558225953564886e+02 -7.965667913442888448e+01
1.637323364809615001e+01 8.753981409693379234e+00 5.142698066387335842e+01 1.626926338493823607e+02 -4.945674625900598187e+01
1.752861866105193087e+02 1.093834680936042858e+00 9.592099858629221387e+01 1.796685412119572618e+02 2.679436847496196492e+02
6.742373800157703556e+01 2.382617802569768273e+01 8.293168800421769049e+01 1.649335377140611172e+02 -7.726949538856014499e+01
3.240232279306938068e+01 1.035846041595981681e+01 7.046480481847535771e+01 1.721917157754541847e+02 -7.167982490521808359e+01
2.346567427339675476e+02 -2.855321285159342892e+01 1.121550402999159672e+02 1.878515968724624088e+02 2.620689838978279340e+02
-8.144017239761714677e+01 -1.427753373348690324e+01 8.749391767712421597e+01 1.864610352660384365e+02 -8.862684352914094177e+01
1.253645871917273240e+02 5.305311392196060893e+01 1.055358507016450034e+02 1.668089478547118176e+02 2.437661035832069274e+02
-1.005714964264718425e+01 -4.416883605740594021e+00 5.718908377790444320e+01 1.831342807772380183e+02 -7.150028088259146841e+01
1.157120467582261947e+00 1.548445707416431727e+00 4.595795524989281944e+01 1.816412323145124219e+02 -5.918383147655062970e+01
2.153121138124355127e+02 -1.495606945489462269e+01 1.126107360893314535e+02 1.851340096309654655e+02 2.601089542643546793e+02
2.147167669299147406e+02 -1.976684895850003798e+01 1.157624869840984445e+02 1.848427960356260655e+02 2.594190215128419368e+02
2.249341059006635248e+02 -2.849894670298326815e+01 1.212640689693808156e+02 1.874388584749458175e+02 2.587354008527841529e+02
-2.150106891338504411e+01 -1.288101876946840463e+01 2.720340112792690235e+01 1.982644680093901570e+02 -6.278007225622624787e+01
5.341623045164971018e+01 2.211572897333343235e+01 7.565064861526496998e+01 1.619872310293507098e+02 -6.691802350264495658e+01
-8.539133301672568166e+01 -4.451487511590312529e+00 8.973135315478774032e+01 1.820320811103424035e+02 -9.115692822509440418e+01
9.258996419826155488e+01 2.550625500531013401e+01 9.191323719415316873e+01 1.693198255025434094e+02 2.677617189005648015e+02
3.581482587182451027e+01 1.172415000825151843e+01 7.341047556140459562e+01 1.744673328008089754e+02 -7.388824517259531888e+01
1.100054043242629831e+02 5.786118446617553701e+00 9.177768279020193631e+01 1.767587676187855550e+02 2.681079045158871281e+02
8.602999600506110767e+01 3.191378357796605769e+01 8.874382352836731513e+01 1.629440602702280501e+02 -8.547485072594486155e+01
1.320588939442410208e+02 2.538681750086000832e+01 1.042676754102410968e+02 1.755351908667414591e+02 2.549107922248547879e+02
2.423886631107687428e+00 6.621465965730992664e-01 5.475854815098044526e+01 1.820560671289302945e+02 -6.671182909625498780e+01
5.637717753681785382e+01 1.881377122884477160e+01 7.953291888840790591e+01 1.683355654671861998e+02 -7.913565286116798347e+01
8.691727037212216089e+01 3.310743727227909261e+01 8.898184239813436136e+01 1.623554571093701497e+02 -8.640752893155568870e+01
-1.768344736603181744e+01 -9.787620419298910690e+00 4.141977641331943971e+01 1.898695404541571463e+02 -6.880205552592360618e+01
-1.482170102380784726e+01 -6.193965184755268361e+00 5.627653546464433987e+01 1.850097320544420256e+02 -7.229120582019443475e+01
2.309909869595534815e+02 -3.025665628807560026e+01 1.206192346954015306e+02 1.855538195241261405e+02 2.613404173535423638e+02
1.437184300141865023e+01 3.064927423477390001e+00 6.875160518320682002e+01 1.767483443381461257e+02 -7.724675527676828324e+01
1.672455932003017764e+01 6.067931699124470946e+00 6.502828461876228516e+01 1.748165244346244265e+02 -6.799987214487993015e+01
2.163803276579755774e+01 8.893329538881493690e+00 6.100684519155772989e+01 1.685837268363056864e+02 -6.293144361993438451e+01
1.628533200838732284e+02 9.126189848547959116e+00 1.087104165415911297e+02 1.764828187345959236e+02 2.567970241553357482e+02
4.187362510405202443e+01 2.233326952474110527e+01 6.400447893702725821e+01 1.517435430431377767e+02 -4.035254125227857713e+01
2.488686127109225197e+02 -2.678511953590671268e+01 1.049735213645867020e+02 1.896411866099441283e+02 2.649822602598828780e+02
2.672872185332620347e+02 -1.086719654017463910e+01 9.049801985615432898e+01 1.835490184281262884e+02 2.691259958289988958e+02
4.588472237891918937e+00 1.877371428674928566e+00 6.072652778336388479e+01 1.812695265606926398e+02 -7.075413295997185514e+01
1.541493076655315804e+02 1.788468053964642479e+01 1.085282488224692372e+02 1.777064302023722746e+02 2.545590537865615488e+02
2.459475984021623418e+01 1.263475131176483401e+01 5.938882562725147807e+01 1.674411878857299314e+02 -5.806607651970362838e+01
9.422542841739029029e+01 2.798037158195056406e+01 9.228488396545766648e+01 1.671540278230922638e+02 2.697171230101869241e+02
-1.179283176094225638e+01 -3.731643420847022607e+00 5.359877778728222353e+01 1.845742570811007965e+02 -7.078409166130269625e+01
1.199840549710101278e+01 5.439456850002087229e+00 6.049268365595057872e+01 1.748070728887439316e+02 -6.808835311358696174e+01
2.678981119612646467e+02 -2.171350201540587932e+01 9.085309316424242354e+01 1.887831528630763103e+02 2.696757726187987032e+02
3.089759407310551254e+01 1.605232053602970055e+01 5.991303339966420083e+01 1.603370104950786299e+02 -5.191687574686203988e+01
3.768944263674794115e+01 1.919888636032059281e+01 6.454467867534155801e+01 1.552904680237652428e+02 -4.666215772335006307e+01
4.018790451378156803e+01 1.390105873538862902e+01 7.265948739949308788e+01 1.694073823803871619e+02 -7.238320155243857812e+01
1.618551344426099661e+02 1.478064883935972240e+01 1.116962968860940038e+02 1.770407189953131137e+02 2.518122916295008622e+02
-6.671741612191092941e+01 -2.142423063588671184e+01 6.950347799343563793e+01 1.923819176707304450e+02 -8.520097588122068544e+01
6.020886926631831670e+01 1.473582087303184984e+01 8.391578668020483178e+01 1.700825658159137106e+02 -8.204063165672590685e+01
6.821382945670250386e+00 2.468118928004454204e+00 5.546648777564021060e+01 1.772451351471489147e+02 -6.280070797575018560e+01
-1.134711237173520892e+01 -4.959576287643315595e+00 6.243902409897660988e+01 1.829716512383521092e+02 -7.393006862510490862e+01
2.288082668065233349e+01 9.572419955680594228e+00 6.044697894986105524e+01 1.672012498930450874e+02 -6.136154949367843869e+01
6.469600277410854972e+00 3.887360396110415728e+00 6.021359386988075357e+01 1.779469921035409072e+02 -6.757543299885799115e+01
-4.432804637191370745e+01 -5.073702995609232325e+00 8.087434063482912450e+01 1.835783362140279280e+02 -8.642253857297049535e+01
1.714229774174052352e+02 6.635431245119685073e+00 1.116090225721548137e+02 1.800444663432566301e+02 2.555147367737259287e+02
7.621777806473980377e+01 2.422901919764282397e+01 8.564734790106612650e+01 1.660512215856614091e+02 -8.492259665215372877e+01
-4.598558243191572359e+01 -1.900098831564627844e+01 4.450207833097191212e+01 1.967959957481563151e+02 -7.724812359147060192e+01
3.553339386226639363e+01 1.754331716446899847e+01 6.262681915942066269e+01 1.574159929806605476e+02 -5.096481828174695039e+01
1.636869442946467856e+01 8.675888875086595675e+00 5.197387647941024369e+01 1.659886963358442529e+02 -5.312873357751536219e+01
1.539294840048260760e+01 7.615734273451494118e+00 5.505872827625258026e+01 1.708314561478023279e+02 -6.013694862178495981e+01
2.903253137947549689e+01 1.381599404093560324e+01 6.011077377964326729e+01 1.608617304287870127e+02 -5.494643175066106977e+01
2.040507987748055285e+01 1.002245817796232608e+01 5.311112247250701301e+01 1.641740378491500394e+02 -5.335716310188433198e+01
3.799316197336349177e+01 1.943629686520591093e+01 6.069968621135978992e+01 1.544946744535563425e+02 -4.459942642982679928e+01
1.959712028771932353e+02 -1.656604233898186607e+01 1.196064156498546112e+02 1.835367836086427644e+02 2.547106758860421962e+02
2.455317777734735500e+02 -2.518924257888252427e+01 1.081237076042813925e+02 1.882629502148561187e+02 2.665512931903454046e+02
-2.892508061555854493e+00 -2.138541841274109956e+00 3.969757269596320270e+01 1.820136655944409370e+02 -5.739257090734429312e+01
5.902560421645302569e+01 1.222462299855021683e+01 8.410135552249221291e+01 1.742897361912929171e+02 -8.421575872755441594e+01
-3.123804039765295215e+01 -1.428384220335122734e+01 4.685228922999810663e+01 1.933972052980617491e+02 -7.411772667202940568e+01
3.727032385377341228e+01 1.554777081757691981e+01 6.740136741450149316e+01 1.634875859124310296e+02 -6.046189264408125297e+01
1.870624369326303054e+02 -2.683134069979812075e+00 1.075712481338126025e+02 1.824393585330377618e+02 2.600075832540080114e+02
7.853705207743709593e+01 1.683326539077759065e+01 8.744960535761389053e+01 1.706727927682767643e+02 -8.644285251490319411e+01
-4.447816091152762397e+01 -1.882704201014579581e+01 5.936804590185544583e+01 1.899953618534341615e+02 -7.818287266424066217e+01
1.955859882365078306e+01 7.573874772171875769e+00 6.110082615337062606e+01 1.702288610839518981e+02 -6.284693802161723397e+01
1.324440104487697134e+01 9.063415736544007117e+00 4.817547492175325630e+01 1.678709192281943956e+02 -4.967170064252394468e+01
4.096535553464289592e+01 6.574155543399473167e+00 8.413963007008489114e+01 1.745587336342764502e+02 -8.444855710810881533e+01
2.429666382314920838e+02 -3.264661220813756870e+01 1.131349454520419755e+02 1.896149814209327644e+02 2.629894700748938590e+02
1.464623760031694530e+02 3.125755484964119191e+01 1.102479875760482315e+02 1.761739661824131815e+02 2.523264583090599444e+02
5.966828558210850986e+01 1.711913697159880599e+01 8.023054966339105931e+01 1.697013669545914922e+02 -7.948082292622649447e+01
2.494169434716597777e+02 -2.446968825804744085e+01 1.050924013252424771e+02 1.915551503520851782e+02 2.646142709307890186e+02
2.337245228737342018e+02 -1.429821503409863581e+01 1.029325627571256945e+02 1.835253517556922134e+02 2.638595453739112600e+02
5.403007070162240666e+01 2.156676460590374234e+01 7.650176090425203768e+01 1.650129301235776325e+02 -6.782569552816633518e+01
2.372810382938461657e+02 -2.272949683021586864e+01 1.077301865368963973e+02 1.882530258172380400e+02 2.646540401071781616e+02
-1.873908332719623360e+01 -7.948055292079621914e+00 5.371645374025776931e+01 1.861479066380890401e+02 -7.357462529927967410e+01
3.196576863193900664e+01 1.625598208422455215e+01 6.176362976093584223e+01 1.581273156288417567e+02 -5.227161692750753019e+01
3.903259871942508852e+01 1.598090051766661901e+01 7.056737450563414882e+01 1.660624146709294848e+02 -6.590809424645472347e+01
-3.703260601710994138e+01 -4.776069289212657942e+00 8.095110584653451724e+01 1.823254962228891429e+02 -8.550971075752298134e+01
1.286287979833423378e+02 4.737049030165206176e+01 1.073400016905641792e+02 1.675822499133968506e+02 2.494244884266654481e+02
2.375164230120260811e+02 -2.440063465873475934e+01 1.114474280969718194e+02 1.897537004702296315e+02 2.620002061743108470e+02
2.406048143030184292e+02 -1.159123144628150115e+01 9.881214407111217213e+01 1.839260542342463509e+02 2.673486386259054939e+02
1.409061064880420986e+02 2.075228845310573433e+01 1.038878758933211941e+02 1.740961140159977845e+02 2.583785878083572811e+02
-2.348539519874888271e+01 -1.427426179833701170e+01 3.309504038365217582e+01 1.970161572222897348e+02 -6.760485097872989968e+01
2.557817575361895592e+02 -2.972884135135385364e+01 1.017785202735134362e+02 1.909376171827471751e+02 2.667785028082316785e+02
8.455658676674854490e+00 1.902047413824561328e+00 4.967659904411967631e+01 1.735855615325999679e+02 -5.649937442442197266e+01
1.200161221062696342e+02 5.285264261847596856e+01 1.024459004761062317e+02 1.644631789434295399e+02 2.456723648851638870e+02
-7.214128821683463855e+01 -1.637819813766992638e+01 8.208965221937738477e+01 1.876935270081642386e+02 -8.783742463572691861e+01
2.471710159516265648e+01 5.934754092321838037e+00 7.908426912969439115e+01 1.775242149948540771e+02 -8.143518823909458604e+01
1.958743296350963021e+02 1.177899798616447002e+00 9.499132567429015239e+01 1.800378422931323144e+02 2.686189274430392402e+02
1.074229432161835831e+02 4.475578848937819032e+01 9.748136684109492478e+01 1.618519004398244192e+02 2.566359088356633151e+02
-7.274595478321661801e+01 -6.104157468440285506e+00 8.696978069035651515e+01 1.815980145777871542e+02 -8.940429134384643817e+01
1.239582493189604833e+02 5.130764610749334764e+01 1.048872527711189520e+02 1.669488663667262074e+02 2.439970323145766713e+02
1.561926636791250758e+02 1.968021992731718939e+01 1.118389470745634213e+02 1.769632197547176986e+02 2.516002323920798744e+02
1.055581727352906682e+02 1.619476284603891614e+01 9.247415657222987306e+01 1.733512961521175839e+02 2.662574563379581036e+02
7.475482571866872661e+01 3.440609015585917518e+01 8.159810690598995109e+01 1.587143173071682440e+02 -7.398092811620369957e+01
1.916181210904694581e+02 -6.138484035553199547e+00 1.088970490788329641e+02 1.807867800651973482e+02 2.581053146709383554e+02
8.323108902255810904e+01 3.701015990985137449e+01 8.844964527800355825e+01 1.601833329326270814e+02 -8.196661934158268537e+01
5.909881834806139267e+01 1.324205964672048985e+01 8.104768892697643423e+01 1.728815433269961659e+02 -8.436868499021308310e+01
5.731499219883053087e+01 1.003088240252871266e+01 8.405380514876597431e+01 1.748675474319548471e+02 -8.499185762459046600e+01
2.951200324706130118e+01 1.648320737523510005e+01 6.072595269362474824e+01 1.626007328331862141e+02 -5.276153064062245335e+01
-5.874882421165202118e+01 -7.540648054185554727e+00 8.307088313931855339e+01 1.807233750010800861e+02 -8.804051766855684491e+01
7.036566130988535406e+01 2.480533454088640610e+01 8.327186483354874724e+01 1.668196713537211906e+02 -8.004509819675554638e+01
2.224737121803076718e+02 -2.520178100929107856e+01 1.157625095496489109e+02 1.858829285486743004e+02 2.607163814376859818e+02
3.489827998263681508e+01 2.085902177892668519e+01 5.658561007449427649e+01 1.474052302353371715e+02 -3.963243998280103852e+01
1.499219170924878597e+02 2.174960410832085600e+01 1.087805679620332171e+02 1.738177620304518030e+02 2.537172246803220332e+02
2.779223181405558307e+01 1.369980411678493226e+01 5.615225165654688055e+01 1.525435831365900015e+02 -4.354498648879767586e+01
6.208805396706874369e+00 3.447602040054037476e-01 8.265018216302932785e+01 1.793147379386498415e+02 -8.480725479709126091e+01
4.461719706871250679e+01 1.863188725945134649e+01 7.154282963476484269e+01 1.637293530005113951e+02 -6.909335149805757226e+01
-4.454493980569730560e+00 9.714925969152656826e-01 6.471206110398262012e+01 1.802983158486236732e+02 -7.524505123920179983e+01
1.880181041624853933e+01 6.407271875089973534e+00 6.411410950394162001e+01 1.734326996400982352e+02 -6.888066805981102902e+01
-6.871849828173381525e+01 -1.297111302982434466e+01 8.453219917941190431e+01 1.847245659601295813e+02 -8.749486039197947207e+01
6.082033866729611304e+01 2.594971430370160448e+01 7.865215310392687798e+01 1.647569075249470245e+02 -7.125538527878170214e+01
-1.194886996237035248e+01 -5.376257503081635747e+00 4.739149142317217667e+01 1.843816924816342180e+02 -6.833001409508628399e+01
4.671663700062511282e+01 1.747448200059946899e+01 7.492838495120228970e+01 1.697791652000979639e+02 -7.545066080019721255e+01
-1.984354920319959703e+01 -6.978082509393157551e+00 5.921306503336708715e+01 1.858696169244902876e+02 -7.557394584597410869e+01
1.956988300254747628e+02 -8.032603497984306173e+00 1.127753952745411965e+02 1.816257881715364420e+02 2.571364895204155800e+02
-2.587498687928048469e+01 -1.129734438855699530e+01 3.714286485280646133e+01 1.939124544071286493e+02 -6.701374098061478435e+01
-2.711374862818535902e+01 -1.204517983119954927e+01 4.748526538051187629e+01 1.917334178723670561e+02 -7.123839237957436410e+01
1.250798105519116916e+02 2.930963461430463468e+01 1.014872128273625975e+02 1.712630493302102366e+02 2.576414253190806676e+02
-1.551047863903072432e+01 -9.551916483017409476e+00 3.247627888235406601e+01 1.940682254993537867e+02 -6.118375893105289265e+01
1.435034052666960633e+02 1.287651448022013589e+01 1.003678987106610379e+02 1.773592643556726216e+02 2.593232510177319909e+02
1.986168142492810205e+02 -1.664605317817018815e+01 1.183482043149357565e+02 1.834578480840994246e+02 2.539795297090354325e+02
1.572059065669419056e+02 2.140086996968350874e+01 1.091064380853335365e+02 1.757899526873281673e+02 2.524998319641579201e+02
1.084296582103895332e+02 1.385998706270478387e+01 9.471287483920404782e+01 1.747794676762571555e+02 2.666820734208818635e+02
1.017276177620925459e+01 1.314620409432126102e+00 6.198257661859211964e+01 1.753635833895348242e+02 -6.746015019055457174e+01
-7.001923104758601824e+01 -1.680844076666245357e+01 7.717871401689757249e+01 1.909952917858429942e+02 -8.563452297741331165e+01
-4.168137499637211363e+01 -1.711303894514406920e+01 4.676194167582653449e+01 1.933967865427976562e+02 -7.634117738138647269e+01
-5.361824957155784688e+01 -1.366544029707091035e+01 7.217626885064187547e+01 1.888943566042790394e+02 -8.489577234633362934e+01
1.368180107626960194e+02 1.492775326217741139e+01 1.013817011245660922e+02 1.769911868486945821e+02 2.619914217505010470e+02
-6.712209633531163178e+00 -4.247675091064738062e+00 3.944208852674816512e+01 1.875639755583804060e+02 -6.000344832436066866e+01
1.470788745422480659e+01 4.507871695588796079e+00 6.950931414249414786e+01 1.756300769102915069e+02 -7.453551126830323881e+01
7.451412466298554804e+00 2.146423254043618556e+00 5.066087352001360244e+01 1.732389779178922424e+02 -5.436018379732591654e+01
1.665657055927838144e+02 4.687442945183844856e+00 1.038513985432310847e+02 1.781907817624559129e+02 2.627306564103573692e+02
7.739152655409725412e+01 2.655845508756786089e+01 8.554426284286546434e+01 1.657309978603170748e+02 -8.311733607244357813e+01
1.241146817537073019e+02 4.071613913487736625e+01 1.039610884864952141e+02 1.690770822833114266e+02 2.512891423637328217e+02
1.980188536969498614e+02 -1.161008238485341870e+01 1.133817483200604102e+02 1.815258900511745992e+02 2.585372766599110719e+02
6.626737891813442971e+00 2.636361637003331815e+00 4.430826384848062105e+01 1.730521208747927631e+02 -5.527938107353849517e+01
-4.909318267689074844e+01 -1.380705800163957342e+01 6.652145140485785646e+01 1.907582158120202394e+02 -8.155837893498498659e+01
2.075400922311343379e+02 -8.184725351249076297e+00 1.047374886027041043e+02 1.823215287226283863e+02 2.636024654446444515e+02
-2.539269953512838995e+01 -1.350865094128613642e+01 3.634495270210082651e+01 1.947747187750610465e+02 -6.622784454350014016e+01
-4.574627470747260816e+01 -7.035275826595366766e+00 8.238376033213424421e+01 1.829119557129337750e+02 -8.777650678156240360e+01
1.096510801600835237e+02 2.524153087418591923e+01 9.656057840719215335e+01 1.725350465127864652e+02 2.650186247243905768e+02
4.038013121501335689e+01 5.044955250867085184e+00 8.398425181331283795e+01 1.760519580689340273e+02 -8.324202991696078868e+01
8.294823086404244350e+01 3.420894565099212770e+01 8.879559182512572590e+01 1.613272047160803027e+02 -8.348475998780875784e+01
-1.757396250814275263e+01 -9.108097978969169617e+00 4.914722570008953539e+01 1.871353574804095956e+02 -6.908704209526084128e+01
-2.123883355932363060e+01 -1.223593065455052553e+01 3.341233142102771581e+01 1.952254113046464283e+02 -6.595505929505779363e+01
1.375666301450749245e+02 1.887814011689278360e+01 1.042500064685066121e+02 1.754988268823191220e+02 2.601775940004180825e+02
3.572367000302577367e+01 1.029789959422005552e+01 7.453200716891129218e+01 1.712555712749618522e+02 -7.629645273677290618e+01
-4.511233113968975061e+01 -1.896016340244555209e+01 4.479832797971740632e+01 1.951996684539051898e+02 -7.806038745380438115e+01
2.936641378045248274e+01 1.446133179588078832e+01 5.882101014807690831e+01 1.622931765785184837e+02 -5.393381733975920866e+01
1.923367001511365686e+02 -3.128783824362504795e+00 1.017583303718492971e+02 1.797902523495336879e+02 2.621628445148636501e+02
3.347128071182506659e+01 1.681704069592843354e+01 5.868662390358492331e+01 1.577728974730698610e+02 -4.690020125754086422e+01
2.455899065444152427e+02 -1.931760394463617914e+01 1.027924991563171488e+02 1.876697339109079508e+02 2.653260449555027094e+02
7.879977581802948805e+01 2.778619712551306975e+01 8.535352400551973062e+01 1.614901990914019905e+02 -8.495462340068684171e+01
1.314423794870468782e+02 3.881617988168493838e+01 1.040981701505341874e+02 1.703457503984022594e+02 2.508764795538228896e+02
1.487052460828215885e+02 4.244207399376331402e+00 9.887692655079855797e+01 1.784516279385437088e+02 2.654135710330654092e+02
7.101136238767142572e+01 1.852900028590861226e+01 8.538037851544078194e+01 1.701243001504151096e+02 -8.220897823385666925e+01
2.011461756124835745e+02 -1.303219887497859197e+01 1.146186418847295840e+02 1.850363498155799391e+02 2.601344147981168931e+02
1.753981101349077960e+02 1.467797378852905510e+00 9.350226280453351535e+01 1.781686114483413519e+02 2.684265722961564506e+02
1.992752306303102898e+02 -4.987397177426649009e+00 1.059447467160281633e+02 1.821870846878815087e+02 2.627557867440467589e+02
7.788184287742143397e+01 1.653849660934439214e+01 8.577908423380512204e+01 1.725313723297418278e+02 -8.673082975600111411e+01
3.807889820455592655e+01 1.487123883195888929e+01 6.694668008984774588e+01 1.656374645597601898e+02 -6.407383812020592018e+01
1.247075916771525073e+00 8.354114608062674918e-01 6.236931179319842045e+01 1.805816818149551466e+02 -7.262518650561045774e+01
3.542518543226511696e+01 1.667189289475413716e+01 6.437136551137716367e+01 1.611931560602931768e+02 -5.752340223836824862e+01
3.289259440466431528e+01 1.097422990015520483e+01 6.885982218294964241e+01 1.678913883963264766e+02 -6.776043806720139173e+01
5.654346023670033361e+01 2.188063976631501717e+01 7.536499498477634518e+01 1.639975978507008847e+02 -7.167967153780425349e+01
1.283935144812630256e+02 4.951751471880096034e+01 1.062919938737611574e+02 1.681814005348481658e+02 2.477357842957866865e+02
6.902070270495504190e+01 3.274959703303099445e+01 8.180121290655267785e+01 1.589470794883668248e+02 -7.087456438137509451e+01
-4.437883571381162184e+00 -4.159612100892059239e+00 3.777602034002932641e+01 1.826593511499972635e+02 -5.937742096718092455e+01
-5.962667488471877419e+01 -2.054628780730488558e+01 6.194082950407386789e+01 1.926779393107359510e+02 -8.145704672132940516e+01
4.487018005070075333e+01 1.062456528820410107e+01 8.143254965184661387e+01 1.748311447109863650e+02 -8.169720544055017797e+01
1.177061374397164997e+02 1.169249063788398146e+01 9.541716110147929442e+01 1.772813283464373342e+02 2.657174892707768663e+02
-8.070473452810728077e+01 -2.149742042509087980e+01 8.209599243506895050e+01 1.925931136411996363e+02 -8.878340976028601972e+01
3.143065142091653286e+01 1.573017204588525608e+01 5.545476584926407781e+01 1.558554934073272307e+02 -4.536352455232358238e+01
-7.424948544386637650e+01 -1.983075912081049097e+01 8.162845443227752185e+01 1.921153433848307088e+02 -8.683956447396990086e+01
-3.108675126411900891e+01 -1.054505986877726720e+01 5.535856131478722375e+01 1.884684188413303616e+02 -7.595892844931009336e+01
5.774503800115883934e+00 1.778901581798738363e+00 4.254077761534689017e+01 1.764756436108558830e+02 -5.419988905188795059e+01
-3.965764607340175019e+01 -1.343657038361068601e+01 5.484075220137641082e+01 1.902007884809635243e+02 -7.685645714593644584e+01
1.952198845633290603e+02 -1.332570868118794394e+01 1.204883701790624144e+02 1.825019451336506506e+02 2.559177539759024853e+02
1.250453830551778545e+01 5.648934248492667898e+00 5.695305901189910003e+01 1.745370482153364549e+02 -6.375739463803679996e+01
2.574521629055978877e+01 1.184997125880688351e+01 6.506415658530541180e+01 1.709089286757212847e+02 -6.732552171491792592e+01
2.644579521113845999e+02 -1.569973523463492349e+01 9.224278737232896219e+01 1.866320396484514390e+02 2.684634197830851008e+02
1.193366941968289296e+02 5.018082986778913579e+01 1.021165818559484393e+02 1.645068086472560935e+02 2.475760221256364275e+02
2.968608010354811455e+01 7.892165456185189498e+00 7.085915652991324976e+01 1.704007083773877014e+02 -7.225567469959094069e+01
-6.382998266384958441e+01 -7.348688481257609872e+00 8.389999685442346333e+01 1.837047599450989992e+02 -8.716257629596231027e+01
1.685648223255432470e+02 4.205104350126734225e+00 1.020880809447727273e+02 1.785495129554346079e+02 2.612249734978229867e+02
1.808803955969809962e+01 5.475643973547517973e+00 6.970460789575028571e+01 1.750836529456683479e+02 -7.277005361844092590e+01
-5.611165390566213773e+01 -1.030714262960040806e+01 8.103307705951928597e+01 1.857097474889577882e+02 -8.503006663209208682e+01
5.261083639996878247e+01 2.753176026259051312e+01 7.053405005125095784e+01 1.535335040397594355e+02 -5.232380080916428966e+01
4.317695799617847108e+00 1.804543044315295219e+00 6.400465735358619668e+01 1.791964821769976766e+02 -7.439502375146412305e+01
1.029094145883553892e+02 8.151246599388244363e+00 9.235373830349769264e+01 1.758822499137042996e+02 2.687894375466813131e+02
3.957660393701287660e+01 1.573369094809888935e+01 7.078090136742069660e+01 1.682875266906202114e+02 -7.061470760145633108e+01
2.445912780592265534e+01 2.997260917285172521e+00 8.621495794976169691e+01 1.789152985564676044e+02 -8.919889489389959181e+01
1.747821849265988874e+02 8.075913126104601325e-01 9.596924691843800304e+01 1.776841128066809574e+02 2.658786602309132263e+02
-2.077036763903075922e+01 -1.120499573793396131e+01 3.558828994712166605e+01 1.941068597743130795e+02 -6.760556713804662365e+01
1.355879114068240021e+01 6.071644951302201498e+00 6.045109448793007800e+01 1.730124721414148610e+02 -6.487870839332205719e+01
-8.594715614227150979e+01 -1.041997782563934472e+01 8.902859268001341775e+01 1.826631562038985237e+02 -8.878904515258997776e+01
7.248833219911674064e+01 1.983539718042696265e+01 8.530767023384001391e+01 1.682252156353922885e+02 -8.343934730690295964e+01
2.250669857272490901e+02 -1.798084656391928959e+01 1.075458924703233237e+02 1.847224934011037760e+02 2.618449324378651681e+02
2.947620919198065081e+01 1.649521906096452284e+01 5.873825368226682997e+01 1.547641163309847627e+02 -4.592304128825899312e+01
3.272627127827735904e+01 1.675071967341937196e+01 5.996308092554365743e+01 1.571300214836541613e+02 -5.235321968987171459e+01
9.469356598028626593e+01 2.484265592354210028e+01 9.099771305301514701e+01 1.686151736541767434e+02 2.692859051657209761e+02
-1.630599171084941545e+01 -9.505958883007556537e+00 3.583622306163136528e+01 1.934925319780835480e+02 -6.171242909809926402e+01
2.408737375558025917e+01 8.328108188255152200e+00 6.501962643647181039e+01 1.705182148178742523e+02 -6.461179698125857840e+01
2.073882353095279143e+02 -1.883841595853383666e+01 1.142815118526278582e+02 1.841884628595554432e+02 2.584920749519038168e+02
9.237342186932584465e-01 3.188721224090247941e-01 5.886819164611106459e+01 1.790848239340977273e+02 -7.029394486338058812e+01
1.061141211714390238e+02 4.102502369118184333e+01 9.733257863837236812e+01 1.636846291866125682e+02 2.583132589770273171e+02
2.414807873971652796e+01 1.423401357926713651e+01 5.290579092852290444e+01 1.582986889403616146e+02 -4.754304994187528166e+01
-5.816802723873971814e+01 -1.721071025552269163e+01 6.711033295199931104e+01 1.923636938072352223e+02 -8.336328354851671918e+01
2.686432834621223265e+01 1.315930173093570765e+01 5.717389899443963941e+01 1.623670566109240099e+02 -5.304830544656702074e+01
3.072678711442787147e+01 1.091480084681893459e+01 7.085099580567757016e+01 1.728796723484693985e+02 -7.120714541399355824e+01
6.049997639619742529e+01 2.365688592712482574e+01 7.632121861467457791e+01 1.590309925706769434e+02 -6.715924456952424748e+01
-1.868034964962408395e+01 -1.085333419176117609e+01 2.730994746249509575e+01 1.966847223319700220e+02 -5.929054843906867234e+01
-2.762790809678376647e+01 -1.135999604409027519e+01 4.350106864073399038e+01 1.919393443885835211e+02 -7.041884552844847178e+01
3.863822783327308663e+00 3.847009343094087264e+00 5.238685983227233578e+01 1.785348212120347284e+02 -6.461595450272433538e+01
-2.573945142487873738e+01 -9.952592239757716897e+00 5.710524237695577909e+01 1.855395019949179698e+02 -7.505024774350363259e+01
4.350317337374730897e+01 2.257901554674903366e+01 6.653166587086344919e+01 1.501377742075156618e+02 -4.485245549597041759e+01
2.467510244152812859e+01 1.311582575675235240e+01 5.543267736418328440e+01 1.543601659624054605e+02 -4.534675742149006794e+01
-3.169345360953000679e+01 -9.727043350039936698e+00 6.619465230266764877e+01 1.854490766073301984e+02 -7.791456369972723905e+01
2.026359721476114828e+02 -1.174928512680438786e+01 1.113022102366726358e+02 1.842700666577422908e+02 2.594358097656911468e+02
4.419946939658967722e+01 9.011462795078093890e+00 7.881289449229429067e+01 1.750773291505746556e+02 -7.930612255300042079e+01
-2.702346501246962873e+01 -4.395336661541241696e+00 7.207417573345698258e+01 1.848798375097487678e+02 -8.084448371629783026e+01
2.339594835090252545e+01 9.978919513490746240e+00 5.882455909716858145e+01 1.670060189447231664e+02 -5.688973741580294075e+01
1.828843532992936360e+01 1.074801866558947872e+01 4.868777955878665864e+01 1.634446011339841220e+02 -4.925613024055355282e+01
4.074869491945182176e+01 1.970983632760655624e+01 6.912438230850780485e+01 1.620838540658863280e+02 -6.157460010548194873e+01
-5.870498011585240761e+01 -1.531160958391480520e+01 7.447330974857676722e+01 1.880976366667408399e+02 -8.455484139921595954e+01
-1.775804284156729196e+01 -5.707470649007420960e+00 4.950454646441809103e+01 1.850198406928504085e+02 -7.206605625454636765e+01
2.457862466675869371e+02 -5.826271768325138822e+00 9.299731313722907089e+01 1.809530754460427886e+02 2.695572769328087475e+02
-3.886680247436620661e+00 -2.217247659629399070e+00 5.971141920231526967e+01 1.806936354220665066e+02 -7.187176648624928532e+01
3.039668699392992579e+01 1.675249030649136017e+01 5.540459854838560716e+01 1.555179919297773665e+02 -4.562394952233884737e+01
-6.006740858329528976e+01 -1.030762306569042686e+01 8.059803338087161251e+01 1.856803813630748152e+02 -8.507237670403496566e+01
2.306934067084406195e+02 -3.025884228453875835e+01 1.179132098059926648e+02 1.869374370535934986e+02 2.621315137505787902e+02
3.464591714059155692e+01 1.961485386447992596e+01 6.122765859068913130e+01 1.545019442281449926e+02 -4.971025467927862707e+01
-1.149141663920805412e+00 -1.544716629012024001e+00 4.706024289017611295e+01 1.810763688618817753e+02 -6.096615307873018708e+01
-1.596580869389451252e+01 -8.002018577809980826e+00 4.490084389033852830e+01 1.878480820532965367e+02 -6.630888439616141738e+01
1.329813715439568966e+02 4.490685823443357805e+01 1.072890422359198794e+02 1.689310663901658529e+02 2.458523452150602964e+02
3.990177291924425163e+01 1.906869081165031332e+01 6.284905005917146781e+01 1.591784672792349795e+02 -5.533548686827750629e+01
8.167970939629653060e+01 2.981274034763791292e+01 8.647039324075807087e+01 1.651139371025024616e+02 -8.427110921186105941e+01
2.070260406035137351e+02 -1.495959771139587069e+01 1.126329285351966831e+02 1.826604603249932950e+02 2.598918350247227522e+02
2.196682187916423459e+02 -3.886003054322375050e+01 1.311697140564040183e+02 1.886666840045679976e+02 2.571570565756267683e+02
3.926743621692543940e+01 2.267777780229269169e+01 6.082402797643339909e+01 1.477921281245125442e+02 -4.010862161444624974e+01
-6.000001139176785614e+01 -1.831050400880721085e+01 6.526022770733834477e+01 1.918337912006718398e+02 -8.340643210286815190e+01
-2.529512587146225044e+01 -1.009218896625665707e+01 5.295663701103725174e+01 1.889801133070872083e+02 -7.356022235592904224e+01
4.308148926709163362e+01 2.204350454646490576e+01 6.652484573577866911e+01 1.544466242382120242e+02 -5.493663474709430261e+01
-5.602305618056710301e+01 -1.440193815568252056e+01 7.062383324878052804e+01 1.898958901578959342e+02 -8.524294350782606955e+01
1.053605960249080908e+02 3.873884068768514766e+01 9.727977051545005338e+01 1.641324431891036113e+02 2.604441291563550180e+02
2.931678063059056782e+01 1.538346263084597965e+01 5.907670871004837920e+01 1.583151559807098465e+02 -5.060665602620034065e+01
4.402931000114473647e+01 2.453184937500403251e+01 6.744175604520992806e+01 1.572651655047567658e+02 -5.580963264542153723e+01
3.687376288039222061e+01 1.755014026670075467e+01 6.680999163393316564e+01 1.659339331493124803e+02 -6.482538892629160898e+01
-4.145032011942343786e+01 -1.507341790419039640e+01 5.838351049264360881e+01 1.917165750777252811e+02 -7.936208844183771305e+01
8.698117651249893356e+01 3.475281121164897513e+01 8.711824333731037484e+01 1.626581684126209097e+02 -8.731722174463804720e+01
-5.609683093360858663e+01 -1.498793557690795986e+01 7.105672306716458309e+01 1.904712555651523758e+02 -8.185109517213051333e+01
4.916861738451856212e+01 1.990108558913582470e+01 7.340052327012240596e+01 1.623508614037682491e+02 -6.799319368612577819e+01
1.205334602968245328e+01 6.696004814684902939e+00 4.735150098399734730e+01 1.726216968961599321e+02 -5.192819276202489220e+01
2.071911247774751814e+02 -1.630239819046843408e+01 1.132044671719682611e+02 1.851452268692919176e+02 2.595393803290602932e+02
1.090474669886929178e+02 2.998206436219873083e+01 9.609245282076280148e+01 1.676406992178419841e+02 2.626238113808994967e+02
3.446289391640178223e+01 1.923687550437601601e+01 5.907219415307905308e+01 1.516729431221827156e+02 -4.055235992258235456e+01
-4.386794682530281619e+01 -3.293175992051260437e+00 8.358730517427848383e+01 1.834553187850818858e+02 -8.902314978695638104e+01
7.662304125905302499e+01 3.112818227952418582e+01 8.278481556843517808e+01 1.612942229830369172e+02 -8.102476332195635678e+01
1.549743196397045075e+01 8.345693814192213011e+00 5.043116802852783565e+01 1.681451848219880674e+02 -5.383600198604091247e+01
-7.190398418761202493e+01 -2.078025025478949317e+01 7.382462890366527120e+01 1.910213418628079580e+02 -8.650126117012875682e+01
5.720507822009988530e+01 2.599077550076764709e+01 7.839919101070641716e+01 1.621950073363205149e+02 -7.163261448360661632e+01
3.900583153536129544e+01 1.579191321815744864e+01 7.215275229554703174e+01 1.667056557620685453e+02 -6.851445723217875639e+01
4.066564643656132461e+01 1.213428236767154367e+01 7.632201684583091605e+01 1.722572819264692612e+02 -7.638373445860207767e+01
1.419888330087354120e+02 3.652859512187315261e+01 1.104193206732079489e+02 1.741832906866509916e+02 2.491425681232133229e+02
2.044457405575714759e+01 1.054283934275235346e+01 5.912115320039285393e+01 1.714072279716703520e+02 -6.208719856677834770e+01
1.114379428283225479e+02 4.851063929378237560e+01 9.906016348663010262e+01 1.627318715337183050e+02 2.532079426416708543e+02
2.347473250624869934e+02 -2.002745150976416966e+01 1.048860621608196908e+02 1.868761279562345408e+02 2.648670183529030737e+02
-1.341758305714701116e+01 -8.335755170371365708e+00 3.244541998191991183e+01 1.937164797345294573e+02 -5.916420493355146704e+01
-5.211070166764381639e+01 -6.668268833313873323e+00 8.250631169392760000e+01 1.841321578525864311e+02 -8.623315208052358116e+01
2.646231884812112867e+01 9.703918234523008834e+00 6.048244180367447598e+01 1.662927848107468947e+02 -5.762162577436990318e+01
6.884389083095166484e+01 3.093645129060915622e+01 7.874645807600946057e+01 1.578012485807129224e+02 -6.969541763755766794e+01
-2.675631862264929772e+00 -1.276308955980811177e+00 6.608444742375469616e+01 1.813759654429144632e+02 -7.690561917355175581e+01
2.468450253193149138e+02 -2.341423433419180711e+01 1.030538076163417003e+02 1.883671825403423270e+02 2.645766502309521684e+02
3.853239396936290007e+01 2.020703041155625357e+01 6.684619130453211255e+01 1.585814424473602173e+02 -5.471150838240157555e+01
1.454291827915867259e+02 2.724028355021521008e+01 1.073351602988614388e+02 1.729152758978222266e+02 2.518271007238843140e+02
1.147651136585032674e+02 3.525477039211901342e+01 9.730287730566425353e+01 1.671200609622157458e+02 2.561277046275418456e+02
4.108330552451353412e+01 1.616347058312092244e+01 7.281713481185450121e+01 1.678388930569737454e+02 -7.173952401398904044e+01
-2.883585984884894771e+01 -1.419954302727847129e+01 3.146921658987881187e+01 1.972039132667032106e+02 -6.876197798680151152e+01
-6.277829481428445746e+01 -1.118950846843701719e+01 7.986778899531415732e+01 1.871211739687470583e+02 -8.700126410893085449e+01
-4.132943276259121035e+01 -1.607719456390631763e+01 5.337113313667963155e+01 1.906706174873781379e+02 -7.778439663757738742e+01
5.566536539720459587e+01 2.083415816653950614e+01 7.718360959141367061e+01 1.659845789062063375e+02 -7.523161607136363216e+01
2.354180561471804936e+02 -3.455671997652009964e+01 1.226631715941078937e+02 1.907486847732933768e+02 2.616863729151305051e+02
1.566633045577609948e+02 6.939452555079201446e+00 1.009746371864752490e+02 1.770825200509393369e+02 2.647469782527151096e+02
2.413281434023949235e+00 1.746643889685891349e+00 6.090131269152205817e+01 1.792502553024999941e+02 -7.098964489772527031e+01
6.264755698144927720e+01 2.425526133288891018e+01 7.791686893824785898e+01 1.651900663630477197e+02 -7.466482797122783666e+01
6.041873255285117494e+01 1.221176842810360696e+01 8.329176998716357616e+01 1.735346106022125809e+02 -8.409835255073674887e+01
1.063134886752459209e+02 3.968611915634895837e+01 9.688694949904031262e+01 1.627556307275109759e+02 2.570885025539843696e+02
6.055416565011613983e+01 2.844260266225042688e+00 8.806960466082293237e+01 1.782556482069236381e+02 -8.869679186943108107e+01
-1.222103413635846891e+01 -4.785775807796689207e+00 4.416285313695898651e+01 1.870694079890175203e+02 -6.676419303059792298e+01
3.502148243762742652e+01 1.857876674169548181e+01 5.820935335618623441e+01 1.504144771051080625e+02 -3.891240169219472733e+01
1.118152089336793722e+02 1.593743002343220105e+01 9.376299192821521444e+01 1.753861858245331860e+02 2.669299889520231659e+02
5.044560195803215663e+01 1.903946384663185887e+00 8.754608060503595368e+01 1.797672749022546839e+02 -8.707387691137606112e+01
1.847873449177510281e+02 -3.682419980230170697e+00 1.150101191715449573e+02 1.813860278501456378e+02 2.564366300833464152e+02
5.837382861468048745e+00 7.809778501996389455e-01 6.859743704574979972e+01 1.790479380046242568e+02 -7.739118003032547222e+01
-2.202957295385600034e+01 -1.101921421610484231e+01 3.461573568915657972e+01 1.933713998742164506e+02 -6.548204752618106284e+01
2.149024245033556113e+01 8.534985071559894720e+00 5.757363174949286844e+01 1.696302068956969720e+02 -5.988242482393524568e+01
4.659315117825994434e+01 9.585062440844289711e+00 8.146459090576269091e+01 1.741166761760947566e+02 -8.221374574782954880e+01
1.070087352175367812e+02 3.766386181670447542e+01 9.652576787250758628e+01 1.656813489677251994e+02 2.599213588226351135e+02
1.074397527802767058e+02 3.731819956504278224e+01 9.753060234114835225e+01 1.656184961781454774e+02 2.596669678436287541e+02
1.095961875384815158e+02 3.144455032787866244e+01 9.716734943815126258e+01 1.696006628329359955e+02 2.624464267894952627e+02
1.002627690819080613e+02 2.897609291046077828e+01 9.386098416012418966e+01 1.669601879364925026e+02 2.634097002361969544e+02
-1.955454001662024410e+01 -8.748483329946559195e+00 2.924019390854885359e+01 1.967219163059777145e+02 -5.971054227545212711e+01
3.205862612445897497e+01 1.770329702258780102e+01 5.818494641359799147e+01 1.549893806137089882e+02 -4.624516372645162932e+01
6.878750730592342677e+01 1.958345114905921136e+01 8.633096575462757016e+01 1.713194842496324384e+02 -8.349746231547248954e+01
1.622750181974880590e+01 8.260754931310659188e+00 5.396898148160749997e+01 1.694770102550937452e+02 -5.796824703010659618e+01
1.820081721856906043e+01 9.149141427568627805e+00 5.582627877212793521e+01 1.692205186297266835e+02 -5.642493332246291970e+01
-3.302089426448295484e+01 -1.374431957560557294e+01 4.272551589176759279e+01 1.923905517660394082e+02 -7.203650189517323099e+01
9.644567817087875028e+01 3.664493232826534808e+01 9.458481767362644632e+01 1.641998864815320474e+02 2.641665069719918506e+02
-2.216551116760894047e+01 -7.491168641049758214e+00 5.043571934193502670e+01 1.881812485330042080e+02 -7.347130034918231445e+01
1.012431343587866728e+01 3.426421373441487006e+00 6.498005748925307046e+01 1.751840443412875459e+02 -7.366450189192251230e+01
6.288696950912136430e+01 2.682777476846724696e+01 7.766183404646754695e+01 1.612915116000418720e+02 -6.937818455960403696e+01
1.043446111822355675e+02 9.241762579053711235e+00 9.036768122514892809e+01 1.778366285591306735e+02 2.704876914602540978e+02
2.627031759588057369e+01 1.135839310224008258e+01 6.268790586003138543e+01 1.662326878563728485e+02 -5.928976675517991879e+01
1.087471945564418689e+02 3.288520990689351464e+01 9.718280201878832258e+01 1.685955563692236865e+02 2.604061099854250756e+02
3.155372587833111098e+01 1.307212143029816787e+01 6.332899930863746363e+01 1.653367842732941426e+02 -6.090292287693323914e+01
1.210656196825076236e+01 4.532072207109226092e+00 6.062136166590707376e+01 1.757709452502897136e+02 -6.394387489426872406e+01
2.364110490408916405e+02 -2.402474594961434207e+01 1.073736396163136391e+02 1.873067679858397980e+02 2.638645154976907179e+02
1.542460090214554214e+01 7.327028601335702440e+00 5.437273648253334812e+01 1.680186100586710438e+02 -5.726066429130735713e+01
1.091359996691450078e+02 3.778453437242233548e+01 9.815081612562616442e+01 1.669827320798372341e+02 2.590214698929426049e+02
1.283482646331923149e+02 1.627047460485956165e+01 9.888176031022081247e+01 1.754138622755777419e+02 2.627006956153629176e+02
2.437372687369183950e+02 -3.326838347683171548e+01 1.202683750546153476e+02 1.908753632786551293e+02 2.626526598636644962e+02
-2.179473448119628642e+01 -9.352934188442532104e+00 4.287676220491363210e+01 1.914794358203071454e+02 -6.690602821512666765e+01
-2.627347735580737975e+01 -1.149551363076658284e+01 4.913194084491320979e+01 1.900185410986647980e+02 -7.226052408803013805e+01
1.523907650355109809e+02 2.607960882690773019e+01 1.108872307694308432e+02 1.741496286548390344e+02 2.515692700945757281e+02
9.009744150496482007e+01 3.533142015374093603e+01 9.051303612571831536e+01 1.620136449474714482e+02 -9.078065565497101375e+01
-3.655978826861712605e+01 -1.041129695793006604e+01 6.652338557901214244e+01 1.860243228347873696e+02 -8.118697565948669137e+01
-3.313941416864163880e+00 -1.560601499487077604e+00 5.289716685339035251e+01 1.810732404553517938e+02 -6.568259280901612840e+01
2.622358609945626284e+01 1.470314965498560689e+01 5.539575993431855494e+01 1.599730421563666596e+02 -5.150553452060945858e+01
1.302423355364747692e+02 3.131035664065080226e+01 1.033498776976570639e+02 1.713455751541818302e+02 2.543777084535780659e+02
6.589737330607792387e+01 1.709907799860873467e+01 8.325940409335038339e+01 1.705126043173564483e+02 -8.513954767924640521e+01
1.349700083593981219e+02 6.242152177648409683e+00 9.625622618140656073e+01 1.776039498649122663e+02 2.651100394351955742e+02
-8.155208214753217533e+01 -4.502838275047813532e+00 8.976898707298424540e+01 1.819774108462206073e+02 -8.786580604054005050e+01
2.331926466023877254e+02 -2.043601069208170529e+01 1.068456005418812538e+02 1.851652901599305210e+02 2.639848472371893990e+02
1.271876672004172946e+02 4.981734167006200664e+01 1.068320770970630491e+02 1.680716046318418364e+02 2.461791234261602312e+02
2.593662122639758749e+01 1.040623874518657388e+01 6.059253707528348087e+01 1.682803144429859969e+02 -6.241242774670831750e+01
1.705438524606245778e+02 5.750947960942504267e+00 1.113467691336821019e+02 1.770263541258790951e+02 2.577627827665368727e+02
1.043288536116219944e+02 3.314801520692742542e+01 9.471732805415054202e+01 1.658418795903289436e+02 2.639765987143250072e+02
4.609004598584623835e+01 2.217293915628392398e+01 7.090494791029458099e+01 1.597981290564007395e+02 -5.970568414276112179e+01
3.772432091125401854e+01 7.885685572988515801e+00 8.002306379850656981e+01 1.748281116073142982e+02 -8.159733006812020051e+01
1.374256431349411445e+00 -1.398164517278716268e+00 7.029678225217517706e+01 1.795709505426815724e+02 -7.782657141906292964e+01
1.910832725842389550e+02 -6.980597302023882733e+00 1.128007802497428571e+02 1.804222969096654197e+02 2.578772439479703849e+02
1.210431934292187179e+02 5.352359331567340917e+01 1.038023139580536025e+02 1.649012528613504571e+02 2.458341940625959126e+02
1.155638725920768017e+01 5.343120430089422612e+00 5.184923305761854095e+01 1.697879325033047166e+02 -5.298109280444008107e+01
-1.166491309893248918e+01 -5.805668642869468599e+00 4.127169219710256698e+01 1.864544697147179591e+02 -6.258765804969052482e+01
8.140938918284500403e+01 2.989617370716299405e+01 8.571143105701023046e+01 1.637151276510196283e+02 -8.400296493853805657e+01
1.924054694356242479e+01 3.964965319845110248e+00 7.469539758114599692e+01 1.798239681196183142e+02 -7.844425297076892889e+01
7.359221751526837352e+01 1.011335076252429310e+01 8.894122514160214621e+01 1.745718434404903121e+02 -8.855301983597968274e+01
3.126992275598713888e+01 1.115170048145271764e+01 6.905876458316912192e+01 1.708424074945849043e+02 -6.736011998760525898e+01
2.342712649374227141e+01 2.848574414939166299e+00 8.475175535241952218e+01 1.787869520621214008e+02 -8.659424219223124908e+01
2.008781735327702833e+01 3.829163958750636976e+00 7.675762446444814202e+01 1.779397323248063003e+02 -8.294421344241909821e+01
9.511151698388799502e+01 3.429048502973162726e+01 9.194003261959076667e+01 1.658071869035452721e+02 2.675736803120857417e+02
1.007113423009772788e+02 3.511477012894899019e+01 9.524100163333559976e+01 1.678094514870502962e+02 2.646837643423927489e+02
3.166678993137198361e+01 1.308067405607521927e+01 6.361439205700867916e+01 1.632958830317318473e+02 -5.920876532418907345e+01
1.231140175649972832e+02 3.996318353935765089e+01 1.014873397048864803e+02 1.681586143484128115e+02 2.533672406788868727e+02
-2.507924382351605175e+01 -1.183902311833845822e+01 2.969605095391090899e+01 1.981253501099026835e+02 -6.756150374124221969e+01
1.022383425541759578e+02 4.242753312708948954e+01 9.466040735373597670e+01 1.626298741175751559e+02 2.602223492279755988e+02
1.279311688126503412e+02 3.655566957358742286e+01 1.031995250983602261e+02 1.696820454154757840e+02 2.541401777473619461e+02
2.365424405886126067e+02 -3.262553433299149930e+01 1.176013719725272466e+02 1.907654466297320823e+02 2.616344917991896750e+02
3.177972669715412479e+01 7.249374672529428132e+00 7.443021633332206477e+01 1.750795544754861055e+02 -7.843638264659828963e+01
2.506774738990019955e+02 -2.550059963887364134e+01 1.027761607070245873e+02 1.898667798707132022e+02 2.647127586355486528e+02
-8.470449048867888564e+01 -1.264629948726598485e+01 8.930190797557720828e+01 1.875106486274233362e+02 -8.908268995652662170e+01
-2.953814418790844698e+01 -1.090770675214363550e+01 5.317123626683945758e+01 1.915065422315171304e+02 -7.314953084050769405e+01
4.379087490123084336e+01 2.062001349712875609e+01 6.683145371595146855e+01 1.596197772589808892e+02 -5.666861865261176945e+01
1.051736244243070502e+02 3.055065037716425635e+01 9.571391160665736209e+01 1.692293293797913805e+02 2.647802525685991668e+02
7.139939274063634400e+01 1.021881929765751629e+01 8.696458516907883052e+01 1.750167659714034585e+02 -8.892822612564647500e+01
1.309323423802205753e+02 4.642453993050069982e+01 1.061230327191091476e+02 1.678412191027036897e+02 2.448204630602025134e+02
-2.391067169029890493e+01 -1.249114968635108802e+01 3.946270637246973934e+01 1.927828813141801447e+02 -6.907320178155572421e+01
6.328454509393926841e+00 1.261969780826394771e+00 6.139260794988635439e+01 1.780791835581282498e+02 -7.187803408877320521e+01
1.618898801507149798e+01 7.398723535926791328e+00 4.960285004342621562e+01 1.637795861724860913e+02 -4.822391525997529271e+01
2.474706830896039662e+02 -1.507458194481282554e+01 9.815191683829877434e+01 1.848048958866947657e+02 2.675172807073994363e+02
9.063899143899112687e+01 3.318486633283973219e+01 8.980614829814670941e+01 1.686614299554818786e+02 2.700351857193917340e+02
-4.551136222443467005e+01 -1.610561687789435936e+01 6.129849651313427472e+01 1.908732592549460492e+02 -7.918009836302510962e+01
1.568434472998504070e+01 6.025102857755484820e+00 6.434252682900057607e+01 1.742549262251853861e+02 -7.024195976656997686e+01
-2.473073037161285903e+00 -1.359080541355740746e+00 4.846595340732302049e+01 1.821296525266332083e+02 -6.355591029360946465e+01
4.036854773266808394e+01 1.760883969412835270e+01 6.854937561254618572e+01 1.612539275092134972e+02 -6.046143272747421094e+01
2.102697292498936932e+01 7.216009085579470295e+00 6.998634287674818211e+01 1.759606241444284365e+02 -7.375692231273248467e+01
2.868591548896571553e+01 1.214256582495867143e+01 6.590404869851624881e+01 1.693883864492518967e+02 -6.788941554013034363e+01
1.794790721443879988e+01 9.486227048585664789e+00 5.291668524922245354e+01 1.653701395868692998e+02 -5.360391750084046691e+01
6.391517937232774393e+00 1.992211670645059218e+00 6.742950208782954746e+01 1.795403258209496471e+02 -7.410771171959233072e+01
2.258968765701400727e+01 1.254284352935468405e+01 5.282529998020135054e+01 1.574670209964080243e+02 -4.764763809337657108e+01
5.742405860318120503e+00 1.521690058335609663e+00 6.559061249160362195e+01 1.788615114911057447e+02 -7.520975486812318422e+01
1.645740270876341640e+02 7.295944222526649980e+00 1.069690587130767767e+02 1.786150388941786389e+02 2.564412800055650905e+02
1.341501352986729501e+02 1.241768296586991660e+01 9.702331692151224729e+01 1.757732736395604149e+02 2.630753248379135698e+02
1.046869928453986631e+02 1.311875929227599968e+01 9.316771106018424575e+01 1.735470119585022815e+02 2.670631182667754047e+02
1.056146904807587106e+02 3.818665749846422841e+01 9.586896511449080549e+01 1.636605420231504411e+02 2.605120070499722260e+02
7.191917141413606274e-02 9.284520345340425695e-01 4.747790386515218586e+01 1.791348467157940547e+02 -6.150436686023714827e+01
-1.510990743678596360e+01 -8.330840526341438235e+00 4.222402746225105830e+01 1.880750541550427783e+02 -6.430040043299267438e+01
-2.757432610389015792e+01 -1.072653519791586518e+01 4.545149204109212349e+01 1.899731645541229454e+02 -7.265083904186934660e+01
2.166681101204202164e+01 1.314447582369913192e+01 5.383643988809532033e+01 1.592670496336628503e+02 -4.832414757375511982e+01
1.242370773310411778e+02 4.341243115805448838e+01 1.031209876874399782e+02 1.674490415572579991e+02 2.508997331977144825e+02
-3.733496090878231088e-01 1.290254540717350684e+00 6.249722715963179098e+01 1.794091430845830644e+02 -7.227953991857131655e+01
1.632367360871713515e+02 1.727617877778212119e+01 1.096119653529303690e+02 1.753984652468873549e+02 2.528895169631400677e+02
-1.051590328876139679e+00 -1.024407229850168521e+00 5.777900956950728073e+01 1.808842278560076693e+02 -6.957961714489961480e+01
-1.101495812025277310e+01 -3.167790944367483430e+00 7.148609163401067690e+01 1.820118456162339555e+02 -7.918398772286845144e+01
1.123377303510540486e+02 2.190611490047223242e+01 9.448446582606207755e+01 1.717390604821540023e+02 2.653429700332940797e+02
-2.783103350080375193e+01 -1.064562342562950192e+01 4.413854911580225604e+01 1.922546594932103119e+02 -7.202060392942966871e+01
3.766509056497005048e+01 1.789656085824368503e+01 6.587247062177527823e+01 1.620035856202865148e+02 -6.011063919337642858e+01
-2.443380205481769352e+01 -7.238538421010704660e+00 6.486541415013502387e+01 1.850355490937605794e+02 -7.869115997345997471e+01
4.088812570724457629e+01 1.912407248202336518e+01 6.742057213055711884e+01 1.611087573616144368e+02 -5.805875842047230151e+01
2.726231943910546462e+01 1.619453049219025331e+01 5.620891727441669161e+01 1.545132399522076412e+02 -4.422126698114470145e+01
4.095847289084923659e+01 2.273096657219415206e+01 6.103917770634877371e+01 1.509861467131253789e+02 -4.227833378119173346e+01
-5.482400439609794063e+01 -1.327432849079369070e+01 7.467880913257096154e+01 1.882142791422650703e+02 -8.575280538678066478e+01
2.508029945725954590e+01 1.281131958162927020e+01 5.445235902537733352e+01 1.558509915400745456e+02 -4.581513932327925431e+01
5.456381546099455448e+01 9.224387881356125973e+00 8.446664274090419156e+01 1.761384617558066452e+02 -8.495074505237570861e+01
3.356529332188318726e+00 1.365102145087775387e+00 6.281416534846437116e+01 1.783462294791777367e+02 -7.203263119453308150e+01
2.007704522107189860e+02 -2.783810157310070643e+00 9.625851563349070261e+01 1.793648555689965178e+02 2.660548939259674626e+02
-1.163355452749740238e+01 -4.549438515667124427e+00 3.443432020363345458e+01 1.909635814230785513e+02 -5.738345786890759825e+01
1.965308054130794062e+02 -4.504785286806275657e+00 1.037273872960855527e+02 1.818138629077608073e+02 2.598737739065604728e+02
4.074321300707884674e+00 1.384166911765937424e+00 4.453742459309641788e+01 1.770300659639430876e+02 -5.685987871153908202e+01
2.030613221600242753e+02 -1.322427904200437432e+01 1.130322197634083778e+02 1.829278946245516977e+02 2.595372710461178940e+02
9.317281390675123021e+01 2.473694972189340291e+01 9.224366836840751205e+01 1.696664469489951159e+02 2.690550825842439053e+02
-5.884563619655899913e+01 -2.157613047928369454e+01 6.248013728966351721e+01 1.946881894691246089e+02 -8.205219772881601159e+01
-2.619518373796298860e+01 -9.561242418545820243e+00 5.347289180356556670e+01 1.903298625427641184e+02 -7.356660098004130077e+01
6.481909910972836997e+01 2.105046808222251542e+01 8.225981042718531455e+01 1.675829849687941362e+02 -7.978157799297237318e+01
1.838649915848767478e+02 -3.516627470699057234e+00 1.119643335265443085e+02 1.801931413154487416e+02 2.556080700181408076e+02
-8.949602836628035618e+01 -2.243358877761410852e+01 8.747869637635530182e+01 1.904388735762779277e+02 -8.750366894232546144e+01
8.028304463707831928e+01 3.341355355233054780e+01 8.615061218870356186e+01 1.591767782947266880e+02 -8.167251192826863360e+01
7.901855597991480806e+01 3.087863113797149595e+01 8.340698674822344572e+01 1.643554122219896954e+02 -8.013026506094777801e+01
6.582872015841364544e+01 1.811711564734463309e+01 8.393344491232174676e+01 1.698533556976771024e+02 -8.363637237713697914e+01
2.430820648556982917e+02 -2.216236533567834144e+01 1.050104813893395317e+02 1.864422468186505739e+02 2.662965390427488046e+02
-2.832580825561071336e+01 -1.602848841327977425e+01 3.317307642189601324e+01 1.939081286225055294e+02 -6.839441347814668859e+01
2.361139545447908006e+02 -3.009930970721556420e+01 1.188605980731398404e+02 1.909599799283182051e+02 2.619584201787109237e+02
6.483376947528216760e+01 2.656341157557479704e+01 8.028920284346662584e+01 1.607934582147529454e+02 -6.855458683644337725e+01
6.262242780006344134e+01 2.531706977840051209e+01 7.547635182095511652e+01 1.628478230013436701e+02 -7.263759837778565043e+01
1.486977810567410927e+02 1.152443177243319461e+01 1.037846207489408954e+02 1.775823485339103058e+02 2.592844413971925519e+02
4.182710576883662412e+01 2.044185948052631119e+01 6.884854023127844869e+01 1.617507012799000847e+02 -5.985784762105745216e+01
2.219714783741924862e+02 -2.550910643489025631e+01 1.163095943220616277e+02 1.859344817741267377e+02 2.608787461267081085e+02
1.381579758731779464e+02 3.179688236044342275e+01 1.054522856811635307e+02 1.713915969156982158e+02 2.567605674719213766e+02
3.638564562827429683e+01 1.945446378341741678e+01 6.260452059636605782e+01 1.541087214925148032e+02 -4.670316328777528980e+01
1.773858420551608717e+01 7.357760096299358565e+00 5.958038363147018401e+01 1.707839909316802505e+02 -5.998420408498883916e+01
5.820683714592495051e+01 1.939423468410437579e+01 7.779954507164559629e+01 1.670078703930739437e+02 -7.586856764738743664e+01
2.419856556403904051e+02 -3.093840886637496723e+01 1.132666340958552240e+02 1.896062407959167047e+02 2.645436789465081802e+02
5.003164970454311344e+01 2.211920851866346993e+01 7.266245967389023974e+01 1.626166440388194019e+02 -6.500627874889381985e+01
1.820719746817753730e+02 -1.575237585457968770e+00 1.146661782205975868e+02 1.796492975136912094e+02 2.546419115005537037e+02
1.756936015263725892e+01 4.203847172746215222e+00 7.206124288926835675e+01 1.770838881818293089e+02 -7.829562784422813593e+01
-4.875086672746083138e+01 -5.995012252187804869e+00 8.196316254126445244e+01 1.836192792792722912e+02 -8.630949996538383573e+01
-2.632924766817552253e+01 -1.115501820842630742e+01 4.135339698810850706e+01 1.914386390622908038e+02 -6.925952300138618511e+01
8.446168030861375087e+01 3.447665609563848221e+01 8.719487089260421442e+01 1.625508386645779524e+02 -8.511802084818337732e+01
1.025234494771913631e+02 2.526085131001298478e+01 9.427865048334582809e+01 1.695042142740757640e+02 2.657821881518422060e+02
-5.540124950280864269e+00 -2.578300308794281293e+00 5.640392080470302716e+01 1.825251271848005956e+02 -7.070444430758500687e+01
-4.540467193604303020e+01 -1.560310548902937811e+01 6.334369857555318362e+01 1.891229716213142922e+02 -8.063689883207790388e+01
-6.718319003131958311e+01 -1.229601068876785419e+01 8.382139498028386981e+01 1.865846279997725787e+02 -8.789409451485602176e+01
1.287398931970552383e+02 4.305331953307754134e+01 1.064611441122802233e+02 1.700084219583007439e+02 2.470572271358989269e+02
1.291716115916377703e+02 3.505487456964460335e+01 1.042233526397837409e+02 1.692878228207425479e+02 2.522771064986322926e+02
3.263266785443639861e+01 1.713470578069096462e+01 6.169820910150239968e+01 1.616818320924429315e+02 -5.548651541889095284e+01
-2.498248990740741604e+01 -1.442818141189524717e+01 3.550723665264947471e+01 1.962638263742109643e+02 -6.735545516947796330e+01
2.273914901615997053e+01 1.218266630031767939e+01 5.408673853007566379e+01 1.608725608596996324e+02 -5.129603754835368790e+01
-4.498869162463874005e+01 -1.028208349820240031e+01 7.718935529290475017e+01 1.855042663883309615e+02 -8.298102161560076695e+01
-1.135096033781628222e+01 -6.017290848843851236e+00 3.648949515174724922e+01 1.912259759083022459e+02 -6.144313630067743048e+01
5.949398032747275522e+00 4.407763344761487900e+00 6.215926705642835515e+01 1.776219376322878816e+02 -7.245469121047698025e+01
4.898709635338814650e+00 -5.063285515339178700e-01 6.888206382601421751e+01 1.794034631563798996e+02 -7.567100133244056792e+01
1.072844681580988038e+02 4.551883819865535941e+01 9.729666046827145465e+01 1.625520149153352349e+02 2.560979816014623793e+02
8.560477114312489277e+01 1.910445485426873091e+01 8.776599664103235909e+01 1.708200964057977274e+02 -8.835844245311014333e+01
5.729473753846323802e+01 2.453487636235516689e+01 7.488258759397652398e+01 1.619755403646280740e+02 -6.984803157789217209e+01
1.811960485361211681e+01 9.535602501348083848e+00 5.229393442581339713e+01 1.637505741507351047e+02 -4.948239089334060736e+01
2.064566431615992670e+01 1.040850972728303603e+01 5.816600262889382122e+01 1.682847644038151032e+02 -5.719385155191564252e+01
1.377063858144171320e+02 1.832239876756251107e+01 1.006256437375014059e+02 1.728303352177176180e+02 2.590875006549765658e+02
9.732465701113535772e+01 4.217357657714173769e+01 9.259001615806096197e+01 1.606408503845163978e+02 2.654024223831226550e+02
6.482577346665065932e+01 2.706783569536437639e+01 7.792242184671768257e+01 1.603476852416974054e+02 -6.704104946398419429e+01
3.334962952930639801e+01 1.702423812576948237e+01 6.013843889886668137e+01 1.572686319676651863e+02 -4.813949313095996274e+01
6.307757350545609398e+01 2.727532336844184613e+01 7.606015542033216548e+01 1.631247966024528750e+02 -7.245218726405727239e+01
1.027120723603674080e+01 3.810801921980280671e+00 6.297578622493746536e+01 1.769267277766516600e+02 -7.001078018178912998e+01
5.809398604813361011e+00 2.436559422841799272e+00 6.671368082155814250e+01 1.781711195509062406e+02 -7.532173998094917522e+01
4.435258918797148198e+01 1.258398959915735205e+01 7.629944608534550810e+01 1.716247423668788770e+02 -7.700448041826140866e+01
-1.760829917405552791e+01 -7.627780288728351898e+00 4.178559614321285665e+01 1.901309912489251133e+02 -6.691794182220154141e+01
2.202677050776970873e+02 -1.332947000184502606e+01 1.059776254241967024e+02 1.828424019009381709e+02 2.615471815315403319e+02
-7.444498863756228957e+01 -1.671173148294304056e+01 8.223566805030093008e+01 1.882661957671557786e+02 -8.713351685122425749e+01
1.227928487101741268e+02 4.908862762768609400e+01 1.050541834113325024e+02 1.669604779625385049e+02 2.466833643822458839e+02
-9.481456415275561156e+00 -2.195212434462864515e+00 5.980367816640004719e+01 1.824377763836069448e+02 -7.475382859650082423e+01
3.512150312578356193e+01 1.997653560696385711e+01 6.130670654752749726e+01 1.507925045076523816e+02 -4.131070685499278738e+01
6.106956068880018762e+01 5.919779786783620601e+00 8.718939037658567770e+01 1.764097340469856192e+02 -8.526658244360390881e+01
2.291563163959680480e+02 -3.520370840860928041e+01 1.232460876768229809e+02 1.902401945997439441e+02 2.589142480627577925e+02
1.656899676062032256e+02 8.161498683228655793e+00 1.061789810085639658e+02 1.778757620140835911e+02 2.591042920028595518e+02
3.511708518279401403e+01 1.837851936598270797e+01 6.064345919518175521e+01 1.550585195005812977e+02 -4.954368763591918423e+01
8.863224745183198650e+01 1.425669217488138329e+01 8.733364603507592960e+01 1.747191182134846201e+02 -8.959976495251086703e+01
1.423064522850602600e+02 1.940346479694586890e+01 1.055394507699577247e+02 1.749319518763658436e+02 2.580585404963283622e+02
-1.064800034826006048e+01 -3.646553100916754886e+00 4.828200496552339871e+01 1.858753133302917036e+02 -6.603886727388794498e+01
3.477196889176804717e+01 1.596949631997159891e+01 6.611180577788320534e+01 1.632719516172842589e+02 -6.307701340439453475e+01
-2.624972848940161896e+01 -7.322621471675947014e+00 6.356705528751132306e+01 1.848023251196692343e+02 -7.842409306703925154e+01
1.314163805970696046e+02 8.988129507980229249e+00 9.594874735017705802e+01 1.769698285353797189e+02 2.672893417952138861e+02
5.786639253523649273e+01 1.773140660528970258e+01 8.027959057149232081e+01 1.696142129640468283e+02 -7.832699298044916247e+01
5.868836180707494776e+01 2.515571884217242271e+01 7.595331065056258524e+01 1.605383934344404224e+02 -6.802095659898442648e+01
-2.280596493648825884e+01 -1.215182416286781297e+01 2.682846660773826386e+01 2.015629906233537554e+02 -6.181375882974580804e+01
5.974559676564808797e+01 2.330693269713553661e+01 7.607261271458959584e+01 1.645997935669789740e+02 -7.178028705523412611e+01
-1.777238776780932383e+01 -1.058014226474857367e+01 2.767434567354325736e+01 1.969200676403876002e+02 -6.091872289607209012e+01
1.514123227454005587e+02 5.697854418954552358e+00 9.831834104395198892e+01 1.793138590085986266e+02 2.633867890301288526e+02
2.807777408277788567e+01 1.312249574301614885e+01 6.294849939498813995e+01 1.669202872764179517e+02 -6.201276956675088314e+01
-8.834009550110152986e+00 -3.863716276079124601e+00 5.973853908909952537e+01 1.842596569267757047e+02 -7.128582263252559414e+01
-3.321220023716809067e+01 -1.047730363315383428e+01 6.017031269227733503e+01 1.867627526452508846e+02 -7.752160402989581200e+01
-1.085741663241528521e+01 -5.450052802090644022e+00 5.940847533016864190e+01 1.831713601053578202e+02 -7.319343075747563887e+01
4.153327228107616520e+01 1.946538966148048999e+01 7.064183579994070783e+01 1.648428897807487772e+02 -6.785569463087045960e+01
2.248433835292007359e+02 -4.373754777664787952e+01 1.327009162354261491e+02 1.907563751993166079e+02 2.577170309191756701e+02
5.970529485673204562e+01 2.753465042421783338e+01 7.716177195984502646e+01 1.587389859034382766e+02 -6.624342233118838408e+01
-2.238907310520333382e+01 -9.231979696514398981e+00 5.125760293453362948e+01 1.880917236332181233e+02 -7.154241311437002082e+01
-5.681689397813685360e+01 -1.164311113979172241e+01 7.757967151876664502e+01 1.860349064582509300e+02 -8.605406224511337143e+01
2.607238694139963897e+00 9.702796858156803594e-02 4.817921501616709179e+01 1.772090371663967687e+02 -6.155564029881363552e+01
3.521857318321245600e+01 2.060309261064790576e+01 6.245678334566019885e+01 1.513465645877138002e+02 -4.823376764635483482e+01
6.553653326675356539e+01 2.323786020221065840e+01 8.198826986445821774e+01 1.648213609489273495e+02 -7.743912308830651625e+01
-1.742321706001638404e+01 -8.256103428891382379e+00 4.499975109383079541e+01 1.894079529025468958e+02 -6.890465035235722269e+01
1.839869453711893073e+02 -6.130556120174245116e+00 1.144140959931925892e+02 1.807923987119290814e+02 2.549249365847717570e+02
-2.679013286032181806e+00 -2.046497416048517204e-01 5.355659532115330279e+01 1.805570794344048693e+02 -6.685034620980708553e+01
2.138935226240987220e+02 -2.777841888317257357e+01 1.224426099776733139e+02 1.860912334745586065e+02 2.566722896197157979e+02
-2.623164237316979008e+00 -1.794839129899663988e+00 4.357743592874746952e+01 1.823458644045086885e+02 -5.988510028145177699e+01
-1.260740413398467297e+01 -7.648316941399649238e+00 4.392957517905868059e+01 1.879980607192695174e+02 -6.537435371022007757e+01
3.621966027465175131e+01 1.892920797219051821e+01 6.208140193798394790e+01 1.554542773593555864e+02 -5.045742765370938088e+01
1.460786682258544431e+02 1.216883350127107555e+01 1.022637704545305866e+02 1.767395780264923530e+02 2.620214148082270071e+02
5.278480579031727871e+01 1.937554927976934849e+01 7.429595067385146479e+01 1.657034066765984051e+02 -7.231846654858760814e+01
5.272642609915551049e+01 2.412824804281557789e+01 7.252819510293228689e+01 1.556327096496990805e+02 -5.646010331719821806e+01
-1.989045238597606513e-01 -1.265861382669471125e+00 5.825362139828489205e+01 1.821480111075867399e+02 -7.178662978489488466e+01
5.378322619122771187e+01 2.483749859209488520e+01 7.136449625003928077e+01 1.582642715841112704e+02 -5.875114865078130322e+01
4.449986930590760004e+00 2.797526628599854792e+00 5.681825424863090035e+01 1.799310576983928911e+02 -6.808485783468711361e+01
-5.264729450607854133e+00 -9.434928171769416672e-01 5.120622444894625858e+01 1.831448157535847656e+02 -6.577040445711942596e+01
1.198141337104986803e+01 5.994559340893398591e+00 5.849659082298361312e+01 1.756303627153682214e+02 -6.524024495948192737e+01
-8.748141723467620423e+00 -6.362317350903617275e+00 3.477437216980796819e+01 1.881458078672713157e+02 -5.833108189583175118e+01
1.032488635114982145e+01 4.271530529261193365e+00 5.115336810393647227e+01 1.736017646124010980e+02 -5.824998986093569187e+01
-5.596725004605702480e+01 -1.059991571118491471e+01 7.595913720770265343e+01 1.880929833968439482e+02 -8.425569311518340498e+01
-1.115406389503726947e+00 -3.105668673599446095e+00 5.177942353711954837e+01 1.793751018582045731e+02 -6.646009266297618012e+01
1.169740455187746448e+02 2.483677076640846337e+01 9.794355442022447278e+01 1.700436605195823745e+02 2.606288363784369722e+02
-2.824278472118324501e-02 2.816413697054316323e-01 4.672866258297344189e+01 1.785208565351068160e+02 -5.939832527810724372e+01
3.071942524664522978e+01 1.592623416143012527e+01 6.325012696076492347e+01 1.620031983580515487e+02 -5.614077437991809205e+01
-2.338384415023735841e+01 -1.022569796187740998e+01 4.318808131878029855e+01 1.924398310381547788e+02 -6.869411002073152872e+01
5.874572120003200126e+01 1.585625689084213796e+01 8.158617619091732820e+01 1.705604127717772940e+02 -8.182144307090889868e+01
2.254109776953470146e+01 4.666362064073538818e+00 7.173269208719622725e+01 1.766680899227129942e+02 -7.537234867728579957e+01
1.606658613669089277e+02 9.912376805858560402e+00 1.070862830154913610e+02 1.769278646897448937e+02 2.585900542821141244e+02
-2.642504498824582626e+01 -1.167292639332316817e+01 4.939367005428356805e+01 1.909485017373749542e+02 -7.479512216460791763e+01
1.171109345957790850e+02 1.372033116490472615e+01 9.338753906151423223e+01 1.732552156403973811e+02 2.686893025877613468e+02
-1.401571105386938854e+01 -4.341213026234034267e+00 5.373072193566922294e+01 1.858685895637153465e+02 -7.090487163305927254e+01
-2.228266810148497257e+01 -8.348912943328501868e+00 5.560574647617833222e+01 1.880221817726706774e+02 -7.368125987116761166e+01
1.423507367714967309e+01 5.826798783799639558e+00 5.542666887354246086e+01 1.719408842099435333e+02 -5.856144694368760639e+01
1.282971091037819065e+02 3.417011334864967864e+01 1.046421426663141716e+02 1.706683008969870912e+02 2.529052710159580784e+02
1.346340422044665104e+02 2.652386741920313895e+01 1.024952737812261745e+02 1.726502667773181940e+02 2.553997193746911591e+02
8.044715040448640764e+01 2.895627902315555602e+01 8.847386407912665618e+01 1.645244847542489595e+02 -8.400061821645655868e+01
4.538876138609117561e+01 1.138607596794115651e+01 7.710049990275686582e+01 1.710475388551462004e+02 -8.041496664733561772e+01
2.024679613198179311e+02 -8.279823077313102075e+00 1.099978055894613362e+02 1.834107879615781371e+02 2.599527078685612764e+02
1.937889200493592767e+01 1.107657350196287815e+01 5.254124321235094186e+01 1.667186502216002282e+02 -5.454502667913966008e+01
3.342974991550585973e+00 1.747562662307998727e+00 5.450965420723962040e+01 1.783774990437743782e+02 -6.595023532177835079e+01
1.855819683489573890e+02 -2.279966422305577112e+00 1.093251224316639281e+02 1.809786302049266169e+02 2.593687442763610420e+02
4.510899915346377753e+01 1.857107089675034928e+01 7.340867831913708130e+01 1.657756203648234248e+02 -7.048197997943101711e+01
1.168710859921095135e+02 4.005254857975354099e+01 1.005749201436568399e+02 1.676642668674018637e+02 2.530065958650335176e+02
4.398587375160163759e+01 2.184983646805111590e+01 6.555805359068757809e+01 1.527580355209006484e+02 -4.922639268531487033e+01
1.796147055496401279e+01 6.883288859684343564e+00 6.093890218431475603e+01 1.710540763631640573e+02 -6.483979641098700597e+01
-2.566585850707842553e+01 -1.466214307685025275e+01 3.336699876798052600e+01 1.967135570621737486e+02 -6.724608075765273441e+01
-2.280746117922106109e+01 -1.098101736413785190e+01 3.503650032833769501e+01 1.943677041617873158e+02 -6.839215409921955313e+01
2.437227708372889197e+02 -9.142695462565942677e+00 9.395167525094367988e+01 1.836316042369485899e+02 2.667173372125516835e+02
1.495726940865252264e+00 1.946432920770739372e+00 4.105919738819447673e+01 1.787547769892890415e+02 -5.491518506147716039e+01
1.542660986701558556e+02 1.619396518593380918e+01 1.098226471697018241e+02 1.757399752462178242e+02 2.543384438966818948e+02
-1.789761025154288276e+01 -7.221999785243324865e+00 4.281416175682799263e+01 1.885171859136962667e+02 -6.902837893755209109e+01
8.315807682148960112e+01 2.968821579688994561e+01 8.832772013046034942e+01 1.674481578800308341e+02 -8.540925893908290334e+01
1.271212586751305196e+02 3.709992510119175080e+01 1.035493492526282040e+02 1.693808912099017618e+02 2.511550085335944971e+02
8.530621686564801109e+01 3.527292328021165702e+01 8.916681197114179724e+01 1.622002312834067652e+02 -8.761166816243776623e+01
7.473575527068764757e+01 3.040217686691791599e+01 8.311661433866289883e+01 1.625530900905098974e+02 -8.088545841978363171e+01
7.638611444027446851e+01 2.153654408105964535e+01 8.499473301309093642e+01 1.662230142977141725e+02 -8.718128177441134596e+01
1.885133734453982868e+02 -3.642815253678038268e+00 1.080485838481924645e+02 1.801731617261629594e+02 2.598836190200877354e+02
7.140058186154688258e+01 1.680258805769954122e+01 8.509467060241682645e+01 1.699524480085581786e+02 -8.335959690635435493e+01
2.520451806498651308e+02 -2.129809498686880431e+01 9.909010144969008138e+01 1.867058427700943071e+02 2.684791597426365115e+02
-1.580916104889092821e+01 -7.986573302165282051e+00 3.501257386105354641e+01 1.924973553685499894e+02 -6.291851391885505507e+01
5.861178734892256870e+01 1.946210714597177827e+01 7.776175592908677459e+01 1.674739208711536094e+02 -7.753658071767303284e+01
-6.632823165627048212e+00 -3.638597051024422768e+00 4.482229165074398480e+01 1.830263994659935065e+02 -6.339392435475490828e+01
2.169309438249169091e+02 -2.892325834773191673e+01 1.228496980858430874e+02 1.879424406840655877e+02 2.590227050468788548e+02
2.033085115150848026e+02 -9.432245422627879350e+00 1.024506566860792702e+02 1.829148205750212526e+02 2.642367235494742772e+02
-4.212178481046223943e+00 -5.905177700347339353e-01 6.098912263595148175e+01 1.821832260374733323e+02 -7.103073383001256502e+01
-1.009800360971810562e+01 -5.428371040581826179e+00 4.846068038553248414e+01 1.851811715090015014e+02 -6.743383476491504780e+01
1.180740496310887835e+02 5.275914469696883913e+01 1.033291686447658435e+02 1.656729562450931610e+02 2.441076035578630012e+02
1.552599987510332369e+02 1.212616563769875810e+01 1.070163019833317719e+02 1.775545456813003966e+02 2.562669711622119166e+02
6.043417445713073732e+01 2.566350129827577931e+01 7.529929269052131247e+01 1.592143489778140975e+02 -6.749083359410755634e+01
1.160925158405773061e+02 3.479937198645972529e+01 9.938779657313668281e+01 1.688583641674893556e+02 2.582847862262696026e+02
8.733562859815231150e+01 1.990619474438080871e+01 8.946846907141674876e+01 1.706340230004757927e+02 -9.051303595669931212e+01
-6.015633566482966543e+00 -2.229644017724210947e+00 5.698464910691958352e+01 1.812418657834090254e+02 -7.085236538143574592e+01
1.148647696229273549e+02 3.153979535791470212e+01 9.722116277015703645e+01 1.702592434207197130e+02 2.594757123531400111e+02
6.312447284677335801e+01 2.231820644438356283e+01 7.978044840491874368e+01 1.645519285558787033e+02 -7.513685576946028277e+01
3.474978568186293160e+01 1.935850151392123308e+01 6.079198297768694204e+01 1.530511430337591037e+02 -4.550476665176340418e+01
7.901384751136997409e+01 3.249372538433480173e+01 8.537127785433726501e+01 1.631105245821620144e+02 -8.000282819549694580e+01
2.036200592041188315e+02 -1.735169769435195875e+01 1.192111727527338445e+02 1.845547853619216596e+02 2.573135249928806161e+02
1.293255462703392595e+02 1.116839465070957260e+01 9.624235722045712293e+01 1.754750863990323921e+02 2.630762055245085662e+02
-4.044771238123243506e+01 -4.678840972920987440e+00 8.534322925562494788e+01 1.801054300464695928e+02 -8.691696054726097032e+01
-8.949691105723565077e-01 -1.464254053703954561e+00 5.758261641568785905e+01 1.808973683552563330e+02 -7.088166921074720506e+01
8.908552425354643844e+01 3.592941005830997625e+01 8.740173734231099445e+01 1.612086043582442585e+02 -8.958264219344812318e+01
-1.791966271023080282e+01 -7.946279314119426118e+00 3.288466042612519402e+01 1.947665000906501689e+02 -6.109877706275256060e+01
2.798337451769908313e+01 1.467338550488403115e+01 5.683141134881019951e+01 1.588587845131802396e+02 -4.742483708129719133e+01
5.103060856097220466e+01 1.883005564870780546e+01 7.607511577883465748e+01 1.671789686806652355e+02 -7.522610295786238055e+01
1.092030891489118858e+02 4.490490681805013651e+01 9.930332778522276271e+01 1.646368084183881422e+02 2.549131393847804361e+02
1.360738171023166387e+02 1.445622207329110509e+01 9.951241626510257277e+01 1.746519213778083213e+02 2.619519951801332240e+02
6.753121249376042101e+01 2.899670598225575802e+01 8.022156667182215983e+01 1.604997911956186556e+02 -7.377913615039996387e+01
1.116410614787675399e+02 4.636146081907442351e+01 1.002452494811004726e+02 1.653891527961523025e+02 2.507123661168069759e+02
1.812857031197199831e+02 -3.324066134744418921e-02 1.086217984416676643e+02 1.808601565278588907e+02 2.596707905443178106e+02
7.251758581750623023e+01 3.081687053917477570e+01 8.129388119898209197e+01 1.586038444778551479e+02 -7.468125144316194053e+01
-2.024454217345297291e+00 1.776350633759750663e-01 4.987275423970757515e+01 1.797999875127650569e+02 -6.406261552037943829e+01
7.387763366143903454e+01 2.095183025408416455e+01 8.622292641993158213e+01 1.679268779652134356e+02 -8.270717227248429992e+01
2.488546431884398373e+02 -4.551711877137858409e+00 9.180731837717824817e+01 1.820010689354718352e+02 2.700524757525940345e+02
1.543015102118399184e+01 7.294956935593459590e+00 5.084449625074012147e+01 1.665626180456837631e+02 -4.916592050428284466e+01
1.499129919350444311e+02 3.893512071751639603e+00 9.549867722070095510e+01 1.782671848255231168e+02 2.671643192930029613e+02
3.097793002740462853e+01 1.415868293129276978e+01 6.033593601008745111e+01 1.610835508854717375e+02 -5.343878661293966559e+01
3.659889106729558961e+01 1.262059378704624812e+01 7.342766716594685761e+01 1.684952240488366897e+02 -7.005552092465804037e+01
-3.170525832400648891e+00 -3.026771869071992249e+00 5.256968501445319220e+01 1.815942748912619038e+02 -6.694952386187580373e+01
3.292859110487491581e+00 2.385483258386940086e+00 4.522479276571677076e+01 1.779080794440194779e+02 -5.716138942807182133e+01
-6.687642377921852699e+01 -2.067829824066670596e+01 6.860009757088413096e+01 1.903386646257082191e+02 -8.656759599372604441e+01
4.011961153702384308e+01 2.021698600309991178e+01 6.487807445005368834e+01 1.588881594341558525e+02 -5.321873985436113230e+01
1.485226425996064279e+02 2.574300800793614030e+01 1.090718193743978475e+02 1.759365011979512872e+02 2.531996845210158256e+02
-2.895729657398153734e+01 -3.924573968086087383e+00 7.442074255851682096e+01 1.822942517454836207e+02 -8.334302393319890712e+01
1.039969792664457628e+02 2.083144882329480652e+01 9.199169052244428713e+01 1.728342462824520283e+02 2.666133820635556049e+02
1.182846906572457470e+02 2.830413840601911346e+01 9.880229067349048933e+01 1.714410174172261918e+02 2.568152137186493178e+02
1.010076192663539132e+02 1.272444684355274092e+01 9.108073787300035917e+01 1.732628703411286608e+02 2.698164722120067154e+02
4.150628602851377735e+01 1.852449917437749605e+01 6.946177869995112530e+01 1.630197231399985469e+02 -6.368232281133085593e+01
4.195443265788910026e+01 2.091223059411957408e+01 6.467235650917379530e+01 1.592099450901384046e+02 -5.638040345482239957e+01
1.742972028967087894e+01 8.814656347633439637e+00 5.453872562555940817e+01 1.667458249626891700e+02 -5.474044431931904597e+01
1.494829251319216326e+02 1.429964357029754751e+01 1.058802468726057810e+02 1.762366378149596642e+02 2.591087290652599791e+02
2.019999040238776900e+01 1.074314214498051712e+01 5.073644884043133629e+01 1.654459073919873902e+02 -5.259789849569870768e+01
-2.746740255438130518e+01 -1.339132237354428057e+01 2.687940165972004181e+01 1.976423459483677334e+02 -6.585293515421984978e+01
7.399132858223477172e+01 3.050362764654170178e+01 8.132140461198444825e+01 1.598608672113068678e+02 -7.512700399837760301e+01
5.414331498713329438e+01 1.846302459249554673e+01 7.808692448332018898e+01 1.712582074727512804e+02 -7.631540101820735345e+01
1.160917368844157522e+02 4.490698410839806343e+01 9.966156972048395346e+01 1.663104338370554274e+02 2.508891690024647687e+02
1.325383515044147664e+01 7.163109271536802325e+00 6.145951583797192086e+01 1.758311999331255606e+02 -6.663709886277433725e+01
1.477030295120219421e+02 6.597189281374705061e+00 9.497572786830130553e+01 1.779120641384437249e+02 2.650087657804593846e+02
1.969303588106516401e+01 9.947646323750719333e+00 5.677601337085996391e+01 1.671289898741260913e+02 -5.338331544389561145e+01
2.571466426885783108e+02 -2.248114142727288822e+01 9.934048401806258255e+01 1.886379667717775988e+02 2.674365410792470357e+02
9.483830453803152238e+01 3.984803527052264371e+01 9.375549160254074366e+01 1.621468732665223342e+02 2.658131667773296272e+02
-2.671346554857732514e+01 -1.333720438555783794e+01 2.983304704766128168e+01 1.988776315840389941e+02 -6.631783750123975096e+01
6.785896570855432230e+01 2.053305041340502513e+01 8.410108526176735211e+01 1.709632000347371275e+02 -8.231838502303351390e+01
3.289585190473825804e+01 1.233932260453154051e+01 7.115376264530060268e+01 1.680237269407991221e+02 -6.653523804066330172e+01
3.695681615923418661e+01 2.127350721839930614e+01 6.185386675773729337e+01 1.547678455883356037e+02 -4.808293062609129720e+01
-1.658520397158951099e+01 -1.002203923797500273e+01 3.346723756328541555e+01 1.937576422538442671e+02 -6.186774980678657698e+01
7.566738470628821744e+01 2.466048771860269184e+01 8.657115919671153392e+01 1.682768525426386930e+02 -8.585775536436123900e+01
-7.978720122149378824e+01 -2.284262514228161578e+01 8.536364667719982435e+01 1.894374784978197113e+02 -8.863638176857128315e+01
-1.965760022756871450e+01 -9.144504697072310506e+00 4.576600304439670452e+01 1.892139455638052254e+02 -7.072198520591861381e+01
9.139250591380790922e+01 3.827738941707230680e+01 9.046949606194672810e+01 1.620542997711092426e+02 -8.949031904405529758e+01
1.811613854186631727e+02 -7.641247970885944873e-03 1.108175083717017912e+02 1.800640705370435342e+02 2.568469923047882730e+02
6.059391437473502862e+01 2.940408234176324243e+01 7.674144337557524409e+01 1.561394839193563655e+02 -6.160114812055628875e+01
-4.761456378769464948e+01 -1.922765169569336052e+01 5.198010500725182226e+01 1.936106916458893465e+02 -8.019925150931634050e+01
3.713008761593896256e+00 2.521811314635593160e+00 5.359036483082513058e+01 1.787416936499245139e+02 -6.547729197679352353e+01
2.088434082504097944e+02 -6.860254463863134866e+00 1.002276004864610712e+02 1.809374660508176191e+02 2.639618910245193319e+02
5.425102055923223077e+01 2.831635233900509974e+01 7.188673216240897546e+01 1.565468334706040139e+02 -5.553766258618956897e+01
1.126430580126565673e+02 4.562229692950894844e+01 1.005405441241316140e+02 1.639987678255219805e+02 2.519603693806595004e+02
1.146346506779635206e+02 5.105863586528280962e+01 1.024201830863328411e+02 1.640479958623290884e+02 2.479678226994982140e+02
-2.368149085274363586e+01 -1.300746633122369467e+01 4.072263383840466844e+01 1.925271261489822052e+02 -6.974818962332091132e+01
1.243296178486751735e+01 3.684020029377614858e+00 7.175103268366395071e+01 1.787735265689774735e+02 -7.693284191681377138e+01
1.413608164407933465e+01 5.898057126065770817e+00 4.826069446320199319e+01 1.680973338425138763e+02 -5.057376826554649796e+01
2.554123609379772972e+02 -1.218211912000898778e+01 9.413733201256555105e+01 1.844199961923459341e+02 2.675727749286416497e+02
-8.613741611347579763e+00 -4.565474286941093141e+00 3.664560407553780408e+01 1.885204282915329372e+02 -5.808124131556973424e+01
1.193655308987604542e+02 2.935282662376637930e+01 1.020101376901251768e+02 1.705956021260491013e+02 2.605420470898234839e+02
-3.017704435442328403e+01 -1.465381128995270821e+01 3.046909105924983763e+01 1.984911758906298758e+02 -6.736919088238512643e+01
6.802811938654957657e+01 5.468709129981117911e+00 8.801307666137498131e+01 1.773720719801236783e+02 -8.841497152657218805e+01
9.069741009485389327e+01 3.754366345330051047e+01 8.833296992306273410e+01 1.604616988204718950e+02 -9.011192693522346531e+01
3.527071113844262129e+01 1.362614400538000936e+01 6.719768209850464302e+01 1.662697901293429652e+02 -6.378535055047343860e+01
2.308428183926616271e+02 -2.281408724837689661e+01 1.116544396416928890e+02 1.856524024614953134e+02 2.618859871110586255e+02
1.283469523808768429e+02 2.266938157104642571e+01 1.003640482411924495e+02 1.711419779048385408e+02 2.601814274509073357e+02
9.137771023186327568e+01 3.687875635455048950e+01 9.165992839485015509e+01 1.618459561841510777e+02 2.691665742424315795e+02
2.226203879538927310e+02 -3.425031745078242551e+01 1.259458225957188802e+02 1.879419738020329760e+02 2.571718294014193020e+02
-3.976100547392315576e+01 -1.343299813596933845e+01 5.512489762056178222e+01 1.915140665978939580e+02 -7.607048530911902162e+01
3.800883805401416282e+01 8.468723291913454077e+00 8.097274500519100116e+01 1.747263047447225404e+02 -8.333249709716642428e+01
-1.460136067036072482e+01 -9.047213753453149820e+00 3.101833857537481265e+01 1.939769471698732843e+02 -6.249768416933424220e+01
1.309872819789970322e+02 4.753080145387063737e+01 1.059774305430706676e+02 1.675484989329773953e+02 2.490471260390259260e+02
-4.115140774676203250e+01 -1.686853455029871540e+01 5.687447617296585634e+01 1.893540216508785932e+02 -7.760880562706837793e+01
2.714310028378867923e+00 2.329172237281522673e+00 4.362796599054474456e+01 1.758402952295648731e+02 -5.693961573423914757e+01
5.951341268096432824e-01 2.718419268607517592e-01 4.248481898658233291e+01 1.803739088857356307e+02 -5.484536015236975004e+01
1.713854897555734880e+01 8.145119301935070055e+00 5.777406740309607613e+01 1.690414855386839008e+02 -5.988860656311669572e+01
1.446776846268895156e+01 9.987963646539903095e+00 5.995300990344792780e+01 1.750384092584752125e+02 -6.442782185324033151e+01
-1.352506882049893200e+01 -4.349664996047786225e+00 5.486673499797515063e+01 1.834513198667881397e+02 -7.262244707802780397e+01
3.817028499109441952e+01 1.810087826572697622e+01 6.405329112665751268e+01 1.569586729133993970e+02 -4.981587525885474577e+01
3.715218868509866468e+01 2.052715961307828607e+01 6.152502116092113482e+01 1.512308797199076480e+02 -4.076762200767332445e+01
-1.648240174287035842e+01 -6.441505498575595290e+00 5.267358247401017479e+01 1.862850684595341022e+02 -7.104804238830247698e+01
3.852969019483168012e+01 2.137766647418549582e+01 6.223210986568031444e+01 1.547753386654724181e+02 -4.602317712351564438e+01
-3.081971995984036994e+01 -1.440689025543436053e+01 3.957241740004258190e+01 1.964858771034601546e+02 -7.294271297162309509e+01
7.507329434685797054e+00 1.619757266809910723e+00 5.618611000638337316e+01 1.767909068447227980e+02 -6.756292089189936689e+01
3.179319059080451382e+01 1.893777153775920397e+01 5.711619408829187705e+01 1.458619073673863795e+02 -3.775840057273072148e+01
-2.682474870437564363e+01 -1.041881431503142430e+01 5.838121958624845576e+01 1.861296393989182718e+02 -7.560722183902345250e+01
9.712534020118964051e+00 3.534784427889315683e+00 5.373179127543771472e+01 1.736615773423787630e+02 -6.109202831100584064e+01
-4.815175395803596103e+00 -2.142599040039688596e+00 5.619343605431488697e+01 1.825652424678745263e+02 -6.819579171351213631e+01
6.482739621113825024e+01 3.041459505959675980e+01 7.834674218479062802e+01 1.596897239193433222e+02 -6.505005411583168495e+01
2.833330150654896329e+01 1.126646344248763754e+01 6.421975417473296943e+01 1.678633867545794942e+02 -6.365916990625914451e+01
-6.080265326687307947e+01 -1.457226268854711293e+01 7.666994650551409052e+01 1.861532957321255708e+02 -8.311772715216312690e+01
4.600324781892535242e+00 1.730569855158306414e+00 5.296779821661642984e+01 1.758156025032023706e+02 -6.259906736022483642e+01
-2.464978224041776045e+01 -1.376287355418055114e+01 2.783120034689110156e+01 1.995473391733003155e+02 -6.453725107124813576e+01
-7.648253168778904865e+01 -1.830431943437744380e+01 8.212569565852002995e+01 1.891219610089419803e+02 -8.638115406551459330e+01
9.706608757198338822e+01 3.687957305350197856e+01 9.535173427734386564e+01 1.643977822770733610e+02 2.648838444906955374e+02
8.273910556750490031e+00 3.921096541713933181e+00 5.553072330323250583e+01 1.744814579945882258e+02 -6.211945752859914194e+01
-2.192410150809069336e+01 -9.488340194198627842e+00 5.128942598901626582e+01 1.884277871613989532e+02 -7.266773341503169092e+01
2.321060919971468905e+01 1.182290988670400900e+01 5.376494155766876304e+01 1.572433854298326139e+02 -4.804152414499194634e+01
-3.423145818811217822e+00 -7.701883885735056889e-01 5.099081713018676254e+01 1.813015826383750948e+02 -6.420955625855691551e+01
-4.777581296472745720e+01 -1.918422619657611250e+01 4.873242206149255651e+01 1.950324395039419585e+02 -7.963216143208305198e+01
4.064298391233585050e+01 1.605849036312261191e+01 6.709553166171262717e+01 1.622020225507282305e+02 -6.045924652931670806e+01
-1.760788426717605937e+00 -6.005366538985015268e-01 4.507745889055495070e+01 1.820269406399506238e+02 -5.963081068465631773e+01
9.300261102209519848e+00 8.178328776149410562e-01 7.105717541513085678e+01 1.781539858827575245e+02 -7.795997475134795707e+01
6.783739092619127575e+01 1.439963758987178544e+01 8.479024535363451776e+01 1.729742589169286759e+02 -8.431094210048672721e+01
4.683764828480352804e+01 2.164782216751256527e+01 7.000589953760101025e+01 1.604266576235385457e+02 -6.167246239038833266e+01
9.252448031312574983e+01 2.940875090821460702e+01 9.126272679794962528e+01 1.674294954172988525e+02 2.689090537027410051e+02
-3.750203378271352506e+01 -1.571622448529855731e+01 4.480070696222949778e+01 1.954855713325714817e+02 -7.250716207842236827e+01
-2.133392098068796017e+01 -1.035416300805454526e+01 3.997933148621277155e+01 1.918812863622338796e+02 -6.780543614235752159e+01
2.339462061720029595e+01 8.564445085189866802e+00 6.644949181973487384e+01 1.742861822580771900e+02 -7.032768808684561179e+01
2.453913038375112521e+01 1.255636942495659447e+01 5.543815662598741056e+01 1.615698064147419188e+02 -4.911799089419897513e+01
1.067608199103367923e+02 4.872587953303862918e+01 9.842262241752025886e+01 1.624207535817693895e+02 2.534920513263255089e+02
-2.461491007764382033e+01 -1.094323621340287822e+01 4.060234139187078028e+01 1.924176115225343437e+02 -6.778578771117392421e+01
-9.983407188373783825e+00 -3.468315070637983055e+00 3.925127870484987369e+01 1.854816762737239912e+02 -6.123396673740297302e+01
7.854861226335530944e+01 1.762046689810545530e+01 8.781920680222577857e+01 1.722099193121087239e+02 -8.563140640037927653e+01
8.307438271740470270e+01 3.634751114270959960e+01 8.572384042434339335e+01 1.577651478076611511e+02 -8.282757599479147359e+01
1.539425752101916123e+00 -6.949573345146830006e-01 4.236157400331410372e+01 1.780661436757341960e+02 -5.587123620851027539e+01
8.095071788481986630e+01 3.283072948168340588e+01 8.544197616180049693e+01 1.611637233318633378e+02 -7.872511747420570316e+01
-4.919057656482657137e+01 -1.799602871781052471e+01 5.376093952394262487e+01 1.923261141800415146e+02 -8.083380421543118644e+01
1.534768154863366796e+01 5.021013684799346066e+00 6.426381372820408444e+01 1.752906641687081901e+02 -7.187984375713747909e+01
-3.203038807963331891e+01 -1.605308557317577467e+01 3.967151865215384277e+01 1.952639627161219948e+02 -7.178872576875997424e+01
-7.013737926823486646e+01 -8.595291613419146159e+00 8.648759787408005195e+01 1.843541628506581844e+02 -8.916235727421590695e+01
6.444182651112521398e+01 3.033639699006648272e+01 7.989395151356076497e+01 1.578545723356891983e+02 -6.605956072646202415e+01
-4.451909386489182907e+01 -1.689684971852922502e+01 4.823986770428059145e+01 1.926585622603666934e+02 -7.848434734447761230e+01
-4.090292185666683622e+01 -1.485898905190475361e+01 5.059272945395287735e+01 1.921406913640668108e+02 -7.752335469948634739e+01
5.613043900557134869e+00 2.588788029784897304e+00 4.955751114534738377e+01 1.749705866270020920e+02 -5.664061875095941900e+01
1.913398960997141387e+02 -2.855093570801362723e+00 1.018363985363584305e+02 1.827943445828164784e+02 2.623386563413245653e+02
-1.967764630915137758e+01 -7.621704599839889127e+00 5.007111656252104837e+01 1.883216192223478345e+02 -7.272211412992267299e+01
-1.964466726821371978e+01 -6.500490388582268686e+00 5.323016536175462221e+01 1.852515762513226036e+02 -7.115282484301737043e+01
1.305671501864406707e+02 1.143617432380820809e+01 9.592073246868946512e+01 1.749941385460043364e+02 2.649461422415512857e+02
1.341159554663258291e+02 1.848176597944803490e+01 9.835677961922478119e+01 1.747038377859268792e+02 2.616394807859205116e+02
8.761968551600948274e+01 2.896544996328001176e+01 8.903298764028524204e+01 1.661371925055136103e+02 -8.960110396769259467e+01
-1.565812586613838775e+01 -2.831778157824866859e+00 6.482946012181554352e+01 1.841802171779911248e+02 -7.754439212290695593e+01
1.645372424798539726e+02 1.444112037996918474e+01 1.111627975855886064e+02 1.772204223377340213e+02 2.550060875973786949e+02
2.088648901560434368e+01 6.565595774006288465e+00 7.450278617185925611e+01 1.765753501029478798e+02 -7.861658055068410533e+01
-3.255041280795428094e+01 -1.531957950207723584e+01 3.474279219378938421e+01 1.951128197157227362e+02 -7.111779432175163151e+01
4.612866928691806123e+01 2.098077235959705078e+01 6.903672357967862183e+01 1.607362411080547417e+02 -6.011239056228433952e+01
1.051901304808692039e+01 1.888396054391025647e+00 7.605014023284108760e+01 1.802432698745514017e+02 -8.034936003666592796e+01
-1.928281531947481398e+01 -5.860839820206564355e+00 6.471430862281842167e+01 1.843890868054871817e+02 -7.716468796488460669e+01
2.196237664830854044e+02 -2.329094062320397995e+01 1.155482769910617691e+02 1.863710832742550281e+02 2.621958689558032347e+02
2.511987692750406254e+01 1.235764001314815985e+01 5.348039049825808178e+01 1.571836995832716468e+02 -4.561862403262287557e+01
9.170700556474974974e+01 2.772862326277657985e+01 8.980038335433508223e+01 1.655560618144779426e+02 2.683988904485953526e+02
1.214860472225270627e+02 4.745762939720167850e+01 1.046423975502817285e+02 1.668043266903856363e+02 2.468824267461176305e+02
-5.999900909066866461e+01 -1.123097205744346638e+01 8.067929666041989378e+01 1.858405418444809243e+02 -8.625328702112339840e+01
3.239014318605647702e+01 1.292491295450566291e+01 6.600421695477322714e+01 1.673572868805406699e+02 -6.485883616770800586e+01
-3.459109519325682669e+01 -1.222739972678772702e+01 4.864602747763635193e+01 1.919053753529734365e+02 -7.480013035921020048e+01
1.805541136550351311e+01 4.576520471216449337e+00 7.627254287170782732e+01 1.792821178121606636e+02 -8.015380862706045662e+01
1.399304386629392027e+01 7.676092605486457998e+00 5.256961768899132892e+01 1.682007570869282063e+02 -5.514356539124098333e+01
1.061457017153666840e+02 3.326867451627759209e+01 9.534424124626859509e+01 1.658395639058391566e+02 2.616729752099354300e+02
-3.864665304109994537e+00 -4.945439397002027171e-02 5.408559436007057286e+01 1.818203922467756399e+02 -6.644821463413394724e+01
5.236622184288707160e+01 1.365454056958411932e+01 8.079742033292893666e+01 1.713853626243145811e+02 -8.217353998487551792e+01
1.229475236864917918e+02 3.316151792054733960e+01 1.018217250590003147e+02 1.701780745548618654e+02 2.554971756058284598e+02
2.713132315789411209e+01 1.229995852018411817e+01 5.935668677496551737e+01 1.637423642571141613e+02 -5.651828657385595989e+01
2.285545343201949890e+02 -3.830783352740472480e+01 1.281434589461314317e+02 1.900443946040087155e+02 2.588766721459701898e+02
1.184133467080446600e+01 2.524907704306918355e+00 7.905116826115570916e+01 1.791514478021535126e+02 -8.192586558496374494e+01
1.436075308438723823e+02 3.288790599845471974e+01 1.109772758007203777e+02 1.728802641558854987e+02 2.524116340152603470e+02
5.422859513839594747e+00 1.699217223759537543e+00 5.128493255890521141e+01 1.751212883547965475e+02 -6.396525087643199470e+01
-9.349168708804443284e+00 -4.731799096594890841e+00 5.983366271083033894e+01 1.820183490780304112e+02 -7.496051240529425286e+01
2.565439315150640454e+01 1.287115547577809593e+01 5.697154455310911914e+01 1.642557509029804805e+02 -5.312394681175030087e+01
1.303884257554811370e+02 4.569381452396128651e+01 1.070753229534965385e+02 1.670786298697728682e+02 2.462750095630051419e+02
1.864346025847736854e+01 6.511737346678533100e+00 6.440949186268416327e+01 1.731179959028693247e+02 -6.863946100298754516e+01
3.939844330848101350e+01 1.197227976585425679e+01 7.521846059205374502e+01 1.733247068899103169e+02 -7.941714255637745623e+01
3.803070820656181183e+01 1.855980984148835589e+01 6.671130116424437517e+01 1.624198186680317804e+02 -6.058123713769665386e+01
-1.438592039227848396e-02 1.436562418290757481e+00 6.064538518971718162e+01 1.797143106525379039e+02 -7.441969206395988579e+01
-7.462370461762114360e+01 -2.265894177024991762e+01 7.651253271740779383e+01 1.941612082288111196e+02 -8.820203899501058231e+01
9.274797871289537454e+01 1.706687022090988393e+01 9.058786426431602479e+01 1.717472391804788288e+02 2.705734378504225219e+02
-2.100410666810858373e+01 -6.780351334457850321e+00 5.371081055593194264e+01 1.878887654150202309e+02 -7.370692425005979942e+01
1.273686331949518014e+01 3.927127166709765582e+00 6.409802470402195240e+01 1.769054631312378092e+02 -6.946794011675717684e+01
6.650686295796913328e+01 1.965504315971846339e+01 8.401444531839744911e+01 1.684509204367439850e+02 -7.936970530404052226e+01
-2.888918504999395509e+01 -8.001108378258292575e+00 6.445568486355695370e+01 1.851872293663557798e+02 -7.848267874473336292e+01
1.516194061521040837e+01 7.642617329870509124e+00 5.132596624692821052e+01 1.697681643457358405e+02 -5.307241689637756110e+01
1.968557977478124554e+00 2.097742808392972780e+00 5.864945419460047304e+01 1.799153350393326036e+02 -6.901827714565352778e+01
-2.857471313388391820e+01 -8.532586666999957714e+00 5.850398077514682171e+01 1.891173678115230246e+02 -7.477266010085399728e+01
2.897804478907078973e+01 1.486400250576878435e+01 6.068241023476885232e+01 1.604531261857019047e+02 -5.311395890000474651e+01
7.886215415292323883e+01 2.750508986894684682e+01 8.520713451179160813e+01 1.633911780108494156e+02 -8.194438233499363378e+01
8.387011050692802172e+00 3.009144511295689384e+00 6.651318863721969876e+01 1.783622015558638054e+02 -7.552626012110464160e+01
7.390454245109906140e+01 3.095186314140980599e+01 8.389810345834852967e+01 1.599483278660824510e+02 -7.706154960968815715e+01
6.240624964101615291e+01 1.814624893070736178e+01 8.218936897852989887e+01 1.717640989828919089e+02 -8.099251583119358600e+01
-8.712153997834553820e+01 -2.070714520755933208e+01 9.054826356651481944e+01 1.915090713755984098e+02 -8.977765010950407998e+01
3.743330509958765617e+01 2.101851551921322425e+01 6.219693566306307986e+01 1.515155691174969377e+02 -4.378616346677745952e+01
-2.955716478712714945e+01 -1.374254605759611536e+01 4.370361702023274830e+01 1.919562333804677507e+02 -7.222552452478896612e+01
9.948613336662988615e+01 3.917625928961608395e+01 9.273977947756112883e+01 1.634508673193818424e+02 2.620874856906217474e+02
-4.816978796053887635e+01 -1.532539558059746021e+01 6.311554964373575416e+01 1.896135149273017362e+02 -8.055732967680515344e+01
-1.095202257758788278e+01 -4.929932751638244959e+00 4.083295596671911909e+01 1.881925008194957911e+02 -6.256984935189274921e+01
1.410211028603518635e+01 6.983549772085925866e+00 6.167725099844038539e+01 1.734730735451261410e+02 -6.993947415359281194e+01
2.721224613662688085e+01 1.396520522670071962e+01 5.558815092868886154e+01 1.592841842649034447e+02 -4.800433047514639640e+01
2.801065070911351995e+01 1.589734173251231653e+01 5.413892737374515463e+01 1.559657347788591721e+02 -4.405976821109818076e+01
7.326587754650034867e+01 2.574106208529579831e+01 8.512364375624098045e+01 1.629300264025947627e+02 -8.052181590050480509e+01
2.316825635497431790e+02 -1.802565713940132497e+01 1.050293734864863495e+02 1.862080268718043214e+02 2.633489159545534903e+02
-1.697307417909060590e+01 -6.497561081941724659e+00 6.274231916859344693e+01 1.846600793148689661e+02 -7.574135689995503640e+01
2.768758415797439199e+01 1.441131517296114062e+01 5.701085346335114679e+01 1.571663050940969413e+02 -4.718416711053485102e+01
2.351378698954650588e+02 -9.448535654195689304e+00 9.576341223288041249e+01 1.826379262769949605e+02 2.675686563951319954e+02
4.985887122165008378e+01 2.565353867914913977e+01 6.912847753048279742e+01 1.523993587545424759e+02 -5.021863887795061743e+01
6.488731875783444991e+01 3.163735281682487255e+01 7.808304329446788472e+01 1.583942932091371461e+02 -6.551230781895715438e+01
1.241591800235475915e+02 3.726377875326158318e+01 1.034324869167056988e+02 1.706365878435817649e+02 2.520866144682885590e+02
9.864146196949089074e+01 3.434738882939075211e+01 9.337422034884889399e+01 1.677038482687973442e+02 2.647046297630648723e+02
2.893854083805535993e+01 1.431887288377872558e+01 6.169946717150717319e+01 1.650361646411098206e+02 -5.996722314924956976e+01
1.220479348762411576e+01 6.109553651076173431e+00 4.887963297840461507e+01 1.708762785658254302e+02 -5.554587043494255028e+01
2.897700686575349494e+01 1.726622501005813248e+01 5.601213068277218809e+01 1.527593206925677691e+02 -4.258053474346986178e+01
-1.501914695334767913e+01 -5.217182251318657649e+00 3.548534793963948175e+01 1.922727924967261401e+02 -6.223026507033129207e+01
1.829054640889048500e+01 8.314271999152428094e+00 6.235251995021412341e+01 1.743027485424563281e+02 -6.791553077350700107e+01
-2.791094308663567247e+01 -1.130979300764154516e+01 4.814460142221282268e+01 1.894236225385531895e+02 -7.390255696883450298e+01
5.358951196275752693e+01 2.310119891116899993e+01 7.546640612196402742e+01 1.603694508343945415e+02 -6.568564722901568587e+01
3.320621221157303893e+01 1.728027682527287112e+01 5.934934885758784873e+01 1.524453242203730383e+02 -4.417048688863069827e+01
-3.215774254841947055e+01 -1.629135599054376371e+01 3.435560122343135703e+01 1.954405282015808609e+02 -6.943681081807436328e+01
-8.521633593908086723e+00 -4.631944778596987611e+00 4.982605372984797043e+01 1.846977718660704681e+02 -6.738940799793357428e+01
7.427505755484645533e+01 3.120277972488164409e+01 8.278920639546011273e+01 1.601261150846485464e+02 -7.633254165737743335e+01
4.279749742684767710e+01 2.245002268137018930e+01 6.393287193075618546e+01 1.522132350433640795e+02 -4.642768950669424299e+01
5.863841038458789257e+01 1.511267692049543321e+01 8.135619034988754095e+01 1.698970859818403483e+02 -8.060810852739112420e+01
4.591570004259580173e+01 2.159305558130893488e+01 7.144914323269310330e+01 1.608864482472895361e+02 -5.989621417699470385e+01
1.133745764399535148e+02 3.719715134719115923e+01 9.891728869702697580e+01 1.684555671571607434e+02 2.579327684230254363e+02
2.865484645213837922e+01 1.491313190444945214e+01 5.527996290763901044e+01 1.579348158419277297e+02 -4.752705669781092723e+01
2.270271494985294112e+02 -2.149139970051517778e+01 1.130379813296730305e+02 1.879123399629988285e+02 2.618787589633912489e+02
4.109086142136588649e+01 2.367138106691500710e+01 6.225502961121994616e+01 1.497291258777740097e+02 -4.428773957742509992e+01
2.336526683700853368e+02 -2.034623159876558063e+01 1.073098448783980530e+02 1.846131545108935654e+02 2.624518152558791257e+02
-5.812856104597808127e+01 -1.891819840209836201e+01 6.185016728946409614e+01 1.933000714830180016e+02 -8.038555948735319134e+01
1.387506069313235741e+02 2.794207608446145485e+01 1.038616829925463207e+02 1.734561929705243983e+02 2.526156820797275486e+02
-3.207706452958022147e+00 -1.988154084163140434e+00 4.209858811914045873e+01 1.854914308015340509e+02 -5.995551381547721803e+01
2.106924419703297815e+02 -1.204839053605643606e+01 1.058321470241282611e+02 1.819498089205278575e+02 2.624189678058629056e+02
1.283912769853759812e+02 2.106993055615560095e+01 1.005212960718903759e+02 1.736962295014680251e+02 2.591075945127425939e+02
-1.864836830159936909e+01 -8.914425201951559075e+00 3.104218162998122921e+01 1.950255966715606348e+02 -6.242177541754800529e+01
8.061078476850744323e+01 3.281425321862261058e+01 8.686970421759207284e+01 1.620216751311473331e+02 -8.508172442568960037e+01
-2.959671830227029332e+01 -1.078946080865677715e+01 4.934297993951205541e+01 1.914691190301854249e+02 -7.298856237938157676e+01
1.594564724395441715e+02 1.183387470499140015e+01 1.075229212286678973e+02 1.765463225963650018e+02 2.555431280851125848e+02
1.376839531196083897e+02 1.108423976833706348e+01 9.698768454860301347e+01 1.760530778865929733e+02 2.631171061199893870e+02
1.405327762439914920e+02 3.869538230222321573e+01 1.103590023440725076e+02 1.729461579694331306e+02 2.512343295829843726e+02
1.011946203441523551e+02 4.455973562676480526e+01 9.541349756199103638e+01 1.620744957703889497e+02 2.582807055943876549e+02
3.069623680640676966e+01 9.427204695209301377e+00 7.470714426955812826e+01 1.740884767398828501e+02 -7.625150471347339476e+01
1.155977276600670756e+01 7.315307392846522205e+00 5.153648007936818232e+01 1.742882092810303050e+02 -5.691989854542408978e+01
2.234680387705314217e+02 -6.964766821743783254e+00 9.964362188425288025e+01 1.823675008200464731e+02 2.669176397218043917e+02
1.618724956280892968e+02 1.885118483210152718e+01 1.127539518712743103e+02 1.755759272012798249e+02 2.509794234168824403e+02
-9.894798924068533452e+00 -5.332279919235587862e+00 3.573443800252078262e+01 1.851749256052738133e+02 -6.048374011795672800e+01
-2.680659868681833924e+00 -1.840465578204771857e-01 4.719644650374300454e+01 1.812545317753553320e+02 -6.256031265665588847e+01
1.458455995382268178e+01 8.508817929770353672e+00 4.997715101713133379e+01 1.671621648759397090e+02 -5.124733927594064653e+01
-7.004756959684614515e+01 -1.891847016313190366e+01 7.651636239623411484e+01 1.896185269687586015e+02 -8.568618053380032507e+01
-5.721038629689989108e+00 -2.764484405750359031e+00 4.265793434422051433e+01 1.832962443123008995e+02 -5.936131883963646771e+01
4.727471385520810543e+01 2.425188061757435420e+01 7.021263156778437065e+01 1.579312065464005741e+02 -5.811757217657379471e+01
2.499248143424166457e+01 1.109398892041149942e+01 5.791465332012820255e+01 1.660132382173607937e+02 -5.663103777624328927e+01
1.952549167612985741e+02 -1.419514721731192974e+00 9.829422765492114422e+01 1.814307403667449421e+02 2.630260317790373961e+02
2.012823576213833690e+02 -2.175638235043090063e+01 1.198187161350815586e+02 1.852308192563026807e+02 2.549532280369922432e+02
3.648375053223104203e+01 1.331353063669961045e+01 7.145273404288293762e+01 1.665462471359329584e+02 -7.050473790938490026e+01
1.621300113440586332e-01 9.075402208530946035e-01 6.020867754681712114e+01 1.800986176823810183e+02 -7.152816025317679305e+01
1.024215239172820446e+01 2.025271367919637022e+00 5.901056598614468385e+01 1.771450520825862327e+02 -6.954348159954473374e+01
1.168433193917713311e+02 4.081169263732444819e+01 1.024144081608949648e+02 1.668046054793247777e+02 2.531760245857857115e+02
-2.146357388521518317e+01 -1.237891505328598285e+01 2.714488542058992948e+01 1.993640364793579636e+02 -6.292757574040562218e+01
1.179951907472735684e+02 7.036743068254331490e+00 9.412300334854407424e+01 1.769003456157937251e+02 2.680229392830215716e+02
2.095061874763632943e+02 -2.484015437723432029e+01 1.202125959566732263e+02 1.848257359091943499e+02 2.588690479954926218e+02
2.385291506096633896e+02 -3.320444713259330172e+01 1.184419606523836279e+02 1.902170291044709529e+02 2.629345291903476891e+02
3.392834419871215346e+01 1.283997878992040320e+01 6.915036983571613405e+01 1.681328667598097297e+02 -6.643936530204003077e+01
1.176823557241461593e+00 -3.084288179562497678e-01 5.004709782824939879e+01 1.797490596618068537e+02 -6.164283810247521700e+01
4.875324584410981998e+01 2.577190264091912653e+01 6.969748082848850856e+01 1.570113279749789967e+02 -5.477485879073028485e+01
2.419530053064459878e+02 -2.451472949214448960e+01 1.056915592162620072e+02 1.859308252484331661e+02 2.644357345713078189e+02
1.755795357462354787e+02 3.312833772742085792e+00 1.123324184161968020e+02 1.789598736039721132e+02 2.564993955398362004e+02
2.331622412236479391e+01 1.030192693988250952e+01 5.648434949300184371e+01 1.631712265179090480e+02 -5.412137248138666479e+01
-1.228589945165021113e+01 -3.774536605376591414e+00 5.855249841567582081e+01 1.850076746421878227e+02 -7.309483942015509683e+01
7.012669617282003287e+01 3.090049967930333707e+01 8.077583288267756245e+01 1.576320312728180681e+02 -7.213151659251676051e+01
2.457747228379055855e+02 -2.718150384563822541e+01 1.083158489105438207e+02 1.881818819156290772e+02 2.662670047464820300e+02
5.863440093971650668e+01 2.213256651556801557e+01 7.888353952120750989e+01 1.642819243357785410e+02 -7.427634658214311969e+01
6.146303647501031264e+01 7.986847896792280466e+00 8.549083539663926956e+01 1.770192041922713031e+02 -8.682738061720388600e+01
6.471556504300980350e+01 2.119732848589884355e+01 8.442580523176209795e+01 1.658955640239006186e+02 -7.950918983425896158e+01
5.639003587564603848e-01 1.950896475455994317e-01 5.834349602182244610e+01 1.794247248604129368e+02 -6.978432248660642756e+01
2.079015868168799841e+02 -2.902039077729664740e+01 1.241945782117963688e+02 1.863581243006141506e+02 2.548201693524979135e+02
1.592488390556087552e+01 5.085051717932794979e+00 6.779631689231604241e+01 1.762515122001178440e+02 -7.427884844566536060e+01
-1.450299879403562420e+00 -1.297476262510431022e+00 4.698665540731968804e+01 1.810887630901195564e+02 -5.992305166913246950e+01
3.379276003546210205e+01 1.719433888780014641e+01 5.856303558938833476e+01 1.546427074025746151e+02 -4.259342934836492134e+01
-7.635005137753745785e+00 -4.265056850096469176e+00 4.722632545894281719e+01 1.840034241512248911e+02 -6.435173793321277458e+01
1.855357704569189181e+01 9.560014645016766011e+00 5.563325870782109916e+01 1.649029985656223971e+02 -5.586945351275583249e+01
-1.134462881978815041e+01 -4.976485497870366537e+00 3.728402965565628335e+01 1.883079123316141761e+02 -6.095370961002592480e+01
5.851782145228308707e+01 2.887765394947314945e+01 7.660470670120757575e+01 1.589015777710166901e+02 -6.201872351018651131e+01
2.663274935217308936e+01 1.460878030481656964e+01 5.157812928180472056e+01 1.547368987843352954e+02 -4.418798014576898225e+01
8.850742951485733556e+01 2.865444014366210013e+01 8.852402669987544925e+01 1.659440692615791306e+02 -8.940312145874543148e+01
2.063935793423176079e+01 4.602469176938033257e+00 7.733202327349923166e+01 1.771986955763373999e+02 -8.194893110379253187e+01
1.644083081724417639e+01 8.196600649570275010e+00 5.384360794202262213e+01 1.699452016471803404e+02 -5.838410354216158993e+01
1.002730347653477168e+02 4.013843315477512874e+01 9.526046267230437081e+01 1.614237602900309980e+02 2.616315685908311934e+02
1.068239623191967098e+02 4.199258062057069196e+01 9.713412073011238590e+01 1.641402457241318018e+02 2.560133266740731983e+02
-6.512707252971793537e+01 -1.216327315079153060e+01 8.439298341684690286e+01 1.856338740788283133e+02 -8.592010706154597699e+01
3.340623773859757506e+01 1.757915572565774198e+01 5.754941476086970908e+01 1.530525251086982621e+02 -4.432997233539533255e+01
1.168967352066181036e+02 4.207926311728864732e+01 9.851162354493214934e+01 1.655704691208036081e+02 2.532219053216752229e+02
2.678711244523825741e+01 1.393562278914766139e+01 5.284490135390504406e+01 1.562023720697199280e+02 -4.474918734418173472e+01
1.138588315468290375e+02 2.111340359828624713e+01 9.554800469578236743e+01 1.712762648570665647e+02 2.637467062613069970e+02
4.266098025156283313e+01 1.676958062642207992e+01 7.171744366303417451e+01 1.677068599345957693e+02 -6.695323742377981091e+01
3.336909935280048423e+00 2.439766063417506903e+00 5.309535094039374314e+01 1.793314177689933331e+02 -6.188904228173156241e+01
4.629149068040980808e+01 1.305107986903104944e+01 7.941078568990560882e+01 1.721786732554497519e+02 -7.497807287298684287e+01
3.766912084943371752e+01 1.076763158262247266e+01 7.741201031510499320e+01 1.743469398667019163e+02 -7.949824253780462868e+01
2.336533860866076964e+02 -3.019991499366346588e+01 1.153017258545760058e+02 1.878619481991468660e+02 2.615646779200961873e+02
1.056034693355710630e+02 2.208209873915781074e+01 9.355427177581633202e+01 1.721307276820428740e+02 2.668101348311545280e+02
-6.984802379470511369e+01 -1.401736798690100194e+01 8.161368869903660084e+01 1.870807661903175472e+02 -8.674430483165643579e+01
9.871493574086636968e+00 2.065257636143355668e+00 7.708196885996343894e+01 1.800155496958631147e+02 -7.973509677716337762e+01
2.677471834400793682e+02 -2.344898388103752040e+01 9.190742609165454269e+01 1.900209415119931009e+02 2.706511817163732303e+02
1.621250302300088038e+02 9.475686978751584277e+00 1.087209314292228157e+02 1.771324315726682528e+02 2.573440977299721908e+02
-4.591736090636506340e+00 -2.364941106565521700e+00 5.553746746868181816e+01 1.834250278102695404e+02 -7.135828302280596347e+01
4.649708521348028256e+01 1.881091954880919204e+01 7.110120096287074887e+01 1.618380162476524617e+02 -6.323351825632963852e+01
3.823472451360476043e+01 1.672658552960811207e+01 6.479652684835704690e+01 1.594615732806075812e+02 -5.597506159838329154e+01
1.981439548550585528e+02 -9.654951946066860913e+00 1.106955711686912451e+02 1.831794085411943058e+02 2.584868194883912338e+02
6.714516812133531687e+01 3.040915894111517659e+01 8.078016612714581868e+01 1.591100540376218362e+02 -7.307849095578836796e+01
8.777452333769311110e+00 3.831352094531771613e+00 4.602335802942572940e+01 1.714496920902800241e+02 -5.612212954551648636e+01
6.045576235979108759e+01 2.055725221426605742e+01 7.964381097308840651e+01 1.661073825277155152e+02 -7.653803703952658566e+01
2.056344370301544586e+02 -1.628798860139625049e+01 1.126210307007944067e+02 1.831236489992031125e+02 2.589101465776250279e+02
1.622896358087758699e+02 7.112022591054855347e+00 1.038426029350931259e+02 1.788915994081059182e+02 2.611760504812033901e+02
1.160487588158274121e+02 1.478402541731487929e+01 9.522400710870424234e+01 1.740324826533665998e+02 2.651933886272927339e+02
1.330667366868336998e+01 5.710308601782230653e+00 5.006908632093229983e+01 1.715278324735502053e+02 -5.691789992345214699e+01
8.227432487316858101e+01 3.472450232383756230e+01 8.693945528360949027e+01 1.627609889940266044e+02 -8.445292958531979366e+01
-9.194213687455238926e+00 -4.125629290359329460e+00 5.040818305337744221e+01 1.853818406579565021e+02 -6.602326050964001070e+01
-1.786694972469013365e+01 -4.611730764758722678e+00 6.526531681728843637e+01 1.854640192348183518e+02 -7.767303611856318923e+01
1.679530876242073489e+01 7.232962921237268361e+00 5.816123048120099526e+01 1.717152866556298818e+02 -6.333305223292613562e+01
3.845434405620473228e+01 1.105967333732752067e+01 7.702289491926475762e+01 1.737620288457102902e+02 -7.668869788316460756e+01
3.596963029784106425e+01 1.897990796044039996e+01 6.170029943184022159e+01 1.534090162477655497e+02 -4.545853905529584438e+01
1.189120311990537431e+02 3.705894315279608975e+01 1.017645650591596507e+02 1.680816118953869704e+02 2.553411218990171108e+02
-9.548310126820387822e+00 -3.530614188679884968e+00 5.908100097487573521e+01 1.815191290700965681e+02 -7.424988451967315939e+01
1.122794413322985889e+02 4.458042074068110594e+01 1.012783918994815622e+02 1.648059429997572636e+02 2.530851414462865421e+02
-3.827601369430693978e+01 -1.570243821549940044e+01 5.367364101452291436e+01 1.900019652315683061e+02 -7.540924598931057687e+01
2.344969751706906180e+01 8.822745059372078202e+00 6.407531630627838126e+01 1.722512454467263581e+02 -6.662380899608908180e+01
4.906965978378543980e+00 1.567650181124217168e+00 5.801760517746763668e+01 1.782299942692109198e+02 -6.748410407296096025e+01
1.035525513026818203e+02 1.178509477929927840e+01 9.265382267706023356e+01 1.751321927024031595e+02 2.675921792349723205e+02
2.280681297777728034e+01 9.187916404958338390e+00 6.986672316449005393e+01 1.735180646832888272e+02 -7.289629743808070828e+01
1.379505037308616089e+01 5.188106164885494920e+00 5.952797449292334164e+01 1.730806555088995822e+02 -6.455067594175798718e+01
1.806925468819652281e+01 8.167881586270075545e+00 5.051020712405521351e+01 1.662821543668509605e+02 -4.945636212117611308e+01
8.634083231779753476e+01 3.567871029843598052e+01 8.914002420778557223e+01 1.612213187203899452e+02 -8.670884552121232502e+01
5.582890248635580477e+00 4.756867949407209140e-01 7.604426431201017067e+01 1.806231074705599724e+02 -8.139585466302115435e+01
1.937146407693469996e+02 -1.225932776429728399e+01 1.189875177028413020e+02 1.817144582890072968e+02 2.563662614669401023e+02
3.818975098125485523e+00 3.037779895840773570e+00 6.696396047101018212e+01 1.778360185612313842e+02 -7.489828265617944680e+01
3.727771532988383996e+01 1.607223007053437058e+01 6.741794184836130910e+01 1.683566292481828555e+02 -6.495241409086037265e+01
-2.440325618175554823e+01 -1.330873781166334702e+01 2.491587865673894342e+01 2.034138692406627342e+02 -6.282342945743386764e+01
-8.337594583793269010e+01 -3.291244588693173601e+00 8.903881584986368125e+01 1.824310327959424569e+02 -8.910214834210410118e+01
1.068349415871097818e+02 4.487879088872119127e+01 9.761489973376450280e+01 1.616164809930964168e+02 2.566816488502136053e+02
-3.697192127573683962e+01 -1.009727973387957256e+01 6.631471426971070571e+01 1.871334358247334535e+02 -8.015214868689152183e+01
-1.736842264218474341e+01 -8.203737515421218873e+00 3.444457367369923873e+01 1.941982496764178450e+02 -6.215592567140281943e+01
1.281720989480470791e+02 4.784760924432846707e+01 1.064087143090076921e+02 1.671804790650213874e+02 2.454715741989527089e+02
1.957452599603482213e+02 -3.770686142935601115e+00 1.016699608121463427e+02 1.808306241349145580e+02 2.640529601477111328e+02
1.183484137891191423e+01 4.965996324986909904e+00 5.804566621842703711e+01 1.738943666891832152e+02 -6.191116567699985751e+01
-5.013401798419661048e+00 -2.739255810691079152e+00 4.366479723779390554e+01 1.836328197084896487e+02 -6.188769303189109650e+01
5.201882571729021798e-01 3.225408811277817311e-01 5.416875567665562841e+01 1.796023048528484480e+02 -6.859667465259819608e+01
1.292226804934174424e+02 3.538776040264586698e+01 1.045017973171763543e+02 1.710717288575846737e+02 2.532928869612276230e+02
2.577377430741469198e+02 -2.936593367798706566e+01 1.021412028351424652e+02 1.920185079878266095e+02 2.657661775876229626e+02
1.160557900704035417e+00 1.116198099628594731e-01 6.601079104345984661e+01 1.797986560399185976e+02 -7.459070322553340304e+01
-3.212045937243563998e+01 -1.067596351207579275e+01 5.547966291018115470e+01 1.892221110198808276e+02 -7.415404829232666373e+01
-1.912207944862093001e+01 -1.033939098066424300e+01 3.501579681051624959e+01 1.938623377989659673e+02 -6.551277020036434351e+01
1.311010375135828951e+02 3.412426223201869391e+01 1.067294853762734306e+02 1.707538666454141207e+02 2.512458128658181238e+02
5.197144545046015907e+01 1.347942980164376259e+01 7.789501550606144065e+01 1.708446675779537713e+02 -7.877061403239588344e+01
-8.419314865457299391e+01 -1.327578635397240170e+01 9.008319228207034257e+01 1.861055531176450017e+02 -9.183813270312366228e+01
-8.812955492061000484e+01 -2.299405120443914896e+01 8.904277188983226665e+01 1.913097465939063966e+02 -9.002710184756654144e+01
7.566007850608941965e+01 1.824224126830235093e+01 8.527844287186634631e+01 1.704314081481051915e+02 -8.533094389991899220e+01
-3.166356242213110406e+01 -1.119059691181333704e+01 4.840304237621864303e+01 1.881734328821022757e+02 -7.431282767262578659e+01
9.015664300308034740e+01 1.801316545896339250e+01 8.906357617045863151e+01 1.717879542691530332e+02 2.706527236581042075e+02
3.904956366890685704e+00 1.768659662566518076e+00 5.186115105766420896e+01 1.784285670854469288e+02 -6.329372352196045881e+01
3.128632713756054784e+01 7.501088283408497759e+00 7.876772158800108059e+01 1.753824462730531764e+02 -7.783497569257275472e+01
6.286962899828976958e+01 2.591194847622044861e+01 7.816143975390646403e+01 1.642387461459340727e+02 -7.538627646756295064e+01
5.553068955025365483e+01 2.698754773898922465e+01 7.271031708398128046e+01 1.585711558730675677e+02 -6.052686411858794457e+01
-2.880717639500008076e+01 -1.051465253048531068e+01 6.598185721809090865e+01 1.859677834870120421e+02 -8.009266115184361468e+01
2.547752939002354537e+02 -1.838779053969416433e+00 9.106476634250356028e+01 1.814047254270247720e+02 2.683055465229402898e+02
-1.522251334936390421e+01 -8.877437698935999322e+00 3.821370636007455346e+01 1.897779109570901142e+02 -6.507779819159135570e+01
4.349219277435324216e+01 6.848218806252049262e+00 8.385380319832955820e+01 1.788482923903457618e+02 -8.632287539177382030e+01
2.163388519681352022e+02 -2.950952057731570122e+01 1.243216606279741541e+02 1.851819681624016312e+02 2.583116903899988870e+02
-7.122385074616979672e+00 -2.892243356345221450e+00 7.062597041568483291e+01 1.814730431136115385e+02 -7.957542926014627938e+01
-7.034451938746245503e+01 -2.086417828772985317e+01 7.445152435175009487e+01 1.903009268243584984e+02 -8.559392388283265518e+01
3.144751280719499675e+01 9.787518649241825131e+00 6.979808351883841055e+01 1.707946553827817127e+02 -7.095245305860022711e+01
-7.579016580506586998e+00 -2.521128825607078294e+00 3.789734569816777565e+01 1.857024541293141340e+02 -5.763145112183367047e+01
7.411240557393274742e+01 3.287570676927462898e+01 8.294365528895087891e+01 1.602062981382469218e+02 -7.513717564370645619e+01
3.178840734692273173e+01 1.424106150248735680e+01 6.414137767785477706e+01 1.670397405017908739e+02 -6.176815752819388194e+01
4.458807995156527682e+01 1.055176544806755601e+01 8.124465799531309074e+01 1.736706927917384178e+02 -8.103841228468172631e+01
9.180268421583365068e+01 1.982881438080625003e+01 9.154430069719340679e+01 1.717248709264283377e+02 2.687587772193667206e+02
1.860550939325549713e+00 -3.960100272944845345e-01 4.667566851156499297e+01 1.779217398626066711e+02 -5.922413045059106196e+01
-6.627569624014244987e+00 -9.782477148155266367e-01 6.412215578229270818e+01 1.839396565350157005e+02 -7.482711400758957154e+01
7.290935836850559326e+01 2.245261360581362453e+01 8.385594847347205416e+01 1.683172985026716333e+02 -8.274734560234608693e+01
1.267125504139302024e+02 4.201074986074912943e+01 1.039600700553875612e+02 1.694046555553296116e+02 2.505780011868630766e+02
2.677596353503705018e+02 -1.642281622294022725e+01 8.995564770965803802e+01 1.865315158789487668e+02 2.694423644142786429e+02
5.634552831244820226e+01 1.793676132940375112e+01 7.819009600890035472e+01 1.683138367016638597e+02 -7.692149097834632698e+01
5.241199311406506745e+00 2.459921699747524393e+00 5.086438968181219167e+01 1.768533453230322721e+02 -6.349441737380027462e+01
-4.295137185491096687e+00 -2.532830994119320778e+00 5.445697649664499806e+01 1.823543253089758309e+02 -6.952031212149655914e+01
1.066183619660569377e+02 4.459837803724857253e+01 9.818631379096112255e+01 1.638253015899666138e+02 2.573561427564733322e+02
-2.598196111821174981e+01 -1.345448626568007278e+01 2.749458161158402802e+01 2.003663795985848992e+02 -6.517838631684398365e+01
-9.001665897593991161e-01 -2.738054451331876638e-01 6.498970683385063296e+01 1.785326077289495004e+02 -7.413539478040350161e+01
6.188128495672945917e+01 2.336084109125068053e+01 7.780590105205384077e+01 1.628406259906147682e+02 -7.126652020698969636e+01
8.203076283970892746e+01 2.926878240722447799e+01 8.784443680217512451e+01 1.626569986315747087e+02 -8.345069314870495703e+01
5.211209780743691056e+01 2.043914172087613679e+01 7.402916721825921798e+01 1.615553508418160220e+02 -6.962829977480575394e+01
1.560945290418508478e+02 4.187794625289537720e+00 9.869247056752563196e+01 1.783617404778946707e+02 2.652420228574296175e+02
-8.006993140566262213e+00 -2.294881412145135524e+00 6.206001842770454857e+01 1.827900338476795241e+02 -7.676601880496670560e+01
7.748999839201553641e+01 2.229564926031260441e+01 8.698093842644355789e+01 1.707667322287330194e+02 -8.664541699703130462e+01
-3.932375215193363260e+01 -1.406809831963551183e+01 5.595759437003642489e+01 1.912875225442518854e+02 -7.688163725158928230e+01
7.806455170106075814e-01 3.407441004529641049e-01 4.239629520503468996e+01 1.799640149164939942e+02 -5.516651628067648971e+01
1.359075612713103531e+01 4.902131037276832970e+00 7.349817218847640277e+01 1.788921877008772015e+02 -7.990247574453366042e+01
2.357289981398461620e+01 1.081675580577748264e+01 6.282677514330382706e+01 1.684098134173303265e+02 -6.432394276802661182e+01
1.156209347921923936e+01 5.456799153950937509e+00 6.626197463081916794e+01 1.762083114555914563e+02 -7.219302413890676462e+01
3.102852496167337648e+01 1.660231659202567300e+01 5.982816022213697238e+01 1.577795808894121308e+02 -5.135351458664167978e+01
2.539687463641286342e+02 -2.760404326588737334e+01 1.044717222966311283e+02 1.898504789458612265e+02 2.655625694769117331e+02
6.234023475981648943e+01 1.179970239396215348e+01 8.305553249806366978e+01 1.730182250035442451e+02 -8.343848330086737519e+01
1.217161073360227874e+02 1.772398952721004051e+01 9.551141044981761752e+01 1.722422767712821781e+02 2.617529557122256278e+02
5.644360801006152428e+01 2.867969562984704268e+01 7.432327762275494365e+01 1.551546728555897801e+02 -5.970746815788899653e+01
-4.201629772805196694e+01 -1.562525494211124588e+01 5.233677536460573521e+01 1.932476567910705114e+02 -7.827576592175974213e+01
1.552228430627616262e+01 6.940044704278552246e+00 6.006424839675947425e+01 1.728006849170803605e+02 -6.241823496023366147e+01
2.506928836484744068e+02 -3.067269359193094402e+01 1.076784963376767763e+02 1.914586802519762330e+02 2.650952671942186498e+02
8.920839250241374430e+01 2.770162596193604543e+01 9.000527573009398452e+01 1.669975363736803615e+02 -8.955762677499191682e+01
2.073694476614877260e+02 -6.444148726988818687e-01 9.230506556052209532e+01 1.805822813880437536e+02 2.691412110570194614e+02
-2.677044505797336882e+01 -1.119834558321866780e+01 3.332716753962239409e+01 1.944807470821873778e+02 -6.807569922937840090e+01
3.929534881641833266e+01 2.299599806593300855e+01 6.035540835865322151e+01 1.480004727597910801e+02 -4.127467601423953170e+01
2.385788043151143825e+02 -3.453214961489292278e+01 1.177806623113244910e+02 1.907458553957251013e+02 2.623832253450269150e+02
1.452627530014645174e+01 6.116552439833522037e+00 6.168082624639963285e+01 1.761676894372520792e+02 -6.763659940447787733e+01
5.740259646967665219e+00 5.151971159527759525e+00 5.379200544032502052e+01 1.758052712057147744e+02 -5.916503596572985657e+01
-3.794613242640878781e+01 -5.039161801172490129e+00 8.328092123759553544e+01 1.830332737102494889e+02 -8.561802407069264120e+01
-6.677916915505197437e+01 -2.206815928238856017e+01 7.494805790887762953e+01 1.897772032141454019e+02 -8.595108266023608223e+01
-3.117705928044684072e+01 -1.332864295326693593e+01 4.386889980214982643e+01 1.922500805194893303e+02 -7.168649376298075993e+01
5.138552874724867081e+01 1.727416728088023845e+01 7.424654386365300240e+01 1.672582542404023513e+02 -7.317854499633614296e+01
2.196222739820384220e+02 -2.209429360002378573e+01 1.158843434377102710e+02 1.850521012385227380e+02 2.586079537146041503e+02
-3.026100889250108228e+00 -1.726939499138943290e+00 5.928069878149974414e+01 1.816215715777290427e+02 -7.300403153130757516e+01
6.827552242550855510e+01 9.065771447244125980e+00 8.648734915057295325e+01 1.762984588980349372e+02 -8.790591832419585216e+01
4.237223256797545901e+01 1.840964909595822618e+01 6.729289524919106213e+01 1.624369016833081218e+02 -6.153684874176473585e+01
1.871641824026719547e+01 7.403869888792771192e+00 6.290795555438654674e+01 1.715127539356013529e+02 -6.489012187619651684e+01
1.702689278390099332e+02 3.753005782840920013e+00 9.707364715523307552e+01 1.783516533753343651e+02 2.633812957662519807e+02
-7.294423160091829672e+00 -2.542239252445084752e+00 6.793098398708985997e+01 1.818482659621971891e+02 -7.507275248326530459e+01
-1.307081581888336075e+01 -4.675175337166098011e+00 5.985359883551993931e+01 1.833032622541835508e+02 -7.406876102813592411e+01
2.304125957013758921e+02 -2.984533397726890058e+01 1.197149905066540043e+02 1.888549917022027103e+02 2.614551140039089887e+02
-4.136484545635097021e+01 -1.580226194003796891e+01 5.230928303971785454e+01 1.926531687562358854e+02 -7.975806279634630869e+01
5.507010029200003487e+01 2.126248129122016550e+01 7.534033593820973351e+01 1.604324104674765294e+02 -6.467601734451079665e+01
-1.472843285742255404e+01 -6.688480709276960923e+00 5.144960512889669957e+01 1.840418477334511920e+02 -7.119732171799196863e+01
9.625986049869132088e+00 4.483496000218372579e+00 6.318623355852252388e+01 1.757410866072060855e+02 -6.990189800309521218e+01
-2.572644957491383000e+00 -1.924728836464839832e+00 4.752998228672583281e+01 1.818317357533955771e+02 -6.159374949181074754e+01
1.143730312686890187e+02 9.935777367451345654e+00 9.323597381285441088e+01 1.770138486850421771e+02 2.688642448226669330e+02
1.316911432079307609e+01 4.989861752879650503e+00 6.593665734899680331e+01 1.743630134929870792e+02 -7.216816486136873721e+01
2.552872824647853633e+01 1.203581693598026980e+01 5.390078095172911077e+01 1.581900669398859804e+02 -4.657550850478983762e+01
3.054321246258587053e+01 8.768999289903916861e+00 7.306869882878660860e+01 1.720620113880804354e+02 -7.360257749144631134e+01
8.916518976541483710e+01 2.391152118792708592e+01 9.113158197127371807e+01 1.680370029748920047e+02 2.694814668109853528e+02
-1.808761372705399140e+01 -3.481223393411665867e+00 6.061273829451520356e+01 1.852394879996481336e+02 -7.536015759288432037e+01
1.387081682548968153e+01 1.127660042185005818e+00 8.222944652212996175e+01 1.793617711492430260e+02 -8.409118105316257186e+01
8.618849622180958647e+01 3.042791614303604320e+01 8.853103491133266800e+01 1.639382402110169892e+02 -8.941956623679227789e+01
-1.975603123552714990e+01 -1.013097210290909445e+01 2.773025405481014616e+01 1.975193750883550479e+02 -6.405650069720847739e+01
-2.006978007012021337e+00 -1.738350050865672625e+00 5.286151155287699055e+01 1.824125966531464940e+02 -6.782185560385458700e+01
-2.043632237760652970e+01 -9.063199200608172745e+00 4.693690016579620305e+01 1.886242852239569174e+02 -7.068879896154159326e+01
3.077010800591270012e+01 1.807616322342961013e+01 5.623238247478383300e+01 1.490603190036444801e+02 -3.908667664249310292e+01
2.848037287952768892e+01 1.535159475205018964e+01 5.597256367979357350e+01 1.570935419560186688e+02 -4.772835543119133206e+01
2.159239604658621374e+02 -2.447550150429966465e+01 1.175115626743885997e+02 1.854085243522223152e+02 2.605706427130750740e+02
-5.534350032265586350e+01 -2.035308583785874248e+01 5.683923570152250448e+01 1.943753068928362779e+02 -8.236669780431896015e+01
3.649015966248400389e+01 1.745878321069759664e+01 6.444505540250324316e+01 1.616889575773988383e+02 -5.644593198657208433e+01
6.594142846894487775e+01 3.033889059384369702e+01 8.011626946463253773e+01 1.609101384266990067e+02 -7.015626111522303177e+01
7.380894542239508382e+01 3.331982264234537183e+01 8.057143967781885863e+01 1.617672685696710175e+02 -7.613757897872682179e+01
1.085036882881054332e+01 6.392369263046630223e+00 5.084114861930413554e+01 1.720184491453698570e+02 -5.627133794003199796e+01
2.438487828034474703e+01 4.085602927957374675e+00 8.365734808390436683e+01 1.800959143609539694e+02 -8.596600511038252534e+01
2.194296000074452024e+02 -3.534420924778547857e+01 1.252551841107466828e+02 1.878733137033067067e+02 2.590382457989405225e+02
2.451210453694796172e+02 -1.329245875264981791e+01 9.646389402699044524e+01 1.866801543528171692e+02 2.658744662462455040e+02
-5.417482208148327771e+01 -2.070347619859401433e+01 5.746107210033377299e+01 1.934957929189546917e+02 -8.052206757528773551e+01
-6.307573848559184881e+01 -2.054621100712001791e+01 6.935405424050372858e+01 1.892808393718935633e+02 -8.495212372083237540e+01
1.601216626254463549e+01 7.349587969163171586e+00 5.044987987802529972e+01 1.683161652519754625e+02 -5.335507226876395492e+01
3.132848654743229488e+01 8.179447897057476879e+00 7.625433348609122675e+01 1.740473846068162800e+02 -7.878237135167188399e+01
7.082282293390349537e+01 3.368253661573486113e+01 8.172577146667424586e+01 1.599992131551547345e+02 -7.249873831896501031e+01
6.543344095887949408e+00 3.877416791260070550e+00 5.270668886454926394e+01 1.765175223394287514e+02 -6.351025719958917648e+01
-2.845170777548641006e+00 -1.501430699828152138e+00 4.111981853842965506e+01 1.829112363903938956e+02 -5.724626023390493401e+01
2.084756688918324983e+02 -2.516564625853868975e+01 1.215312788191906037e+02 1.848362748641794155e+02 2.565273171924862936e+02
-7.256102307832948384e+01 -2.191047876309773201e+01 7.465285483155388135e+01 1.939515025976407685e+02 -8.548336431693886084e+01
1.237672316392739873e+02 2.597871290661014854e+01 1.002150554141833538e+02 1.739535037554817620e+02 2.613167651867165091e+02
2.377840839004289251e+02 -1.387877555206010705e+01 1.012485522656482289e+02 1.869817189188249245e+02 2.657340595888558710e+02
1.446010587120898805e+01 6.296211626134549100e+00 6.288849270738057839e+01 1.744850353382099684e+02 -6.743127927344889372e+01
-2.592645235178646956e+01 -1.264234120650233173e+01 3.504762436037199080e+01 1.953655460399117487e+02 -6.748070315374783945e+01
-8.716873085505720553e+01 -2.353568953930167851e+01 8.895430202205407966e+01 1.915870427890678229e+02 -9.169744502082947690e+01
1.259699870053856756e+02 3.269025997943574424e+01 1.028315161724761282e+02 1.694602207403763998e+02 2.547367756153265361e+02
2.766611314642920405e+01 1.245754643035259868e+01 5.917503188427803451e+01 1.621677028357679546e+02 -5.106874286396099905e+01
8.002201453238704687e+01 2.282689480731842480e+01 8.743631856291722215e+01 1.687683008169581740e+02 -8.637274179247032180e+01
-2.338973515799250613e+00 -7.155042392147690222e-01 5.266879530423264555e+01 1.797298219025035451e+02 -6.745447923737958718e+01
6.063632183498646810e+01 2.934560573559771512e+01 7.588872699363352581e+01 1.568324026105727000e+02 -6.300289378899198312e+01
-5.365743836222002017e+01 -2.032223965040184410e+01 5.509952013859056308e+01 1.950471349676170689e+02 -8.074512791732662720e+01
1.108567985773096751e+02 2.271473043393621793e+01 9.654775204748827377e+01 1.713187851746216097e+02 2.636936818590193639e+02
2.282616655476084873e+02 -1.776480592563186178e+01 1.067353636517980391e+02 1.862829081151483024e+02 2.627348377166877640e+02
1.897131379976159327e+00 7.608699096390452166e-01 4.559878920975940986e+01 1.790438929115985900e+02 -5.524102962741861234e+01
1.275153453460273028e+02 4.479147795993638681e+01 1.055296841494387792e+02 1.665152760109539258e+02 2.488229432268022663e+02
4.139925088526772612e+01 1.961624061729443014e+01 6.636375954339202110e+01 1.599716831537151904e+02 -5.676930961963233102e+01
2.420083887421531799e+01 1.439285945150337120e+01 5.576040393966327002e+01 1.584717873997975914e+02 -4.881799765704936078e+01
1.038976243107449875e+02 3.973168115997564342e+01 9.554094549719532381e+01 1.619219010333620474e+02 2.613672171779716109e+02
2.007575271379986361e+02 -1.903457835446716473e+01 1.170723169057732207e+02 1.850940480159849812e+02 2.581036178539683874e+02
9.856003869179584598e+00 3.096129165500567826e+00 5.764678066914350296e+01 1.753550705514237222e+02 -6.400790671685942357e+01
-6.682419612194861713e+01 -1.665500713509989694e+01 7.897774000469318878e+01 1.895175632152219407e+02 -8.452784005205073470e+01
-4.699369356862450076e+01 -1.769760140237307411e+01 4.792123733887203940e+01 1.943030310853659728e+02 -7.885139757131280192e+01
1.698206331043140835e+02 6.418294316344717032e+00 1.081022403826752480e+02 1.784832153320105874e+02 2.572195471402645239e+02
1.790296356294775393e+01 7.600120196423529428e+00 5.677371310890263345e+01 1.698625641871624055e+02 -6.078369378267546352e+01
-6.009188402215525571e+01 -1.907470614261224284e+01 6.420531202438242246e+01 1.931242784532432779e+02 -8.245134988524178254e+01
-6.396607687392941699e+01 -1.455498661694984541e+01 7.913288473501989984e+01 1.875398430208151410e+02 -8.671036335124439631e+01
-1.257424958943119719e+01 -6.497772287840156480e+00 3.890539374358797886e+01 1.901613597087412870e+02 -6.617463544521289975e+01
4.100373246073481681e+01 8.851449965978003931e+00 7.779794242575141539e+01 1.743455893283451701e+02 -8.021204398728603735e+01
3.115548519088272528e+01 1.614860979801002472e+01 5.467821820694733503e+01 1.502576614041489620e+02 -4.114021059611628317e+01
4.864924092200838146e+01 1.186336177510590950e+01 8.063031902648928906e+01 1.724836345722715976e+02 -8.053451028640259324e+01
1.204194751499271376e+02 5.349474548345605740e+01 1.025011422415603448e+02 1.651815103533731985e+02 2.423840900672215355e+02
2.627153757169800770e+02 -2.445901898640629213e+01 9.833674579837267515e+01 1.903724016964013117e+02 2.687340020479290388e+02
1.548434152660053940e+02 1.570136818705298509e+01 1.060250510426120059e+02 1.778175763908384965e+02 2.572915246657822763e+02
2.188449295883552850e+02 -1.030905530109371426e+01 1.016755995681568976e+02 1.841123384153984546e+02 2.635425167298551514e+02
-2.880251367822610575e+01 -1.075787787835800735e+01 5.175374542534504485e+01 1.884729567562294790e+02 -7.227844045834723374e+01
4.098542620973814365e+01 2.227911161835098852e+01 6.340681904677732206e+01 1.508262446977626325e+02 -4.804832848638123721e+01
-6.553137790892537851e+01 -1.050731863336222993e+01 8.355807861775167567e+01 1.842562369895386496e+02 -8.797957498494550066e+01
1.825102885191917039e+02 -1.395880290341708907e+00 1.080329287190674989e+02 1.789435005565424603e+02 2.598982390508802496e+02
2.226203600383636783e+01 9.040685234303305506e+00 6.470617991763970167e+01 1.721735274561566200e+02 -6.862571976711336674e+01
1.000452129549845068e+02 3.790955564409358658e+01 9.430227223961473726e+01 1.620072129534038936e+02 2.625218158287082701e+02
4.405189159693967582e+01 2.003309043014940016e+01 6.945239479821718476e+01 1.604100286272906715e+02 -5.968991409485946065e+01
2.283768853474947491e+02 -4.087738364599554330e+01 1.326190614765085058e+02 1.892557006835227753e+02 2.585384596354356859e+02
1.995257896537384212e+01 1.048295703480966345e+01 5.482428889699307462e+01 1.656354966959852106e+02 -5.411562032232919250e+01
-1.960654857476441748e+01 -8.087184262335577856e+00 3.394229157059127999e+01 1.921322649723979907e+02 -6.532109872726744015e+01
1.918105162768657834e+01 6.234580550654650111e+00 6.728402753706329520e+01 1.731788114669059837e+02 -7.062100727763186114e+01
5.308954027975178569e+00 1.137243583584687467e+00 7.032626343513688028e+01 1.801696961493890399e+02 -7.754288635737465540e+01
9.546926030194883595e+01 2.406359289075944119e+01 9.112824294274935255e+01 1.699725545604689216e+02 2.670946361882756150e+02
9.567856329937160353e+01 7.347773241440763492e+00 9.094501221591040974e+01 1.774295920367947303e+02 2.697797573651678817e+02
1.198531577192726871e+02 3.615680965268777669e+01 9.966409724935894587e+01 1.683209884317872707e+02 2.559182468653867488e+02
4.664931366609205554e+01 1.762978605463501580e+01 7.414008694287188916e+01 1.657547476456286120e+02 -6.883300598214219690e+01
4.393578395377616630e+01 2.501518093512560270e+01 6.761514725965176353e+01 1.528361740017602699e+02 -4.792060638114033111e+01
-1.011311168658429871e+01 -3.123801679224542216e+00 4.605473845570376312e+01 1.841038145692670582e+02 -6.380771149309813950e+01
1.587807711194300087e+00 -1.534743550746661578e+00 6.133494391370030030e+01 1.779529208727117577e+02 -7.198879973675896338e+01
-2.306320541923745537e+01 -8.110834541231660921e+00 6.166001973270164882e+01 1.861856616710790036e+02 -7.592229886590033061e+01
2.675444903682645759e+02 -2.585742338088728687e+01 9.193764946949241335e+01 1.920808487361046559e+02 2.704618693406239913e+02
4.141343917283546006e+01 1.345714464605634042e+01 7.412106182386268927e+01 1.687343655487877641e+02 -7.367276509221920833e+01
9.818655401635494684e+01 3.162689012787279452e+01 9.219151841859469698e+01 1.642077016352532155e+02 2.672207551701400803e+02
4.001003195534440238e+01 1.859779741768793215e+01 6.431319210771202677e+01 1.581280233404549449e+02 -5.186439385285480341e+01
-1.718718611530681528e+01 -6.824841282233764517e+00 4.164102069101136294e+01 1.899922350707140311e+02 -6.820309142592084584e+01
-8.504120105760721060e+01 -2.290473471051339160e+01 8.597384322647279475e+01 1.901797896429243906e+02 -9.071122158994590734e+01
-8.556715136559972734e+01 -2.323603602844018212e+01 8.902245343229824925e+01 1.895274590361256628e+02 -9.004755437829973630e+01
8.652723512351595048e+01 2.739094735217608090e+01 8.945432429308306155e+01 1.675509805417610210e+02 -8.897247426622867295e+01
7.080879107159616126e+01 3.202883420007019311e+01 8.187193225832280064e+01 1.590918804231515082e+02 -7.292749707450711583e+01
6.654101742427641852e+00 4.243911526236743725e+00 5.039708031506543762e+01 1.764342587909230815e+02 -6.069924404516467575e+01
3.739161277894028501e+01 7.300229651985710611e+00 7.944112874147104719e+01 1.752019333576765519e+02 -8.226400809739439524e+01
2.511208807657534692e+02 -4.610738150432958093e-02 8.964461442221950449e+01 1.806135732795692093e+02 2.695599286004486430e+02
8.025219012068717461e+00 4.454673958285069624e+00 4.984106898675872799e+01 1.744095581385456626e+02 -5.751370277711467338e+01
-8.216229673720256699e+01 -1.568456643766534420e+01 8.436018416776114748e+01 1.892951448685658704e+02 -8.817766529060075698e+01
2.366196394652003576e+01 6.595175260673091344e+00 6.331575142776813436e+01 1.721977503735635082e+02 -6.597289114801189669e+01
1.232388138295438011e+02 2.367312099390863978e+01 9.818994709497691531e+01 1.720116070438284908e+02 2.600899965698286564e+02
3.537079457900676260e+01 1.368850089642985068e+01 6.237687942036134814e+01 1.635349673093627985e+02 -5.718761294568878384e+01
2.098195966743424012e+00 3.319785248192438920e-01 4.177293190847465354e+01 1.783690616156048350e+02 -5.762010496618865574e+01
-7.128064412499454328e+00 -2.425788793282495082e+00 7.476862951010001268e+01 1.820262627451412527e+02 -8.258181611258164878e+01
3.393287267580183908e+01 1.652350427824319468e+01 6.357503984728543145e+01 1.627129960815354650e+02 -5.922663927149070417e+01
-8.628599658779927495e+01 -2.337149419233794134e+01 8.690559258780214691e+01 1.915211478653928339e+02 -8.898700528015032774e+01
3.458150130734932048e+01 1.451377510216630462e+01 6.591725825225665858e+01 1.654381233908450213e+02 -6.027219677117609109e+01
-6.539530769721932302e+01 -2.034528863521280684e+01 7.309271659430235957e+01 1.893486317945176722e+02 -8.510031226965404016e+01
8.946839150642853156e+01 2.937702941371257737e+01 9.158345779894744965e+01 1.671467393126298475e+02 2.717132860968809496e+02
5.074165701022010211e+01 2.703561167767605866e+01 6.910349382667776297e+01 1.546778609145487167e+02 -5.214133558751786524e+01
1.266149188336426903e+02 5.145700581347647073e+01 1.070068791034909736e+02 1.675849488372987253e+02 2.454158466347098795e+02
2.415392535460138106e+02 -2.872882773402028533e+01 1.127014847061046368e+02 1.910526108162078174e+02 2.639306093784489917e+02
6.605706245209979954e+00 3.405935392994926758e+00 4.988591789046503067e+01 1.747984599705778805e+02 -5.996210459480943200e+01
1.684348525310002742e+02 3.416729370635391394e+00 1.013281583737661578e+02 1.787700682483607864e+02 2.621812737755793705e+02
2.581488182181557818e+02 -2.052772216644439496e+01 9.493948192796754881e+01 1.883275534449423958e+02 2.682824888613291705e+02
2.823266916336276822e+01 1.279997501428118234e+01 6.134693805216112139e+01 1.661251839222115336e+02 -6.069267665343240026e+01
-2.426465045494476769e+01 -1.238955756299724342e+01 2.658881096001798383e+01 1.982219159438069198e+02 -6.337479563112922420e+01
-6.057136625763399618e-01 -1.260986821626445931e+00 7.119736016763640407e+01 1.804414476746132152e+02 -7.847570263078789310e+01
8.082273192292527142e+01 2.144584375188695802e+01 8.769751652320536550e+01 1.694554044883650192e+02 -8.691488365262620164e+01
1.056387962265964831e+01 2.952384123678176486e+00 5.582569425985965239e+01 1.741339526254527073e+02 -6.341761838164550369e+01
3.729501788070609791e+01 1.700248900689285136e+01 6.764526596852239493e+01 1.685406365971453795e+02 -6.580856854533035971e+01
-1.550062215527114873e+01 -6.417086812483062452e+00 4.948030423727691840e+01 1.864734680502379263e+02 -7.013164518242753331e+01
2.273609569417727982e+02 -9.025053935498311475e+00 9.839343084451830634e+01 1.825754663540392357e+02 2.649542875356635250e+02
2.747202226645891443e+01 1.582113376014202544e+01 6.231503098865453438e+01 1.653412335192795410e+02 -6.026890094675430731e+01
1.330741342332620434e+02 2.870072867394828720e+01 1.041704403047959602e+02 1.735439820583166011e+02 2.584457200739745417e+02
3.523964009782293516e+01 1.690434204387695871e+01 6.394912067800552080e+01 1.611254710216142030e+02 -5.418206383004252302e+01
2.216040030481340128e+00 2.542321007738222782e+00 4.377865983893838830e+01 1.792086471505407985e+02 -5.562340274585186961e+01
9.190970655043152249e+00 4.298331029047216312e+00 5.132187138186834119e+01 1.718607868665907858e+02 -5.698274965331207653e+01
5.386201836265443887e+01 2.890676606693190465e+01 7.175058434793683659e+01 1.549462115111631704e+02 -5.541774878636928037e+01
-2.063691384288486574e+01 -1.021224022790235608e+01 3.894077419531772932e+01 1.927564544978764900e+02 -6.771826423331012279e+01
1.403115223486953589e+01 4.285446510085479943e+00 7.033721177426477311e+01 1.781954906467492776e+02 -7.876692462641041459e+01
1.346554486919710030e+02 4.565172600979130380e+01 1.085966357429723956e+02 1.699300801140257988e+02 2.473356578547906963e+02
1.690648561975084974e+01 6.468861683200595181e+00 5.870078249519797708e+01 1.711131853585052909e+02 -6.240559971965912922e+01
2.014823597578896965e+02 -1.571329801705865847e+01 1.155886789260673879e+02 1.839765964449919409e+02 2.581019908448761271e+02
2.010117050585888023e+02 -5.805965328923216262e+00 1.066919558809571384e+02 1.816035118110459337e+02 2.594883891654172317e+02
-6.932214814015354420e+01 -1.640923994364167626e+01 7.840904395900464863e+01 1.888816464758493225e+02 -8.641819258907698043e+01
-5.828986172286279910e+00 -3.653583784075991492e+00 4.379621671614543743e+01 1.848910074383362598e+02 -6.318270209916825308e+01
1.577645280005794604e+01 6.051815825096491963e+00 6.135845294460170862e+01 1.738983081711145644e+02 -6.806349840523093064e+01
-1.922716961714052886e+01 -1.062966918173443887e+01 3.196336695039043363e+01 1.961533055042761191e+02 -6.240921826370922076e+01
1.080770642108780777e+02 2.581935793854630390e+01 9.595424411521366892e+01 1.707942887832674046e+02 2.638381098754226173e+02
1.887352943415396282e+02 -2.415574476152631433e+00 1.034372591445253136e+02 1.798383083765443189e+02 2.614465116350124276e+02
1.232573103281409459e+02 2.776906153861063586e+01 9.901852447157365589e+01 1.714559621840349166e+02 2.597990167987537689e+02
-1.222718359714573566e+01 -5.663700658062448490e+00 4.662728946771164118e+01 1.826975883816398039e+02 -6.635060168459385466e+01
1.920241845619093368e+01 9.036094668701736055e+00 4.897425897439180886e+01 1.634127102150398230e+02 -4.848979255412681511e+01
3.009082364203393034e+00 2.126117931615930434e+00 4.512717547754494518e+01 1.768674939149736929e+02 -5.582548938427286345e+01
2.134359036701497985e+02 -1.297203112824915827e+01 1.066173995910202592e+02 1.838374504409467534e+02 2.622828959534064097e+02
2.651019516435077890e+02 -1.092398340544043123e+01 9.006548242383060199e+01 1.853853466796299756e+02 2.687929992366211422e+02
-2.052832337817178754e+01 -7.840383729458225481e+00 5.890456663816232918e+01 1.856528870853995272e+02 -7.486574984393494958e+01
1.349076178820798759e+02 6.269089255237608960e+00 9.540555669534742833e+01 1.792027545342804729e+02 2.667297368382786544e+02
-2.255210807092906222e+01 -1.181287085922465607e+01 2.829743134582884423e+01 1.986855051143995752e+02 -6.489337688525122871e+01
1.738707734440412267e+01 3.653233931535857515e+00 6.611880880005971051e+01 1.754136416555114693e+02 -7.115801974303496991e+01
3.423528019036645986e+01 7.503325547399490425e+00 7.715401777790440008e+01 1.741889966349168617e+02 -7.825581215033021465e+01
8.541381838341594346e+01 2.208515326040596349e+01 8.980229402806561723e+01 1.692601623230510768e+02 -8.912019130339220396e+01
1.396371054750230556e+01 5.430118378556445080e+00 6.207125877672567071e+01 1.768187652567838768e+02 -6.793743076789137092e+01
-2.718869631976406609e+01 -8.723910036073400320e+00 4.453373325556761841e+01 1.903652993580536759e+02 -6.980664479661007249e+01
2.159164703605090949e+02 -2.936193028896151347e+01 1.219140583407354512e+02 1.855149335013926759e+02 2.576915595378542889e+02
4.936579610219762060e+01 2.038533753203847709e+01 7.214992557200912415e+01 1.615767502464383654e+02 -6.331884081050115043e+01
2.243743588314223132e+02 -4.616165285193849144e+01 1.325839337130236970e+02 1.897553514917788959e+02 2.564456979819111666e+02
5.977293926203433472e+01 1.396580788917222193e+01 8.117081675481246350e+01 1.691026947192727619e+02 -8.104684871744321129e+01
8.762210555634888465e+01 8.702767784194842093e+00 8.993872903497057791e+01 1.767970390330582120e+02 -8.693525688476644575e+01
3.440631984002666854e+01 1.754855013273907360e+01 5.786856562808355875e+01 1.539517858485675674e+02 -4.552069503075090040e+01
3.937155639319922074e+01 2.063490305236313560e+01 5.931723858586155984e+01 1.471418991925138187e+02 -4.145291759604501891e+01
1.630751381961522384e+01 9.323016093079438349e+00 5.325439819260719787e+01 1.674307011442541864e+02 -5.496351833315954849e+01
7.959708291200875863e+01 3.174889672800555118e+01 8.438814471844330001e+01 1.613529295937285326e+02 -8.199775448565544878e+01
2.268994253900122828e+02 -1.394661501274025461e+01 1.041469376526799806e+02 1.849264264741944714e+02 2.649722094581517808e+02
-1.442141457424013851e+01 -7.623808764891385259e+00 3.797036481037752509e+01 1.885065749996560669e+02 -6.545957462130388649e+01
8.087721064823219308e+01 2.518919490665867755e+01 8.639299699975602209e+01 1.668902685119179239e+02 -8.745952600740564264e+01
6.286305665162937650e+00 3.627255099301008201e+00 4.448219554013861909e+01 1.757872194093727671e+02 -5.572819105482592050e+01
1.405540632316022993e+02 1.162534343066134568e+01 1.008264303468460525e+02 1.752032146608728738e+02 2.628829663190946917e+02
-1.318443122226907072e+01 -6.071845168051067887e+00 5.290647472930404405e+01 1.831939404953811277e+02 -7.143056536445531890e+01
3.093268182935192812e+01 9.596275732963253091e+00 7.463218355955950756e+01 1.750293148414657480e+02 -7.725343010850586722e+01
7.444490848067985667e+01 3.274601271568420202e+01 8.180573487986406178e+01 1.625796585377704560e+02 -7.710070851193589192e+01
2.822733543123028355e+01 1.364081825984766816e+01 5.903173527970489687e+01 1.612996485148885597e+02 -5.150401176088691102e+01
-2.449947863240716828e+01 -8.966082115703246203e+00 5.104850197309594506e+01 1.894091747261309422e+02 -7.351715366298819276e+01
5.705030102467380004e+01 2.399070586254246962e+01 7.603164303942187985e+01 1.597080766824887519e+02 -6.670817030956560245e+01
4.908218907675488296e+00 1.591120279415307426e+00 5.554707073480244617e+01 1.774968173545117622e+02 -6.718343006733320522e+01
1.715867056899304188e+01 9.314220650172456928e+00 4.979970176412204808e+01 1.646307192821169281e+02 -4.709538834616743230e+01
4.649323039136646685e+01 1.001661752741130229e+01 8.128339993364893701e+01 1.755737438052889274e+02 -8.138748815961739069e+01
9.509343494998455526e+01 3.481118619347364529e+01 9.254025361726527876e+01 1.679342626402155076e+02 2.656571606343565009e+02
-7.374197348984039024e+01 -1.682146332032053948e+01 8.162045379744931495e+01 1.870134648246991276e+02 -8.832074495406206438e+01
9.716154832412396303e+00 3.815332223124514588e+00 5.520958164061298135e+01 1.756824675459039327e+02 -6.507493270466345336e+01
1.394815092710669369e+01 6.747626891944030980e+00 5.102933718669573437e+01 1.696126324431598675e+02 -5.619995614561247521e+01
4.272754118793135802e+01 8.404394817645405524e+00 8.070122965242470059e+01 1.748568623043065315e+02 -8.220531173077588960e+01
-5.869678951655407317e+00 -2.712973208572737605e+00 3.979547248442899132e+01 1.859643903517252284e+02 -6.036532577155653456e+01
2.101431587791101094e+02 -5.531986393459460416e+00 9.624634713744303838e+01 1.814907379644100445e+02 2.638851033710315619e+02
3.750378006202076620e+01 1.397095858609656993e+01 7.193294134955405639e+01 1.691735419237330120e+02 -7.213857340914668725e+01
1.404220258839738733e+02 1.301749571518790560e+01 1.018854657815879960e+02 1.761861974850507124e+02 2.602569165281778965e+02
-5.440603464043143589e+01 -1.223392739105323912e+01 7.629515253715595691e+01 1.849002830296335276e+02 -8.481192599601685345e+01
4.927113464922927122e+00 2.027582217486769700e+00 5.070595030849404594e+01 1.751136533417454757e+02 -5.843106176139612984e+01
1.008928199060999589e+02 3.922806970728409937e+01 9.479712419689339242e+01 1.645457872449243268e+02 2.614274692796475392e+02
2.474556825555143291e+02 -1.681847240734177262e+01 9.735528397427108871e+01 1.847824045654326710e+02 2.656982617838007172e+02
-8.951111372050254644e+00 -4.375373772425215968e+00 3.660908115141155861e+01 1.879428839342169226e+02 -5.975525484512282048e+01
7.464214119113498214e+01 2.739139518337509571e+01 8.453408008861623557e+01 1.640056692723271397e+02 -8.020258935180528681e+01
1.132609634596817330e+02 4.921955525859653591e+01 1.022635019776215017e+02 1.642079305789952741e+02 2.505741363217255468e+02
-1.884262294353108302e+01 -1.057836056616374165e+01 2.755914864646377538e+01 1.977165548492118887e+02 -6.261114819118186858e+01
-7.180687386876095957e+01 -1.171387447351516542e+01 8.433749721562554669e+01 1.862114153672318935e+02 -8.880403004638300501e+01
5.939839061882583593e+01 2.503227538576075872e+01 7.838447137643092333e+01 1.634961350145762538e+02 -6.911789747031799891e+01
2.550412854014890343e+02 -2.628651965502555043e+01 1.023511984744282302e+02 1.894095888270957175e+02 2.681961193238415717e+02
-4.090066730832313624e+01 -1.077695830884829320e+01 6.776673538873151870e+01 1.855304340514884132e+02 -8.123898246744191454e+01
2.548805126376531689e+02 -2.155196267268431143e+01 9.760894134032444924e+01 1.866767392048106160e+02 2.670748338867479106e+02
1.101285230639594062e+02 4.424336194640076769e+01 9.760177901050958837e+01 1.637283244046178083e+02 2.540514595420474393e+02
1.075088071300759509e+02 3.584173854014263583e+01 9.917950275101355828e+01 1.660885819440592854e+02 2.590586835461916735e+02
1.454079906215013125e+02 2.973545672070908452e+01 1.098928423591971608e+02 1.727205342709524132e+02 2.522187081814325893e+02
2.353289489521104727e+01 9.482298786632211929e+00 6.136507745944972214e+01 1.688340263733284417e+02 -6.214921800687208986e+01
-2.421935098590255464e+01 -9.580000216454051198e+00 5.981584546105436573e+01 1.862805622092582780e+02 -7.588389515053806633e+01
9.197558248019774396e+01 3.593741885866278807e+01 9.030525043831946164e+01 1.622716615961217883e+02 2.675905684704248415e+02
3.115323999252111875e+01 1.685314246128504223e+01 5.917387345580373648e+01 1.624386468054182160e+02 -5.224472124041535892e+01
6.990958670676279496e+01 2.647642454752133290e+01 8.345290688673163970e+01 1.661482032324563534e+02 -8.038508099768283444e+01
3.238002137086381538e+01 9.607512329042522836e+00 7.357742753117352663e+01 1.739235263351742731e+02 -7.611237568368571260e+01
-8.957546703957098089e+01 -1.686864849469255034e+01 9.069179163943243793e+01 1.872904430386669503e+02 -9.039526181972600227e+01
-1.263116519368967339e+01 -3.587180808643970487e+00 5.189478554643216057e+01 1.864907235318241305e+02 -7.098346811576747939e+01
-6.739125362419514431e+00 -4.354043007505359775e+00 3.595237858302621703e+01 1.864464011006174360e+02 -5.802910019426728638e+01
1.108126876535894390e+01 3.023354076883579822e+00 5.334360140061654221e+01 1.727029743406230580e+02 -6.266670551844097048e+01
-1.854655101807771089e+01 -9.331071372778078299e+00 4.165438617513034103e+01 1.905754252260767032e+02 -6.718768676873321510e+01
-1.395029910610184309e+01 -6.368238582502460332e+00 3.019860672106241140e+01 1.946511073609023015e+02 -5.866752411743422613e+01
1.205140534191338304e+02 3.006909803277767068e+01 9.982008093549245586e+01 1.711494387046721499e+02 2.568788188221005271e+02
9.523910970384670804e+01 2.748116935737017741e+01 9.137689254170322783e+01 1.677778987338676870e+02 2.700616888401174265e+02
4.910904303744320742e+01 2.357835295212199966e+01 6.981600888431464114e+01 1.557724381810887735e+02 -5.486049766733302135e+01
2.350521922265074011e+02 -1.140003582995759146e+01 9.945346963746455060e+01 1.843382503273619477e+02 2.673263642407079033e+02
-7.992146218723569007e+01 -1.388610933380267021e+01 8.665533222841099814e+01 1.856006575887603276e+02 -8.906281253493690997e+01
9.295822575870050741e+01 3.038402372796116424e+01 9.070384107482443881e+01 1.688886988185343512e+02 2.693370161500644144e+02
2.145294512427206826e+02 -1.323515170829035448e+01 1.074371819561256558e+02 1.848669673163109621e+02 2.617806427513859262e+02
-2.453931863793349066e+01 -1.055863003776572384e+01 4.644416616298814660e+01 1.905431777536690277e+02 -7.033616444554861857e+01
4.043151320864770781e+01 1.247993712450179338e+01 7.528603079379173835e+01 1.722260170308355498e+02 -7.569053409710528513e+01
-2.628993617817997830e+01 -8.610479341983014123e+00 5.932017436101037333e+01 1.870183512523147726e+02 -7.605625420689619887e+01
-5.077908995887887755e+01 -1.578835777597891976e+01 6.185410364349085910e+01 1.917100990062433254e+02 -8.105179945907475769e+01
-1.762856836383844161e+00 -2.164525902472968610e+00 7.375261430091323689e+01 1.807226589943793726e+02 -7.875940534304200469e+01
1.251879139318299572e+01 4.242538324257463245e+00 5.826409359253536735e+01 1.732389295157737763e+02 -6.434810844851051570e+01
5.103720551496667213e+01 1.751268785765308778e+01 7.840651393277487102e+01 1.659452657727048290e+02 -7.450227778616294927e+01
1.262688798289143790e+02 3.571251552657132322e+01 1.037025273632972926e+02 1.703483923761244796e+02 2.530546485568636967e+02
4.735222347232225815e+01 2.374365946767415991e+01 6.903537444968567627e+01 1.554762847923663003e+02 -5.375202558726154933e+01
-7.130564273940642295e+01 -1.923444020643162844e+01 7.866229278697859684e+01 1.902771968982384294e+02 -8.703650206390794608e+01
1.497198661790292533e+02 8.994871537496489822e+00 1.001461949708654657e+02 1.767844685743821174e+02 2.610957261369646289e+02
-4.500009135592706322e+00 -1.431145597045734075e+00 4.794231872752446577e+01 1.831114772179080035e+02 -6.478924882715828915e+01
3.780441669537926686e+01 1.592305109121985751e+01 6.804152095446202964e+01 1.627760687155503945e+02 -6.131527123132795509e+01
1.107549285488085822e+01 6.066282432522854151e+00 5.171661245359568682e+01 1.721166849162000574e+02 -5.871086962669880904e+01
2.856647848281086155e+01 1.413266473019453784e+01 6.252784802657345153e+01 1.650088491934219235e+02 -5.850519812542927411e+01
3.064636833342267863e+01 4.766874438051877938e+00 7.918362512058004654e+01 1.772451976996696033e+02 -8.090089220535199388e+01
2.036820247785752542e+02 -2.010981866000004814e+01 1.190789892113760828e+02 1.850561023906088565e+02 2.552361305806872451e+02
-2.736961973662096526e+01 -1.506036480043839809e+01 3.040889578979463437e+01 2.003907336161779540e+02 -6.771472950765713961e+01
2.338418990826555159e+02 -1.806037928019892647e+01 1.030795798744527758e+02 1.844045902650295830e+02 2.639748692197173341e+02
-2.829889954936612440e-01 -7.698270817424812673e-01 4.708420987678427849e+01 1.811574132283592746e+02 -6.289516051259506924e+01
2.595610692394679830e+01 8.367049570243748846e+00 7.019881695495639917e+01 1.725254153147259615e+02 -7.269833581722453175e+01
9.006933221025046521e+01 7.370733147322333423e+00 9.031126352817884140e+01 1.774712591273310238e+02 2.691229780350245733e+02
1.292161347993848324e+02 4.680635773691663104e+01 1.066483340368768751e+02 1.691436324703945218e+02 2.467015353451296278e+02
-6.996579474465237070e+01 -2.415942701633794698e+01 7.039950962612962826e+01 1.927968667451660849e+02 -8.563013990525449515e+01
-9.980255235402237801e+00 -2.883233499319553417e+00 5.111731551688871633e+01 1.849340171766628202e+02 -7.049218016706142009e+01
2.068767295335613809e+01 9.149358161657888289e+00 5.522668913096532606e+01 1.693678991748234637e+02 -5.545164890168598504e+01
3.352253486208417854e+01 1.965266142380091452e+01 5.847233206641345049e+01 1.479008011012422230e+02 -3.709055195010427752e+01
2.054522430894693485e+01 9.575555279044085211e+00 6.094964113423050378e+01 1.705767348187057166e+02 -6.375236205009580459e+01
2.182857409722237918e+01 8.043047082585481178e+00 6.566613212861481941e+01 1.714101044661193498e+02 -6.815286154042661337e+01
8.764464049578549520e+00 4.866433725357127038e+00 4.931870909991389595e+01 1.704457046396086355e+02 -5.477885032065242399e+01
7.234445533156106478e+01 3.226108637377535615e+01 8.263383674444703786e+01 1.609463027580031564e+02 -7.747456797852217392e+01
8.497624372337793375e+01 2.959953259478057319e+01 8.972735563598949682e+01 1.648842915091051964e+02 -8.802677496832478710e+01
1.895192716646882758e+01 9.287416710882610005e+00 5.708280845356117084e+01 1.690854795913718362e+02 -5.852281982214008593e+01
3.419898078392786545e+01 1.207814543803429430e+01 7.168874718892854503e+01 1.711195589755984088e+02 -7.355775439542544802e+01
1.304456480141774364e+02 2.236949054900825118e+01 1.036245519841632472e+02 1.739022893667292067e+02 2.593633005838883037e+02
-2.284485515173832937e+01 -6.796715456388115584e+00 6.858585213509643097e+01 1.832175983447864098e+02 -8.100148581353080601e+01
-6.418527783700191947e+01 -1.589923785704711356e+01 7.310395375668517204e+01 1.898834344036534105e+02 -8.699748978592982951e+01
1.936046537844496029e+01 1.165109405151174116e+01 5.419638965959410370e+01 1.654596073892383004e+02 -5.455592441216592903e+01
-1.196420902340517678e+01 -6.522178797012302631e+00 3.414725633542082761e+01 1.905405103735905072e+02 -6.065417540765544402e+01
-4.860809190345158903e+00 -2.452789669739155354e+00 3.935263471935206780e+01 1.828006007965203423e+02 -5.840385231417668166e+01
8.327255238714300845e+01 2.811310963108956784e+01 8.633265211235219283e+01 1.652966958177505319e+02 -8.648873311098449790e+01
3.459981609854496298e+01 1.865672162391163624e+01 5.639155638333028264e+01 1.498241498374403022e+02 -3.975582994303830020e+01
1.079313391608518771e+02 4.804800066195361552e+01 9.834580537336675832e+01 1.650784375957099712e+02 2.516340350165073403e+02
1.516192203549788076e+01 7.284169989098481679e+00 5.320546468675784979e+01 1.690846580753296280e+02 -5.556698624478605808e+01
-3.603299929010186364e-01 -1.280539510049106600e+00 5.494661188940440155e+01 1.800151307308240121e+02 -6.796229711554630626e+01
1.133128395652477138e+02 4.153757694948144774e+01 9.974943260650860566e+01 1.662958606206616707e+02 2.531175695446073632e+02
1.661844833711320746e+01 8.115385687053349173e+00 5.824934524510830158e+01 1.720070563802904644e+02 -6.439870544254667095e+01
1.633536946472217153e+02 1.101577866428447461e+00 9.448694777250145194e+01 1.800657177924260566e+02 2.659670671227552816e+02
1.002696939332583099e+02 4.067079126669688094e+01 9.312127807727500794e+01 1.637664398552010141e+02 2.603841952512555622e+02
-1.617757935688345228e+01 -6.249647735712892782e+00 4.153759064491727315e+01 1.902960853555549363e+02 -6.664944521910616970e+01
4.437945565690726824e+01 1.677681862073660213e+01 7.419384936791105645e+01 1.691386350479776581e+02 -7.397238186152083017e+01
8.125827628516691448e+01 1.256388663197816502e+00 8.930470396174995074e+01 1.771798137015876762e+02 -8.884773264984245600e+01
-2.782113556756787620e+00 -5.315516474787340684e-01 6.211674384829856876e+01 1.805301111315644675e+02 -7.375505900301443774e+01
4.925107973544594131e+01 2.162146163313278890e+01 7.230986838497952363e+01 1.595432074067418284e+02 -6.196653781812055684e+01
-1.617649733437160364e+01 -4.316604949170224081e+00 6.963198832138539274e+01 1.816219815186680080e+02 -7.702252698936065656e+01
8.392551827197219438e+01 3.334845242872533788e+01 8.739853448830560012e+01 1.608109558492405711e+02 -8.521894224436447018e+01
1.146518677772133827e+02 4.650079577809709974e+01 9.849394704299176340e+01 1.679647434186717874e+02 2.521531852518838832e+02
1.050970953252241031e+02 2.147208361823252432e+01 9.361569727554717701e+01 1.722945827895464390e+02 2.662745666104591464e+02
1.225934631248177737e+02 4.854615452119998764e+01 1.038957210682736019e+02 1.657837770169012686e+02 2.462886625734448671e+02
5.350661842527686218e+01 2.278366954178961379e+01 7.337509727097656764e+01 1.585138004326158523e+02 -6.294437244147890453e+01
8.668152654740045193e+01 2.327703209147129826e+01 8.917824691218241639e+01 1.679003338931504459e+02 -9.128541233366115648e+01
1.002384440185975478e+02 4.533829087418438064e+01 9.493716047845704509e+01 1.623906462887365763e+02 2.592545969236511496e+02
4.049326063710610413e+01 1.762435899592954058e+01 6.913292065595443603e+01 1.642522412589243572e+02 -6.431013966892511746e+01
4.664911269047246378e+01 2.299589675346081208e+01 6.544030556877964955e+01 1.553365500949967952e+02 -4.771941655478987343e+01
1.422896981518179516e+01 6.116107585477915443e+00 5.599870405670570506e+01 1.704422722539025870e+02 -6.000817690590768194e+01
1.291377835134045142e+02 5.027807900413981201e+01 1.077514279392136132e+02 1.687704943496551095e+02 2.437341425114316564e+02
6.510813344675459291e+01 1.990672593609593832e+01 8.179399124412968547e+01 1.715016123517938809e+02 -8.405413335533816621e+01
1.357612347826438395e+02 4.440222714600621146e+01 1.077344658114953404e+02 1.696004364161300089e+02 2.504551678586277319e+02
1.267657864210800689e+01 5.669147065640498973e+00 5.844852850242569531e+01 1.747122252804536231e+02 -6.625840882649626451e+01
2.291294986897064589e+01 1.064838358057934364e+01 5.413013071469822535e+01 1.650507284729804098e+02 -5.217113665388561117e+01
-2.315991987156760956e+01 -1.049946275970246745e+01 3.339023786606434641e+01 1.970301805514064313e+02 -6.660828188382778592e+01
-1.881717519664615423e+01 -7.241777442730100489e+00 6.243162469410388127e+01 1.827318741187913531e+02 -7.697234322575347676e+01
2.869618988360981504e+01 1.402333051515678619e+01 6.213262086310600552e+01 1.673359296943609706e+02 -6.046779705134380123e+01
1.860409693217247096e+01 1.031781446985282180e+01 4.925907239526478776e+01 1.637377430596850729e+02 -4.760821742828693459e+01
5.517702888363131564e+01 1.353215936196039948e+01 8.108162393927368328e+01 1.717344584440645576e+02 -7.838711276850550291e+01
1.588041000150473891e+01 6.759156516435161244e+00 5.000455273879155271e+01 1.680593204790558275e+02 -5.263556816310947539e+01
1.240664697319231493e+02 1.160424458455714714e+01 9.626270380642220914e+01 1.761399212573321336e+02 2.639872696917302051e+02
1.096337901935861794e+02 4.184475774468705822e+01 9.853744766942341471e+01 1.644881820713301579e+02 2.563653903207943472e+02
-1.913469175221662155e+01 -8.113925208748966611e+00 5.789946626389887996e+01 1.848667936369091649e+02 -7.346051407129100141e+01
-4.836200607588283518e-01 -1.805236401694889192e+00 6.454791931660921023e+01 1.809616150196927151e+02 -7.533687647680628174e+01
-1.083447264414812672e+01 -2.112089023342477834e+00 6.189532519693641177e+01 1.835143811836875045e+02 -7.502636649675956448e+01
3.906534787122227925e+01 1.416405701228973157e+01 7.178941822710629594e+01 1.682770868816446637e+02 -6.910622729848056167e+01
-6.313692899391924840e+01 -1.937933129189137915e+01 7.269008409210195509e+01 1.916772950243317268e+02 -8.470282015104417894e+01
2.356587641525374366e+01 1.075748840736948786e+01 5.607932294327174816e+01 1.628933258568673352e+02 -5.316385153148328158e+01
1.620508503673003986e+02 1.932831927403386718e+00 9.882023327313119410e+01 1.801621364396521301e+02 2.643206686281059206e+02
-2.031392977901903407e+01 -8.912939784404144916e+00 5.007465099210820370e+01 1.887646427629205448e+02 -7.179391776403383574e+01
5.505523711524333663e+01 2.157906646933675177e+01 7.578935791519258203e+01 1.637041033475957477e+02 -6.923249045211329644e+01
2.114632172427414858e+01 9.920333407785166813e+00 5.840057623280319632e+01 1.692263780067995640e+02 -6.120005107736379557e+01
-1.595951082490877226e+01 -6.758902419731287026e+00 4.131085543923186520e+01 1.889281682091937569e+02 -6.552021361902258434e+01
2.276048392479236497e+02 -3.026203802966529466e+01 1.203237024698483566e+02 1.884456457042136037e+02 2.612805611286887597e+02
1.167952968742611830e+01 2.217256180126392806e+00 7.349759489007711011e+01 1.782927893166999240e+02 -7.895089734107241952e+01
1.637754880447074513e+01 6.930796072463660806e+00 5.975665322973232918e+01 1.707984723902042674e+02 -6.577603287265809229e+01
1.916066134559389127e+02 -7.399241485636389726e+00 1.089678531857865664e+02 1.825742590774625000e+02 2.588535080910461943e+02
1.238535860999812144e+01 6.799880698334590967e+00 5.438354588024633784e+01 1.713791339308327508e+02 -5.880249265286721538e+01
1.634452084360614066e+01 7.696145039745157845e+00 5.172492050424171595e+01 1.678863137659394908e+02 -5.471436051558653446e+01
-3.993877663620437346e+01 -6.830734354645294104e+00 7.819978261902394934e+01 1.845475731248985483e+02 -8.426317323336169807e+01
5.027053173128383889e+01 1.582501329506090570e+01 7.614252157159137369e+01 1.692407403305176388e+02 -7.651872681539633447e+01
-2.043747616474676576e+01 -1.064359595444595641e+01 3.483928009971241124e+01 1.954362355388919639e+02 -6.236029381710014974e+01
-1.896791334617393021e+00 -2.228551588443489884e+00 4.661735749057746858e+01 1.814272921649931334e+02 -6.262064924509453334e+01
5.280074721584633757e+00 2.667724786637790668e+00 5.054159975798386739e+01 1.766464157727605482e+02 -5.994730954783405252e+01
-4.121155250198648190e+01 -9.844150867115866177e+00 7.091073959548963046e+01 1.851863064456809127e+02 -8.372114722322415048e+01
-5.919595398948389153e+00 -2.826281763969507033e+00 5.371599141577884495e+01 1.825548477320541849e+02 -6.851764535469787631e+01
4.061797397746419591e+01 1.827301938035003559e+01 6.598509296773686117e+01 1.577688682556763808e+02 -5.394758561651578788e+01
8.374854606240202060e+00 3.644993540007542165e+00 4.994961656406038486e+01 1.732680428656439631e+02 -5.644528134886576964e+01
2.191667370794995122e+02 -1.280763682491590139e+01 1.074572556060024482e+02 1.835012124217816734e+02 2.623257985897487288e+02
2.156123466682719254e+02 -3.367625105349417680e+01 1.265269771392336224e+02 1.871696620122331467e+02 2.550634192810609022e+02
2.409357272933963827e+02 -1.975458618295425950e+01 1.048945247735550055e+02 1.866139195767925116e+02 2.649244090377699763e+02
-1.421581418672522901e+01 -4.118188745717461963e+00 6.986897947515348051e+01 1.816354985526956227e+02 -7.814879001603125630e+01
2.691800439371172047e+02 -1.102342762714428304e+01 8.979439612038591179e+01 1.842492041329652750e+02 2.693137667443380110e+02
-2.571273832465330855e+01 -1.404065590950662923e+01 3.152806251052182418e+01 1.976616281192280837e+02 -6.550539523747306703e+01
7.734452947743766238e-01 -6.662643710800046914e-01 4.454660563682306673e+01 1.780891268520362303e+02 -5.849189032210126271e+01
3.586392773073426810e+01 1.828971583791434696e+01 6.440018241696792245e+01 1.617414941062774005e+02 -5.754369341402978932e+01
6.389713319190469321e+01 2.579365615087543517e+01 7.840961383655327666e+01 1.591934777201763040e+02 -6.959159629981093076e+01
-5.871452024753092758e+01 -1.692314455733314915e+01 6.961384477905295398e+01 1.894580080387497958e+02 -8.385670279287306528e+01
-1.150930737804389281e+01 -4.154004850004450411e+00 7.064145311798328919e+01 1.834974117372307205e+02 -7.897148679692006112e+01
2.674069667613479737e+02 -2.105483984621237781e+01 9.143561989450692806e+01 1.887845493098799636e+02 2.682526794441035918e+02
3.056431920261388768e+01 1.553482891451924885e+01 6.587303081832303064e+01 1.686851270047655191e+02 -6.416222341003593499e+01
5.670367380389766510e+01 9.846133682854986802e+00 8.274940717530130030e+01 1.750268590843150776e+02 -8.636520612299314337e+01
2.323238703995828303e+01 1.211029084328173333e+01 5.519633203037884783e+01 1.621019477148625469e+02 -5.027131471047715650e+01
-4.614318325282358302e+01 -1.731269149857631717e+01 4.854002215112713259e+01 1.948339928651546131e+02 -7.861574282717440099e+01
-5.286281561475105661e+01 -1.864556122834395069e+01 5.221414352172300966e+01 1.934386938549469619e+02 -8.010318078163115274e+01
3.396858945461714296e-01 5.994363073581272516e-01 5.145105498266924826e+01 1.805228793619085650e+02 -6.359387313196052816e+01
1.205155088951525499e+02 5.254600183074812492e+01 1.027985728039471667e+02 1.642679114936562144e+02 2.485472180081501961e+02
9.090599247988973275e+01 3.891555492444265241e+01 9.109759785338262361e+01 1.634637604322772120e+02 2.681772718292892819e+02
2.159424826597056679e+01 9.590954987585462277e+00 5.836944127921198344e+01 1.675026068925401148e+02 -5.978798063789634654e+01
7.731107309406158379e+01 2.354971938197097714e+01 8.652190163215209395e+01 1.671388119437253863e+02 -8.533600219350502414e+01
1.469558772435059097e+02 7.762092704436732937e+00 9.680065828420600837e+01 1.751549805253994521e+02 2.638020632508043377e+02
4.683554188990586731e+00 5.472671354517775200e-01 6.220115231605022643e+01 1.784744591591790197e+02 -7.209540937803056693e+01
9.134330078397735520e+01 3.782416986876301479e+01 9.064780354423949404e+01 1.612886400367489728e+02 2.675985554917079980e+02
1.259182285221187811e+02 1.854353183726009746e+01 9.754778597863979428e+01 1.732026683231480888e+02 2.610053247216021646e+02
-2.794255957007379720e+01 -1.065222622613725889e+01 5.572916596699870695e+01 1.862447752006615076e+02 -7.619439769160848641e+01
1.728228734484460176e+02 6.622759871078923055e+00 1.136431586686543369e+02 1.776354120110635506e+02 2.563053554718621854e+02
3.734438906311201123e+01 2.008650379468456038e+01 5.963114634889087995e+01 1.538395504566768466e+02 -4.485333151239436944e+01
1.489175765003608376e+02 5.899398782382150763e+00 9.710650836964749999e+01 1.775186690951682067e+02 2.652062407193575950e+02
-2.150446146246448365e+01 -1.094076917809316640e+01 2.900028141065323339e+01 1.993293698927445519e+02 -6.372595513614704998e+01
2.195078837094995450e+01 7.496957408087132180e+00 6.776238031760745173e+01 1.735884243753664009e+02 -7.120479154109715125e+01
-1.953413692116646416e+01 -9.549721997212806457e+00 3.873169200888604990e+01 1.916181872922141167e+02 -6.639853797093844889e+01
1.703564736333223948e+02 1.820022759942288237e+00 9.923466771018281918e+01 1.793484181044513548e+02 2.638029274655593213e+02
-2.530439630551348174e+01 -1.180387237535715705e+01 3.568108336800191438e+01 1.933865026859214140e+02 -6.887976102179212035e+01
-2.127687997608970960e+01 -9.346461212649622041e+00 4.001054017444521094e+01 1.935878937660840791e+02 -6.696666551666812950e+01
-3.915819976735294716e+01 -1.762321915216610080e+01 4.547149526933286978e+01 1.935445652131372185e+02 -7.788004608849560384e+01
-9.437161387265739165e+00 -5.039732849149583416e+00 3.908624238368575732e+01 1.868474071683768045e+02 -5.855214217496013163e+01
1.896311913112178900e+02 -9.059811455848246098e+00 1.176603387495637776e+02 1.819680980431741659e+02 2.543532392487951768e+02
-1.412234285540048440e+01 -1.912566586553487102e+00 7.364917059743903849e+01 1.810798619849638555e+02 -8.208537659019941657e+01
6.458122072016706738e+01 2.617433227893813807e+01 7.788560529175857994e+01 1.580398101199834286e+02 -6.841468550632461643e+01
8.862593707013388666e+01 2.805814408969062512e+01 8.966170555080441318e+01 1.674437013266717713e+02 -9.105043404893049797e+01
2.520608311934870471e+02 -2.535909446978511639e+01 1.051224346626752464e+02 1.895028239987074414e+02 2.654023968047382596e+02
-9.759171920550681278e+00 -3.953777015388372895e+00 3.916297402640050507e+01 1.888646363729916686e+02 -6.302104099937111670e+01
1.073417478475784392e+01 5.996713608853674771e+00 4.974488215384831591e+01 1.715401047005046848e+02 -5.677785805152431209e+01
2.167244773364852506e+01 1.005545126471155903e+01 5.486844497215627570e+01 1.674650890830825176e+02 -5.551594125607997654e+01
4.164320307990648473e+01 1.886612160702615171e+01 6.433089207913535290e+01 1.556422540513777051e+02 -5.244023527918334082e+01
1.707718301094722690e+01 1.025518747119298624e+01 5.992600444683198901e+01 1.747211008092546081e+02 -6.392240368129316153e+01
4.068818738309635563e+01 2.023417862843128390e+01 6.425391575561998536e+01 1.562454075944798149e+02 -4.529255222808452430e+01
-2.579981949394429819e+01 -1.282918128990010764e+01 3.892739127871442406e+01 1.986982698093245290e+02 -6.636301869805228648e+01
-3.651813795254940764e+00 -1.199430379868312579e+00 5.979678774672100872e+01 1.810011387215345167e+02 -7.174255128244371349e+01
1.824633690499214822e+02 -8.969434470214610045e-02 1.101356393268747951e+02 1.813393234769537798e+02 2.575028551367433920e+02
8.239166539320733307e+01 2.125520166977570113e+01 8.635692514992577173e+01 1.692936906154451435e+02 -8.917225358516910205e+01
1.855322963623684416e+02 -2.196856470142978246e+00 1.099879732072326988e+02 1.817796610836360571e+02 2.577116661505706361e+02
1.466141195986067203e+02 3.463425389737489724e+01 1.092886024865034784e+02 1.748949755993867825e+02 2.489031091933786684e+02
-2.538039770801072681e-01 1.090480134182649996e+00 4.399657193828605983e+01 1.802814348024309368e+02 -5.942256369346292644e+01
6.634304838631067902e+00 4.133431926636287557e+00 4.567872534660138228e+01 1.725865140676197029e+02 -5.271041523118666561e+01
1.390024884456296945e+02 1.144604029089287422e+01 1.018770703114706890e+02 1.757589883037852587e+02 2.612046213787122610e+02
1.156052651140833554e+01 9.244897973563196203e+00 5.177268008863335069e+01 1.703910619988013195e+02 -5.522663076889968892e+01
2.371710080913796759e+01 1.214850863119201563e+01 5.811632455862972790e+01 1.627554964042751351e+02 -5.381975600451061581e+01
2.031402957949715073e+02 -3.269938908882511708e+00 9.751652450308374398e+01 1.799237892440148414e+02 2.657415178617675906e+02
6.935735611907018949e+01 3.072076517893440695e+01 8.123529409067354834e+01 1.596049981001677054e+02 -7.285517715057190458e+01
-2.819646881842436770e+01 -1.427848111842256529e+01 3.303553149880695372e+01 1.977138317655544881e+02 -6.586513967095430644e+01
5.710301738217627587e+01 2.490868374234810290e+01 7.397791114299002402e+01 1.580540784290541865e+02 -6.311478095773516372e+01
3.391163346571131854e+01 1.344096634850415484e+01 6.750136278453159377e+01 1.670061695601158931e+02 -6.443161875230492797e+01
2.451024016853584726e+02 -1.182290410011271042e+01 9.674307651222966342e+01 1.853768209046205584e+02 2.670024488307061574e+02
3.208466932848876496e+01 1.712242912153600471e+01 6.019726073921878395e+01 1.561657466583939708e+02 -4.625706930092773916e+01
8.994772751938866495e-01 5.855946368439093885e-02 5.363580261641737934e+01 1.779508042523944198e+02 -6.662873283533050994e+01
1.150308399358820424e+02 4.245497931879092590e+01 1.013967248361326909e+02 1.668668764324397102e+02 2.520112792807016433e+02
1.023300195538585058e+02 1.750256947326860413e+01 9.203098755869372383e+01 1.736327751930431020e+02 2.670343576470560265e+02
5.699064999168760082e+00 3.288048458768879634e+00 5.113254707512547981e+01 1.747284164931190276e+02 -6.125230270427010737e+01
-2.164195809797036851e+00 -3.066696915622870279e+00 5.141999018360333196e+01 1.837524972646515664e+02 -6.673030893688986964e+01
1.844737105902171095e+02 -1.315304673578197026e+00 1.118668668530410031e+02 1.819851927004843901e+02 2.560934293144865705e+02
-2.872890494185183385e+00 -1.035863095823114755e+00 4.175645530178424281e+01 1.842976560432444444e+02 -5.737168407213798105e+01
1.258791212512719966e+02 2.078127413306234672e+01 1.000814551205110945e+02 1.719074213095745449e+02 2.622047017911625630e+02
2.227906515567875090e+02 -3.727428987333500032e+01 1.281821476383407230e+02 1.870121191104990430e+02 2.544604582839779994e+02
2.229221560775454805e+02 -2.172011468474255480e+01 1.109145306913215734e+02 1.855152840962475409e+02 2.624478172972956713e+02
1.097097808740347062e+02 4.300714900075851688e+01 9.768508004214901064e+01 1.658188162883753023e+02 2.570610390973807853e+02
4.649433604683286347e+01 2.101962119462032064e+01 7.335436697961272046e+01 1.604812250572782375e+02 -6.428652698425634071e+01
2.572539409782615394e+02 -2.135379689106101964e+01 9.664356035714698123e+01 1.875636839615760039e+02 2.670212261072441606e+02
3.942204703543081479e+01 2.239288917719822436e+01 6.182717000254591966e+01 1.535432555065378040e+02 -4.561772225037508832e+01
1.930697594168938380e+01 7.271823557580843200e+00 6.961067275851679881e+01 1.769244151122130972e+02 -7.494980670256124711e+01
9.207265343336644037e+01 2.383034638085457857e+01 9.161491763367857288e+01 1.710634386397603350e+02 2.710709079721007129e+02
1.353489148514479723e+02 3.664930302831874087e+01 1.049188896812552088e+02 1.713355875939589623e+02 2.503431472860436884e+02
3.233353630526542588e+01 1.733694055103983089e+01 5.900933022527890159e+01 1.571311078732510396e+02 -4.994012363821789080e+01
-4.402807402066386544e+01 -1.142526632328301872e+01 6.775902100902764857e+01 1.886014828593633865e+02 -8.031792930771752026e+01
1.216487204754326683e+02 2.921460704005536257e+01 9.855594907869507892e+01 1.720156061008763402e+02 2.570587677939840887e+02
1.903071820394639531e+02 -2.194647085315643231e+00 9.687146714798518587e+01 1.813131319491954798e+02 2.660026050455170434e+02
1.697787079621718931e+02 4.086992064604527464e+00 9.982612584471502259e+01 1.807407793033458461e+02 2.621827680249455739e+02
6.998973630948755442e+01 2.269716995660258974e+01 8.338790230706408124e+01 1.675607922677241959e+02 -8.168672153843871797e+01
3.658761613292364956e+01 1.760655317305246115e+01 6.171380739271756255e+01 1.597294889253971348e+02 -5.362204874619663997e+01
-1.373293216686244200e+01 -8.036679780909574689e+00 3.151833769235607718e+01 1.952699723247087604e+02 -5.870484147129108976e+01
2.512587203517632872e+02 -2.700576725110814991e+01 1.053120400600474227e+02 1.905324111749635847e+02 2.658926259514300909e+02
-1.603414558516938371e+01 -7.947959736114499130e+00 3.739577003771194086e+01 1.918982841723517936e+02 -6.330802704157122207e+01
2.051627969539068772e+02 -8.242164906073810471e+00 1.053236585384589290e+02 1.828296526672461937e+02 2.626370305311322682e+02
2.265835569619225112e+02 -1.714453146494624036e+01 1.057223833722305670e+02 1.835530892194731791e+02 2.627157729187781570e+02
3.741584988316762406e+01 1.778581019277888942e+01 6.622345318684494941e+01 1.635344805199379152e+02 -6.098782552030132820e+01
5.573004350637375381e+01 2.848286158066743567e+01 7.249389903936689450e+01 1.577135436649824385e+02 -5.870293327766925984e+01
2.119036469159477321e+01 8.215921045396294531e+00 6.751336407261239003e+01 1.740255137110398493e+02 -7.035942215736250205e+01
7.491207492437472126e+01 2.944423820366149869e+01 8.439351821032317957e+01 1.639267474265752753e+02 -8.164702901723634909e+01
8.186123128654494963e+01 3.763399398301424981e+01 8.542435503451248735e+01 1.596588288132504658e+02 -8.055627601917130676e+01
2.268689252417789604e+01 1.362631210573841045e+01 5.461821575871937995e+01 1.589486266346779644e+02 -4.708574450021805546e+01
1.934981214931567450e+01 9.583585677290797022e+00 5.102707577819769114e+01 1.624900780707575620e+02 -4.893755398229623665e+01
-2.066176500807732452e+01 -9.480050554589384504e+00 3.014346591869090020e+01 1.973015975683108536e+02 -6.433765522424597805e+01
1.350307948436133927e+02 3.623565248753072154e+01 1.058744403015813731e+02 1.712932449636413708e+02 2.505887916089665737e+02
3.965216345964984157e+01 2.106694012225194612e+01 6.081448895138615285e+01 1.502427786354140835e+02 -4.220334831156397826e+01
4.120087880934205060e+01 4.550928186277738874e+00 8.234262203514145995e+01 1.773099773426836805e+02 -8.390272829907870289e+01
1.139403083061661874e+02 4.394043112649474558e+00 9.434348053100734433e+01 1.790818290070827743e+02 2.683546477854615659e+02
-1.610513956793156254e+01 -1.025763392143566577e+01 3.004836414198230798e+01 1.969694823876407099e+02 -6.165300913599288890e+01
3.675392057553845859e+01 1.973275082640535771e+01 6.528495901548281211e+01 1.603709385443964379e+02 -5.559162629833542724e+01
-1.595228765631258305e+01 -4.727595374930451122e+00 6.798324790027706399e+01 1.851445764493768706e+02 -7.871155686372378568e+01
7.938411226459662373e+01 2.281163456680412338e+01 8.858653828866883373e+01 1.696218709397177520e+02 -8.675496064674304364e+01
-4.994576590780402392e-01 9.654066590870733489e-01 6.357600556498135802e+01 1.801417194587701545e+02 -7.382574542907848070e+01
-1.333768332282856228e+01 -1.720352882057517130e+00 7.363932135757551123e+01 1.805434214700594282e+02 -7.934109418099411926e+01
3.208107906163716194e+01 8.487551695954248743e+00 7.288275743376655669e+01 1.737122951509548443e+02 -7.475921448284603343e+01
2.435274450425099957e+01 1.012506059122942048e+01 5.785804318492170495e+01 1.628260487212429553e+02 -5.649340426888360867e+01
2.249675701148032090e+02 -4.103779232643064745e+01 1.304783918355979893e+02 1.912644471608886363e+02 2.580950861095538471e+02
2.083322094548184111e+02 -3.942780299172647496e+00 9.344595208570449074e+01 1.830742673408854273e+02 2.673770244676920242e+02
2.534276914902898525e+01 1.343371629896592268e+01 5.548285394094966705e+01 1.581116782578862399e+02 -4.762307166600032104e+01
1.187479214831869285e+02 1.605646313656827573e+01 9.613275861709267645e+01 1.729872579842495384e+02 2.642907932278852741e+02
4.781889770179789423e+01 2.218655983050812353e+01 6.714913059639189896e+01 1.542666591271757568e+02 -5.349592530426170356e+01
1.022755453214859784e+02 4.322567481101715714e+01 9.425920749127215004e+01 1.608582846989370978e+02 2.598626725445516854e+02
9.591477046658223315e+00 2.713384694368452088e+00 6.351726137482567935e+01 1.775440478279545573e+02 -6.925682738685296158e+01
-1.046559432230365161e+01 -4.483867682102361307e+00 4.283375286425780359e+01 1.861464001704619591e+02 -6.517347393496463326e+01
-2.992134429032481435e+01 -1.351502004957200853e+01 4.388605900161169870e+01 1.912825620943962122e+02 -7.241870892256743275e+01
2.412459162652806555e+01 1.248698455844087896e+01 5.439427036725018638e+01 1.608196658092874429e+02 -4.918981988141391071e+01
1.009185451851825519e+02 8.613997116696378242e+00 9.332968213651732015e+01 1.769421250214182066e+02 2.681113649155025769e+02
4.257225119172215244e+01 2.223248195475206401e+01 6.546796865390130904e+01 1.565125635459005196e+02 -5.097375732438070628e+01
9.621328102485003342e+01 1.500705474644740178e+01 9.119300332496467831e+01 1.727320123306026858e+02 2.704590914703051112e+02
-8.293220235733969048e+01 -2.393003794079211133e+01 8.636754769163766809e+01 1.898786126346219305e+02 -8.614723400796310671e+01
7.129419738764130443e+01 2.648054417676175731e+01 8.298455462850341746e+01 1.668129178868100837e+02 -8.113811257636800178e+01
-9.774801923605222598e+00 -7.548947191036307736e+00 3.565074043798411196e+01 1.887091167249070907e+02 -5.986670520251903582e+01
4.725642124926377363e+01 1.804374444879186967e+01 7.382040013713009330e+01 1.665894467274918043e+02 -7.026059981303784241e+01
2.476009873863563939e+02 -1.522028734159848895e+01 9.670256189308996397e+01 1.844551919085234601e+02 2.677605864541508822e+02
9.654780753181987052e+01 4.075670863546622513e+01 9.265967926975126545e+01 1.636202043970174600e+02 2.627757079694657136e+02
2.447412821036994757e+01 1.233281105516304521e+01 5.622172554526252952e+01 1.627315087518621795e+02 -5.127162395388364047e+01
1.961074392639245332e+02 -2.545796295038906365e+00 9.321971341147045109e+01 1.808971286708974446e+02 2.653021339501995612e+02
1.051205622815078016e+02 4.049839749854942283e+01 9.563894756314813606e+01 1.654208334500553406e+02 2.590557078520424170e+02
1.462591546792981667e+01 9.116784916539666384e+00 5.030490728666004685e+01 1.661325163228480903e+02 -4.995481542780417783e+01
1.064412384880844975e+01 8.987310635518294788e+00 5.290283689341652718e+01 1.734540377452996154e+02 -5.827422528312192895e+01
2.440472505942879025e+02 -3.407913796199582634e+01 1.162915314227610963e+02 1.901424994240118735e+02 2.625157529588502143e+02
5.199923514896457277e+01 2.443317406272500492e+01 7.277635250764652142e+01 1.581457595373738343e+02 -6.346397876386117787e+01
5.163496355951061645e+01 2.544522667243201042e+01 7.128188566482154442e+01 1.602351937144717908e+02 -6.173598403292266568e+01
1.288588474191914202e+02 3.364150292724885816e+01 1.045799655177488034e+02 1.707125923516143757e+02 2.510660519370339330e+02
4.067959361433575616e+00 3.327610108141329626e+00 4.900224371046732585e+01 1.781520751150525541e+02 -6.100152249354353273e+01
3.362575539829010296e+01 1.953501632165258073e+01 5.856370566410539880e+01 1.493769475952749985e+02 -3.861408189363908861e+01
5.813920016784778966e+01 8.691167331446720823e+00 8.473417852670155526e+01 1.761804500820710189e+02 -8.440706276989803314e+01
-1.702537888641919395e+01 -8.710470621182462736e+00 3.474545425318645187e+01 1.936202708968722845e+02 -6.166990838786418294e+01
-5.675983495438333648e+01 -1.795440633155245180e+01 6.909200039545856953e+01 1.892517428218000646e+02 -8.114358753375846334e+01
8.865666795376505149e+00 4.723984913641479544e+00 4.832564312664754880e+01 1.736414982106257980e+02 -5.684660974816458179e+01
2.382387414257530622e+02 -2.622181060273822695e+01 1.113090172306192898e+02 1.904914761895417996e+02 2.643508889368375776e+02
8.843827232797411853e+01 1.692379674354202734e+01 9.102893106520468791e+01 1.729811248378366599e+02 -8.965536768298582615e+01
7.954627535532125648e+01 2.509135006440130766e+01 8.588379888851001454e+01 1.660829532534724251e+02 -8.476053178324501403e+01
3.296240246251464612e+01 1.115565626637702046e+01 7.161885359065604462e+01 1.703279755569969893e+02 -7.173201915971314691e+01
1.011910871534853413e+02 3.605221516062270126e+01 9.424301110530650760e+01 1.672953982473330541e+02 2.633348765076408995e+02
-2.256784839788760522e+01 -1.151985235096566740e+01 3.686397947551444076e+01 1.932004402222636372e+02 -6.866748082766730477e+01
2.329982000723249769e+02 -3.397021387164240736e+01 1.235124901637830845e+02 1.884604134599098018e+02 2.628659243008042949e+02
2.138840039130345971e+01 9.423342243617691238e+00 6.081045184282199045e+01 1.716772749511789584e+02 -6.340010823218675284e+01
-1.611214038317411834e+01 -5.263135136086058985e+00 6.218147433522351264e+01 1.843329284309558034e+02 -7.393241655741614693e+01
-7.030143480984435200e+01 -1.587642193832715520e+01 8.013721918288435120e+01 1.891078300430870911e+02 -8.580513076466577616e+01
3.878005965575904668e+01 2.161224009966395343e+01 5.795919212957336697e+01 1.481676842052175402e+02 -3.827081718624914686e+01
2.345937593085172637e+02 -1.827633511003726952e+01 1.065972880716795146e+02 1.860888399211411297e+02 2.646518412909155700e+02
-2.784559909516639209e+01 -1.440327488525439215e+01 2.891990174020861559e+01 1.981655113836019098e+02 -6.921169504702805853e+01
-2.033973395198445289e+01 -6.792556924634152615e+00 6.374443554384832566e+01 1.833378776175075870e+02 -7.571725970337251965e+01
7.442267942413322679e+00 3.368119234144013596e+00 4.548712670018099402e+01 1.716154950698650623e+02 -5.247836339736680600e+01
-1.567668065396914123e+01 -6.637281503442154396e+00 4.415027547238518224e+01 1.876027736218747464e+02 -6.533187094616233992e+01
5.230569546817825710e+01 2.361593332696719827e+01 7.390921924948273158e+01 1.629469887124383263e+02 -6.370522225108140901e+01
2.613268203111967125e+01 1.087435726873783182e+01 6.517909136204625042e+01 1.715404571893179195e+02 -6.625544835717622050e+01
5.059249723244446528e+01 2.050755785815366394e+01 7.456899132515276563e+01 1.650350029512656249e+02 -6.823418906582305965e+01
1.145641978059085346e+02 9.778413509290485806e+00 9.361617780797091370e+01 1.761919690782991665e+02 2.684308174461185672e+02
6.340252182437485118e+00 3.472033542897595471e+00 4.456247295142127030e+01 1.743830464189692862e+02 -5.516414798718325585e+01
9.163464646012167236e+01 2.690206688834386739e+01 9.048936597802135395e+01 1.681333429557185752e+02 2.686973164651165575e+02
1.175583823014371063e+02 5.554593113313015351e+01 1.019849326141838617e+02 1.625519336037929179e+02 2.437831589121674938e+02
3.595550550373752685e+01 1.624149783344031306e+01 6.347132314089921579e+01 1.617373356963052800e+02 -5.556970959504915442e+01
-3.947217497991469770e+01 -1.663670352637255334e+01 4.157565697808964700e+01 1.941026648488433182e+02 -7.528232062902068833e+01
-3.270746367760735041e+01 -1.197040206988968514e+01 6.758543450374310169e+01 1.843902232261385166e+02 -7.849102936922388096e+01
6.442759349488177634e+01 2.812757963455567634e+01 8.079889670271255397e+01 1.623750595788616522e+02 -7.444132320298524519e+01
2.137318949723988482e+01 1.258259886466116484e+01 5.318637053489720046e+01 1.604384296322725731e+02 -4.922861118048805196e+01
1.213321542258966090e+01 5.322633802605277076e+00 5.532401489706411724e+01 1.737087811474129921e+02 -6.001935020644605601e+01
-3.790666727876978115e+01 -7.917868294859410128e+00 7.471248276413592748e+01 1.839292554114710470e+02 -8.258502241991314463e+01
7.834505569638258748e+01 3.385242923740068477e+01 8.326644686307069776e+01 1.613369161842053643e+02 -8.005635434108737059e+01
3.638194103106978616e+01 1.924662321440794699e+01 5.997900212887773819e+01 1.542067942465782266e+02 -4.699862494461244466e+01
1.560633360379795249e+02 6.183657547938385513e+00 9.962031062369422330e+01 1.797014719871550881e+02 2.623455834639116802e+02
-3.016877124507649199e+01 -8.597936472853326961e+00 7.086841382883899598e+01 1.851288365330567558e+02 -8.003307260256976008e+01
1.031227596127570649e+02 1.777658446989433116e+01 9.259893025956596091e+01 1.736043728139231348e+02 2.671855972913133428e+02
1.776978571870893688e+02 -3.238113315896571365e-01 1.067044297670236546e+02 1.806111819343457228e+02 2.595369755402916780e+02
9.478218821222274926e+01 3.810536672082553622e+01 9.036910722315553812e+01 1.642849117662763945e+02 2.671235030082611388e+02
4.856346213861749028e+00 2.150312065866632594e+00 4.581495885585338357e+01 1.738912112810297685e+02 -5.401051648608267186e+01
1.252418139643198458e+02 3.467129459996545648e+01 1.022004405338902728e+02 1.710424787998254601e+02 2.535141827511983195e+02
-1.648524076396573435e+01 -8.340379777567624942e+00 3.898096489984268942e+01 1.904996763720901072e+02 -6.327708622250732873e+01
2.090037395161982303e+01 1.317169313857189827e+01 5.451681062174441195e+01 1.625655177611054398e+02 -5.117087989957659744e+01
7.442665072000657744e+01 1.823942856021645653e+01 8.358281461235246468e+01 1.674623857649341687e+02 -8.395676656234211066e+01
-2.994508983377332356e+01 -1.489533371458273692e+01 4.022782066318518446e+01 1.944893362032700281e+02 -7.160094519858017748e+01
1.724277812849990710e+02 4.083205369433772880e+00 1.124494570035824665e+02 1.781753184130814986e+02 2.553503357602442918e+02
-2.763288896264916872e+01 -1.212535451224178829e+01 4.506816585228325778e+01 1.905190225622986020e+02 -7.226854458616878674e+01
1.810443391876983910e+01 2.331387209126488891e+00 8.176020798531787648e+01 1.773831951557358479e+02 -8.559326531308215635e+01
1.823761707075747651e+01 7.790709254364137415e+00 5.348721508914405121e+01 1.654292593232798083e+02 -5.283186130706944539e+01
1.207258788217510102e+02 4.448741994529246568e+01 1.022831473566129432e+02 1.670207495564839917e+02 2.511129036626599884e+02
2.307883508674693829e+01 9.916042469645322655e+00 5.953473957079485501e+01 1.673394999495623665e+02 -6.225386047043797788e+01
5.032784164124269921e+01 2.583948275478611123e+01 7.103487174906652513e+01 1.544442581180219634e+02 -5.532888143696621341e+01
1.505380540280955870e+02 1.872097090763761429e+01 1.055977095154271836e+02 1.755826530651482926e+02 2.558754588577132836e+02
2.396735550853200891e+02 -3.153895367731530186e+01 1.177156999730290750e+02 1.914094676408427347e+02 2.622798716480565986e+02
4.277719485508898600e+01 2.207724593738399577e+01 6.343602910104815606e+01 1.522375383418909394e+02 -4.854836702546315053e+01
1.334002085384845770e+02 4.780382532748209456e+01 1.069526122870190648e+02 1.689855678652986342e+02 2.456163341126900548e+02
-4.833246140128426305e+01 -1.553547479564177181e+01 6.326595138919404349e+01 1.918703853548039433e+02 -8.258286573335584535e+01
1.664835674708785120e+02 1.124407106010516877e+01 1.111663685118733440e+02 1.755182432168279831e+02 2.536793709248413506e+02
1.360697431183689510e+01 6.785119308806661031e+00 5.667660285912457852e+01 1.720228025223867405e+02 -5.950568953415679374e+01
7.174292132653994258e+01 3.271619964038121964e+01 8.172506739190568226e+01 1.601966951325156856e+02 -7.153560859792041526e+01
4.898158881302186529e+01 2.269759494034644831e+01 7.089166368346026559e+01 1.553691091535463329e+02 -5.568412725376455086e+01
-4.125726073800569083e+01 -1.843517897115458126e+01 4.150961511288515737e+01 1.939350744906494981e+02 -7.598743536323327419e+01
2.644586851796973974e+02 -1.592939517063323507e+01 9.142194136715254160e+01 1.855833953353588015e+02 2.704108034608216826e+02
2.929205169369146589e+01 1.512301562973067348e+01 6.085569815091511003e+01 1.628424313639673642e+02 -5.496528997722582943e+01
-7.065353689743959720e+00 -6.729700143705127147e+00 3.767627750859004010e+01 1.869401251268715782e+02 -6.059693695381709944e+01
1.381406159904628339e+02 1.355970286108155598e+01 9.835466003127095291e+01 1.761199251326486319e+02 2.612624226072148872e+02
-8.645815770418604274e+00 -2.694968854083045873e+00 4.629131671606825194e+01 1.870286439912771925e+02 -6.377942321324070463e+01
1.204021811433160991e+02 1.199893358504677465e+01 9.525697792876236747e+01 1.750182983162603705e+02 2.659956474568712679e+02
9.194375509165007898e+00 3.531974822709497364e+00 4.432038565459117052e+01 1.717240396318585169e+02 -5.191388299965890951e+01
-1.116984421148274365e+01 -7.288525817969762954e+00 3.715628968230968354e+01 1.887686896109763381e+02 -6.306403421112289465e+01
4.249954354388271582e+01 2.040565859411756833e+01 6.593251885697900150e+01 1.538941776770804495e+02 -5.004588228832400176e+01
2.992920327631666311e+01 5.718173746547377867e+00 8.169481406468482021e+01 1.757983334322840108e+02 -8.507535977905369862e+01
2.137435635310671387e+02 -1.972414946566023630e+01 1.160571334116041413e+02 1.824226451240363360e+02 2.607695965645676210e+02
5.599667027052243640e+01 2.148256276760636752e+01 7.721904889626559054e+01 1.671310929937370418e+02 -7.247097030100893278e+01
9.175739820884679432e+01 2.937968562155692354e+01 9.028954279601116184e+01 1.681112701519412553e+02 2.678403517262966034e+02
-1.331352872630896744e+00 -1.980529436354142359e+00 3.853124680432320304e+01 1.829474460633406920e+02 -5.608633693023719502e+01
-4.335130522232800132e+01 -1.837927289341062220e+01 4.740286302062471435e+01 1.952330322697685290e+02 -7.775395553698490403e+01
2.161514347528425333e+02 -1.439601772042327354e+01 1.091349183595377355e+02 1.853644366355987927e+02 2.631484836494224737e+02
1.276442042662212231e+02 4.610103319537952871e+01 1.052481581692736796e+02 1.674807824722634280e+02 2.467455551603773358e+02
-8.367391867162987751e+01 -1.679058876344560858e+01 8.555383159031808304e+01 1.867507332226096821e+02 -8.735216120832534159e+01
-1.315757534691784691e+00 2.750559837007254815e-01 5.407311866548305090e+01 1.810965873284032455e+02 -6.822231415903360130e+01
-4.370702915046462778e+01 -1.527090996296463388e+01 5.365871659796261639e+01 1.925219564261948619e+02 -7.732902153576468152e+01
-4.948715299022369507e+00 -1.613952700733916501e+00 8.622136668773998736e+01 1.783096636319164645e+02 -8.558259649556978843e+01
8.942046627385405344e+00 3.926790988511153824e+00 5.997243053380159239e+01 1.760549943502002463e+02 -6.580972669127348240e+01
-3.909465636039750080e+01 -1.609421324229013095e+01 4.375923092454277707e+01 1.955212123776493343e+02 -7.581575814459753815e+01
2.396299093382326717e+01 1.298835323084023052e+01 5.401071089211690435e+01 1.566462815871546468e+02 -4.617099379208486454e+01
3.065213764314028566e+01 1.144525570446550766e+01 6.950708301962930591e+01 1.720421931096020671e+02 -7.194134762557980878e+01
-4.324188244836024353e+01 -1.417609086285027153e+01 6.734151407579136617e+01 1.884611271841302766e+02 -8.119907984379180732e+01
3.694626679293629934e+01 1.834799988907722579e+01 6.122488059743353261e+01 1.564166124032619791e+02 -4.931139897156929663e+01
1.263833657375878694e+01 5.955488329910715528e+00 5.260857089198868408e+01 1.700142516481909922e+02 -5.782166375770480471e+01
9.838028296968623465e+01 1.902913393334832648e+01 9.194133718416760814e+01 1.708766000287858446e+02 2.692792262318684493e+02
8.121450831186605157e+00 3.001250643314410382e+00 5.003517490028782788e+01 1.734997199059200739e+02 -5.999430749088201509e+01
3.432643817204015591e+01 1.352997579907894732e+01 6.669934412613791608e+01 1.639408250661813895e+02 -6.242594465108101787e+01
1.365680804030857871e+02 1.571464058873637271e+01 1.011621457402355304e+02 1.750921121703062511e+02 2.603857326037646089e+02
7.025775543239009657e+00 1.685380776440511985e+00 6.378387316870579582e+01 1.764561017893653911e+02 -7.035421419471190063e+01
1.248268283934461067e+02 3.314575180822153300e+01 1.031012312684951837e+02 1.713943180536253408e+02 2.567125705901552806e+02
1.973629243121185084e+02 -9.730593289197852158e+00 1.097354660524765251e+02 1.817003247314719658e+02 2.579420942400745389e+02
3.819496633223772619e+01 2.076092393370084821e+01 6.410846782903203689e+01 1.541367294970062858e+02 -4.814964483247321425e+01
-3.326044567533628538e+00 -1.988936839474480189e+00 5.314640916882949284e+01 1.818358660683569497e+02 -6.716684158325345777e+01
4.897136733053164193e+01 2.303068913750785640e+01 7.324788329250931440e+01 1.609014334481096853e+02 -6.194425735023517632e+01
1.537148190488843014e+01 3.702673207132900490e+00 7.327687228949574205e+01 1.784839661276753588e+02 -7.886408938532052559e+01
3.588823641359014438e+00 3.068000757336074358e+00 4.892491831011474801e+01 1.761666640907673411e+02 -5.807926607592916923e+01
-4.874953901067127227e+00 -1.663455652951908448e+00 4.589437895766545950e+01 1.855783760484962670e+02 -6.200241150981182869e+01
-1.600440269719348407e+01 -2.700608431377512275e+00 7.433355532096031482e+01 1.818963492039288781e+02 -8.400111110855220886e+01
3.743206197492069265e+01 1.406374096074451252e+01 7.059758159073078332e+01 1.685216771244525091e+02 -6.855273930218722001e+01
3.899699795703627814e+01 1.654219460555488652e+01 6.642043678780220262e+01 1.654361042144420253e+02 -6.373531359622244707e+01
1.210586257465884614e+02 2.654531476743709462e+01 1.003775259737858789e+02 1.727648297237364545e+02 2.593513551082857589e+02
-7.005910543629070730e+00 -3.347234946684363166e+00 5.319924516496888600e+01 1.832791401640166953e+02 -7.094331293602714084e+01
-3.918971467386281660e+01 -9.141723446402510334e+00 7.329106182210676934e+01 1.844060893320303762e+02 -8.226230247707898968e+01
-1.072774433291791141e+01 -6.619141728618114229e+00 3.679860372437272531e+01 1.893589982512961569e+02 -6.047315752597440763e+01
5.540991497846594882e+01 2.577679247142641472e+01 7.508463959131002241e+01 1.589045953709922685e+02 -6.446988746035965789e+01
1.199517900967102690e+02 5.416570030052585594e+01 1.040701806588272973e+02 1.641653697105950300e+02 2.443454635551384797e+02
1.148948738896450976e+02 7.290168966503795644e+00 9.488162990830886656e+01 1.782598976503050494e+02 2.690089302554100641e+02
1.030755192794987778e+02 8.164638291201296028e+00 9.102082591435872416e+01 1.773243279093842659e+02 2.700273553889530831e+02
7.206493239941745799e+01 1.960729138504366986e+01 8.440208638387302642e+01 1.687619135963696237e+02 -8.294708987009012446e+01
1.822335461113266035e+02 -9.122056486072321890e-01 1.095312406748165017e+02 1.810986313552253080e+02 2.586639973044295857e+02
5.474166155977491144e+01 5.651532421645270254e+00 8.515951447443211464e+01 1.764200875191689022e+02 -8.604732899213450992e+01
-3.476101084001059149e+01 -1.043933795963260458e+01 5.687482912423662640e+01 1.890495098204725934e+02 -7.769556637681239408e+01
9.046364655675476740e+01 2.373977276466766284e+01 8.909638646728684819e+01 1.694302261104816694e+02 -8.925295021186633448e+01
4.263166750711148723e+01 2.046342040760311676e+01 6.386955686716003555e+01 1.577065666488748832e+02 -5.099110021149563465e+01
-8.116875287982227860e+01 -7.196123966912063352e+00 8.997085907635663204e+01 1.850169517966715773e+02 -8.982984430857898417e+01
3.748540124904640436e+01 8.072891357825277225e+00 8.028512966622120928e+01 1.732248020710434844e+02 -8.095210684788170852e+01
-2.022497191242384673e+01 -8.477106164347018691e+00 3.777799926932807750e+01 1.917700173718703240e+02 -6.652224375043171278e+01
6.746876684668157509e+01 2.411984258193187713e+01 8.284146552240451911e+01 1.669298345177033980e+02 -7.939255384933547077e+01
1.795557684579639357e+01 1.055144635586522917e+01 5.132882519526099685e+01 1.630478311133109059e+02 -5.065567886052124891e+01
6.447181641129483864e+01 2.520450887927672312e+01 7.854435338587515503e+01 1.622298082662555032e+02 -7.091118474021602935e+01
-3.513300155984073303e+00 -1.244930784618591080e+00 4.093906921748328642e+01 1.809955104012621803e+02 -5.618458130676524576e+01
1.122376058048568268e+02 2.394770876291517681e+01 9.595975789943277334e+01 1.708953056116991718e+02 2.640645896552233012e+02
4.427842423086934787e+01 2.173595436375784828e+01 6.993196319231351765e+01 1.580278903526939303e+02 -5.945360377453435063e+01
1.323246967646497012e+02 4.555834362019229644e+01 1.072211172781746029e+02 1.697417449808674803e+02 2.478265888327788389e+02
4.863794360152511587e+01 2.250391435668510098e+01 6.925548510195966401e+01 1.583675346714826162e+02 -5.688710968073310426e+01
2.489346458406011209e+02 -1.941243116717314265e+01 9.722413672219593650e+01 1.865565380883137721e+02 2.678071382998517151e+02
2.955449351359039412e+01 1.520380039455869614e+01 5.829787845670946211e+01 1.583660901205965104e+02 -4.925301176416049032e+01
-1.099971109593497687e+01 -4.941646996009029458e+00 3.539332100438334550e+01 1.898845282230264218e+02 -5.952369989328285271e+01
1.814502950457691099e+02 -3.382886148407639126e+00 1.170562361880887465e+02 1.793842832354269490e+02 2.538526910862968009e+02
1.776781593044226213e+02 -8.281657842272773795e-01 1.139489346861497978e+02 1.808475852886853090e+02 2.547856525276512230e+02
3.873347330229037055e+01 1.718146775508645874e+01 6.441024125511324883e+01 1.575616257953088848e+02 -5.042827326284823641e+01
-7.112225479890073920e+00 -3.709404898984465238e+00 4.305586835338832685e+01 1.852968619564815071e+02 -6.461574554171500040e+01
-1.225980797158573843e+01 -3.847602550030861490e+00 4.088780269780379939e+01 1.870853134074303341e+02 -6.491242835927324961e+01
3.626027190674939504e+01 1.128891976579921419e+01 7.407123578539182063e+01 1.713961625058325353e+02 -7.303928750084162402e+01
1.048155710095285684e+02 2.290590204962451537e+01 9.439186901338065638e+01 1.700887754883117964e+02 2.657336567109160796e+02
1.388055390202880801e+01 7.710466996920549043e+00 4.826959278756269356e+01 1.674765606786850753e+02 -5.248773361018887584e+01
1.875785475663602142e+02 -2.382934857134429762e+00 1.034866987744026261e+02 1.804725187930129380e+02 2.611580585343273242e+02
4.836581842654578622e+01 2.191441676056878052e+01 7.101620470261106277e+01 1.594942706901516090e+02 -5.973082761708079857e+01
2.025240738184611899e+01 7.771217035450249888e+00 5.459784916247784281e+01 1.682794951324707711e+02 -5.742172945610011681e+01
2.899122891882597841e+01 1.298476087394932854e+01 6.760219154899507998e+01 1.693235029528905784e+02 -6.422233613303443178e+01
6.233291203634769317e+01 2.122122090977699571e+01 7.979528741276172354e+01 1.652408928761709035e+02 -7.657280351752929448e+01
9.954978948919456627e+01 1.846464539390689197e+01 9.295220265102739177e+01 1.698703789333536065e+02 2.675746159493675123e+02
1.767987667931211320e+02 7.496075390607446209e-01 1.131424186270540417e+02 1.785436587099593453e+02 2.574306883076471308e+02
-2.242567143236949434e+01 -2.087796660205411214e+00 8.158536500520021661e+01 1.820071494287834355e+02 -8.683893445670219080e+01
-7.825193331856150181e+00 -3.338816506599322054e+00 5.745754360089835444e+01 1.822205340673346825e+02 -7.087898508531748121e+01
6.073690431511777632e+01 3.277366911048896103e+00 8.800148830957972734e+01 1.786905006864609504e+02 -8.903706655758853117e+01
2.203173882971886854e+01 1.220955199424439641e+01 5.318100963408635806e+01 1.598314028981208708e+02 -4.728722548352934751e+01
5.087551579067987717e+01 2.175511416055023872e+01 7.096493389266454699e+01 1.609349325604476064e+02 -6.114736042360985380e+01
2.689898834448741738e+01 1.293821641703125280e+01 6.344200317540687450e+01 1.689462744359542228e+02 -6.400347627429756869e+01
1.477581453281432005e+02 1.219200237531602227e+01 1.023255541268116104e+02 1.759059446739604482e+02 2.596273453005469491e+02
-2.311371145386121029e+01 -1.128658451003116348e+01 3.048808829442243251e+01 1.971674479906480997e+02 -6.391188630334470844e+01
2.434908390865108174e+02 -2.408391046704041827e+01 1.060825417331208627e+02 1.881499545246555840e+02 2.646064420450683770e+02
1.857845557695107743e+02 -2.766292768639960542e+00 1.157340839764911209e+02 1.803579148507809293e+02 2.575610276395851770e+02
3.670556836148187330e+01 1.365137698712836745e+01 7.195194524445834361e+01 1.706313848581610557e+02 -7.084115228507808126e+01
3.002171401053315591e+01 1.761166967628346569e+01 5.664668226844168686e+01 1.510074416451333548e+02 -4.198811043106794472e+01
8.369888461528643120e+01 3.613397891150054875e+01 8.782972672560522653e+01 1.600191104735266663e+02 -8.271765567482395909e+01
5.516881152109858988e+01 2.584310384140292882e+01 7.075690998620379446e+01 1.535802592664506676e+02 -5.490219017903852006e+01
7.798333844407798665e+01 3.218574324724957592e+01 8.520709615598930498e+01 1.618195302219249925e+02 -7.881721109148051596e+01
1.091914133568710952e+02 2.869811491732941988e+01 9.780658914917106017e+01 1.718981993829478938e+02 2.626634884453573591e+02
5.911737921275538099e+01 2.643588815772486811e+01 7.650728459439648077e+01 1.584417827105197887e+02 -6.792772694757751140e+01
1.271686992837884276e+02 1.453865612103450466e+01 9.741387428855128405e+01 1.757432143838020124e+02 2.646627433737336332e+02
2.500886332395926672e+02 -2.219985091206337202e+01 1.004090462885094723e+02 1.889652924422124727e+02 2.667320386450705314e+02
5.112817949960732733e+01 2.575939557475837915e+01 7.205986347945551529e+01 1.556404459634501052e+02 -5.712755524973385945e+01
9.820313407778316162e+01 3.880084918767341406e+01 9.586822439787415817e+01 1.625840752283524182e+02 2.631983474879451137e+02
3.970505566351187099e+01 2.048721960905786332e+01 6.598412148802050581e+01 1.584831570963526985e+02 -5.278466487262790707e+01
1.213870929991565788e+02 2.856337558256397102e+01 9.896849554204941057e+01 1.707628657235544551e+02 2.577992439497119221e+02
5.927699663755214488e+01 1.933623153701989494e+01 7.777290377156198531e+01 1.667214778927767327e+02 -7.638560072391247502e+01
5.074496067922400044e+01 1.825314717047651314e+01 7.420811583972748338e+01 1.667264709230744870e+02 -6.860029833541187827e+01
1.058370417642215955e+02 4.873320961628217418e+01 9.701258310877528857e+01 1.613655681955102068e+02 2.534166879014599374e+02
1.016673617026011414e+02 3.146665611890877301e+01 9.314017873928179370e+01 1.678774615727475918e+02 2.643864602958926184e+02
1.292917428012471248e+02 4.789014194385585910e+01 1.049427204237084794e+02 1.691686279790062031e+02 2.466221419740726901e+02
-4.324342217148895884e+01 -4.396191614832530625e+00 8.209234034905176713e+01 1.822388556057345852e+02 -8.840232379781019745e+01
-1.228150663522292163e+01 -4.916003304906213955e+00 5.125733026442545537e+01 1.865405390069234670e+02 -6.979804559962693133e+01
-2.526131243532333315e+00 -2.190343331270474980e+00 3.959409824033772196e+01 1.835226896969495556e+02 -5.995225824518145430e+01
3.182528103567925726e+01 1.535403398837965838e+01 5.593754109937562902e+01 1.551982905500982781e+02 -4.741313734192917195e+01
2.331459880416985584e+02 -3.978698266993888666e+01 1.263025509627016021e+02 1.897365984156366778e+02 2.617619816610433645e+02
-7.236229138412514317e+01 -1.325733473347536240e+01 8.204725700681855471e+01 1.867749885619634256e+02 -8.825853293694194690e+01
2.113618554723102534e+02 -2.805452999581645912e+01 1.231001389136449546e+02 1.890453371836800898e+02 2.573231520752054848e+02
3.050667611197426510e+01 1.101313445792949430e+01 6.749932440369977371e+01 1.736911594748218022e+02 -7.035757920730132753e+01
-2.325009600581761759e+00 -1.757452769529803671e+00 4.545064215034035726e+01 1.825402227734911094e+02 -6.182294322905742234e+01
1.344842611830803847e+01 6.665961104344725996e+00 5.820737741793813314e+01 1.738728258504843041e+02 -6.042943959389575070e+01
8.429166268674417495e+01 3.817028778259026467e+01 8.628555439406696337e+01 1.600358313452369998e+02 -8.498266211070571785e+01
6.236187437923629284e-01 -9.932072449327846719e-01 4.385755614555640136e+01 1.798784823709156058e+02 -5.812057326554217696e+01
1.262808862899076559e+02 4.003890097079678156e+01 1.038103602735078397e+02 1.689495940925285424e+02 2.519181338769994341e+02
2.149771242124815274e+02 -2.780693123984236692e+01 1.227141184324703005e+02 1.856912609638178822e+02 2.570327791616944637e+02
1.264782620357731417e+02 2.523785687951812662e+01 9.961856628920497769e+01 1.742270266945062644e+02 2.594501258038025071e+02
-2.826315086304712310e+01 -1.470565992978652048e+01 3.194117718294841524e+01 1.971456905749499526e+02 -6.537919418919193504e+01
-2.332189569095999460e+01 -1.173104199423623228e+01 2.648379051742842094e+01 1.971859602048375564e+02 -6.286867593210204319e+01
1.298652141298465068e+01 6.292393536821688116e+00 5.025555704681496394e+01 1.703829869891269766e+02 -5.590328829140746336e+01
1.946946634459732195e+02 -9.429885377434109373e+00 1.132333451431349687e+02 1.834732737461945646e+02 2.581276259649594067e+02
6.382464073507048141e+01 2.972273516352205647e+01 7.718409693888071388e+01 1.607983431174411066e+02 -6.875630628739078531e+01
2.484696856363176778e+02 -1.987031187642651631e+01 9.949254650612525097e+01 1.871544812952049881e+02 2.668104813790583307e+02
1.046616952902770947e+02 1.834948262234994587e+01 9.414795185509879616e+01 1.734637235513934570e+02 2.674689505107772902e+02
1.065399801914549727e+02 4.559048807150579563e+01 9.917279427140424275e+01 1.616301633089216523e+02 2.537170248690759422e+02
8.000156019137557806e+00 1.274774116264793644e+00 7.646045611126348263e+01 1.804484892248050016e+02 -8.308560188433351357e+01
1.173291774550947224e+02 4.738560257260123976e+00 9.110364543487855826e+01 1.784217175860891018e+02 2.686489745020882651e+02
-1.383641075225689931e+01 -8.205684958076768787e-01 8.702193607722240642e+01 1.817464794383356832e+02 -8.792656614387992420e+01
1.903931781078085450e+01 9.723900712198771501e+00 6.222232228751469307e+01 1.720109539983784259e+02 -6.510591731353665068e+01
1.051390903025928765e+02 3.342941569706303540e+01 9.479551136595125627e+01 1.666593717065956923e+02 2.627090959652966831e+02
7.811918361597694371e+00 5.702049537058405448e+00 5.044209793024959509e+01 1.759836097952710077e+02 -5.683389719023159614e+01
1.615017934471414662e+01 7.568765479676701879e+00 5.772148232014406233e+01 1.713017178263767448e+02 -6.384258671222155357e+01
5.481531811246269115e+01 2.810307808338773228e+01 7.243307682279211690e+01 1.540689729917183968e+02 -5.630927230726428689e+01
1.252607233328383955e+02 4.891387931498861263e+01 1.061960193952922253e+02 1.662276790775606798e+02 2.457801692499167530e+02
1.321394546890610400e+02 2.566938131376060994e+01 1.030981685501392349e+02 1.738462200444870120e+02 2.562263736055786012e+02
3.142377247138447061e+01 1.952257543854273081e+01 5.786006349840204877e+01 1.485657860895813656e+02 -4.066776021675071462e+01
1.122906432942207573e+02 3.532783894887611353e+01 9.722425741119155873e+01 1.663472052798140055e+02 2.569603269454325982e+02
1.727967301976117653e+02 5.892572533777005184e+00 1.134720733783350539e+02 1.777858047359600846e+02 2.558895181339019302e+02
4.422455492836918012e+01 2.092286337327371371e+01 6.917828058499594590e+01 1.607099286376799796e+02 -6.073413734762204541e+01
-2.137229396640895018e+01 -1.063928185173586982e+01 2.574650369465991417e+01 2.004668400616640156e+02 -6.140522295435876288e+01
-8.910433521630396569e+01 -1.285793336487270011e+01 8.990073261170918784e+01 1.866437824982065479e+02 -9.088260634039369279e+01
2.388712378257088176e+02 -1.827996757975137498e+01 1.017561958449155810e+02 1.858897068786916691e+02 2.655544102556053190e+02
1.149164573474579498e+02 5.042083015293313508e+01 1.001725574120863911e+02 1.623709875596154291e+02 2.462337187378729482e+02
1.485060185378750077e+02 1.682989473323752350e+01 1.059938107474271192e+02 1.730773915181203506e+02 2.569524253639276026e+02
-2.120869266531497743e+01 -8.722001283586763520e+00 5.651089064358808400e+01 1.876265962606653375e+02 -7.377418282372481428e+01
2.058298959969120290e+01 7.920801397014619383e+00 6.743283820574087883e+01 1.729040623330758706e+02 -7.142166224996235258e+01
-1.404960405981324634e+01 -7.371880018587071426e+00 4.154964302350425243e+01 1.886948784453537939e+02 -6.600968851854771913e+01
2.472754691616869849e+01 1.387381516770430956e+01 5.365190448907418386e+01 1.577604341783522841e+02 -4.588260006415681147e+01
-3.287061547108412896e+01 -1.644699602025700358e+01 3.568068651835012872e+01 1.979739836650950053e+02 -7.231781059602174366e+01
-4.218852850693499335e+01 -1.267132942784444971e+01 6.570173985959200991e+01 1.873093964430128722e+02 -8.023005980444762031e+01
-5.385463099634470296e+01 -2.181853404142390929e-01 8.865733321056556804e+01 1.806732458194195772e+02 -9.018426542296707282e+01
7.022156353018783648e+01 7.064345201252336004e+00 8.843514182629409959e+01 1.769953979075122561e+02 -8.814321385323081870e+01
2.548346351007989483e+02 -2.803165440161722444e+01 1.040669564987233429e+02 1.908470677494300389e+02 2.677974516772953280e+02
3.115522304334217907e+01 2.092728730177607410e+00 8.525354762023305000e+01 1.786179242857444649e+02 -8.695951586246987119e+01
2.056508092126206009e+02 -1.349770924855133458e+01 1.114417576669801946e+02 1.823799761189364119e+02 2.590760729740375723e+02
1.568445168892766617e+02 8.686462610430579545e+00 1.037998195218665529e+02 1.786617283486349663e+02 2.620496670110638888e+02
1.095518887716043110e+02 3.997818605800701874e+01 9.937631448832205194e+01 1.660506494827086215e+02 2.566278910458988207e+02
4.386185385805023884e+01 2.144465830471588319e+01 6.872786040080355008e+01 1.588802865377619753e+02 -5.673799073259932868e+01
6.569900088451485942e+01 2.352711884357574945e+01 7.964858654612676503e+01 1.666080574600360364e+02 -7.867139109150173226e+01
1.362788661456269779e+02 2.359955517728440455e+01 1.044558230729661545e+02 1.721980529847675996e+02 2.594784273321569685e+02
-1.228063690739246638e+01 -5.222678549595994646e+00 5.371619380835171143e+01 1.859782955938115947e+02 -7.021315830718091888e+01
-3.663669340340635472e+01 -1.488685167929729580e+01 4.887128791815633377e+01 1.920824409822302243e+02 -7.518300656266703186e+01
9.021007031379575380e+01 3.933912533488594931e+01 9.014057997842877512e+01 1.615002142892769257e+02 -9.066643078338046280e+01
7.689244910356123341e-01 2.967020975119553650e-01 5.674185264584117760e+01 1.791421079223908350e+02 -6.901746038108055359e+01
-8.386062695506575437e+01 -1.639391067890495535e+01 8.813308406080383861e+01 1.884122164798183690e+02 -8.814616356859401947e+01
-3.247439232416081722e+01 -3.261403481990660769e+00 8.259640474367189711e+01 1.821544956511662008e+02 -8.500147959284188914e+01
1.649734760737413097e+00 5.095153866527079023e-01 4.259026900395785020e+01 1.797068410952938393e+02 -5.614273103028834555e+01
6.799247151471118400e+01 3.007705570751230084e+01 8.038744150398414945e+01 1.605890517841174017e+02 -7.495827260367109091e+01
-7.109351160308550277e+01 -1.787440189821679937e+01 7.837802106114352796e+01 1.886680010084903927e+02 -8.584133238885925721e+01
1.187268206755552313e+02 4.795886435012776872e+01 1.016620630367409035e+02 1.657576935065519024e+02 2.481311419065204120e+02
2.025676975702401421e+02 -7.116067732960584813e+00 1.055013986174750187e+02 1.814721190981182701e+02 2.626729427899168741e+02
8.185131483192937196e+01 3.643985487736144080e+01 8.594822810207890029e+01 1.613457192991142222e+02 -8.462986291367575120e+01
1.032467885622387485e+02 4.147478941200765234e+01 9.576409423937700183e+01 1.640115571734275477e+02 2.611856482669285811e+02
5.442928733638328254e+01 1.448114308954364127e+01 7.934704875310052330e+01 1.695161892078975256e+02 -8.195968097502641569e+01
-8.225717156613031023e+01 -2.043611664204818368e+01 8.521220941212536104e+01 1.893950604073142188e+02 -8.952514750534714949e+01
4.801396051738895920e+01 1.514067537765208726e+01 7.828440146590409654e+01 1.697981668874087688e+02 -7.749417606356664123e+01
3.204142985776547903e+01 1.858822931494898256e+01 5.808579389211097066e+01 1.567492890855401981e+02 -4.855956011506368952e+01
-7.362522963717196944e+01 -2.199849129915317647e+01 7.830733469377750566e+01 1.901456439811497603e+02 -8.680917728623487051e+01
5.170670459186679579e+01 1.584781629290197991e+01 7.769860209924324579e+01 1.691930243038488584e+02 -7.464989196960289064e+01
2.269241679360300523e+01 1.188260493427851472e+01 5.200191756166201174e+01 1.625444678886235010e+02 -5.118341683478738702e+01
1.807034244231613229e+01 4.978902065291396895e+00 7.825603490211560143e+01 1.764990880833507561e+02 -8.118625271025562995e+01
1.169162050396901833e+02 5.346766523846733321e+01 1.023694354749284798e+02 1.636675409425685643e+02 2.462111403524834543e+02
-1.586176749844467615e+01 -7.683546783062750407e+00 3.426850227443835450e+01 1.931665216675768022e+02 -6.354867775958962284e+01
1.969711285462358603e+02 -8.775081270649964793e+00 1.136860394493949542e+02 1.832311412419866485e+02 2.592429387974310657e+02
-4.227445576231866653e+01 -1.810475995499139756e+01 4.511503108374898119e+01 1.940838494645511787e+02 -7.515967376468346117e+01
1.656804338479928163e+02 6.266499824533751983e+00 1.049346376156092191e+02 1.772328847569930588e+02 2.597276935839124690e+02
3.143875846954736986e+01 1.590779824384361341e+01 5.650567280881033128e+01 1.524432077756045203e+02 -4.202842306189729982e+01
4.789948759376175502e+01 2.201113568689324040e+01 7.197087958041340983e+01 1.618303246747762216e+02 -6.257781685982030950e+01
2.618056621700242204e+02 -2.890856061906135466e+01 9.693360506555126221e+01 1.899945145044256662e+02 2.680688424693794332e+02
-2.022279907609831540e+01 -8.173048882390018477e+00 5.476200242744445035e+01 1.862912093772687001e+02 -7.351724578858329551e+01
-5.065212412468369507e+00 -3.839491347515261443e-01 8.223552055191863985e+01 1.808860626294416534e+02 -8.444942671092118758e+01
1.299072045692486199e+02 7.825801457211744250e+00 9.444031654764869188e+01 1.765765149768343747e+02 2.661812405464261815e+02
1.816729855502176250e+01 7.943835643611002695e+00 5.681913831689676897e+01 1.695664825126034430e+02 -5.942050767021651581e+01
2.961364478376212261e+01 8.779763005744856130e+00 6.885660871355962342e+01 1.705847166062674489e+02 -7.128134166376577241e+01
1.244800518880502977e+02 3.727294251499387912e+01 1.028733375484387693e+02 1.668036054477686037e+02 2.520719205128230271e+02
8.431927004758421162e+01 3.474863201262957091e+01 8.899516737515979514e+01 1.615468952686134969e+02 -8.405188683494381507e+01
2.580611191882784965e+02 -2.494132518046672331e+01 9.839994790414726822e+01 1.908229938289728693e+02 2.670993513147253680e+02
3.084626849063445420e+01 1.811823318303695984e+01 5.715935881947514474e+01 1.521261697266234023e+02 -4.339193576671596730e+01
5.368561987020897419e+01 1.581525599615411970e+01 7.965624466946006521e+01 1.685970956800503870e+02 -7.931546027716025549e+01
1.043902314051522211e+02 2.204071959759218657e+01 9.286920322494916036e+01 1.706916013833247519e+02 2.666899710244049970e+02
-3.058843444237854214e+01 -1.533664643470354960e+01 4.184205607111023539e+01 1.942992144250503088e+02 -7.295044311264813075e+01
2.677915681298075015e+02 -1.708081988122282269e+01 8.994916663236755028e+01 1.882855064097765023e+02 2.690203576828143355e+02
2.213014142094679926e+01 9.048890219391312328e+00 5.836138292903049773e+01 1.687683609514361081e+02 -5.734894870752206941e+01
-7.296299667877645945e+00 -1.510004206599295351e+00 5.756067107530495264e+01 1.820126762825931621e+02 -7.309487289393625531e+01
-2.746400900989058869e+00 -7.815418029483526263e-01 7.355841618070832055e+01 1.822977233018276308e+02 -7.837846616069475658e+01
9.027243545498505739e+01 2.330875911306041814e+01 9.140717152271017198e+01 1.713929013881098626e+02 2.697304952780597205e+02
6.686110664419344651e-01 -9.309443798622307753e-01 5.918336936264870474e+01 1.816654238409920765e+02 -7.027823701972755543e+01
-7.608067240900575712e+01 -2.014981513034022242e+01 8.277671401037643761e+01 1.898326783694964490e+02 -8.780584330261018522e+01
2.662704670088009493e+02 -2.431637112209219964e+01 9.143523658723296421e+01 1.912024267228498502e+02 2.699375618913448420e+02
5.510569258379545232e+01 2.181607671342175081e+01 7.513653224387064711e+01 1.626924044172097013e+02 -7.040445170989436008e+01
1.938205032575813114e+00 -6.622388762233957227e-01 7.544875859212515934e+01 1.784401088917041704e+02 -8.171951841736779443e+01
6.916881765855495701e+01 2.984904979095307098e+01 8.178962597175126348e+01 1.585176562129850026e+02 -7.213707300413267376e+01
7.768849207177200356e+01 1.841670463890513432e+01 8.720686800235321812e+01 1.705874706090744439e+02 -8.617686801008007080e+01
-2.771038133595867592e+01 -1.102755406099189095e+01 4.630166354665750106e+01 1.909359125364279066e+02 -7.262172886237583214e+01
4.247568441480965618e+01 2.253041174876357999e+01 6.208252037375578425e+01 1.504840650598702894e+02 -4.356028028876868063e+01
7.504762001669139693e+01 2.843437021877743476e+01 8.319903090789708244e+01 1.617496839930234955e+02 -7.931381942832237542e+01
1.523623244228699036e+02 1.063463541593444006e+01 1.028343721744577408e+02 1.774106557357139593e+02 2.596426757309468485e+02
1.384069735121338169e+02 3.868635466405223156e+01 1.077733695169781782e+02 1.732653290139483886e+02 2.499623017331969947e+02
7.505657091143728366e+00 3.360234619190404448e+00 5.323049022732460855e+01 1.762234802945291676e+02 -6.027883709197074324e+01
2.402422553916497066e+02 -2.544912839867713217e+01 1.090056781922526739e+02 1.899100849224934962e+02 2.658370207937336431e+02
-8.016953932417472117e-01 -9.769851553871322647e-02 4.272060919817212721e+01 1.795127371467351338e+02 -5.540535357129974159e+01
5.877582700301241525e-01 1.493776104044519215e+00 7.155648928406596099e+01 1.816108176456032197e+02 -7.773998504750113625e+01
1.521860422010978731e+01 3.797155110368470421e+00 6.693576229061986282e+01 1.759795454406972226e+02 -7.449967906385982985e+01
1.075398689543057742e+02 1.501092487509030882e+01 9.312726050311002268e+01 1.744903483112242668e+02 2.681773739408628217e+02
7.203121737981913952e+01 2.814510923158927724e+01 8.321597583299666212e+01 1.622131714246733338e+02 -8.107567950195816309e+01
3.024713217215915861e+01 1.635668174489531168e+01 5.783635029610683631e+01 1.584018979033044161e+02 -4.923163825439157648e+01
-2.877376929527480698e+00 1.354041127446768966e-01 4.272579973260599218e+01 1.837306212159244296e+02 -5.522438275761848558e+01
3.504941451605227343e+01 1.307310333472992703e+01 6.739089603588132604e+01 1.668409339458326883e+02 -6.809407198028263508e+01
2.495576243938535868e+02 -1.244347359084178528e+01 9.643811253972249631e+01 1.856762654798578751e+02 2.661069755012796918e+02
3.317715200950927823e+01 1.185219991485789670e+01 6.832891596293711700e+01 1.699403397235508635e+02 -6.741324594075740606e+01
3.391577991381925017e+01 1.301884038445758129e+01 7.104475862207991099e+01 1.710817319139588051e+02 -7.339345691749740297e+01
1.358316724194484664e+02 3.754201159093164364e+01 1.073822428585865651e+02 1.717405299756891282e+02 2.522930532211794059e+02
-1.732852631943248056e+01 -8.592127955750644475e+00 3.024572671426527037e+01 1.970747373486494496e+02 -6.235489491396077000e+01
2.443600751180910038e+02 -1.298967263913223391e+01 9.615352657509457401e+01 1.852707452745796672e+02 2.680497622509071221e+02
-2.151999909383985887e+00 -9.495554649377488943e-01 4.507804773361078787e+01 1.836176307685236111e+02 -6.411192732289487139e+01
7.806875909401475155e+01 3.014277868026470131e+01 8.410226566697352268e+01 1.630495426769848279e+02 -7.988902765383519977e+01
1.343701810523486131e+02 4.102979974003804386e+01 1.058494363395070224e+02 1.691944893176063260e+02 2.485176882913748670e+02
2.883867309315087724e+01 1.213531923356874742e+01 5.929314502206409543e+01 1.640977256095314942e+02 -5.575411320342055177e+01
6.814252267187576706e+01 2.380745426831002476e+01 8.136645995774301809e+01 1.651776572686575548e+02 -7.931611459061062419e+01
-4.174428777391307932e+01 -1.394589386678899245e+01 5.548024332104120759e+01 1.899184580322375382e+02 -7.773950653021948654e+01
5.307418343087780244e+01 2.575215810165018837e+01 7.245341206856386407e+01 1.560535945031957112e+02 -5.591167360961206612e+01
1.002153824509211546e+02 3.961494907923619735e+01 9.312634301532736458e+01 1.641580095231502128e+02 2.630963104289212993e+02
1.686749551232296653e+02 7.270889595993782484e-01 9.463466681657716606e+01 1.789051912933205983e+02 2.659351582810339778e+02
2.544358265354919979e+02 -2.230997669982368592e+01 9.964900719065545331e+01 1.889487647690325218e+02 2.692190756726565155e+02
7.403803469167841911e+01 3.034370335751242465e+01 8.373834550047494929e+01 1.626031719050615436e+02 -8.092504466880158986e+01
8.829369594623375406e+01 3.272478539963139355e+01 8.774963841896033045e+01 1.653358410414057857e+02 -8.736688917208607563e+01
5.782084604805606887e+01 2.073595672644017540e+01 7.840865236006224848e+01 1.681738800786928039e+02 -7.686359268696365632e+01
-1.219992290649893718e+01 -7.488171441297160058e+00 4.365973893185709187e+01 1.869719675476644341e+02 -6.695954941490411727e+01
3.162449918009082239e+01 1.369305924887176928e+01 6.658787070173725908e+01 1.660349980561108225e+02 -6.480245765481797093e+01
8.984535284702278091e+01 3.095088131871976245e+01 9.021431246113151303e+01 1.662838297884555914e+02 -8.923802441118436946e+01
5.969925573898622417e+01 2.823523074690705315e+01 7.608033238362058626e+01 1.563383708043597835e+02 -6.128785742687465188e+01
1.885894668429578473e+02 -4.970655763293151175e+00 1.090571142564944864e+02 1.827350072117291404e+02 2.575925273599429488e+02
1.448162051109285926e+02 2.876346725360009682e+00 9.340351547924589681e+01 1.789066752087449572e+02 2.679842305738335426e+02
1.709029568556817935e+01 7.969072719997539522e+00 5.307129411845907896e+01 1.669383018942008903e+02 -5.472938202683261721e+01
2.516081196825695088e+02 -2.410864291262834413e+01 1.022982175628415575e+02 1.899478581453007280e+02 2.661984938331535204e+02
-8.718938895752543772e+01 -1.661596616225250145e+01 8.834611672367945800e+01 1.870939854114608352e+02 -8.991701534035347265e+01
3.507380039793236648e+01 1.679848250876371907e+01 6.351499495815397012e+01 1.607608491154196599e+02 -5.371360467549867934e+01
1.666576087119242402e+02 2.379979432270491913e+00 1.021871316498514801e+02 1.793823980270048253e+02 2.609796457523164008e+02
-4.737925889337357432e+01 -1.163550853080375980e+01 7.568302973463278249e+01 1.860049029117559769e+02 -8.395253296881519134e+01
1.430537334929528015e+01 6.743831816097240583e+00 5.704333097284758480e+01 1.727468534558703936e+02 -6.203733905987310493e+01
8.916186075813669731e+01 3.481852821868135806e+01 8.981239194592779995e+01 1.615606418687538621e+02 -8.800444420650411814e+01
2.386694604619327720e+02 -1.409878284542328153e+01 9.925829648946267980e+01 1.854709678969355480e+02 2.665223456206564379e+02
1.942542659787267496e+02 -2.884392662845310706e+00 1.049201169888294629e+02 1.808909331308753394e+02 2.623250928965069306e+02
2.750440134489207988e+00 2.334031498892078282e+00 4.444716559222038654e+01 1.783249149920102070e+02 -5.385244669940605888e+01
1.099117873755352832e+02 3.825854747172073900e+01 9.672848774407420080e+01 1.657297531001857180e+02 2.568865067135754998e+02
1.688072696849174861e+02 8.388277863600340112e+00 1.100256481051277717e+02 1.776165926583140333e+02 2.561414164900126025e+02
-1.502399842478147463e+01 -5.846282534599074765e+00 6.527754492262896235e+01 1.835353846400470559e+02 -7.760859147611630249e+01
-4.792454444104505029e+01 -1.012084370619833784e+01 7.150721539477034128e+01 1.884221410287753429e+02 -8.335048905695761334e+01
2.498252272148323527e+01 1.205527468173121086e+01 6.014244696158473147e+01 1.664593304337073221e+02 -5.981256759217588836e+01
2.613438749434148463e+02 -2.584260179752515896e+01 9.905268513165913191e+01 1.896984496104798836e+02 2.680382269771349115e+02
-4.260544947445039554e+01 -4.978307685525669157e+00 8.589504225070037080e+01 1.811438336996818919e+02 -8.622829348982726572e+01
-7.461169980704714533e+01 -1.244297331231379999e+01 8.340520279395060754e+01 1.861765684916557007e+02 -8.850818052138396297e+01
2.469050821931825013e+01 8.975055704591369476e+00 6.750205059571806032e+01 1.721402796364633048e+02 -6.905778431674576723e+01
4.608808282789949828e+01 2.311675171430883324e+01 6.667827682474531059e+01 1.566090154602140672e+02 -5.145888033665600858e+01
3.926441535219641565e+01 1.934607342535259988e+01 6.183722780826269627e+01 1.532304256076999707e+02 -4.517557334000312608e+01
-2.567678110632537525e+01 -1.392675400373680361e+01 3.187500132723745594e+01 1.960336079172675454e+02 -6.462638974815109805e+01
1.279872286092728473e+02 1.441041772154133049e+01 9.757600563337992128e+01 1.750622374542525392e+02 2.645873531794417204e+02
2.367103468355187346e+01 1.097124925517044147e+01 6.117938260393702876e+01 1.686802355032773733e+02 -5.988285308088487824e+01
2.761896911651569297e+01 1.381862503334504488e+01 5.599200726531911698e+01 1.559534311401250477e+02 -4.757323501484658834e+01
1.415486361798797077e+02 2.291099892206821309e+01 1.074871285738590672e+02 1.748415072819107934e+02 2.553794668689279774e+02
-1.934671967861441999e+01 -8.838310814731650922e+00 3.614580105080141692e+01 1.905545672588802120e+02 -6.271971678180246101e+01
1.310169003576501723e+01 5.133372353711397551e+00 5.205833207865581613e+01 1.716820134160675480e+02 -5.880269621314035078e+01
-3.533198496839401770e+01 -6.627428793676724439e+00 7.561261046071830094e+01 1.842007254065973427e+02 -8.199599252964549123e+01
3.670935450189565330e+01 2.192732931526505524e+01 5.875000383186804243e+01 1.488770835587835109e+02 -3.959526863028838051e+01
5.634923403274635945e+01 2.263538357288475211e+01 7.725942151598314922e+01 1.651500544802428863e+02 -7.535109000543592117e+01
2.654103122587169992e+02 -1.359760542577880571e+01 9.232048158529050852e+01 1.859012066708235977e+02 2.701010857092865649e+02
-8.078618395554522991e+00 -4.614745428078208533e+00 3.883024288600844898e+01 1.865510486713173748e+02 -6.017807335650991263e+01
2.300949921613833382e+01 5.011677951711940970e+00 7.752870928806416373e+01 1.779905952586537978e+02 -8.274246901899114448e+01
-1.290458036233177452e+01 -6.993898076978227074e+00 3.130602025890828699e+01 1.929212561217119912e+02 -5.830777267325444058e+01
-1.802945331087217795e+01 -1.052767589098110079e+01 2.719604985462193625e+01 1.983048703752894539e+02 -6.189344220482080772e+01
1.613815617308852381e+02 1.239638838395150700e+01 1.066549926215366213e+02 1.768929881576472667e+02 2.578145713531258139e+02
1.391699139091622612e+02 9.687937078900588972e+00 9.726593667255608011e+01 1.760535571235941461e+02 2.625795257022146529e+02
2.296669940806583554e+02 -2.809336003642463098e+01 1.176747450543185494e+02 1.881464610535907127e+02 2.626861049418699281e+02
6.224925514026600126e+01 3.023380138044747056e+01 7.634866752690284386e+01 1.557261468106445079e+02 -6.612002289027529400e+01
8.247788984520070699e+01 2.266350411055600489e+01 8.725481316915259811e+01 1.678756920454768533e+02 -8.696658936617438940e+01
-3.692244352964097942e+01 -4.467365018953315392e+00 7.568673419438970029e+01 1.840586152832094058e+02 -8.468647385135110994e+01
8.304986193858505317e+01 1.839326656444078978e+01 8.789297108119939139e+01 1.725175534720924588e+02 -8.927555237984293512e+01
6.586711793863220521e+01 3.211526783408866947e+01 7.863028524417035214e+01 1.583341088907709775e+02 -7.026247491264736311e+01
1.061522417921169961e+02 1.555795443776773723e+01 9.412741703643339974e+01 1.740136296792171891e+02 2.665327426218003666e+02
3.108696805616977699e+01 1.640238433365328063e+01 5.676011602053706184e+01 1.511093996476886900e+02 -4.387049951049545626e+01
1.891592881130041235e+02 -5.271186607701523918e+00 1.120797167725907286e+02 1.806111708932548368e+02 2.586666639943655355e+02
2.671916035455323026e+02 -1.942891227536165033e+01 9.121075445382558655e+01 1.886971864191698671e+02 2.691228575606706386e+02
-9.647096858051973811e+00 -1.554467666242394852e+00 7.687749962581895602e+01 1.816846461827000496e+02 -8.405932378525180582e+01
2.624270257320772259e+01 1.365603033315078640e+01 5.662786446420548714e+01 1.621999694363388187e+02 -5.223695625532599962e+01
8.981241774517951626e+01 2.481109289062449008e+01 8.910613435082692035e+01 1.696742578115167532e+02 2.675991119004135612e+02
2.072992396696352912e+01 9.119592939280247279e+00 5.525519499834346249e+01 1.657411982659930914e+02 -5.591210626650017446e+01
-7.497444958822545402e+01 -1.855386974603091943e+01 8.231589843016448071e+01 1.897753827273425031e+02 -8.608904251703722821e+01
-3.673051335609477519e+01 -1.380612838979365442e+01 3.680201959780725218e+01 1.949764009289955311e+02 -7.299030275769821685e+01
-4.745206853501245803e+01 -8.145534038189918391e+00 8.117095059135935742e+01 1.839141917074525168e+02 -8.583380550590757707e+01
-3.000276395064159374e+01 -1.223400551791893420e+01 4.980473890216845945e+01 1.907005670603707870e+02 -7.332299947981313437e+01
1.046445962441784587e+02 4.441477394341331575e+01 9.640571254870991424e+01 1.627624498713652770e+02 2.569393234308127489e+02
1.164297199082412249e+02 2.922585876815637462e+01 9.958916565226816431e+01 1.689904875469019601e+02 2.599789629094995576e+02
1.191874466648397970e+02 1.746102336705196478e+01 9.652459251978976340e+01 1.739194817928567431e+02 2.642111726085539658e+02
7.653303954716528779e+01 2.170239059497084710e+01 8.622632962201795692e+01 1.696707272229845671e+02 -8.307087017683441843e+01
1.448007506473053922e+02 3.226090019118192487e+01 1.115417400897256783e+02 1.714412758124869924e+02 2.484315688290307378e+02
2.152919915788304479e+02 -3.237422024796663322e+01 1.249064623966002472e+02 1.877522248956788644e+02 2.549122957437683681e+02
-4.236382469027756059e+01 -1.490032816575995511e+01 5.793982721284886139e+01 1.909235874629809473e+02 -7.734648512515560981e+01
-7.625646058280004524e+01 -1.130542939169618855e+01 8.595786450311457827e+01 1.871214663778048077e+02 -8.779942496955966647e+01
8.460486353868253673e+01 3.242435986012052496e+01 8.626740407977619896e+01 1.621438278514081901e+02 -8.563678171602924749e+01
-1.754066502059972166e+00 -5.531138646134337034e-01 4.289896341947105896e+01 1.820263885011518710e+02 -6.046369485747640482e+01
4.905325397972994494e+01 2.140241642886783424e+01 7.380705232441206931e+01 1.625895789244153775e+02 -6.771060327856409344e+01
-2.246744343118352205e+01 -1.261182951327874591e+01 3.555115320526589784e+01 1.955021658524733823e+02 -6.700801062295458621e+01
-2.867325225903201869e+01 -1.524614674312445217e+01 3.226864914590355227e+01 1.990598187630174607e+02 -7.003639447022577258e+01
5.753184308336838804e+00 4.131950281503374178e+00 4.540613961199351678e+01 1.765415943466144313e+02 -5.450382571283387279e+01
6.882019091505819119e+01 3.071843404755541940e+01 7.894589561178817405e+01 1.602703888618286783e+02 -6.833135184076803625e+01
9.365879064812615340e+00 3.541896053385755749e+00 6.061470893696262863e+01 1.749846970348325499e+02 -6.947117025660043055e+01
2.155654721727421119e+01 1.089388282507644590e+01 5.265600926691914907e+01 1.594757222126085878e+02 -4.445769552011500991e+01
4.207542886635803825e+01 2.269991630678200067e+01 6.405170081036199292e+01 1.534883348625060933e+02 -5.017448078637651321e+01
5.315352169400977544e+01 2.024130551594316429e+01 7.431526185428309361e+01 1.648631468915863536e+02 -6.859256397696529461e+01
1.620613139744530145e+02 1.322354044462392864e+01 1.103744515650023175e+02 1.769052057682495160e+02 2.542061903358498967e+02
6.112903389426311662e+01 1.746369384050397144e+01 8.066870600295996496e+01 1.691946921214946542e+02 -8.103696611133278793e+01
3.820786538456216519e+00 8.766475151602345361e-01 4.343656954139824933e+01 1.795362692363980273e+02 -5.637474807036301172e+01
7.783971951218597951e+01 9.671406536786658847e+00 8.858217338952960063e+01 1.741486405965229096e+02 -8.763103039520190407e+01
5.675425329028628063e+00 1.751277743132708009e+00 6.538646475542387293e+01 1.783755119082159126e+02 -7.373100296520246388e+01
-4.949592209696810130e+01 -1.721110934404083537e+01 5.722141621523078214e+01 1.920340843650772058e+02 -8.095505654219918767e+01
1.602151162426266637e+02 1.186065506955669591e+01 1.076676658145517962e+02 1.777096036498679439e+02 2.573017282663955143e+02
2.357866910816626316e+01 6.432084437323115189e+00 7.229663509515057740e+01 1.755891855579511116e+02 -7.672580113161558302e+01
3.127191184308488303e+01 8.078237406533986587e+00 7.338670289719090079e+01 1.743884671196489649e+02 -7.697795175600811035e+01
5.558623675543110210e+01 9.484259237223033878e+00 8.516750908809937926e+01 1.763571990841288368e+02 -8.479034524755884661e+01
-8.138088086312451708e+01 -4.445321451210146435e+00 8.959144520791683419e+01 1.816915773918292700e+02 -8.881757048684023914e+01
4.339621669766084722e+01 1.564976648025480443e+01 7.177879470244285187e+01 1.656401785834310942e+02 -6.946720068614872901e+01
1.677526467676677555e+02 4.512496739743321328e+00 1.075742608573724652e+02 1.793104047566996826e+02 2.594763290679602505e+02
1.848381318941569162e+01 8.433474936487494134e+00 5.555779078990248365e+01 1.671896204008973541e+02 -5.443893355406002144e+01
2.282123174525093035e+01 9.526864300385607720e+00 6.290647751946313804e+01 1.709337624120483099e+02 -6.559418307640879675e+01
2.992058133726390423e+01 1.528776629409252763e+01 5.950775344617145635e+01 1.616683012271321616e+02 -5.218439920195449844e+01
1.330380171512090044e+02 4.390580760720315823e+01 1.074718278276026666e+02 1.680848344129182124e+02 2.465128850010631822e+02
1.017269624466264872e+02 3.707389394378596847e+01 9.517264497925718558e+01 1.654026115525181240e+02 2.601701980601116588e+02
7.317413694531538226e+01 3.150836824410169257e+01 8.344403417293055725e+01 1.597623549435360815e+02 -7.601575960752072092e+01
2.854477987046889353e+01 1.535482514460176340e+01 5.634757930229967116e+01 1.541276683029087167e+02 -4.387004097460758345e+01
4.933316127470286716e+01 2.627840858547325098e+01 6.747945990055438870e+01 1.550419293919918289e+02 -4.966154963083503304e+01
2.208086122402633009e+02 -3.902330019310327458e+01 1.298673708854221616e+02 1.901183472199934101e+02 2.569103352833344616e+02
9.744033623972042335e+01 2.201634969910426776e+01 8.964196252856504543e+01 1.718951363773701644e+02 2.674357995449187229e+02
9.723208906575072774e+01 3.876540872511532143e+01 9.448207909267789262e+01 1.636589379262896955e+02 2.618597939696019239e+02
1.003687276119792671e+01 3.443999639965080295e+00 5.715860434290228653e+01 1.771354943871241971e+02 -6.568527128142082461e+01
9.687064421692465999e+01 4.159532402705980303e+01 9.450447999231244012e+01 1.620964269474793014e+02 2.638040751767388770e+02
8.532078245289274321e+01 2.024855555828456133e+01 8.894791782077780340e+01 1.705289790935427163e+02 -8.809240553460634260e+01
4.231832899274267845e+01 2.131320064081726073e+01 6.899008839049949415e+01 1.594804438940083458e+02 -5.767274288993341003e+01
-7.194454143351666175e+01 -8.761932431213418582e+00 8.520832200366065479e+01 1.829386341658194510e+02 -8.802274741020607962e+01
1.041671124153467645e+02 4.643713715869937531e+00 9.302776960327206268e+01 1.787260555479683148e+02 2.683451446101062174e+02
-3.201940532285354379e+01 -1.210296714046517685e+01 5.453471958222926474e+01 1.883698817884017842e+02 -7.525734552075084594e+01
4.745088974951914196e+01 2.346890094798743931e+01 6.844896891501886671e+01 1.550267544003145872e+02 -5.374513035282117102e+01
1.094085418386693220e+02 4.512269331420387175e+01 9.930745184109858315e+01 1.641400948024911770e+02 2.531086082194833580e+02
-2.496406174330398908e+00 5.117604710817017510e-01 5.978762971295744677e+01 1.805473989461538338e+02 -7.240712929517340513e+01
3.190188395112959086e+01 7.092282185541554540e+00 7.501473391665818724e+01 1.743006713260415950e+02 -7.664680125429842406e+01
4.787920782700489042e+01 2.481051228043494206e+01 6.970503160935365372e+01 1.551184524125975202e+02 -5.047766272476059868e+01
-5.620388388520485279e+01 -1.647452746356223585e+01 6.896502733318089895e+01 1.898089586054691438e+02 -8.469424463302189565e+01
1.439751722490200905e+02 2.735376915288966515e+01 1.077744519834201924e+02 1.726267148824244657e+02 2.549561585208270174e+02
-1.835392341640710256e+01 -1.116268522575357736e+01 2.972176164262274156e+01 1.981483534906085708e+02 -6.169208262699578427e+01
3.062124322748274352e+01 7.502475666946805788e+00 7.536979846808452521e+01 1.755816639574222506e+02 -7.926748378594686528e+01
8.038784229341570153e+01 1.852814014272514243e+01 8.794135220403526887e+01 1.725827341679978986e+02 -8.518857670776401392e+01
-5.837403126265843234e-01 1.012784049091447258e+00 7.665875827677544407e+01 1.799866565370301430e+02 -8.381390527727758410e+01
8.389497041353724427e+00 2.925737195732467377e+00 4.712850136317596395e+01 1.759704363250002928e+02 -5.702756984164562226e+01
2.252163301724480959e+01 1.351518879404615525e+01 5.308673526019799027e+01 1.573130675834408407e+02 -4.801285528227450783e+01
3.403998110806944766e+01 8.605749513213499569e+00 7.658756738396412800e+01 1.739804661713832274e+02 -7.990864065565246221e+01
-3.079483077720227868e+01 -2.395428493547444582e+00 8.640505242206712921e+01 1.827868185202281097e+02 -8.761270876890425541e+01
1.716030254586123647e+02 5.822794612957423510e+00 1.081205966435239816e+02 1.784385558528930460e+02 2.601423480233223700e+02
-2.159244816175193904e+01 -9.643309571912860534e+00 4.556258462839360135e+01 1.898664922171609533e+02 -7.078079851792442412e+01
1.078087899954574169e+01 1.407215100097766847e+00 8.006119916052477947e+01 1.793179584621424567e+02 -8.446396794840237021e+01
1.071282601137312582e+02 4.112936216902401299e+01 9.738324201918740641e+01 1.646733299976413036e+02 2.581300445360966478e+02
-1.774609322135354272e-01 1.228399949440669991e-01 6.296450249647443087e+01 1.806486498691536156e+02 -7.063472775492660105e+01
7.819887624335009946e+01 1.404037918509199123e+01 8.869420535138623052e+01 1.716174853971592427e+02 -8.748002080995239282e+01
-6.350552566987092007e+01 -2.037490957995003527e+01 6.871413942976664657e+01 1.917434947766550124e+02 -8.419770394139173675e+01
9.939345104581077806e+01 4.171969685729121835e+01 9.391121652796702790e+01 1.633817765332596821e+02 2.598190554107502521e+02
1.421756381679110746e+02 2.297072271996281856e+01 1.038985664525344532e+02 1.740943785610336363e+02 2.547708089981666149e+02
1.338396978204757737e+01 4.252165904773368865e+00 6.731498257096885141e+01 1.785671206947727967e+02 -7.477319277624631866e+01
-2.191722307546366721e+01 -9.551402299948753338e+00 4.122468394854409013e+01 1.918778728417999844e+02 -6.730592951941450508e+01
2.352899942992411297e+01 1.174046217097400202e+01 5.907274370284697085e+01 1.656638097092215105e+02 -5.605147007499481759e+01
2.487323128360570763e+02 -2.145778473979524037e+01 1.024517971523690107e+02 1.873907827408503692e+02 2.659632366508961923e+02
-8.977446729772967160e+01 -1.746038835066234807e+00 9.117906242073098610e+01 1.806312512436030602e+02 -8.907534651974141582e+01
8.065974192702935852e+01 2.680982472490599733e+01 8.674584616315436847e+01 1.674230683038288987e+02 -8.576901365929518306e+01
2.820760023960961149e+01 1.545269558013715461e+01 5.649468830401797703e+01 1.570031465098809349e+02 -4.813441758738970577e+01
-1.076954772528399573e+01 -4.635228407801425199e+00 3.472129103450236443e+01 1.894590123247867552e+02 -5.910500665152569866e+01
9.368220133774754288e+01 1.820598779023152503e+01 8.973015023681625735e+01 1.715464728605928713e+02 2.689035522838032648e+02
6.138075735628544294e+01 2.904330427839647299e+01 7.465594636394509109e+01 1.583224789068569009e+02 -6.334522233851907203e+01
1.334141922809853327e+02 9.020779185226611929e+00 9.660790325712865467e+01 1.754646399439218385e+02 2.658334795470689755e+02
-3.645361907322148198e+01 -1.643198511630121317e+01 3.818138624135868753e+01 1.939342405872237123e+02 -7.359873601307862145e+01
1.956297766704331309e+01 5.147630667431395857e+00 6.867774822754296338e+01 1.772458833662333575e+02 -7.425729664253761086e+01
1.178839920347680845e+02 4.783117327048098844e+01 1.037753292406566885e+02 1.654301155229816800e+02 2.479937724875964022e+02
1.330162566872825209e+02 2.009146226128692447e+01 1.027166544573681506e+02 1.742410897967241965e+02 2.602210231335986919e+02
1.062412483214640844e+02 4.210663867607939892e+01 9.760853827408718075e+01 1.643965385127196157e+02 2.581020820997880492e+02
2.589459410502897185e+02 -6.212422106146105349e+00 9.179379050258363293e+01 1.843178129452413998e+02 2.685388644964348259e+02
1.259482949985551699e+02 3.765633961383524309e+01 1.036262905929165328e+02 1.686072499252595094e+02 2.528883248693984740e+02
1.202073844523411168e+02 1.451028159193114675e+01 9.714541710096428062e+01 1.746050778445256810e+02 2.634859311971215448e+02
-8.199716853497843516e+00 -2.135010686667254909e+00 5.517475283177738987e+01 1.838475448435157205e+02 -6.950927681377784495e+01
1.467152546456999858e+02 1.083515301038365664e+01 1.013462154172207477e+02 1.772615648152454924e+02 2.619554137802147693e+02
1.817669588362065980e+01 6.722669531214371830e+00 6.213695445064422529e+01 1.739536442503674323e+02 -6.508224157538789711e+01
1.978839381933746466e+01 9.612115728937149939e+00 5.008541745429176473e+01 1.633197198964685981e+02 -5.056322566620941927e+01
3.683374258969211112e+00 2.216943913030421154e+00 5.692492128941512419e+01 1.788010341189248322e+02 -6.745566303064116198e+01
-4.121194361431529529e+01 -1.164805788577065293e+01 6.707648367119639943e+01 1.884383832876458769e+02 -8.090574742298899480e+01
2.019915596400687718e+02 -8.183701233412906006e+00 1.062066598338430907e+02 1.817357078686835905e+02 2.608300935838945520e+02
1.374726978585709958e+02 3.692369566788236313e+01 1.079506021394540340e+02 1.718514605905552912e+02 2.507349107283316982e+02
1.013053922637102318e+02 1.963764876775925217e+01 9.161477151408796260e+01 1.727188137920548741e+02 2.672017587251603459e+02
3.104737592722402439e+01 1.379709564832387869e+01 6.312003019911530544e+01 1.661137270094070857e+02 -6.046359547098376908e+01
-2.993033113876129025e-01 -1.290643161792813576e+00 5.307897442539037058e+01 1.827664980175748042e+02 -6.582410991254630517e+01
1.986560363956063497e+02 -5.267388119337297780e+00 1.018217406666263543e+02 1.816009759254155540e+02 2.628399637709625267e+02
3.768131883713994057e+01 1.814102799109357633e+01 6.344292495532445741e+01 1.564725621784414784e+02 -5.041977480535346245e+01
2.304164707567908579e+02 -1.885783677603470920e+01 1.057985596218467066e+02 1.861204080162108028e+02 2.643010349601042890e+02
1.007916500543551130e+01 7.848463324044283596e+00 4.785370550386201671e+01 1.699118810122687933e+02 -5.288989901309033570e+01
4.049573259933975322e+01 1.336861200189437504e+01 6.998398696457167034e+01 1.682520631055425326e+02 -7.150303797196588107e+01
1.419006975660161629e+02 3.631302286117259825e+01 1.103573584456107852e+02 1.726071604129865591e+02 2.481006884179544159e+02
7.304703669050317671e+01 2.779739111627680259e+01 8.109389854660621211e+01 1.616175827424153795e+02 -7.809273305507075236e+01
1.165792497193068868e+02 5.125870722787622924e+01 1.032985122088238796e+02 1.645589664538555326e+02 2.478614183867435372e+02
2.411533218173521931e+01 8.505441662338224518e+00 6.861716889298797639e+01 1.739839815214080545e+02 -7.363983139450503757e+01
1.009391850426096227e+02 2.243165994857284318e+01 9.415538152318838172e+01 1.717110499484185198e+02 2.651209833068096486e+02
-5.509162671229419495e+00 -2.341684603977006063e+00 4.788473499586903159e+01 1.806600086926023891e+02 -6.396261876616063091e+01
1.306604372464040296e+02 4.679329240897373410e+01 1.072454122340276257e+02 1.695716785494456644e+02 2.458773806750366759e+02
1.779550835926837635e+02 1.165754373948223011e+00 1.094723596794728877e+02 1.776899085076275924e+02 2.568070744491477058e+02
2.357888881700868922e+02 -3.257339438453247027e+01 1.146407015580195008e+02 1.909551864305337574e+02 2.643140010469266485e+02
1.744649929941946596e+02 2.847794152007589119e+00 1.115575052011736545e+02 1.792561973023202881e+02 2.574695031262983207e+02
-5.202729368136428612e+00 -4.762153949400968145e+00 3.575621560182922565e+01 1.868723218279453988e+02 -5.702377627813820737e+01
2.932428072833099009e+01 1.429569186022044924e+01 5.752502192091487387e+01 1.599651451300251779e+02 -5.348039960750228516e+01
-4.261010686228791400e+01 -1.745964935699922194e+01 4.463523026322064169e+01 1.953715459238881067e+02 -7.597310742493803559e+01
-1.846609808552143051e+01 -7.773813460158870647e+00 4.888720157015127654e+01 1.875381018620771556e+02 -6.983850292504317281e+01
1.209446997289124823e+02 5.625855006631835664e+01 1.056528117134477611e+02 1.647375664907607984e+02 2.411295313981542563e+02
-8.981364643473327192e+00 -4.375957532994734223e+00 4.460832314133354970e+01 1.848364496385774487e+02 -6.329775747602246838e+01
-9.393477338085835626e+00 -4.946133762320124916e+00 5.955102673916987754e+01 1.833249570592040243e+02 -7.340942539530034594e+01
1.102750161708483745e+01 4.063754045301534390e+00 5.794051848683170647e+01 1.743082397380506166e+02 -6.439272534480052457e+01
3.027417030972230094e+01 1.838905694537607971e+01 5.653386332533450087e+01 1.504883275626642671e+02 -4.066510670600071364e+01
1.154674854943108073e+02 5.336894382319297137e+01 1.006363352877659736e+02 1.620223572236114933e+02 2.442779058946393604e+02
1.010148933803464288e+01 1.658607225901294058e+00 6.950299512555761794e+01 1.776588550569215670e+02 -7.504770117285490016e+01
3.358715190796405636e+01 1.469397997073099660e+01 6.429521072833311734e+01 1.635587705445123561e+02 -5.833596394643794980e+01
3.911840681360390537e+00 2.581667029995667662e+00 6.506188504735058586e+01 1.793076163313819507e+02 -7.522466482287433109e+01
-1.046790306562867379e+01 -4.483677494358483173e+00 3.834386426843224882e+01 1.872223103790043410e+02 -6.053867361402782876e+01
2.269988411783247386e+02 -9.329087912898312851e+00 1.000202995012789557e+02 1.863502150337447745e+02 2.662210404800928814e+02
7.889616078019724910e+01 2.810606570761500222e+01 8.642967934532256891e+01 1.631964493317421159e+02 -8.365735383719744789e+01
-6.101220316642252328e+01 -1.651386444423715005e+01 7.191111596339577261e+01 1.882661222079215406e+02 -8.526255311866869135e+01
8.682932832899314946e-02 5.331640031971207616e-02 6.218383531088991134e+01 1.790772407545351541e+02 -7.241800133751416979e+01
1.902711569318951490e+02 -4.333395652907869433e+00 1.074522935547943945e+02 1.813928335536000418e+02 2.612299496505248726e+02
-3.453748563243895831e+01 -1.361956787904025923e+01 5.179895966382834871e+01 1.924725673887037090e+02 -7.445153278988564693e+01
1.153950112585860950e+02 4.586466626913840372e+01 9.962120953960865677e+01 1.660209580259089535e+02 2.515541817952866381e+02
2.049180429691944880e+02 -1.116508254754645968e+01 1.115819724898733085e+02 1.853673892088135062e+02 2.591869486726980085e+02
2.196238749127252277e+02 -9.244409589075427647e+00 1.021625111889105710e+02 1.820468634846214115e+02 2.663423911865278342e+02
-5.361262236095549838e+01 -1.893259517613432408e+01 5.814481885076083501e+01 1.940339348703346616e+02 -8.024706038901595662e+01
8.591941736864050938e+00 4.274339889076268051e+00 5.801973658572679682e+01 1.765167205018242953e+02 -6.638173850104337248e+01
-2.241470991548816727e+01 -1.232537500901573324e+01 2.737498556222517365e+01 1.990042201510314328e+02 -6.362945891390519648e+01
1.365997031991424251e+02 3.098962969295234160e+01 1.053453624504797972e+02 1.719992739061669340e+02 2.542222368856987487e+02
-7.044063936505773427e+01 -1.591706044539106557e+01 8.148001992713970765e+01 1.861608989494760635e+02 -8.799572600103513764e+01
2.565920409978729708e+02 -2.346135507488577687e+01 1.009508937221836362e+02 1.921410325403988111e+02 2.671760486523359646e+02
1.153996095930401964e+02 5.107506927654871731e+01 1.005003867553071899e+02 1.641124974895150785e+02 2.459421383347264509e+02
1.052221104057402812e+02 3.063015035671437403e+01 9.425870002039265216e+01 1.691267058274123372e+02 2.623370017646220731e+02
2.919440127084408942e+01 1.515248279182972801e+01 5.538029973500768932e+01 1.571791538230379217e+02 -4.609541280109531414e+01
1.251456471127674632e+02 2.474469435215036128e+01 1.016941714729880175e+02 1.737178429558281039e+02 2.590390854548202810e+02
1.337739326386774508e+02 1.489876922207634991e+01 1.007463165314004669e+02 1.749820253122789779e+02 2.608308637453033612e+02
1.702674523088400065e+02 5.829771094858802627e+00 1.120498259830516758e+02 1.787332086414634773e+02 2.553783293327529975e+02
-1.447004095192198747e+01 -6.177956786372176268e+00 5.488322683282605396e+01 1.842110121686245066e+02 -7.407287125283829710e+01
1.167647448554039791e+01 3.660327546945767008e+00 7.327277961848137977e+01 1.772521643813382184e+02 -7.819541600029916140e+01
-2.433964307028794138e+01 -1.017473146428176101e+01 4.990764573712164065e+01 1.892291198472642293e+02 -7.343216127868608112e+01
1.257512211405807250e+02 2.922145888775259692e+01 1.003370236314961090e+02 1.715210512732410280e+02 2.551324041041515898e+02
-2.626012495939119162e+01 -1.226900558492924453e+01 4.233692932640278173e+01 1.919352596017426436e+02 -7.133393672841268085e+01
2.653693896630770865e+01 8.768506716306561088e+00 7.243500007235677174e+01 1.719008887025624404e+02 -7.399142255806187052e+01
-6.668602155722979319e+01 -1.532626151522382330e+01 8.054401409133306800e+01 1.866627917137990949e+02 -8.544073890439892693e+01
2.567981633731865188e+01 1.136805393550574728e+01 5.883804224668368477e+01 1.667677366292267607e+02 -5.935211141655595668e+01
4.613638837044724994e+01 2.367010546915302172e+01 6.729469315228570281e+01 1.560755416000892239e+02 -5.264901227302613762e+01
-5.435259822661206996e-01 -4.506087370888538501e-01 7.002820431107031141e+01 1.795786660392890326e+02 -7.859019759451857112e+01
2.320062589863797484e+02 -1.943654774647602324e+01 1.063197298565545736e+02 1.866760957222276147e+02 2.640398002581951573e+02
6.619876900465706626e+01 3.141450311502176262e+01 7.779141078374655649e+01 1.565134662850668121e+02 -6.426087451208145751e+01
5.475527041361311120e+01 2.349815768807132699e+01 7.380948307534745823e+01 1.643872756688512595e+02 -7.042895005185668822e+01
3.684522398387017716e+01 1.927129961505628941e+01 6.075146844630694432e+01 1.514050680628602947e+02 -4.022094248543464090e+01
-2.408260752304543573e+01 -1.503272437609936141e+01 2.715699225775266612e+01 2.004160165236276043e+02 -6.599253006200996197e+01
-3.457822635233172459e+00 -9.888228843590475270e-01 4.834161671657637527e+01 1.807390404453408905e+02 -6.679032135715191032e+01
3.475785718002089197e+01 1.759041952975417900e+01 5.869889255187622012e+01 1.546981801233899887e+02 -4.736474963946367467e+01
3.638540790907728706e+01 1.994772336832724946e+01 5.833467651041187452e+01 1.504183864613438573e+02 -4.160304336040112361e+01
2.190227511802576643e+01 1.171057144120188376e+01 5.348135162778956442e+01 1.587065478828133678e+02 -4.428323116905313839e+01
4.692392926685585053e+01 2.330493833073068544e+01 6.881883905325288708e+01 1.544228397444391589e+02 -5.147657663599927957e+01
7.417851619596203250e+01 5.122424554402849495e+00 8.849761620332742496e+01 1.761582438633820402e+02 -8.736636005148399420e+01
1.578234216070252387e+02 1.049482120988630385e+01 1.060135900012880228e+02 1.765381190123531781e+02 2.594325572779672484e+02
1.138667937641903762e+02 2.365942171666167582e+01 9.824978531958163330e+01 1.717115738250197126e+02 2.634608569709620269e+02
1.275850326140724356e+01 3.220757993858943014e+00 7.472430486953433615e+01 1.777986974737018784e+02 -7.960067970323494535e+01
-3.056107167864442431e+01 -1.608449494915548073e+01 3.418753847228834530e+01 1.969246249175757271e+02 -6.890090343676045848e+01
-1.638758749710219220e+01 -5.916062143728409772e+00 4.556961337365244447e+01 1.861508904553356842e+02 -6.899191836255428711e+01
8.849047599076403969e+01 3.502217244852102596e+01 9.034587354540055060e+01 1.621428001971047763e+02 -8.949788048316167988e+01
-1.857541887237146483e+01 -1.057014457285602305e+01 4.015010431013104863e+01 1.919152992928799790e+02 -6.688216648095836092e+01
2.498033640876165009e+02 -1.480427490747069719e+01 9.692740937667642243e+01 1.862849451485008956e+02 2.678918393868991643e+02
2.084494121882433326e+00 -1.056463913580671932e-01 6.976518661231959584e+01 1.796633137782556275e+02 -7.524799803282661514e+01
1.166434092224879748e+01 2.668141747727350577e+00 6.484352762735301212e+01 1.767306319791023270e+02 -7.289107139115938594e+01
1.793630389705516279e+02 1.014502664865393866e+00 9.732464330871900415e+01 1.783569785781124608e+02 2.667366553373962006e+02
6.266010813166929694e+01 3.790922062892614797e+00 8.618621687636462525e+01 1.769214857021796945e+02 -8.956770124657870724e+01
2.664152681315480109e+01 1.324002889420891727e+01 5.799897622896422433e+01 1.609646770666552129e+02 -5.184409214949496203e+01
1.693504889375899580e+01 1.000200499306359880e+01 4.865217740601504914e+01 1.648007790728434543e+02 -4.865702705999520106e+01
6.721008858477978265e+01 2.623500644210117372e+01 8.131920314688271390e+01 1.632769896645360177e+02 -7.574266342084580117e+01
1.287002465026946254e+02 1.988651199016862492e+01 1.011317801901907245e+02 1.742742576345387135e+02 2.621583611638254752e+02
5.315416940066743479e+01 2.767361706657981202e+01 7.239349997128307734e+01 1.584044963346846089e+02 -5.974686751842209986e+01
2.085535895211312720e+02 -5.471343729469447581e+00 9.676378418029239015e+01 1.824048615231337180e+02 2.657532578749575691e+02
-6.224402419986977186e+00 -3.729291790274021690e+00 4.374064200857951334e+01 1.854580433275085909e+02 -6.174135903709758111e+01
4.380033995806744684e+01 2.264686585451159928e+01 6.372261865225252109e+01 1.545157202649127726e+02 -4.906866400484835111e+01
-2.029453961974851595e+01 -9.844231095039861046e+00 3.348192081032760115e+01 1.937478683987122565e+02 -6.458465879173182600e+01
4.187137565658035498e+01 2.407915067518907293e+01 6.468305714664958828e+01 1.499570938627526289e+02 -4.842712816698309553e+01
2.311059013961417463e+02 -2.641207987462708573e+01 1.162784300274717424e+02 1.877537752722854520e+02 2.627065412598244620e+02
-2.053994730029103621e+01 -1.319405446068666699e+01 2.713924600713511737e+01 2.012328394962609934e+02 -6.120709645890502770e+01
9.114859167404509321e+01 3.284243034920543636e+01 9.084962422592296605e+01 1.632068343165757938e+02 2.665336694493506684e+02
-1.649106734473075875e+01 -4.208972057319678051e+00 6.232448821371919223e+01 1.844071212507578537e+02 -7.451264347750596073e+01
7.154144141997394790e+00 4.338640810711603457e+00 5.078306189407028626e+01 1.724919359030963335e+02 -5.827873074208534376e+01
1.304971946313893305e+01 7.667156457303299533e+00 4.994488290131110375e+01 1.656016219636810263e+02 -5.228881888271021694e+01
2.046629810111852237e+02 -6.756157681264330250e+00 1.047447360485823395e+02 1.841845941557435253e+02 2.634085145507316383e+02
2.010956502114410398e+02 -7.502098511583371376e+00 1.084461862734865321e+02 1.834919345777437059e+02 2.588433772071626890e+02
4.456976065397241626e+01 1.216058105763539565e+01 7.586032620922840408e+01 1.698896684442425169e+02 -7.852696924885381691e+01
-5.713107896460005719e+00 -4.964327747580258077e+00 4.537045194219186328e+01 1.831810399718065696e+02 -6.332574473104092050e+01
1.019327236236080125e+00 -7.671464788196455942e-01 4.484232189165282989e+01 1.789587706995429812e+02 -5.779872299232158639e+01
2.467224201294777970e+02 -2.328098559594143424e+01 1.043750549968250709e+02 1.887053863711551003e+02 2.643144314792870091e+02
-5.675093462479848938e+01 -1.992532909465051105e+01 6.197471885977521566e+01 1.920240242452269399e+02 -8.094654969523462285e+01
1.146065437154958566e+01 4.264354568182493921e+00 6.181132813475387877e+01 1.745242998838183439e+02 -6.828996542308777862e+01
-2.320215122222269244e+01 -1.133439700022299057e+01 3.573552577115828655e+01 1.937813458934200241e+02 -6.647632948251101936e+01
8.623228598548356771e+00 5.031422859844117745e+00 5.227224413335288489e+01 1.744458541070048057e+02 -5.654550314902173369e+01
3.724878982072298328e+01 1.420388958193304241e+01 7.363624184071653644e+01 1.704068743251204410e+02 -7.351614526242123304e+01
-1.622509499319074067e+01 -8.406495484816639774e+00 4.562315159502839634e+01 1.897458277145182990e+02 -6.908256197365896867e+01
-9.508201768172037660e+00 -2.679915935864102483e+00 5.932622485366778875e+01 1.850329397390426607e+02 -7.379578173223985971e+01
1.471214204216898480e+01 9.393119945183102004e+00 4.948927028898626190e+01 1.662619225573591279e+02 -5.139644164985462993e+01
3.522705230199476745e+01 1.556731927975887508e+01 6.725556703960408811e+01 1.648907917057113650e+02 -6.692955025138461167e+01
2.030024998491088013e+02 -4.257592945581905042e+00 9.678889418662600974e+01 1.809336118718894397e+02 2.665440797772283759e+02
6.849589348069129358e+01 3.142490360200242350e+01 8.022639152927180817e+01 1.607701006782774584e+02 -7.358581175224827575e+01
1.091423748064313912e+02 4.813139365434937389e+01 9.829538238466054167e+01 1.634423373481270403e+02 2.534145115296062727e+02
7.632729936913261781e+01 7.905854099283760483e+00 8.759799434983192157e+01 1.769429924894888586e+02 -8.949255183155445081e+01
1.191357178734471631e+02 2.476961656662933819e+01 1.003702110535138985e+02 1.714289529592462031e+02 2.594561901457583417e+02
2.085056372552664072e+02 -5.767805200946400035e+00 9.903532924097770263e+01 1.806578786974922650e+02 2.656525515186136772e+02
1.162061187065820178e+02 3.765519976198555696e+01 9.973260986391197491e+01 1.662892882590829799e+02 2.571815216566366757e+02
1.441356115378032428e+02 2.099141340639873832e+01 1.048823866042918382e+02 1.753756286241345208e+02 2.556953867871159787e+02
1.555312857745761690e+01 2.905954365838547826e+00 7.442946982881730378e+01 1.788673192844886728e+02 -8.023037689091968616e+01
5.211950764450764950e+01 2.368101919199436622e+01 7.310166309989315891e+01 1.603710503686298807e+02 -6.301427788754800474e+01
2.226939524628708256e+01 7.859619180902173596e+00 6.640377653931975033e+01 1.743920136333073856e+02 -7.054694626681232705e+01
-2.228526741149514123e+01 -1.437864324185802190e+01 3.396372371831167669e+01 1.948490014366622063e+02 -6.518038530545914000e+01
1.611471871788280907e+01 6.066185527732879557e+00 5.266819541374793090e+01 1.682795256626559137e+02 -5.505698591330947522e+01
7.286872126168650254e+01 2.915722730876828805e+01 8.118861756402013441e+01 1.620931330086268076e+02 -7.907514995570564054e+01
7.208996384396245105e+01 1.861894600002310085e+01 8.589163627784192556e+01 1.714715358984010152e+02 -8.572432075708100285e+01
-8.173894739285148603e+01 -1.310610136186230790e+01 8.843233797367290094e+01 1.858895469514517345e+02 -8.849615890685451802e+01
6.690276714469086983e+01 2.095787373877050541e+01 8.275890759918686967e+01 1.688235567330453932e+02 -8.072239804318152778e+01
-4.151815372624021450e+01 -1.112742968640809593e+01 7.277326685534259809e+01 1.854486018319620086e+02 -8.331147443535033403e+01
2.875403715577749608e+01 1.028690364977518712e+01 7.190434067582076239e+01 1.740970280282802491e+02 -7.413943764472894316e+01
-1.405939972627628620e+01 -5.908663129633039190e+00 3.442841638050631303e+01 1.925187206246856704e+02 -6.218993050291383895e+01
1.836397570469312086e+02 -2.364590674767419465e-02 1.090577431898130527e+02 1.802393173346043227e+02 2.585616820791464079e+02
-6.933305832210658437e+00 -5.525451100549066297e+00 3.806154550891113075e+01 1.849613583923421345e+02 -6.010116450759669249e+01
1.543499149087834788e+01 8.095413984141403674e+00 5.068696834333235302e+01 1.687029869701310645e+02 -5.306431070028262553e+01
1.541525335701343025e+01 9.668498105827245226e+00 5.004585956163088412e+01 1.647346321787841532e+02 -5.091872817581491262e+01
-5.976927989969554034e+01 -2.089849565671473997e+01 6.571695707599702985e+01 1.929964063729502755e+02 -8.290147919568136103e+01
-5.510930367254928086e+01 -1.684241260869023549e+01 6.764903136955595642e+01 1.917652721671478844e+02 -8.211558539641663401e+01
4.054213253043863574e+01 1.826368256156008485e+01 6.825705122407605074e+01 1.636084511972482858e+02 -5.993722309025762485e+01
-1.300269364341517075e+01 -5.181096434139405460e+00 3.848193588853660430e+01 1.883226496402933776e+02 -6.207270709148760801e+01
-6.415641635853193137e+00 -2.530695984499859996e+00 3.889293495556825775e+01 1.849598100918968555e+02 -5.590210992365697962e+01
-1.707991175587430632e+01 -6.626607531560473774e+00 5.917351706915505360e+01 1.862950792059806417e+02 -7.252572445040209459e+01
2.672466627520349789e+02 -9.840076939164323022e+00 9.069324489296120362e+01 1.855705405336384501e+02 2.703975984703652671e+02
8.748507030770068127e+01 2.579113307692094281e+01 8.819566872428288207e+01 1.657575561869195440e+02 -8.795473752841890303e+01
5.286085284543139551e+01 2.653453614650439363e+01 7.094099679944160641e+01 1.549520409044039582e+02 -5.531548325091920049e+01
3.616170003116560139e+01 1.384358761914462299e+01 6.805963050500777456e+01 1.667732151160696787e+02 -6.224057824162761676e+01
1.241573972320131105e+02 4.541992135194918490e+01 1.037999351649619797e+02 1.659448199039002532e+02 2.495500748433651381e+02
2.549531680897310366e+02 -2.641976806909268660e+01 1.005308141616887809e+02 1.884927652431720446e+02 2.670315339536220449e+02
1.132285910187463287e+02 3.104920739210593084e+01 9.685769464962662312e+01 1.704265308822378415e+02 2.602427554417886313e+02
2.579131269902854484e+01 1.349735840025174483e+01 5.265996791448922920e+01 1.560428691064229838e+02 -4.531230885742428427e+01
1.808365979164955561e+01 7.032845206336832078e+00 5.467578746206562812e+01 1.696773163719715569e+02 -5.683474143318982641e+01
3.955875679036422099e+01 2.055769645908372567e+01 6.335127879169188958e+01 1.535663086828744497e+02 -4.829072372527313206e+01
7.022086147735065254e+01 1.617902145548911363e+01 8.562502708620155545e+01 1.730488423948892205e+02 -8.426792906092626367e+01
-1.180926354843892234e+01 -4.964783983264113409e+00 3.478268724172223614e+01 1.872662863278684426e+02 -5.668098183331287743e+01
9.191249773818046975e+00 3.586340691843509010e+00 6.153266905997432445e+01 1.769847733593671251e+02 -7.097251939254604736e+01
4.813166400598102257e+01 2.498948616117851884e+01 7.232178287423292318e+01 1.567529737056264310e+02 -5.739869977071101914e+01
-2.261453462175198936e+01 -1.287202346422635024e+01 2.895071135978362520e+01 1.967076324467011545e+02 -6.476989841256080638e+01
1.017665517719621562e+02 3.966212649060376805e+01 9.457240501468925231e+01 1.651221986177140479e+02 2.602158862140614701e+02
5.532161492188556196e+01 8.696519275504121183e+00 8.462331121364746878e+01 1.745232504001191671e+02 -8.387461318993727843e+01
1.696835623908096693e+02 5.561528692466612078e+00 1.071856172242957257e+02 1.797374587690308374e+02 2.587181010970534203e+02
1.026859233098053039e+02 2.292674857554139933e+01 9.347116289882893625e+01 1.725679332371542500e+02 2.659281418567687183e+02
8.638204882618180136e+01 4.924441304214143500e+00 8.963275816395572804e+01 1.780626851235401489e+02 -8.952381879796901387e+01
2.790618292693867986e+01 1.584046747053242044e+01 5.396764213257353759e+01 1.563267784822085105e+02 -4.607384262710726830e+01
-3.863744132710750456e+00 -2.533189481544572352e+00 4.661396013790747617e+01 1.830041395812982330e+02 -6.049338177764779800e+01
3.926543412124978261e+01 1.914153653228508389e+01 6.639916878075278817e+01 1.613623615745394204e+02 -5.809646097235167872e+01
8.208619845005651428e+01 3.586070183142363277e+01 8.598466393221792714e+01 1.603563968146769980e+02 -8.336882027448125143e+01
7.956793178510017128e+01 2.594429624801028567e+01 8.430326774412287705e+01 1.672412589055161618e+02 -8.350346795029278724e+01
-1.155285956028776440e+01 -4.219420532555393066e+00 3.417909478555775138e+01 1.929933466133595061e+02 -5.819506664712928767e+01
1.030920873797776522e+02 4.247751094860304732e+01 9.648807751235831631e+01 1.630492170387941542e+02 2.561506810400784389e+02
-1.141547629417795839e+01 -3.349210435003865172e+00 7.291633808173472175e+01 1.831357344721984646e+02 -8.009148153708603957e+01
1.632261245883150877e+02 6.361269848795020110e+00 1.041203463242687235e+02 1.778148377068916375e+02 2.604887900833429057e+02
1.336293939603161505e+02 3.474535835577095355e+01 1.061332019221038081e+02 1.733340699351049636e+02 2.532246489369772178e+02
2.528141931101661157e+02 -2.953918879464866620e+01 1.030869921903549198e+02 1.920847956269803376e+02 2.658181710397365691e+02
3.426883542520648263e+01 1.890444342374328102e+01 6.228836816947942623e+01 1.576044231089775849e+02 -4.926217177095089994e+01
3.703746673548329937e+01 1.831682709330737779e+01 6.714038156665296242e+01 1.658426311006488163e+02 -6.373143736884592414e+01
2.055270581942099284e+02 -7.713204075443290009e+00 1.010781459283129351e+02 1.808727049103468403e+02 2.642963880976221276e+02
2.606507026913389495e+02 -2.440945111025757797e+01 9.313621110473940234e+01 1.873080346397125595e+02 2.683590568712712638e+02
1.775468048886845338e+02 2.767453641273818654e+00 1.122454965759171159e+02 1.788505590578249951e+02 2.569876456938210936e+02
1.296469866879174333e+02 3.422822847555936221e+01 1.040048873367791344e+02 1.698243030108239395e+02 2.502735531045729260e+02
1.330849995164549284e+02 3.670824683408527278e+01 1.060545503051120733e+02 1.711568769511006280e+02 2.522215791914868248e+02
6.078448279816386446e+01 1.462048029906877566e+01 8.313350262869145979e+01 1.710548831415410120e+02 -8.319413836435313669e+01
2.816799052681363236e+01 1.244436035399797014e+01 6.079455385382401289e+01 1.637488343590033821e+02 -5.565964827128607340e+01
1.863883994057177347e+02 -2.647638600703101197e+00 1.038959990017078354e+02 1.819866283454570635e+02 2.589773676637873905e+02
-2.322051932684526676e+01 -1.388283579095174325e+01 2.949724441979477874e+01 1.963447353719792261e+02 -6.663870208893835922e+01
6.778489981796244734e+00 2.264002594950031089e+00 5.000671404297794709e+01 1.754021507390156955e+02 -5.683804048308162749e+01
5.152759614530595655e+01 2.483871163205230559e+01 7.171995571873095798e+01 1.575857752892185886e+02 -5.922160069069768440e+01
5.181237156502048435e+01 2.433554387533503771e+01 7.166245165009870277e+01 1.589148477302579181e+02 -6.072916032615943749e+01
1.405151348227941810e+02 3.227395864074473053e+01 1.080970373582441795e+02 1.727193174018038633e+02 2.507245682203677859e+02
2.063717064964841654e+02 -1.870392779183023180e+01 1.163902963001458772e+02 1.842659420911840300e+02 2.576851293246967316e+02
-1.148534683360720443e+01 -6.741207518653997255e+00 3.866876139965321357e+01 1.881906106261329796e+02 -6.001261791947352009e+01
-2.759752812075060646e+01 -8.328980808147885995e+00 6.465151738430276396e+01 1.870640812221597855e+02 -7.859498574391056991e+01
2.360795113010313884e+01 1.262680067759699476e+01 5.281922838858536551e+01 1.556992711110986534e+02 -4.414053035159936655e+01
8.442385972671384309e+01 3.709357325277245820e+01 8.619589070065148917e+01 1.596332365465397913e+02 -8.362472895107970317e+01
2.077207811694883333e+02 -6.349872233577491976e+00 1.048262681822335765e+02 1.832766968148223725e+02 2.620559451137831388e+02
1.144913741846509510e+02 4.779400164075703117e+01 1.008427631072881923e+02 1.636025652679764733e+02 2.503182542916173645e+02
2.413982028934186701e+02 -3.002649097464484385e+01 1.147635306505305550e+02 1.904681871960898718e+02 2.639568816444347021e+02
2.471401168626801166e+02 -1.843870950987092172e+01 1.007374349109731639e+02 1.865807093278523610e+02 2.679776480912805710e+02
-4.500969972914145245e+01 -5.162682554295827231e+00 7.992059960883744907e+01 1.825547101633080729e+02 -8.448850849120671569e+01
-1.751676087249403579e+01 -1.104812182164125645e+01 3.093461974076253185e+01 1.951646537658934051e+02 -6.099682502469365630e+01
2.361238808900145969e+01 7.947267332325328226e+00 6.667615979280185456e+01 1.729611975310749585e+02 -7.294155601630150443e+01
7.001771936244558958e+01 1.755904712193505190e+01 8.189373454223969873e+01 1.679342119426416389e+02 -8.095693070664137281e+01
2.094125744358134966e+02 -1.165539927561735567e+01 1.063399446187856086e+02 1.819232227637054962e+02 2.609824104929509758e+02
1.720323496830362231e+01 5.376723934544535233e+00 6.275675055352132858e+01 1.743722026419366671e+02 -6.893209738741306580e+01
1.139188173195389027e+02 4.448743013460946827e+01 1.004830423569338933e+02 1.666386450363990832e+02 2.519254416367533338e+02
3.073032950891161619e+01 9.438931821558252722e+00 6.860476142144304390e+01 1.701276009491093930e+02 -7.187630357751569932e+01
1.510890468001169662e+00 1.994083520069472648e+00 6.332271283932467298e+01 1.789042622646250891e+02 -7.308831193462886233e+01
5.825139912581916946e+01 2.401149561757061690e+01 7.727358353873719921e+01 1.601526748338114601e+02 -6.678657262322757049e+01
1.553992022819537056e+02 1.446581909635037810e+01 1.061134397381607215e+02 1.770118815536690420e+02 2.570189429095996161e+02
-2.258882739517798655e+01 -8.990436035082476351e+00 3.057341834035749883e+01 1.964415717492474016e+02 -6.633330243847569818e+01
2.413099324366179985e+02 -3.225607331770531516e+01 1.133843662230845126e+02 1.927557195388297373e+02 2.629510728946248719e+02
3.688780313889685658e+01 6.952029440962358642e+00 7.794091249654530884e+01 1.758283717764897744e+02 -7.993507635327584637e+01
5.270432807914267670e+01 2.211736380204056118e+01 7.445811808215303529e+01 1.613943712294734496e+02 -6.874792337432756995e+01
5.561943604947165554e+00 3.322791521917672242e+00 5.827386174083424208e+01 1.791208451353765270e+02 -6.644900402598887013e+01
5.982736765651064559e+01 2.579263926851524857e+01 7.587910241288750512e+01 1.587308044312837012e+02 -6.538573437133568689e+01
3.772556261255267174e+01 1.831610641768554260e+01 6.740894059420475060e+01 1.616990874417687394e+02 -5.883346756428979063e+01
2.758440830775431785e+00 -8.302771178799583929e-01 7.907026877983048507e+01 1.803401716149064669e+02 -8.391932782596497020e+01
1.191868008132183405e+02 1.471643124439501626e+01 9.704777147517688718e+01 1.741707788276951305e+02 2.645209176207740711e+02
1.380414366782257574e+01 4.985999508297616067e+00 6.404552068469210724e+01 1.749672123061039599e+02 -6.789111065629263919e+01
3.476291707469236769e+01 1.688421279670034636e+01 6.291575167302003280e+01 1.614179657642363281e+02 -5.528315807359633283e+01
1.891013113299952053e+01 7.158490072706820584e+00 5.529850197723759919e+01 1.683757955341471302e+02 -5.798095342058505253e+01
1.220151032647294613e+02 4.472968497459469006e+01 1.015889760645811464e+02 1.696492547131505262e+02 2.503698203702278988e+02
1.184756698037546983e+02 2.691117461381123022e+01 1.015801172563801629e+02 1.717221300418721910e+02 2.600247698519740425e+02
9.531673882639127626e+00 5.971925727506231851e+00 4.962450536635166287e+01 1.721865228443507476e+02 -5.457958480634258080e+01
1.390640750911283305e+02 4.259976445478358187e+00 9.607423975582172204e+01 1.765365910638920184e+02 2.650625723696384171e+02
1.289383019707226765e+02 4.240024903799646694e+01 1.042523332461918102e+02 1.684687105644403857e+02 2.494670935291243836e+02
-2.467122996139434754e+00 -1.047429987825721387e+00 7.465259817852737001e+01 1.807102819745417150e+02 -8.224768012798854500e+01
4.150009958340876892e+01 1.445338208627525489e+01 7.710459639112789887e+01 1.708379277787520891e+02 -7.654234046303669459e+01
2.073582397826485533e+02 -2.233126184440868656e+01 1.199750029929048338e+02 1.839585245205358319e+02 2.566937782568384705e+02
1.981321139240654645e+02 -6.473351598790033634e+00 1.067773308858061512e+02 1.810338508767870849e+02 2.619065437452754850e+02
-2.698302308966393781e-03 -1.800026180488349281e+00 4.317706997962770998e+01 1.817506575151367372e+02 -5.946361582408784585e+01
1.734243574600512261e+02 -8.343450354257430090e-01 9.850518585508575597e+01 1.804460380264789876e+02 2.648961686466252559e+02
2.164096214634971318e+02 -3.348247139914127501e+01 1.257710102423542651e+02 1.882081861817531205e+02 2.570946589399564459e+02
6.277660524766203309e+01 2.387305582219295985e+01 7.915624563228425359e+01 1.648486233948777340e+02 -7.448399022466404062e+01
4.204552996630722106e+01 5.734963539881931638e+00 8.302556326379611562e+01 1.751362442727915436e+02 -8.570877420602975860e+01
-1.692591194922890452e+01 -9.528180640583602923e+00 3.552614848079303300e+01 1.939174502548395651e+02 -6.472215181164858677e+01
1.005912633347257668e+02 2.156753309118613160e+01 9.362843825310652335e+01 1.708333325295331804e+02 2.663222927065539238e+02
-4.920856941729377354e+01 -1.212157894258985102e+01 7.367499190579748358e+01 1.866768384683040551e+02 -8.319783656780752779e+01
8.582451086937651041e+01 3.589533753976064645e+01 8.860133175674015149e+01 1.651438715181065788e+02 -8.539873386565804481e+01
8.376245066139742335e+01 2.617327908656321256e+01 8.746916411237590694e+01 1.681636667396890346e+02 -8.585465060226869127e+01
3.318370379068140608e+01 1.328883059544500078e+01 6.437588505518591830e+01 1.627096250187990734e+02 -5.831238483364155911e+01
-2.223742105106069999e+01 -9.629340391828248968e+00 3.638111377108740641e+01 1.926170306678341717e+02 -6.732569535107630543e+01
2.057423150278046933e+02 -1.409781200135864943e+01 1.128653622728062658e+02 1.845761755916626896e+02 2.591134560374720195e+02
8.084252573109834827e+01 3.384269561274000182e+01 8.490037520759622680e+01 1.618785659436491358e+02 -8.173831645444509775e+01
-5.198305198634141533e+01 -1.417739038148109998e+01 7.192152698179904746e+01 1.864296944780410854e+02 -8.347079168859283982e+01
1.026344043344633548e+02 2.393242647336049700e+01 9.243998159821919103e+01 1.692070897833081915e+02 2.670124351697681391e+02
1.159734424758588602e+02 4.874733099085782584e+01 1.022471053403548495e+02 1.660783676151806674e+02 2.495385831439497508e+02
9.597313523884119491e+01 3.519516597412226844e+01 9.298425346187923424e+01 1.650916887885959170e+02 2.675453478479155933e+02
3.537146017976197498e+01 2.026620337209165612e+01 5.810668660343878145e+01 1.493812251851517772e+02 -4.038411490750470989e+01
-6.262062996876179177e+00 -1.566683794721880796e+00 5.784803523778915491e+01 1.807711948866957528e+02 -7.121024328429729167e+01
5.188094943288774630e+01 1.870738526875571139e+01 7.685116590569298012e+01 1.665659763505288709e+02 -7.373306452750532003e+01
-2.017543846481841996e+01 -1.161815165648986614e+01 3.035805788467907362e+01 1.949170150237061989e+02 -6.392491176407295939e+01
3.797256802188552172e+01 2.102596008735768507e+01 6.246162519000792912e+01 1.535410845257077028e+02 -4.593981526617601219e+01
1.395677425683065564e+01 8.671801139696777128e+00 4.681302071016141042e+01 1.656938189478745187e+02 -4.963269632250298002e+01
5.460078276582565593e+01 1.634624430427617270e+01 7.749493072631790369e+01 1.708536996695356720e+02 -7.824994912235875688e+01
1.398482422614399070e+02 1.519752064642787737e+01 1.023271748998219977e+02 1.754116481866950608e+02 2.595151610206689270e+02
1.087210510378268147e+01 5.120660164215191656e+00 6.245770835911444863e+01 1.748776170153218743e+02 -6.750775396854379551e+01
7.546783139627726200e+01 2.762577545762729159e+01 8.577742434826211593e+01 1.653544676507657414e+02 -8.148565585841842562e+01
1.991989185688307629e-01 -6.008687537898774744e-01 5.333365785570031647e+01 1.803298044570797174e+02 -6.592770907035344408e+01
5.900563153626237778e+01 2.496414221885297735e+01 7.898754462880158655e+01 1.622246217850351400e+02 -6.854832583550050629e+01
2.564930532343297500e+02 -2.733659207251326606e+01 1.009929496019165072e+02 1.912668504794467310e+02 2.656052475853896340e+02
3.115115752594169507e+01 1.333803809380935590e+01 6.724180636519795939e+01 1.691885416168253755e+02 -6.464847769579530734e+01
1.567415277364878818e+02 1.950365514142632861e+01 1.115551770031923695e+02 1.758325288948006175e+02 2.532694800989635837e+02
9.834834884779732533e+01 3.341545447505771449e+01 9.496264340664059489e+01 1.659587126960791466e+02 2.668166722486552658e+02
7.777096999348380280e+01 2.396728660063972072e+01 8.891175207935731351e+01 1.661082611457107134e+02 -8.503780803939969246e+01
2.474973786155788105e+02 -2.175147549662997193e+01 1.030532559567980115e+02 1.856146905931254594e+02 2.650524013021708924e+02
8.371579875355421052e+01 3.304137848397193977e+01 8.711030004308078389e+01 1.634185955090652271e+02 -8.529917155461087930e+01
7.372995434131371439e+01 3.174476743756703456e+01 8.377119495206345334e+01 1.598964345487077310e+02 -7.735146405678950998e+01
-4.426936977644396753e-01 -1.624202412119712058e+00 6.140929929145035260e+01 1.803343035453017649e+02 -7.219671765583953515e+01
4.713067881350184507e+01 2.309533360482630826e+01 6.977839792430408750e+01 1.579111604913297242e+02 -5.664179938522040203e+01
3.626281720734738911e+01 2.117814992697386600e+01 6.066088326740957370e+01 1.536487295566936382e+02 -4.542524981388805116e+01
5.887289547272372658e+01 2.503715591636632709e+01 7.527031224391977560e+01 1.589600246468286855e+02 -6.835001809918291826e+01
8.553013974136653985e+00 3.520046088964853936e+00 5.531733552908988116e+01 1.755319074485102249e+02 -6.440561058632087565e+01
4.682411739383407490e-02 1.611651218240583106e+00 5.827318975338011597e+01 1.812671488659140095e+02 -6.868665522005098012e+01
-1.454610256339643470e+01 -1.477353671322583217e+00 8.408658984809031267e+01 1.809877867381916019e+02 -8.734788289529825533e+01
1.462330593665707283e+02 1.574299033097800482e+01 1.036852416198497053e+02 1.747626286463127201e+02 2.599823348715265752e+02
8.427868532713613092e+01 2.619553187441820441e+01 8.791493211168051403e+01 1.690695630445673601e+02 -8.876390660301645141e+01
-2.023136205794397213e+01 -7.922538661432605878e+00 6.228323048026532405e+01 1.843321045239970033e+02 -7.473723453864900534e+01
7.957571405789708763e+01 3.016855934248079052e+01 8.532212364511497071e+01 1.614642516550200924e+02 -8.131336275738183872e+01
-1.251947915887019036e+01 -4.822851886757146822e+00 3.708660502937394909e+01 1.899668458573341923e+02 -5.998599419797577781e+01
7.063019323704565089e+00 2.982531396443073302e+00 5.837149714477727969e+01 1.774555190634773396e+02 -6.801565568384597782e+01
-1.052443296079025536e+01 -3.475890740390672917e+00 4.170984903145470923e+01 1.870897312059617263e+02 -6.311651716817234359e+01
-2.491906698561551536e+01 -2.576261007656146962e+00 8.007032501836025062e+01 1.828472742052914555e+02 -8.463063342813261158e+01
5.938150202569099889e+01 2.482079203424173386e+01 7.802981262900763682e+01 1.619375274952478208e+02 -7.203563426538012493e+01
-2.654869142237823709e+01 -1.196705425359562547e+01 5.136190566171185878e+01 1.903816413878518006e+02 -7.513974016085309415e+01
2.144925714303527116e+02 -1.712334918759488644e+01 1.111909356137128810e+02 1.851384654670566476e+02 2.592821776185888893e+02
2.404947590869251997e+02 -2.618273104069849211e+01 1.078688520240414874e+02 1.874877587962321286e+02 2.630244313419510149e+02
4.458359604596729042e+01 2.355500217953617437e+01 6.653508196146634646e+01 1.563886626391687003e+02 -5.063437591194234244e+01
3.191480587832000282e+01 1.695617723876691230e+01 5.850873130674300882e+01 1.588000580147722474e+02 -4.736516973700329913e+01
1.092694739498469261e+02 2.731370112591994470e+01 9.620193713614568765e+01 1.691959327766790011e+02 2.631126371343718802e+02
2.660256668579433992e+01 1.166754610499141620e+01 5.901604033934592053e+01 1.631864868068987278e+02 -5.532340474956303922e+01
2.403574974222575236e+02 -1.265607435388937851e+01 9.805887741983546846e+01 1.841720302303025960e+02 2.670586385819751172e+02
1.226096779670817511e+02 2.765117099035253290e+01 1.006699961308682276e+02 1.707819179138772370e+02 2.594524488608238357e+02
-4.972287203114621690e+01 -6.057390658348493773e+00 8.307773153108691133e+01 1.828402326095843478e+02 -8.618360587561841157e+01
4.659277679110583392e+01 2.460978458330390950e+01 6.766550686095644096e+01 1.520465308736243628e+02 -4.823546516877292589e+01
1.399207618556182524e+02 6.510030445598712134e+00 9.699360503298316871e+01 1.786472995568051658e+02 2.668489716108834386e+02
3.847180806976233924e+01 1.698112474343272638e+01 6.581132998627246877e+01 1.604038884059185648e+02 -5.752886534140706942e+01
1.681764567828177803e+02 1.033582759494794523e+01 1.140624864431789405e+02 1.796018502460088371e+02 2.528533213234431685e+02
-6.926206011818658226e+01 -6.237445422658961292e+00 8.803454956803925313e+01 1.832304497827966827e+02 -8.703056431942692939e+01
7.538412026948547728e-01 2.102649435522737420e+00 4.555080297691959856e+01 1.796221872896989566e+02 -5.998069297440119385e+01
1.175287719166781812e+02 3.628954502900817403e+01 9.922446281336441132e+01 1.698393168752780298e+02 2.557037721629435794e+02
9.053718344120248673e+01 2.046396575747208502e+01 8.974419899547098112e+01 1.716350658971039707e+02 2.701032734024693127e+02
9.622620280436575513e+01 3.091828196205204193e+01 9.382996094222637851e+01 1.671291901164810554e+02 2.654510080093597253e+02
1.465294690570492975e+01 5.976844837882390848e+00 6.405142064991241568e+01 1.742012126845541218e+02 -7.102176571663400750e+01
3.482453139432166722e+01 1.566870672162379563e+01 6.456622936627661602e+01 1.644044303180527038e+02 -5.898105851119823484e+01
8.344339313271734682e+01 2.880349401700164691e+01 8.672030887869601656e+01 1.665514438416058454e+02 -8.701316476782356801e+01
-6.867324620909101895e+01 -1.340838326506427691e+01 8.195112283821056565e+01 1.861701904097662634e+02 -8.779870896665426017e+01
1.343935642063070190e+02 3.454725227325303649e+01 1.058440883589255890e+02 1.698534662543398497e+02 2.527261608403260880e+02
1.204571268956813412e+01 7.650647267289684805e+00 4.760022313287363716e+01 1.703837380023426249e+02 -5.273032381746293851e+01
-2.892776306426841870e+01 -1.388505373721484482e+01 3.607460096096495761e+01 1.921151380921256475e+02 -6.905873466126568871e+01
6.228997349935826122e+01 2.879667878042339879e+01 7.566444877675689895e+01 1.566467891074513545e+02 -6.179113525058077983e+01
-2.330670564146135959e+01 -1.217164290227852064e+01 2.869708340086917175e+01 1.973125619046585086e+02 -6.264769788286062635e+01
1.634990202745729349e+01 6.985984568189028465e+00 5.348050748775727214e+01 1.657860285839333017e+02 -5.297871490206891565e+01
1.624895363807723569e+01 7.021804978284944099e+00 5.602317166013782668e+01 1.722794940339225036e+02 -5.906859599027065144e+01
3.044936019071172595e+01 1.193348130827178721e+01 6.928717460767879288e+01 1.723779179156586849e+02 -6.785271345684569155e+01
1.189585515601469154e+02 1.679600349157907502e+01 9.568503598625822804e+01 1.725673247148443750e+02 2.642720465764473943e+02
1.859641558620766375e+02 -3.584851877797413433e+00 1.105663340210860781e+02 1.804791443279539180e+02 2.582793507224455425e+02
-3.529230343226441846e+01 -1.381137657003529107e+01 5.007750170346009355e+01 1.894272293732580010e+02 -7.653863436193562109e+01
-5.029052453746398754e-01 -7.183403715994444161e-01 4.504508595292395512e+01 1.803303172906354916e+02 -6.004023023666549363e+01
9.863860861394212520e+01 3.989784746055843101e+01 9.400548096142694021e+01 1.633310616535403028e+02 2.622282871885013833e+02
-3.984781581623305868e+01 -1.522425201967684671e+01 5.097291928228555236e+01 1.918322702824495423e+02 -7.673325928007568564e+01
5.214559633242954817e+01 8.340096892315806087e+00 8.352750635660038370e+01 1.765194536866028727e+02 -8.567378182297962042e+01
3.499521175847538856e+00 6.964657687033767308e-01 4.561307955721176910e+01 1.788517754915711180e+02 -5.786266406538889129e+01
3.631393160653882290e+01 1.415637108551174528e+01 7.308082912098910811e+01 1.695927628551123405e+02 -7.282921180968826036e+01
9.360582706001606823e+01 4.329554141975496862e+01 9.307489701820789207e+01 1.615264017576260756e+02 2.674215467148561061e+02
3.632576648679722098e+01 1.752610889561064411e+01 6.827353837353749100e+01 1.636311977208370081e+02 -6.124618496269217616e+01
6.521782861010234633e+00 3.935305956612734413e+00 5.916985148325596100e+01 1.779067229723594892e+02 -6.638606254703665854e+01
4.587725051189293879e+01 1.755113235081843470e+01 7.199199885052108527e+01 1.658163233049097300e+02 -7.019202248115519183e+01
2.395937987352663257e+01 1.044405825069084948e+01 5.805212862659926998e+01 1.675920470849673904e+02 -5.754149613624952764e+01
1.904966344080151259e+02 -1.341145979575591340e+01 1.187669725432043606e+02 1.838051572010581936e+02 2.533445518851618772e+02
2.458755894107397069e+02 -2.828271446347371310e+01 1.075741157256925788e+02 1.892521028206197400e+02 2.663504968388800762e+02
4.263868297385280925e+01 1.983360637591867004e+01 6.957457621198534525e+01 1.608592665392922356e+02 -5.901185432626645877e+01
-2.803668276058940023e+01 -1.034162647057168627e+01 4.812087116441535528e+01 1.919703189298829784e+02 -7.299554685137240995e+01
1.955127243909509005e+01 1.119038919412925281e+01 5.846362299465143764e+01 1.684301048016838820e+02 -6.091868863121192845e+01
3.338539347559629888e+00 4.124136356661978198e-02 4.930942871890358958e+01 1.771907532430521712e+02 -5.927586309712469159e+01
1.551973051231503291e+02 1.290621291366260159e+01 1.059135142010840553e+02 1.784863922798597855e+02 2.580559195776976367e+02
3.833353937818036883e+01 2.307215902966157017e+01 6.117529621124642603e+01 1.484523592333050601e+02 -4.134601699677606490e+01
1.479923945298534527e+01 5.646421052353086445e+00 5.135577999408479855e+01 1.698897812583790312e+02 -5.698190844309271341e+01
1.820080843143465188e+01 7.435191895969905040e+00 5.114750964842433945e+01 1.641040803045964935e+02 -5.034858224327448539e+01
6.562407141501775243e+01 1.930707783964497537e+01 8.239064061910121950e+01 1.698116114183782486e+02 -8.028428694649493025e+01
1.563069911197955442e+01 6.443692113716063652e+00 5.665243822303162347e+01 1.726635708013054114e+02 -6.340471682973569756e+01
2.709898298694043461e+01 1.295731970752337325e+01 5.148765458137555839e+01 1.604991086192092666e+02 -4.975756010032002052e+01
-2.190306043630042154e+01 -9.750874229485093636e+00 3.782226965949427466e+01 1.926695180461376538e+02 -6.657622950628299918e+01
1.101475624118048842e+02 7.631148519409332920e+00 9.237857998045880947e+01 1.767336671174167009e+02 2.684089346791298567e+02
4.887292009440744067e+01 2.466443642522182600e+01 6.922936292662866720e+01 1.541991269912673488e+02 -5.098698611495060362e+01
1.459456472117878150e+02 1.286307542958058825e+01 1.022261283475231011e+02 1.768493898620897937e+02 2.602879291196492204e+02
7.588354520228259048e+01 4.781273379490151854e+00 8.816728924467381034e+01 1.769436142038865114e+02 -8.972854440197376391e+01
-1.782604146870437489e+01 -7.839725560754452260e+00 3.291877986755065422e+01 1.931461861603479235e+02 -6.248238427753373969e+01
-2.915048536073448560e+01 -1.333683516826777371e+01 3.653065505740935492e+01 1.935609861640559757e+02 -7.043674665651514033e+01
8.611270776436013463e+00 4.672270253822751407e+00 4.925056495733240070e+01 1.736364263882858268e+02 -5.498776045542717128e+01
1.299250245990955079e+02 3.509848392367187842e+01 1.039202437468826901e+02 1.706913212339187282e+02 2.531016614989317759e+02
-3.960047292619790227e+01 -1.673410949042131435e+01 4.186442396590992132e+01 1.945955886189984199e+02 -7.695773359179128192e+01
6.045296492567294422e+01 2.184083423582815087e+01 7.821651764366079362e+01 1.644588824826520863e+02 -7.269509556140572215e+01
-4.124819479775253939e+01 -1.261758694432141681e+01 6.661515532350803426e+01 1.872886337319831966e+02 -7.880435928953806979e+01
4.026261022449704541e+01 2.308618515663548365e+01 6.326754786142537057e+01 1.520152059294425158e+02 -4.299262038948224784e+01
1.080629157092224659e+02 6.441391157950260293e+00 9.107743198399870721e+01 1.765739482511875735e+02 2.693189649686418079e+02
5.235201571294518175e+01 2.129464200249420003e+01 7.309693879681248063e+01 1.657247503844725429e+02 -7.217703161505508547e+01
3.719237645832093619e+01 1.992929901874239107e+01 5.953773158501714846e+01 1.482004587705782797e+02 -4.082810506665560268e+01
-3.482019357556035999e+01 -6.884515448395974069e+00 7.547537093548261566e+01 1.837707569497229940e+02 -8.385355788026839718e+01
-3.414950407054106307e+01 -7.178917957353568191e+00 8.004931339889060382e+01 1.830147370691842070e+02 -8.356728192017952495e+01
1.101726732574147718e+02 4.296267188897117251e+01 9.926930965266549833e+01 1.651675135981274423e+02 2.569446763480289064e+02
2.331428946246855674e+02 -3.281903787142952211e+01 1.215143470178261111e+02 1.890933082146905235e+02 2.602734426687973155e+02
3.195676127394970933e+01 1.421586278219806587e+01 6.680210643754871569e+01 1.662765676201996143e+02 -6.362800502406630443e+01
1.068202374292692625e+01 5.593869696613154474e+00 4.837542398028176649e+01 1.705533540643842798e+02 -5.512170241018413464e+01
-2.673957619385037532e+01 -9.396050585422406343e+00 4.694752106902061684e+01 1.907351427506219466e+02 -7.267335198821695030e+01
-3.711744394696196281e+01 -3.451078475769187026e+00 8.257729421563043104e+01 1.822739749050765852e+02 -8.638787629045401673e+01
-3.627005287589786064e+01 -1.570770527563791141e+01 4.303157036753039932e+01 1.940161539863294138e+02 -7.323790661305648086e+01
-2.862872803721010584e+01 -7.891532827196662936e+00 6.450140944370608054e+01 1.835063358585581170e+02 -7.823996345792066620e+01
-1.970456818396476706e+01 -9.104335070637789684e+00 3.396790563243899896e+01 1.949134252950917130e+02 -6.331864249091370311e+01
2.430016755305227036e+02 -2.213406780413734509e+01 1.052154415605303512e+02 1.863303545653197091e+02 2.654578694348423937e+02
-1.179114834505943499e+01 -3.923273484191869276e+00 6.892401054988455655e+01 1.837310243949526125e+02 -7.772511069664091110e+01
-6.051132176790199324e+00 -2.103381981103683351e+00 4.198913187468242114e+01 1.822169710915772214e+02 -5.985674345239844740e+01
-5.472339581086063021e+01 -1.922650683024859930e+01 5.617894987593619760e+01 1.946348512003927738e+02 -8.247161997489638452e+01
1.301995687762685066e+02 2.322148623017741542e+01 1.023057001822796650e+02 1.716920791390074612e+02 2.579607583310429391e+02
1.385820010536684492e+02 3.993239982897234341e+01 1.093923072587747924e+02 1.721299672336679407e+02 2.496577117782363189e+02
-2.211824570780645516e+01 -1.120771756627966731e+01 3.300653473908348445e+01 1.945996541722192035e+02 -6.644206642474973989e+01
-1.606282255671815307e+01 -8.730938262221521029e+00 4.377536646406331045e+01 1.899333909897521835e+02 -6.733147801588744130e+01
2.344989677090789257e+02 -4.948702662077148595e+00 9.570622418174632173e+01 1.832445882404655606e+02 2.688173308970842186e+02
8.115233193060151962e+01 1.146909897059223127e+01 8.820371128135066385e+01 1.735277827569391036e+02 -8.899546944611033439e+01
-1.084775455092119323e+01 -6.931967178037758970e+00 3.177771893684942839e+01 1.898903936500403233e+02 -5.848046928670202504e+01
1.250872228574123568e+01 4.938447015403399476e+00 6.725536743846515719e+01 1.761958733304327041e+02 -7.116900679833844379e+01
7.710272458178465627e+01 3.495462240241655394e+01 8.336040747570181964e+01 1.586051613437448111e+02 -7.927216637815251943e+01
3.680133861503441750e+01 1.141629133932246987e+01 7.480895527534083556e+01 1.707047658508748214e+02 -7.528206159061973324e+01
6.090983362391872902e+01 1.307092171510433332e+01 8.307561228523759667e+01 1.736070427760578809e+02 -8.393646287910712545e+01
5.295845179584345175e+01 2.090373781845982393e+01 7.657587741017641747e+01 1.674165509386550070e+02 -7.464971364710886803e+01
-7.107493852485393404e+01 -1.867262818622202758e+01 7.789994040880515058e+01 1.890125935639237582e+02 -8.642476296939749147e+01
5.884352489113533835e+01 2.604549207755974649e+01 7.685953341644312786e+01 1.613841632971011393e+02 -6.862615653204669286e+01
4.524693888630395122e+01 1.506423230972231764e+01 7.449853853377217661e+01 1.672217113521957117e+02 -7.355453880945334788e+01
1.390249692621628412e+02 3.017879610791942468e+01 1.041170140539487505e+02 1.719396636535867344e+02 2.528437074947216843e+02
-3.977535672204497530e+01 -1.149396337913042743e+01 6.551833677483465124e+01 1.879614678516197728e+02 -8.058247663546107731e+01
1.882754489640563804e+02 4.268285919916559035e-01 9.783885227532060469e+01 1.786360468333980975e+02 2.650214690421489649e+02
1.473654127582104536e+02 5.226092979801805427e+00 9.715862636243481631e+01 1.789892681820337259e+02 2.644482340184705436e+02
8.925811439348576926e+01 2.326870486367364421e+01 8.936937198820925232e+01 1.707076150179636329e+02 -9.024030602911463461e+01
2.416385077621645294e+01 1.467582743396715372e+01 5.303959723580453556e+01 1.571785897137352777e+02 -4.648456653907612690e+01
1.787142340731195134e+02 1.775739603271524247e+00 1.104645112884940090e+02 1.783868130941669392e+02 2.565758627617311731e+02
2.271902794451623038e+02 -4.207519793018289533e+01 1.302383910806267409e+02 1.892295771227454964e+02 2.574474675637183054e+02
6.184845573579540456e+01 2.582117594942073069e+01 7.773910745432068836e+01 1.604980809117504634e+02 -7.006860448926832419e+01
2.769379807072716915e+01 1.257782149415508854e+01 6.351592185835460214e+01 1.681609337158828339e+02 -6.294140918948809116e+01
2.477363402302487430e+02 -2.310274938962279023e+01 1.018817649823347438e+02 1.876479444646110437e+02 2.656824928304387186e+02
-1.217763981070458890e+01 -5.265832728681622221e+00 3.981757832815085152e+01 1.876312496232754370e+02 -6.239705493178000495e+01
3.581617845745288520e+01 1.529054394854440169e+01 6.745362044654521583e+01 1.647008623568201244e+02 -6.490297609198253781e+01
5.792721974571640509e+00 -2.839685434008114573e-01 7.599956732595639153e+01 1.792294931615632265e+02 -8.234375538480779255e+01
5.275875204292368892e+01 2.640667646862220863e+01 7.037952310344135753e+01 1.546998865999669306e+02 -5.239709879430745332e+01
-2.190301522901235387e+01 -8.301227593584128428e+00 3.817182471720052206e+01 1.927630696470160956e+02 -6.392019057228003476e+01
2.943421847371765665e+01 1.659665820024617489e+01 5.534045169007182352e+01 1.521806392296209367e+02 -4.169788488068689247e+01
-8.671605715590823493e+00 -3.612897253022998800e+00 5.223236004493537621e+01 1.819442349243465458e+02 -6.763384542884769246e+01
-2.720342377254538135e+01 -1.034437190064297951e+01 4.287086905094230360e+01 1.912571214226975371e+02 -7.078436703699512123e+01
-3.647939297471123155e+01 -1.334291255234607831e+01 4.472861281243134357e+01 1.934148916535783371e+02 -7.603220697058242195e+01
-1.130687856196883168e+01 -5.529144481429598024e+00 3.701067999316703805e+01 1.902733414039789466e+02 -5.714492536205865747e+01
9.078672087537806590e+01 2.557877169576376275e+01 9.053948311329391174e+01 1.695291251021890560e+02 2.711707176269927118e+02
-7.790517844947355108e+00 -3.769732510148233739e+00 3.682248896562544616e+01 1.877850345871452760e+02 -5.641838129053252970e+01
6.326092744049218908e+01 1.055310223578486450e+01 8.321548951452039944e+01 1.749282865723633620e+02 -8.715333688278337831e+01
3.044889892118926156e+01 1.428323956914035620e+01 6.278849415207617568e+01 1.643139446150530887e+02 -5.768909762639105310e+01
1.116638539588569046e+02 1.770076402741165111e+01 9.509409389588680028e+01 1.742768663752247846e+02 2.650870301420055171e+02
4.087506929135429345e+01 2.225031264445862433e+01 6.219611832252034134e+01 1.511463824186761258e+02 -4.515218391836742740e+01
1.114049802355368399e+02 1.756897990026437739e+01 9.488837470056166978e+01 1.747989078841459332e+02 2.668309919378464201e+02
-1.702110624034476061e+01 -8.008195395653485704e+00 4.557964792064571924e+01 1.889427097546214611e+02 -6.959326507750722612e+01
-5.962365842120257753e+01 -1.516753464132296081e+01 6.920509800070634299e+01 1.918940990671474935e+02 -8.496581201963873298e+01
2.128398280753139602e+02 -2.446095873115347175e+01 1.180011052606637634e+02 1.850599712581831113e+02 2.601770149168414719e+02
9.246319996341507874e+01 3.820697069609840213e+01 9.102374698625314409e+01 1.596129505817955589e+02 2.669654529736677091e+02
1.133306688381347413e+02 4.160156757418630669e+00 9.181684325030654747e+01 1.781876461170653840e+02 2.692467517667448078e+02
3.440860932089285740e+01 1.424327409797144561e+01 6.521676711637606161e+01 1.648070765477719135e+02 -6.327463101032552117e+01
-1.874532832917631353e+01 -9.771813895433545838e+00 2.734808006189735607e+01 1.983622740729620375e+02 -6.095138175210502141e+01
-2.276541503853708548e+01 -8.680627384181638817e+00 5.230539552654494884e+01 1.863164457473127982e+02 -7.304047301839496242e+01
2.185423844124706250e+02 -3.640759284675080210e+01 1.290633102260926535e+02 1.872798857785839743e+02 2.567265683442699356e+02
8.514673668966358377e+01 3.135278281553874180e+01 8.674378723215811249e+01 1.661866911763317205e+02 -8.608038565677381371e+01
1.595141247107696643e+02 1.537523348168022785e+01 1.093603495445739497e+02 1.767054622282101946e+02 2.557929385313656780e+02
-2.791073384008041280e+00 -9.430301275776277192e-01 6.027976735975843781e+01 1.805622561365262015e+02 -6.986013024019011652e+01
2.438060767043550570e+01 1.328289854577954188e+01 5.474579677329250416e+01 1.609749858427450988e+02 -4.886561287050245284e+01
8.251703321344069764e+01 3.427926661987753931e+01 8.562345700792928938e+01 1.633417293639859622e+02 -8.774574845756619368e+01
6.911357842211460323e+00 1.703773187504190378e+00 4.753214125702342585e+01 1.738309468419691655e+02 -5.507012477898415881e+01
3.927803555464645058e+01 1.955257511599351616e+01 6.987310513853621785e+01 1.648177915053897777e+02 -6.519203272607428801e+01
1.280381053673652900e+02 1.457390155855136804e+01 9.736352651818312154e+01 1.751770266251209591e+02 2.611401247437471511e+02
1.861775437896900200e+02 -3.923643426805200729e+00 1.104059910228544936e+02 1.808807953890934357e+02 2.582031472269756591e+02
-4.409664758038942978e+01 -1.709801522544941221e+01 5.137086146691176936e+01 1.937119229695965146e+02 -7.811623908632913071e+01
-1.017084775015490372e+01 -1.114699139759787405e+00 8.394681840705725051e+01 1.794725598412091188e+02 -8.858445045522681482e+01
1.261762362243673294e+02 2.852682556362499255e+01 1.012038800879062421e+02 1.729922863925966112e+02 2.567565098508433721e+02
2.619028685377069365e+01 5.570147939346204780e+00 7.697988086470380154e+01 1.754653495266095149e+02 -8.041603913135710968e+01
5.361274931970259061e+00 1.536955288409191711e+00 6.849415700800796003e+01 1.784120124020026310e+02 -7.649787866943972858e+01
1.260117075040116958e+02 5.093488797196542350e+01 1.045964752064418946e+02 1.658774286193832950e+02 2.450851779882101198e+02
2.950001092264795943e+01 1.820617753507546155e+01 5.715384059023256924e+01 1.517387171712051668e+02 -4.287128027629042037e+01
4.933148999109289434e+01 1.795826165886632708e+01 7.655139517174430352e+01 1.677832415002836228e+02 -7.593239446174368368e+01
2.315526367740443092e+01 1.301105511697873673e+01 5.562721639190209544e+01 1.596138315636220852e+02 -4.828562820592424742e+01
-1.585470359340916424e+01 -6.742750649116549866e+00 5.420730614429682248e+01 1.858023000644248555e+02 -7.109415045250092646e+01
-3.255728748455793209e+01 -1.312167648661254482e+01 5.338980144840422071e+01 1.897503482696394315e+02 -7.305383952874630893e+01
2.552527559402267912e+02 -2.780901469410310511e+01 1.023683297392659881e+02 1.904794878500877644e+02 2.674240665443796274e+02
2.186630866899383463e+01 1.006396307637280607e+01 6.198861770079439282e+01 1.697286353101836482e+02 -6.354596767484105868e+01
-3.215793249552150712e+01 -4.144054818457335365e+00 8.192250056672496328e+01 1.816741418015969032e+02 -8.513128044234315439e+01
1.953124028848455964e+02 -1.281967419903993033e+01 1.164934993490473829e+02 1.834355447534617554e+02 2.558877083942562649e+02
-3.432233235657541126e+00 -2.679095991164567092e+00 5.458302725421990687e+01 1.806982951532834818e+02 -6.867149879648393096e+01
6.846170006246909168e+01 2.956689242078340385e+01 8.038363168447199314e+01 1.601129396870489074e+02 -7.121507267993547430e+01
1.940416147497609813e+02 -3.084396880997548163e+00 1.022729587418293988e+02 1.824692517222279093e+02 2.629816490447864226e+02
6.779278213140285914e+01 1.887711984877422822e+01 8.146966484335148095e+01 1.691754865480518220e+02 -8.243998991224660244e+01
1.658169140498108050e+02 1.030643660083929269e+01 1.088411107374124356e+02 1.779229501071897062e+02 2.573360688224325941e+02
3.061728035936158676e+01 1.734636988006082703e+01 5.870337138467682081e+01 1.547185728810002843e+02 -4.742931287513926719e+01
3.219410052052533899e+01 1.257975692997989903e+01 6.957619371589659352e+01 1.710462080076466691e+02 -7.031885760542083119e+01
1.143791625483621317e+02 5.002170671575323979e+01 1.024089272301711162e+02 1.646259571828813364e+02 2.476844471949484898e+02
-1.536834841508273897e+01 -6.342567681689694759e+00 5.666018967410494156e+01 1.857493393911863677e+02 -7.207609411135571520e+01
9.027938304801793379e+01 2.496563760320108472e+01 9.091472240506075764e+01 1.701627965473223583e+02 2.699306038449493030e+02
2.525407500087089545e+02 -2.442985811372735938e+01 9.843042139858687278e+01 1.903958470996840333e+02 2.660633139406543251e+02
4.138842175635024745e+01 1.914945892932373539e+01 6.795004799943990292e+01 1.604849714056847745e+02 -5.683227976139602333e+01
-1.845751826505113158e+01 -8.261520131775785813e+00 4.361381803835226378e+01 1.913493769509657341e+02 -6.931942193254583628e+01
-5.014593935405974179e+01 -1.700919894496678353e+01 5.679526512210190958e+01 1.926530013705919373e+02 -7.930324797169653550e+01
4.563687918278773736e+01 1.537932389126576282e+01 7.563088273096599323e+01 1.709954852045081282e+02 -7.358112702453226461e+01
-6.156548083517520809e+01 -1.783819396801081680e+01 6.577570744947426817e+01 1.909062645486880854e+02 -8.287575183835652126e+01
9.546705712679492706e+01 1.639065493259823114e+01 9.089898835817417933e+01 1.723688137612063542e+02 2.696358308775023147e+02
3.248290427927257440e+01 1.612887203212622822e+01 6.350827714680914227e+01 1.630695489361120565e+02 -5.495038440532035651e+01
-3.361581724123060155e+01 -1.488966555524583946e+01 3.705510895431024210e+01 1.961183999590300857e+02 -7.281981349926779501e+01
-3.904513705830265735e+01 -1.377831227251497204e+01 5.731755311401477826e+01 1.914963137525991783e+02 -7.721075874774753345e+01
1.673063825617453704e+00 2.000862913770435458e+00 4.353240823480481936e+01 1.780568299341191789e+02 -5.433253698516490005e+01
2.610606053439461789e+02 -8.918008281098451562e+00 9.083891928102357838e+01 1.849258606414726671e+02 2.680771291271146879e+02
7.256934660127139125e+01 1.447101198189020543e+01 8.771770545561108179e+01 1.714082383329443076e+02 -8.622366532142231677e+01
6.416091507604068056e+01 2.223556918055149723e+01 8.034459430377158640e+01 1.648316974426542743e+02 -7.693857192629367603e+01
-1.642400755682084679e+01 -6.109452177343800194e+00 3.472230158867158423e+01 1.924182571689960071e+02 -6.133229254787484308e+01
1.484758286023265157e+02 1.137493425039038053e+00 9.210830175759636518e+01 1.793972490224982153e+02 2.684400352621137813e+02
-5.029749273775770035e+01 -1.240811447085105357e+01 7.483904354597621023e+01 1.878444479092559902e+02 -8.214418589707192098e+01
-8.253064772763030632e+00 -2.294033718332909810e+00 6.901201285015521592e+01 1.824096143830486767e+02 -7.744248728325423770e+01
-7.632157020846760531e+01 -9.520495078237710018e+00 8.519690588233568462e+01 1.837788205604890379e+02 -8.952215243367012931e+01
-1.726788873010844227e+01 -7.771902954136865382e+00 3.642989660032524313e+01 1.925462363409362752e+02 -6.466889502159011727e+01
-1.946969499783823210e+01 -1.073228022255683989e+01 3.208605879705270780e+01 1.953840923291610636e+02 -6.422291190743418099e+01
1.849341423632290216e+01 4.968608458114869286e+00 7.383113216720235528e+01 1.769029993960732270e+02 -7.969805084176957166e+01
8.655363099924038295e+01 3.130733900474309905e+01 8.858565885925754912e+01 1.660350335190445037e+02 -8.621727187023887495e+01
6.883218931679155617e+01 2.307641574816527452e+01 8.220364316353055756e+01 1.663989825554423305e+02 -8.259191799642417209e+01
6.635943337303199030e+01 3.038186174635295345e+01 7.896397488835810918e+01 1.606475549232389710e+02 -7.080259728574624489e+01
2.947879991117147824e+01 1.375377379825861190e+01 5.635773714135842738e+01 1.540601377756080694e+02 -4.468477306331467958e+01
7.957578065543712498e+00 5.294614644318967223e+00 4.647967505092622531e+01 1.726725787572966624e+02 -5.284216248046258357e+01
4.920802570419087374e+01 2.447525472837610039e+01 6.953295551373436467e+01 1.524407975495344942e+02 -5.183369454802129894e+01
3.235353650410169735e+01 1.582948205322497692e+01 6.452571767115129830e+01 1.665667162579703415e+02 -5.815630006273133290e+01
8.714616129818504930e+01 3.564811803122324818e+01 8.746466354606150162e+01 1.626354492075945188e+02 -8.829337924810084814e+01
1.572170135544380400e+02 4.318764532116124322e+00 9.973472781354233518e+01 1.759558863843076040e+02 2.652831404551437799e+02
2.179172853634500484e+02 -2.260019933394220004e+01 1.166213864398211228e+02 1.858757336975353951e+02 2.578422655354780204e+02
2.173176422807064228e+02 -6.204612393665695613e+00 9.601310525002776330e+01 1.825669135786700394e+02 2.658093999605606541e+02
8.822246395642892480e+01 9.160065010356776227e+00 8.924125834771537313e+01 1.771312260785990134e+02 -9.101583848622885853e+01
4.338955158443628335e+00 1.936834917207687745e+00 4.941011674363888773e+01 1.783997196880787328e+02 -5.938145307266898243e+01
1.052491653097054183e+02 1.367096868838608437e+01 9.291118989188366584e+01 1.758997653325072861e+02 2.686826944019671259e+02
4.655053234421539088e+01 2.572237671355746969e+01 6.906629012500449960e+01 1.508997870933226864e+02 -5.068134115243790916e+01
1.159983853579518183e+02 5.419275434733762609e+01 1.014475108612886203e+02 1.617329887488785118e+02 2.443857746304669547e+02
1.147789889771098615e+02 4.512545551927004794e+01 9.891637961789398048e+01 1.648635112771165154e+02 2.509484920698190820e+02
2.336950031275113986e+02 -1.867955583128327746e+01 1.057653037917433210e+02 1.875053137886529271e+02 2.631678009006370758e+02
6.104831327469135971e+01 2.812309415619994368e+01 7.455219802063241730e+01 1.581950593381252475e+02 -6.325622455445034120e+01
2.035836172500481212e+02 -6.943983401723808235e+00 1.015445721839799802e+02 1.826850865369467272e+02 2.634413892434501463e+02
-3.095257989089001782e+01 -9.364839583845132154e+00 6.060467942441540856e+01 1.883641823052362554e+02 -7.733666643852228617e+01
1.372532151192242509e+02 4.056901218835335499e+01 1.096940578738372949e+02 1.713962026270752119e+02 2.496958174788545932e+02
4.881241927762737731e+01 1.651329182413410734e+01 7.244605590304999509e+01 1.674620810033283362e+02 -7.347433432661330244e+01
4.759860079960945711e+01 2.299899416291973608e+01 6.667482756767913088e+01 1.582004408452308155e+02 -5.841278708511358531e+01
2.654634047109013295e+02 -1.873940431462645151e+01 9.102642704492249948e+01 1.864238430058895233e+02 2.714632701194063316e+02
1.050902061304394550e+02 4.470374461012588796e+01 1.010896219040054405e+02 1.616728664732615357e+02 2.555242212880332033e+02
9.141765313277954164e+00 2.123916562722010237e+00 7.109859959697006104e+01 1.777114498157552589e+02 -7.646728490084143459e+01
1.025739652777818804e+02 3.614529438381716631e+01 9.635991762488801271e+01 1.641839922543288424e+02 2.599411263113219093e+02
4.912433397588007011e+01 1.162529701787369163e+01 8.192023790813718165e+01 1.745760261868163070e+02 -8.405848078645995258e+01
-4.357577248982786244e+01 -1.594989063746679747e+01 5.918214454202741592e+01 1.881245791627461870e+02 -7.848214592026346281e+01
8.490427270457013265e+01 2.809442037073507947e+01 8.740353873984474831e+01 1.677527658188298005e+02 -8.532839811830561416e+01
1.580813193031424646e+02 7.275964735798969407e+00 1.037836795994253123e+02 1.773945913777029375e+02 2.602302676755038533e+02
7.546455633353846792e+01 3.487261308778798252e+01 8.205839028749547026e+01 1.589687970381008597e+02 -7.735000120975358584e+01
1.041428650083458933e+02 3.772289382694449245e+01 9.550280774451198340e+01 1.649940780491358225e+02 2.624765211141127565e+02
-3.081677307450098624e+01 -1.405644365137908025e+01 3.104312972247054603e+01 1.977115618074666656e+02 -6.827721661397629305e+01
7.242056780398291949e+01 3.033552756191394195e+01 8.149586931921341204e+01 1.619965785983399371e+02 -7.707652377229074148e+01
2.732879128537188862e+01 1.416670398718888357e+01 6.007242244154551258e+01 1.633387271423223979e+02 -5.594181823980679269e+01
1.488097229041284209e+02 1.671403787441117927e+01 1.069008164610808365e+02 1.776764714792263646e+02 2.550915755269569729e+02
7.800687373544153047e+01 2.395209198513540727e+01 8.558311348093212700e+01 1.671863528883111769e+02 -8.448235638056176811e+01
1.523440301203869751e+02 8.122732611698403105e+00 1.021577907877453129e+02 1.764393412259101410e+02 2.591905370927127592e+02
2.224882732459523424e+02 -2.414044376564607219e+01 1.151205332970524182e+02 1.874507094826792581e+02 2.612194898399036447e+02
1.777702472460693173e+01 8.789913745566815706e+00 5.860352520475781546e+01 1.700947013944258970e+02 -5.958825892447398331e+01
-5.376030304594157627e+01 -1.470367598076929916e+01 7.278822472230528717e+01 1.889583258227184785e+02 -8.421105511305694336e+01
3.395166671275816128e+01 1.796567289077488994e+01 6.003555588442209512e+01 1.541291452037453098e+02 -4.504714615542551570e+01
-4.323612915942084101e+01 -1.712161546621155850e+01 5.266191747759179975e+01 1.944742781751644429e+02 -7.734552138975307400e+01
-6.708982235991030052e+01 -2.130509593790989697e+01 7.495988496389963984e+01 1.916137913931419234e+02 -8.592817669572227146e+01
-2.238999591826561719e+00 -2.850297389890432687e-01 6.152175757198137518e+01 1.802507925066235259e+02 -7.327331014124277431e+01
2.295529515690126345e+02 -1.905208441800860442e+01 1.073219411851413980e+02 1.872158469751215080e+02 2.647166998121617212e+02
6.390378925104592156e+01 2.693464378900996437e+01 7.735299445798594320e+01 1.576228044597035876e+02 -6.878273489600404389e+01
-2.986874747841187450e+00 -1.177246120238818472e+00 6.853323658262313245e+01 1.805340775281839569e+02 -7.634622690437478809e+01
6.358207584797094114e+01 1.431238135066463357e+01 8.520321612066815931e+01 1.720023079097254879e+02 -8.461334327639742980e+01
2.308809836093973189e+01 1.160421838177052933e+01 6.304422272803461169e+01 1.705621024538545782e+02 -6.487486552369553294e+01
-6.843123492183333667e+01 -7.753275075627142243e+00 8.509591580257713872e+01 1.837462662125823556e+02 -8.696973282572086816e+01
2.574816972353089568e+02 -2.539455406148733374e+01 9.801083085373497283e+01 1.913805253286084280e+02 2.682274363685992284e+02
-2.218785858847565606e+01 -1.039479097053433065e+01 4.738870434697848566e+01 1.892954264658940815e+02 -7.125857054179252259e+01
-5.239856176530715892e+00 -2.194791706442444479e+00 6.909831852707884536e+01 1.811238956710899117e+02 -7.577005044425794722e+01
4.302695130957153680e+01 1.439941064556427541e+01 7.284404148115504540e+01 1.678979399752815596e+02 -7.174561569112532311e+01
9.582709341556917337e+00 4.312188680092355675e+00 5.595956737662562830e+01 1.756745593334019873e+02 -6.311187941994104733e+01
2.044579973892470832e+02 -1.622219182051168218e+01 1.148931662994869356e+02 1.824945726258943068e+02 2.581362224351765349e+02
7.908023235242569626e+01 2.550563182892946656e+01 8.599663720506819686e+01 1.636423405443611614e+02 -8.491426221613166092e+01
-9.397195236042302113e+00 -3.228270500804589105e+00 3.697694864224749978e+01 1.866974517901362844e+02 -5.703239509797496964e+01
8.770704962273673289e+01 3.104465931911463628e+01 8.986064624456261640e+01 1.642975606750183601e+02 -8.995386693865036420e+01
4.226266865981160947e+01 9.477094350407984535e+00 7.878962060211731000e+01 1.751302761727205848e+02 -8.109322255602832286e+01
3.441827400555604299e+01 1.967404079451422660e+01 5.745504592161599788e+01 1.480408974242959914e+02 -3.826849474591662670e+01
1.263539581484466225e+02 1.256067155087973219e+01 9.730276912194059946e+01 1.742242378654262609e+02 2.645324209313870938e+02
1.968319679129957365e+02 -6.225492723638062387e+00 1.072967624403009097e+02 1.807828964708343449e+02 2.619216180846173643e+02
-3.903642506816331625e+00 -6.564401991229278366e-01 7.646429552113292516e+01 1.807122008467242722e+02 -8.239806610953806398e+01
1.195938917822124523e+02 1.449957308071321371e+01 9.616981271200005210e+01 1.749866855120926914e+02 2.625124555092047558e+02
4.691255506384063523e+01 1.429212297966845568e+01 7.654684046172630474e+01 1.699476488332144015e+02 -7.457652313058488858e+01
-1.657810381703860614e+01 -6.234114576007076636e+00 5.109017073733502201e+01 1.855490622000601206e+02 -7.013826463873046180e+01
-8.418383453595056665e+01 -1.512781744727986855e+01 8.736802154668355058e+01 1.863340862482655211e+02 -8.940110391930777212e+01
4.511427543217619274e+01 5.677161845751001579e+00 8.511356147379331105e+01 1.776295445816318761e+02 -8.803817847298870447e+01
9.087138895755799695e+01 2.883491972496128852e+01 9.020754444347237211e+01 1.668391682548477490e+02 2.697210521940596095e+02
-6.380301360893184182e+01 -2.066853444229943193e+01 7.031234095828880015e+01 1.909372218872447888e+02 -8.379542479515768605e+01
2.621871446206328073e+02 -2.558832843268075052e+01 9.752181183070919701e+01 1.915076136852882485e+02 2.694744112250665466e+02
2.688179471856834652e+02 -2.421029972596065605e+01 9.059878969860648112e+01 1.923143074887186685e+02 2.700734911745945510e+02
1.030447612325302842e+01 7.356740707601563400e+00 4.484961826147735309e+01 1.682292338282184403e+02 -5.201440198670483284e+01
1.185342865300379032e+02 4.889768422648246826e+01 1.031393110959278090e+02 1.663481502526944382e+02 2.499650648244878255e+02
2.225851751596621853e+02 -3.069845083296163679e+01 1.211761590978595819e+02 1.878242074801741239e+02 2.597959960029933768e+02
4.261339755723622602e+01 2.001784923874334510e+01 6.853786860515658930e+01 1.607646524568764619e+02 -6.068799824091492923e+01
-1.953602341031060874e+01 -9.495273468324363364e+00 4.739998301690245341e+01 1.882975230695652442e+02 -6.975927568261353429e+01
-2.495111935829722682e+01 -8.085653077216953477e+00 6.127544133344380128e+01 1.881660136639063978e+02 -7.731565037859212453e+01
1.420647737533852819e+02 1.747160519120190969e+01 1.030956667012907957e+02 1.756545096287727006e+02 2.591491568871539926e+02
7.984583017057969911e+00 1.491653823453440220e+00 7.403407180811541366e+01 1.779638585647653883e+02 -8.097388707681606945e+01
2.770729633432568306e+01 1.423588010880503063e+01 6.243651449137905018e+01 1.662901425898726870e+02 -5.759652661478704516e+01
3.267888904354430935e+01 1.450546558126172414e+01 6.232636185519635319e+01 1.619672693756324122e+02 -5.565415266049456733e+01
5.003425749387380961e+01 2.231569356942302207e+01 7.189618137637481254e+01 1.607096310701673190e+02 -6.750951155220749911e+01
-1.074072581566716167e+01 -4.561569811988307244e+00 3.813411451785103168e+01 1.892517336354353858e+02 -6.033374485886761818e+01
2.391131467732435567e+02 -2.049504573288259124e+01 1.026707244420860832e+02 1.868090724492947174e+02 2.639906099663600116e+02
8.271212648447168192e+01 3.087703511463194772e+01 8.744684669852493641e+01 1.632730199159847189e+02 -8.533119890777253147e+01
2.686154042431086282e+02 -2.508441940672716086e+01 9.068246607246175017e+01 1.905722948700319819e+02 2.683373954218330368e+02
2.467155568600513220e+02 -2.964861466049452687e+01 1.103092404222034588e+02 1.882879290146423727e+02 2.634780649534095573e+02
1.200226476850140216e+02 5.193377719195015629e+01 1.026729386536679982e+02 1.654382464484934872e+02 2.447993703709067859e+02
2.410729931517942148e+01 1.438135545097382462e+01 5.288057474126488700e+01 1.551641933365095554e+02 -4.594215400697193274e+01
2.602228416036502949e+02 -2.233642503994562034e+01 9.271426817778122142e+01 1.886341918424062953e+02 2.685135973818443631e+02
1.261086731223237223e+02 4.265474468875957115e+01 1.055515348089513310e+02 1.656876797039943483e+02 2.489968962896901132e+02
6.220782429776932787e+01 1.879537211357039794e+01 7.915933870886659918e+01 1.695025463302017954e+02 -8.051821684635874021e+01
-4.174703119011401498e+01 -1.554651998022650616e+01 5.356375205695928088e+01 1.901848583121281138e+02 -7.614468208615150502e+01
4.616705848645232635e+01 7.212716037167270500e+00 8.079779994467557458e+01 1.739941181051131309e+02 -8.406946139342851154e+01
9.978822928926851432e+01 1.334483702299854535e+01 8.950579406027408425e+01 1.766621838857994646e+02 2.688968311248242458e+02
-3.397682226300752006e+01 -1.357239622171866955e+01 4.538356902280472127e+01 1.928495878633237908e+02 -7.426798697233023461e+01
2.414796072279600381e+01 1.354943211239563539e+01 5.543782904023819924e+01 1.626129349705158234e+02 -5.064018652606237225e+01
2.523653546795621025e+02 -2.181960505940115169e+01 1.003451805279305376e+02 1.884590648800906081e+02 2.661439224498922158e+02
6.008469603853973950e+01 2.398961832704691233e+01 7.532152474498084871e+01 1.635130695796366354e+02 -6.828704566234367235e+01
-1.232128570338683105e+01 -5.596606323096887436e+00 3.663521292325356882e+01 1.902981571776293777e+02 -5.981498067325695445e+01
3.805652159570860249e+01 1.741935773746075000e+01 6.681887077821380672e+01 1.613168668479902976e+02 -5.884306113920137449e+01
2.347505248514251974e+01 6.587916933707717249e+00 6.699774683064065073e+01 1.730181663380517989e+02 -7.046520472920637701e+01
1.194877538394198666e+02 5.907091116626767047e+01 1.055361147326376994e+02 1.646454664657131559e+02 2.396646484168488485e+02
-2.866136010990154404e+01 -1.441707458376731665e+01 2.964286654292617484e+01 1.992767765703783596e+02 -6.653712612612706323e+01
1.225795301709171667e+02 5.692128112975058940e+01 1.066796168293871290e+02 1.647036551563374474e+02 2.427963438846581141e+02
1.945457127985158152e+01 1.006819090657188731e+01 5.247223017406253120e+01 1.656556477436473642e+02 -5.296720983366855506e+01
4.519480040890897499e+01 2.478149696661982304e+01 6.448614663924061574e+01 1.511182696569455572e+02 -4.680585530152725937e+01
-2.744899434748447220e+01 -9.564004025862438141e+00 6.161898618565856367e+01 1.848734266138206976e+02 -7.700222380439731751e+01
3.125789768145949310e+01 1.140692190068447509e+01 6.773819263466140228e+01 1.703649712259577029e+02 -6.667058630530992502e+01
2.254537519160010959e+02 -1.768643392771516432e+01 1.055327285345994710e+02 1.855721720710245393e+02 2.628420414490096846e+02
5.222319415218580474e+01 2.659362507829182931e+01 7.238241486238294442e+01 1.549514755556421903e+02 -5.787032386088077374e+01
1.272401898505931825e+02 1.317626213600297547e+01 9.631662734645320256e+01 1.768356758615366857e+02 2.637878069316411711e+02
-2.989403420080476881e+00 -1.663312069293717110e+00 5.159617191723588547e+01 1.811994703453782165e+02 -6.646141878192648278e+01
1.264455291356491102e+02 4.645921463785735028e+01 1.053260212060075816e+02 1.700187931255309763e+02 2.493020146023311270e+02
1.968547461275402810e+01 1.081999925981680910e+01 5.508126047926561597e+01 1.658367849313791851e+02 -5.479474972044113201e+01
4.687186349697310561e+01 1.316676453091747945e+01 7.762124134004196208e+01 1.721649187854245326e+02 -7.866026815293116670e+01
1.385049185126982785e+01 4.101274029226276596e+00 5.836583597094862341e+01 1.731565400687973693e+02 -6.559026092375029293e+01
1.108129705959284479e+02 4.740000826302276238e+01 9.753408017717804057e+01 1.623229173763221240e+02 2.499566729694808203e+02
3.475134658651332131e+01 1.614512318101269983e+01 6.348363193057734577e+01 1.617065176283139181e+02 -5.900177355293610759e+01
2.369248817471983557e+02 -3.586201557725821942e+01 1.223041171370138471e+02 1.921005090207669639e+02 2.616062076313892248e+02
1.955761551582342861e+02 -7.672586955733137870e+00 1.080166666043877512e+02 1.824472947540063785e+02 2.588203356951814840e+02
4.214690869472143220e+01 1.973846213288839380e+01 6.842371782790182522e+01 1.621129830205948679e+02 -5.972527545156293627e+01
7.263227370332668187e+00 4.704000182222872972e+00 5.487870488588166751e+01 1.781496887933900837e+02 -6.458193039213583120e+01
1.241200184382748404e+02 4.785646838619077670e+01 1.033322608894483778e+02 1.675999193324891792e+02 2.472191824808849958e+02
1.427229613439490379e+02 5.521110315036632521e+00 9.624338281153589492e+01 1.783494091822376220e+02 2.662145752272575123e+02
-5.182462991221289172e+01 -1.759568911887338771e+01 6.436866575986903172e+01 1.900348211716136859e+02 -8.122041498196321641e+01
3.345361847458493543e+01 1.621288239808339782e+01 6.325213609935173764e+01 1.614370155981068535e+02 -5.408329992336237524e+01
7.216499595585759153e+01 2.611308177998668967e+01 8.354158796705046086e+01 1.635847373107603744e+02 -7.970059133799242090e+01
-1.172101716924357495e+00 4.156717422058825440e-01 5.142926288499372589e+01 1.789420953040574318e+02 -6.381711487770949276e+01
1.730197216130844495e+01 7.217403102667011794e+00 5.380262979208585961e+01 1.688728170932362502e+02 -5.490425716355203178e+01
1.252088015983952403e+02 3.720632485236157549e+01 1.050848094765911753e+02 1.684755427500955705e+02 2.539097709891797763e+02
-4.270537966069928615e+01 -1.710705649766601510e+01 5.034790183314437684e+01 1.938984970284468545e+02 -7.784647116274365430e+01
-1.493809044758393867e+01 -4.460917516158145801e+00 6.638134308366751668e+01 1.821635264936398357e+02 -7.827374531327684792e+01
4.086491775374772573e+01 1.977294513338481252e+01 6.504160668074163709e+01 1.603856711864055740e+02 -5.893954641247091786e+01
3.149340070277438031e+01 1.908481654537593997e+01 5.604674766077794601e+01 1.507035642734639396e+02 -4.002092321473224956e+01
6.113525183827024279e+01 2.180652253475520297e+01 7.850015445847498086e+01 1.664945353607501488e+02 -7.541673184678268171e+01
-1.837075642072867510e+01 -5.801803550335134396e+00 6.527203258666354202e+01 1.837011342330725654e+02 -7.694622744320687957e+01
4.313280112189671200e+01 2.038175169663166386e+01 7.024858916671090014e+01 1.599031791576205705e+02 -5.898417403820298688e+01
-5.361560469604387436e+01 -1.630642426023671376e+01 6.125420835471329184e+01 1.918417909785443669e+02 -8.147693078591251492e+01
1.081566287490562814e+02 4.664179425699614256e+01 9.859164685546308249e+01 1.635922375694146638e+02 2.531975638428801858e+02
2.963691714054579762e+01 1.287155623001238958e+01 6.431255186733055496e+01 1.668116006042743038e+02 -6.258682416198281828e+01
-8.905943867177876783e+00 -5.083686921092578359e+00 4.714186342797942331e+01 1.846433714701705071e+02 -6.575445020566679943e+01
2.438389742610806366e+02 -2.416526373484757428e+01 1.059916239424060080e+02 1.893352621249397316e+02 2.653339885692834628e+02
-1.342082146892758665e+01 -6.806471740947986904e-01 8.797006267331759943e+01 1.802338146676423491e+02 -8.952754905731656265e+01
-7.965459794375416180e+00 -5.286376191233706834e+00 4.931356783122266307e+01 1.841101325477740147e+02 -6.688063946661246462e+01
3.578788034070072399e+01 1.513409591516404973e+01 6.797548813648467103e+01 1.679725666427234501e+02 -6.406742717772731055e+01
2.496979377248693197e+02 -1.645880660018459452e+01 9.715058610980892695e+01 1.862845725606060228e+02 2.670991753766344914e+02
7.857567556748981019e+01 3.647328342160574266e+01 8.508863424288558974e+01 1.590721716246890196e+02 -8.136806487818623168e+01
1.633958496300711261e+02 1.630653475664491125e+01 1.142781646178043644e+02 1.759453177717231824e+02 2.508432918054452330e+02
6.105670858952495905e+01 1.628603644428639186e+01 8.184378007032445623e+01 1.724175542309107527e+02 -7.980986800467923103e+01
2.368453544793027561e+02 -2.302694293105464851e+01 1.065777068795464402e+02 1.889263372571202524e+02 2.640251965464242971e+02
-2.047684720051331198e+01 -1.179009882860501612e+01 2.557467922769907176e+01 2.002257854351085484e+02 -6.215232545034847078e+01
7.845231358908520747e+01 2.851126399230815878e+01 8.507089857160733004e+01 1.641215606807337508e+02 -8.165629964411864705e+01
-2.214279647001254858e+01 -1.204759117067405327e+01 3.168334392831181390e+01 1.981379071284637234e+02 -6.482284718066350138e+01
6.417866010799757248e+01 2.598596795053793329e+01 7.654930808809260157e+01 1.604457281683318683e+02 -6.936284139689169592e+01
4.858201779730142533e+01 1.930611838943039160e+01 7.361705296413687449e+01 1.630092018047848512e+02 -6.741605496217006532e+01
-2.771203390477139550e+01 -1.269375581371835082e+01 2.702490323729265143e+01 1.997819529617293028e+02 -6.505804421610578459e+01
7.431982564001397407e+01 2.528688244119818052e+01 8.309526123486475058e+01 1.657509168790328147e+02 -8.224382081446383097e+01
4.135321451556713157e+01 1.643275251223014877e+01 7.442483367582858023e+01 1.680799433129367060e+02 -7.215594241734886793e+01
8.993172363670534963e+00 3.154489398509410680e+00 4.450889841568799454e+01 1.718214961540045067e+02 -5.024718033172763398e+01
1.438736999455391583e+02 3.215366483681426502e+01 1.086658160763186061e+02 1.722045983723482436e+02 2.500607792536965803e+02
1.138005927660175161e+02 4.968634720315696285e+01 1.002370264243059950e+02 1.640338749761358486e+02 2.501537058898537111e+02
3.046320468634393208e+01 8.870467854519128892e+00 7.326678855189739181e+01 1.752480869504614418e+02 -7.500119370004345853e+01
2.574407214309881624e+02 -8.815676256605197381e+00 9.232171821504280729e+01 1.847384031613198090e+02 2.678486212095499468e+02
4.659869768297911463e+01 2.251361849349498812e+01 6.759065901975569091e+01 1.592699927227463661e+02 -5.938503805864847607e+01
-3.623759280805864336e+01 -1.747518526588667953e+01 4.144172272873036889e+01 1.948124427717514493e+02 -7.203874642945389439e+01
1.550554245196346059e+01 5.140006693759148426e+00 6.507713998715054515e+01 1.754491585885976122e+02 -7.308945019423597955e+01
4.678377009926717989e+01 2.367797772531682554e+01 7.139013562404427660e+01 1.608742157430891382e+02 -6.286027655161719707e+01
6.514470287915800384e+01 1.622260243741665775e+01 8.186036000821067660e+01 1.716870076136111720e+02 -8.405368896218213592e+01
2.338956032822837727e+01 1.175198686537608239e+01 6.022944498794519319e+01 1.655735643643138530e+02 -5.889725309873611536e+01
5.763435822923648288e+01 2.131075950770063088e+01 7.583397506653841447e+01 1.665436522265232782e+02 -7.368245250374287991e+01
3.118175332336480210e+01 1.923421412074189973e+01 5.711812533284612670e+01 1.529044330659262982e+02 -4.141098231414038366e+01
1.343117896968219043e+02 3.705432431266942928e+01 1.055842351603268412e+02 1.697550708157409360e+02 2.518538967331564038e+02
2.118079030165497443e+02 -1.858794512675746091e+01 1.129697556584022209e+02 1.842411802200539341e+02 2.594394408431754755e+02
2.253009652362779320e+02 -4.302456506304367423e+01 1.327964052730646927e+02 1.903011869470035720e+02 2.569444809447633702e+02
1.173259461030037798e+01 4.650180081346801053e+00 6.293108621429112048e+01 1.771707342695911507e+02 -7.030283376870455925e+01
2.641837235386001908e+02 -1.925896246565908498e+01 9.106720958939671107e+01 1.865995468619707935e+02 2.694269983659361287e+02
3.924144521547690800e+01 2.013984026685295703e+01 6.242137242032244870e+01 1.546955232063511971e+02 -4.839113565046279319e+01
-1.587168827850193509e+01 -3.824829864106596311e+00 5.618897029656631759e+01 1.851748833424950931e+02 -7.301188489819863037e+01
1.239687376825274612e+02 5.622689678745747699e+01 1.039684717214085907e+02 1.646517645724949830e+02 2.411088632195592538e+02
6.690820932516206021e+00 7.064073966437512953e-01 7.784336138507518399e+01 1.798886560441129063e+02 -8.075048097659775692e+01
2.305853307875689779e+02 -3.886858382064928463e+01 1.276430570287715938e+02 1.912674118977214732e+02 2.595408598109694935e+02
8.519440573142443895e+01 1.859468418941224144e+01 8.978536668441346080e+01 1.711457965331072160e+02 -8.905913279985752240e+01
2.119654170522068171e+02 -1.756115212013653348e+01 1.126547841585027072e+02 1.821691727464168764e+02 2.595940350185911143e+02
9.068548199974695478e+01 3.694918893333010601e+01 9.070353521787329498e+01 1.629444113039111528e+02 2.680908309078550360e+02
2.133279966403723336e+02 -3.089133793964636254e+01 1.240160406849136621e+02 1.847531185418509097e+02 2.579137583446241706e+02
-2.319041742591217670e+01 -9.683049982205009343e+00 4.142069242247919192e+01 1.910467862128783167e+02 -7.036423809687127573e+01
-1.941147378454884631e+01 -6.369551892787127301e+00 6.322129971510704394e+01 1.841455888405917563e+02 -7.694995840005319110e+01
1.374928892747994951e+02 2.457954739170538971e+01 1.050236965248132464e+02 1.707661028574689226e+02 2.576334129719994621e+02
5.285900683244701526e+01 9.872046662338053835e+00 8.339541164181150634e+01 1.732040212579226477e+02 -8.484940582317737778e+01
6.358596479949338232e+01 2.794524302787987224e+01 7.733398536279918289e+01 1.610531762878329118e+02 -6.831313183891928986e+01
2.350813221051170743e+01 1.368546616863517151e+01 5.368967105903574577e+01 1.560571450680986345e+02 -4.491172214855500044e+01
1.826398808043499855e+02 -1.990275778730264289e+00 1.153313580006732053e+02 1.801799913924445207e+02 2.540489543268215868e+02
1.103953462997296242e+02 4.625544455607035843e+01 9.916455369622744342e+01 1.618639244040925007e+02 2.530098842245098183e+02
9.383419780328772219e+01 3.065058022596363685e+01 9.130143453532222964e+01 1.662101455432508033e+02 2.685767058818802298e+02
1.841347898710402475e+01 8.477080915930098826e+00 5.695730305811835592e+01 1.714236329931830198e+02 -6.269408528807178982e+01
1.118519855897299351e+02 3.798151644327921872e+01 9.825750831947243569e+01 1.668383818266634933e+02 2.564128256712419898e+02
2.500596947599721531e+01 9.627530998882804170e+00 6.446274076172981893e+01 1.723980894735391871e+02 -6.647352707404127159e+01
2.163572431931982578e+02 -2.578253103336232499e+01 1.191203000474397271e+02 1.850675142478193607e+02 2.583171167548109111e+02
1.960381586140486263e+02 -6.109576154231330491e+00 1.070151051921746870e+02 1.821441871789796778e+02 2.598608979114065960e+02
1.693890674788318620e+02 2.205446775942760951e+00 1.019207261651376655e+02 1.784476344801100822e+02 2.614513271596279083e+02
7.313076595217465581e+01 2.537476620967976260e+01 8.477283602581420041e+01 1.657564182394972931e+02 -7.940398618877064507e+01
3.018285571934834977e+01 8.346466462963139321e+00 7.167192612895067327e+01 1.739115118114429208e+02 -7.580865126320095726e+01
9.787868012634106663e+01 3.194438769415484813e+01 9.272391691969535543e+01 1.671317225538369087e+02 2.666621854767917625e+02
1.253205035750147687e+02 3.471285703920006682e+01 1.041800328728601670e+02 1.684232207754758406e+02 2.544375790802403117e+02
3.494389236551642597e+01 1.299518780078303948e+01 6.906498001483176097e+01 1.720756631067114029e+02 -7.149675488535392276e+01
9.210732744846217201e+01 1.082771087356563910e+01 9.033393252331086387e+01 1.740683791636693059e+02 2.680051672672726681e+02
1.682868062616631022e+01 6.082110573328818326e+00 6.108953201248399267e+01 1.742666957354327906e+02 -6.813907842867656939e+01
2.396160645944849250e+02 -1.943330978411279730e+01 1.026665897686562374e+02 1.852654522303032252e+02 2.656344107093862590e+02
1.464562262633096452e+02 6.583119365499248588e+00 9.553977021616086063e+01 1.781562311838726487e+02 2.639787980515756090e+02
4.763957267143560159e+00 -8.446688673303127670e-01 6.041767085468475784e+01 1.790484922335390081e+02 -7.098872332015316999e+01
-6.934504200421427456e+00 -2.202457246009339453e+00 5.031026236082000480e+01 1.843341330095441037e+02 -6.762299329798659642e+01
-3.539669392549568983e+01 -1.161921967996257621e+01 5.360202528213187634e+01 1.896809230966187272e+02 -7.797692507066096823e+01
1.504212849242999184e+01 3.841111250818108225e+00 6.277495616390657318e+01 1.735532646693277741e+02 -6.908627888953171237e+01
1.171246553015947995e+02 3.608742327624108270e+01 9.994687336272953360e+01 1.701626935060536709e+02 2.590176143785195109e+02
5.083100886165266274e+01 2.667321595034685089e+01 7.104978079790272716e+01 1.532752418548109858e+02 -5.421451236519533978e+01
6.596327853429168897e+01 1.329109869434092772e+01 8.414208384878479308e+01 1.720939018499803126e+02 -8.303790286179676627e+01
1.345704645305416989e+02 3.182482891717170048e+01 1.070451720657771659e+02 1.722379521132412492e+02 2.538826796643755017e+02
1.201039026202527111e+02 2.969319363703408854e+01 1.000984217139619119e+02 1.697130409391340038e+02 2.587494995502748907e+02
9.002299121045322039e+00 3.547633370668111574e+00 5.072955235106226723e+01 1.767697093495573313e+02 -5.820222754937773857e+01
9.729601276240811103e+01 2.735764756374340578e+01 9.335328058006173535e+01 1.691133375077933181e+02 2.678393484128250748e+02
1.269569100508700643e+02 3.464488564914169899e+01 1.037921291820878054e+02 1.723302886370289286e+02 2.544455621898415245e+02
3.100024599076133924e+01 7.772183971362608190e+00 7.857115217989368716e+01 1.760522647107678722e+02 -8.267066498700042132e+01
1.688145113409941587e+02 6.725673730317791588e+00 1.083964801697698732e+02 1.784272222451908192e+02 2.577706744159466439e+02
1.429169161808987667e+02 3.223922961374644558e+01 1.077839274016512974e+02 1.739866158248073873e+02 2.504344619441353359e+02
8.368904677535327963e+00 1.828473453960674178e+00 4.578084904440407854e+01 1.731542709156870785e+02 -5.511012252697306479e+01
-2.600762909617091889e+00 -1.400291464055919644e+00 5.739418096046598095e+01 1.816253144033491083e+02 -6.863550090261051650e+01
1.496050962483377305e+02 1.975215828249124073e+01 1.077399199724454917e+02 1.763533036313903892e+02 2.566879684637785886e+02
1.146236884793293953e+01 6.609618308430430744e+00 6.470867687458589046e+01 1.774538489358383515e+02 -7.082495121188901521e+01
1.066452804767916689e+02 1.437819139616301456e+01 9.402056035400183021e+01 1.740207768165714981e+02 2.677448893812796200e+02
-5.728498829693152317e+01 -1.392151249366390253e+01 7.565524426985473383e+01 1.861012823546626294e+02 -8.363271618102754701e+01
1.155070024667422075e+02 3.908645524363626578e+01 1.002974586094711356e+02 1.664039390734118342e+02 2.537766183275693095e+02
5.552705835594188244e+01 2.612864623712267331e+01 7.481407545744515630e+01 1.580522394919972271e+02 -6.190664929486026580e+01
-3.736537515669787979e+01 -1.566716805930147949e+01 5.173503648703809432e+01 1.918616103331823695e+02 -7.587449719617266908e+01
-3.501842752866083686e+01 -9.564757952372531236e+00 5.854086841868544155e+01 1.898348648678544350e+02 -8.011622046200733394e+01
3.287196551808941791e+01 1.205215845955867415e+01 6.654861743115537820e+01 1.704053898501231004e+02 -6.809463205337011971e+01
2.634748214275441569e+02 -1.814671794133638372e+01 9.376699260964205962e+01 1.869220502536031177e+02 2.677545389441184511e+02
-4.764112367280167071e+00 -3.993943803865794617e+00 4.326295030553515630e+01 1.866881434998713871e+02 -6.041401415889831839e+01
2.235911913915401783e+02 -3.259520393454943132e+01 1.229628148448658322e+02 1.895490802605151259e+02 2.584111024130250485e+02
1.087538385798261231e+02 4.487039946212740915e+01 9.723940815843344865e+01 1.645677209595874331e+02 2.567626919856222116e+02
9.452849115863394047e+01 3.808414048719760103e+01 9.259234049131981692e+01 1.622969671481958187e+02 2.651079089429231317e+02
2.627215085659698843e+02 -2.206641104687305344e+01 9.445188664473383255e+01 1.879095243479876558e+02 2.692142486057673523e+02
-8.366218262092631974e+00 -6.443555098251289692e+00 5.175483310687485528e+01 1.840107092304706669e+02 -6.742158128265971584e+01
3.953667259595837891e+01 1.458613296886575839e+01 7.313989298461699207e+01 1.683447847211051851e+02 -7.098928711888653709e+01
1.380449627585140959e+01 6.792998991204357573e+00 5.613750783859181581e+01 1.707173264012616301e+02 -6.177507117768234224e+01
-4.542852961014938984e+01 -1.835920699347317253e+01 4.527582339257404698e+01 1.954733387850932047e+02 -7.496851363498949183e+01
2.334111235121456787e+02 -7.551815664922379767e+00 9.651375179712846375e+01 1.815483218869762538e+02 2.693109600287092462e+02
-2.220746965834965891e+00 -2.407821586265192160e+00 4.080104873888961947e+01 1.818882433713529849e+02 -6.159213685212443323e+01
-8.382254636194794273e+01 -1.768564069816720874e+01 8.713196693360114864e+01 1.866083926657839243e+02 -8.832960261769737542e+01
-5.371991465165725899e+00 -3.360560458533872197e+00 4.769989429119075908e+01 1.838959201868136404e+02 -6.651465634136751248e+01
7.120237655573687618e+01 2.882267861100789830e+01 8.203886389580425487e+01 1.606951360430253146e+02 -7.558619785048084339e+01
-7.709160642840436140e+01 -5.883774418194924749e+00 8.842279566056764395e+01 1.819065616792411220e+02 -9.133086036985440614e+01
3.234947987866189578e+01 1.264189054593083839e+01 6.552737962991828624e+01 1.667783067741074490e+02 -6.262110865920957536e+01
1.866610754060620181e+01 2.624880345760487454e+00 7.179460049184024228e+01 1.754240119417821973e+02 -7.438052468798302641e+01
-2.031173041998922457e+01 -6.601525629780486071e+00 5.852829970382939706e+01 1.868821522542236835e+02 -7.289693335248989570e+01
7.261630675839595028e+01 1.532097946160282653e+01 8.505926900945264890e+01 1.734819302451798251e+02 -8.627663981578331232e+01
1.160245129508877682e+02 5.363487764347105724e+01 1.038795903208173428e+02 1.646429880638600878e+02 2.442604726333063354e+02
-7.036051760421830004e+00 -2.880585389259889162e+00 3.966085612199917421e+01 1.854187014778362084e+02 -6.051356070080880301e+01
2.003575209062278759e+02 -1.271924903597657952e+01 1.173972388147816304e+02 1.816879765565512628e+02 2.570605549222066770e+02
3.868080862708762169e+01 2.140168271215024731e+01 6.008970285727507843e+01 1.477798321478405796e+02 -3.895540608947536754e+01
-1.379162121330531754e+01 -5.672195272830710344e+00 5.479691859216102046e+01 1.834317863913693145e+02 -7.169799593005599547e+01
3.433051532834505792e+01 1.321017196533063398e+01 6.656267985983046742e+01 1.675022105838833397e+02 -6.596895365695627333e+01
1.376606706843008965e+01 4.544502639542590039e+00 7.410041879314279356e+01 1.778065968806670867e+02 -7.889912068247758725e+01
-2.405601127558759700e+01 -1.424750012301254110e+01 2.574840538230294840e+01 2.027658011012245538e+02 -6.402048153288212973e+01
1.140786556112010288e+02 4.885139015630011983e+01 1.010258764934097258e+02 1.632854717602167511e+02 2.489434408021200227e+02
1.205497467758441132e+02 4.954641515421084108e+01 1.040420115334918734e+02 1.665594375514630201e+02 2.477245304038085294e+02
2.103071441850698164e+01 4.207851751160757381e+00 7.919852992470731579e+01 1.775904324810854007e+02 -8.473422980844038932e+01
-2.036960200601918913e+01 -7.737432100582210204e+00 6.043437708478520420e+01 1.859183523371788738e+02 -7.606709065421686944e+01
1.260031964407442047e+02 4.712513351262038697e+01 1.049505316448139496e+02 1.682707327758183737e+02 2.504218488534091023e+02
2.755481366143289534e+01 1.060289058820510633e+01 6.710411599966001006e+01 1.706946916342658369e+02 -6.717374630340009389e+01
1.041438552047422661e+02 3.130853772925793166e+01 9.486259659312432291e+01 1.688648711224990961e+02 2.626615672078945067e+02
3.729719313298780037e+01 1.282758481170703568e+01 7.354903692097731494e+01 1.691396706724252681e+02 -7.339117809446160834e+01
2.676280467507424987e+02 -2.314522457442418713e+01 9.099359856470732666e+01 1.939342208340445382e+02 2.695938086598276300e+02
6.539605410806017005e+01 1.679916732190381623e+01 8.342975436445773596e+01 1.710193629800756412e+02 -8.120820492130175694e+01
1.210073687839349930e+02 1.678407346843858861e+01 9.830519175900802509e+01 1.723601420248103295e+02 2.642712402438235131e+02
-7.176432170989995640e+00 -8.167913326852767053e-01 4.018787069923330790e+01 1.861437929079183959e+02 -5.899450928108887382e+01
2.308831570149106938e+02 -3.781232649500810794e+01 1.254988869212208726e+02 1.899408869349132658e+02 2.605037566141245406e+02
5.883562896885324989e+01 2.542028840661026479e+01 7.638271302216084280e+01 1.588009846111944796e+02 -6.694498838876373270e+01
2.391607918673702571e+01 1.384220298714406816e+01 5.470293957695211873e+01 1.595522751105742429e+02 -4.732765470074529901e+01
3.275479019552729909e+01 1.718514110236761638e+01 6.043150258290795307e+01 1.572001736718769962e+02 -5.049225039727955533e+01
1.439335621916902426e+02 3.505819341150539969e+01 1.105869122830165594e+02 1.711267648645290933e+02 2.502433325575210574e+02
-3.989709267056136355e+01 -1.089072575054359504e+01 6.918440220529112139e+01 1.870363044880356540e+02 -8.210251084688133005e+01
-2.333598004581369167e+01 -6.910095600808709548e+00 6.520360490725950342e+01 1.858624346153569320e+02 -7.750183908393418619e+01
2.075471948503502517e+01 1.185427923236956538e+01 5.235320353587563602e+01 1.568663752731663976e+02 -4.607823405502864489e+01
4.632968539353016268e+01 1.878448561060844213e+01 7.021979325898190893e+01 1.645718226862403242e+02 -6.774336188739869158e+01
1.249882571073063389e+02 2.943286532568222214e+01 1.006902392028998889e+02 1.711711018975380227e+02 2.581007796299854249e+02
2.335517108639877648e+01 1.039280116205030602e+01 5.923963223167540093e+01 1.662512271617749775e+02 -5.784043939510107890e+01
2.406906794720119365e+02 -2.892162618005014707e+01 1.118709860713384785e+02 1.906695745177167396e+02 2.636876640438431991e+02
2.019075923717219041e+02 -1.064663551686502352e+01 1.131882490461006654e+02 1.810099222128542635e+02 2.594417541605453152e+02
1.848522168064129687e+02 -1.128578215924604389e-01 9.642737376046197539e+01 1.794359452841407006e+02 2.686633181679080167e+02
1.436691386292569383e+01 8.315002902277795371e+00 4.840996722428079835e+01 1.665557750094820619e+02 -5.142640352097200918e+01
-8.409248767572488248e+01 -2.497878672134854838e+01 8.544714246458077866e+01 1.908611651689342636e+02 -8.821268778854708614e+01
-2.375245242764953346e+01 -9.641325921945911759e+00 5.489174811299457701e+01 1.879799463129561445e+02 -7.613532707887968343e+01
-3.652776583165826452e+01 -1.688165740814875448e+01 4.105199186585119975e+01 1.948835036738041708e+02 -7.522098150152122287e+01
9.601645161736426815e+01 3.319292008679547479e+01 9.238424399939820830e+01 1.664960440443415166e+02 2.659811023771546274e+02
8.096101547255329933e+01 3.183958476145427596e+01 8.538490859341378325e+01 1.630443398896443910e+02 -8.145753162097604161e+01
4.337244200251998416e-01 5.683689065540692420e-01 7.461348853794612523e+01 1.809158071740387186e+02 -7.965337769283470948e+01
1.348813628789109202e+02 4.465391749592144777e+01 1.077733417694463753e+02 1.702140672513679931e+02 2.458497005733503613e+02
-3.395275076852730223e+01 -1.474263218613306137e+01 3.877164424797327769e+01 1.955671354338246886e+02 -7.290006499077371416e+01
5.705733706196342325e+01 2.860642361146710755e+01 7.323279982110133801e+01 1.566033652987090363e+02 -5.426288076457212384e+01
1.160028232137973419e+02 1.296707061608597478e+01 9.436830063868154639e+01 1.766832468717558413e+02 2.650602484735918551e+02
8.200056090382656748e+01 2.166326578688115134e+01 8.773489359653089537e+01 1.699081864550390151e+02 -8.617666731768458988e+01
-1.443778003488366046e+01 -6.893744816666005804e+00 3.398225858391046472e+01 1.926145446430516586e+02 -6.080972616484834248e+01
3.300581226682335778e+00 -8.837814663043139785e-01 4.338105994270632948e+01 1.779442619044752973e+02 -5.478229618329368122e+01
2.222962675961399839e+02 -1.731170428492455216e+01 1.108174763266459735e+02 1.873762536556998555e+02 2.630970176402063316e+02
2.780460105015739103e+01 8.721618156101950348e+00 6.882651143386300419e+01 1.734190280642688435e+02 -7.382120666932422637e+01
4.476646922077213020e+01 2.525797392726348889e+01 6.449931548312564189e+01 1.508522061541346773e+02 -4.402294588377414897e+01
1.094376366412398482e+02 4.791230007891413578e+01 9.956259108141290426e+01 1.616367624924422159e+02 2.509663589557924297e+02
6.026634138644535454e+01 1.397062211190705661e+01 8.190254757404581198e+01 1.716543907162945288e+02 -8.353074232395262300e+01
7.691723979291630542e+01 3.411517713284919040e+01 8.317304937978218504e+01 1.612595796271873212e+02 -8.010622187127863469e+01
2.115825484328558446e+02 -7.742661506542414251e+00 1.041365657588475671e+02 1.825569468806224336e+02 2.628750106136524778e+02
2.144134903028509314e+02 -1.998816967236560060e+01 1.131478929548644743e+02 1.850642953270406679e+02 2.589547877794017836e+02
-1.194499470808159813e+01 -3.028703198776399041e+00 6.329355792824005533e+01 1.832897044326661842e+02 -7.563642910294407784e+01
5.104635312126782765e+01 1.985428472257384769e+01 7.545949242124110867e+01 1.621948150451479478e+02 -6.695512947415893734e+01
2.567920037972325531e+01 1.419318550146113544e+01 5.685767156061664451e+01 1.590172967872520076e+02 -4.819902895107893670e+01
9.474942276749500181e+00 3.646529350611730003e+00 6.113785741223813375e+01 1.761158312507238008e+02 -6.876944541517305254e+01
4.860871343075585571e+01 2.194231948309791846e+01 7.080257617749634846e+01 1.626986446396762460e+02 -6.247593624616584407e+01
9.903379477579058232e+01 2.445645939746116682e+01 9.377284653530011838e+01 1.684348835894807621e+02 2.675085123898105053e+02
-5.567137427341469902e+01 -9.890809496641068677e+00 7.988545400210574599e+01 1.855646211567635930e+02 -8.514707246604001512e+01
5.018095373906068346e+01 2.171292524213957265e+01 7.251592013333689124e+01 1.607579838337835270e+02 -6.467856914771530796e+01
3.704626813232117399e+01 2.244603589178424841e+01 6.195226716895058416e+01 1.508250024057433052e+02 -4.379255779670072002e+01
2.646337007485046300e+01 7.406049560339808657e+00 7.372302669639897488e+01 1.754071378518736140e+02 -7.909746768577606701e+01
3.928664206001818116e+01 2.274401771757959168e+01 6.409541591468871502e+01 1.550160497595865934e+02 -4.784456093003084476e+01
8.917095235817998855e+01 1.868988008171104198e+01 8.877169472404790440e+01 1.712798105565121034e+02 -8.854510671161696678e+01
-2.906909594713570755e+01 -5.389030592755633009e+00 6.091172390871377473e+01 1.860508064886830368e+02 -7.810636565951092791e+01
7.331835426366664876e+01 1.882673341953224266e+01 8.337975233250300278e+01 1.710031414524667071e+02 -8.393899295053755338e+01
2.123783461243856436e+02 -1.710016098704280552e+01 1.103948494322301457e+02 1.831547791717695191e+02 2.605182237460951455e+02
2.267659010230883325e+02 -4.212488301818676462e+01 1.317817464864586441e+02 1.907173893901964448e+02 2.578434289429530395e+02
-1.888899127327989191e+01 -4.932131267450072798e+00 5.819468683200778969e+01 1.863145600589903097e+02 -7.448045486699570006e+01
8.595164137968357210e+00 3.366621356696062328e+00 5.623704893275709793e+01 1.763755997517750131e+02 -6.327182663647825933e+01
1.928345144554247881e+01 1.050845918100793774e+01 5.805439298897852751e+01 1.679443753853713588e+02 -5.793601277674964223e+01
-2.045702533985885196e+01 -1.077898908012404178e+01 3.521962479096622900e+01 1.945473580772459172e+02 -6.559893462881575488e+01
1.589711446251666338e+01 7.290501979745998007e+00 5.538176261831529246e+01 1.698264765174887998e+02 -6.143541155846897084e+01
5.048483827455046935e+01 7.878749561367104803e+00 8.185863593136963345e+01 1.747386415643558166e+02 -8.221826367988413153e+01
2.557174803001572627e+01 1.109750116355850302e+01 6.344911111876037779e+01 1.707895112390921781e+02 -6.458536840889242114e+01
3.812309361154449050e+01 1.792308934659159902e+01 6.397930949391999889e+01 1.557284494719589816e+02 -5.209865337368862725e+01
6.511199127852330548e+01 3.071762248610603763e+01 7.760091857289786788e+01 1.567752629354473584e+02 -6.542920417378940101e+01
-1.553495679334565693e+01 -9.350969906976349222e+00 4.926909135059382550e+01 1.853009126035125291e+02 -6.956060108212388116e+01
-4.813774114777570645e+01 -1.489311438505832008e+01 6.594798364986395711e+01 1.902007096990034825e+02 -8.176157723474955219e+01
2.391766127141556453e+01 1.212390434128461436e+01 5.956748883396068805e+01 1.635480238069648067e+02 -5.527732114393128171e+01
-2.793191963602502881e+01 -1.432402956318016685e+01 4.353300335783779218e+01 1.941738030892066433e+02 -7.090285969311644010e+01
1.931197223571789223e+01 8.252980051214569457e+00 6.186992828357327312e+01 1.725143779097927563e+02 -6.560250299912343053e+01
4.086464619712958779e+01 1.936477420027535246e+01 6.662010862540428491e+01 1.590293798256742264e+02 -5.512643068289684578e+01
1.296071521819486634e+02 3.934625688521752096e+01 1.060640598053796992e+02 1.701209425848456078e+02 2.522679511467827638e+02
1.838758171964477128e+02 -1.315852436575814188e+00 9.721006908317242790e+01 1.792379260084945827e+02 2.651177269425465397e+02
2.401156807267559827e+02 -2.866788837577210813e+01 1.121515182914246083e+02 1.893294405310006994e+02 2.626252396218820309e+02
4.830941377080698373e+01 2.393230129274568796e+01 6.896304222478718771e+01 1.540383134108326431e+02 -5.514228259627670070e+01
2.490625293096002579e+01 1.141241897937769423e+01 5.921832495089375925e+01 1.635450154181769449e+02 -5.676372230685288400e+01
6.773700675871335619e+00 2.176329276867602136e+00 7.050519927349409954e+01 1.796888857662811461e+02 -7.690434684934919574e+01
-2.313762207538300331e+01 -5.025921316210612666e+00 7.641918814377309843e+01 1.830093801897565982e+02 -8.070260065820860973e+01
2.499341801150146125e+01 4.594664310974961197e+00 7.396863777300940512e+01 1.752671188853533408e+02 -7.927319104830326069e+01
9.002103296476028049e+01 1.626963604605100144e+01 8.939407168978003426e+01 1.737195590492992778e+02 2.706323653642551221e+02
1.119010248213732126e+02 4.984850802453389207e+01 9.980105239853878629e+01 1.623215229474234889e+02 2.486866696750037988e+02
-1.158987829039407558e+01 -5.824854989451190512e+00 4.970509905894219571e+01 1.860224483481208608e+02 -7.009187826871479388e+01
5.619194510786844887e+01 2.597627439529249216e+01 7.373062942969775690e+01 1.591108728897491744e+02 -6.729952111619824962e+01
1.226765706785547110e+02 1.463290882644629676e+01 9.541952991177656429e+01 1.747689634157597425e+02 2.626343728263511821e+02
-4.171182564962763450e+01 -1.690629126645605851e+01 5.247731772821418872e+01 1.931417899333372645e+02 -7.719329253132347901e+01
1.262393688453366458e+01 5.180378651138733304e+00 5.773495848317801205e+01 1.740757038704020658e+02 -6.290277020995652180e+01
-6.898358817529206988e+01 -1.079186319780892056e+01 8.570155242137474261e+01 1.840773942487280124e+02 -8.887616066279180416e+01
4.645747565806426849e+01 2.414537197587251782e+01 6.902314963806770720e+01 1.579783184443192283e+02 -5.423396513743864489e+01
1.958339864412368740e+02 -4.540009646496462992e+00 1.035219367965988795e+02 1.806232971167893311e+02 2.612182482494156943e+02
1.364301358791327630e+02 2.478366656798727163e+01 1.033327992183119477e+02 1.714269173087115234e+02 2.553992407121601502e+02
4.314131569213365935e+01 2.223429874047119625e+01 6.299310375124916561e+01 1.529522061432226394e+02 -4.759667374710711130e+01
3.368654313208714512e+01 1.446537205206310439e+01 6.381137114473921201e+01 1.627728571999949452e+02 -5.695464953962618893e+01
1.213979583332737633e+02 4.955176274876040310e+01 1.049012139373042345e+02 1.650180972443134522e+02 2.480434184897774799e+02
1.677830163136376740e+01 1.005784341716292651e+01 5.421784357103591390e+01 1.677853724559169279e+02 -5.451779198509573376e+01
8.345856462757788563e+01 3.266816396450959559e+01 8.875560286289997691e+01 1.627428676606733973e+02 -8.743547283023276862e+01
2.075872000490128499e+01 1.193172867555379213e+01 5.459415412912861854e+01 1.632900254597577998e+02 -4.946944533529842403e+01
1.175752492361023513e+02 5.215401457919810468e+01 1.032876425946054866e+02 1.652932770915549838e+02 2.487282282394145057e+02
3.343263928611026614e+01 2.152316456127783084e+01 5.831431983412748110e+01 1.475128599799868709e+02 -3.674913207098146017e+01
-8.442573724696212878e+01 -1.633898331593306352e+01 8.671211019911699225e+01 1.883718419335904741e+02 -9.104576119502938525e+01
4.471384990592283515e+01 1.512575694734614196e+01 7.706556096638000497e+01 1.707248708712340886e+02 -7.512341588059264552e+01
3.658871660104745160e+01 2.151396546596197368e+01 5.781131329575724465e+01 1.467088457871726064e+02 -3.777268914896738039e+01
1.092200425629978788e+01 4.928981820181420836e+00 6.437386147113767265e+01 1.773225393428492396e+02 -7.109875218156207666e+01
8.068110035178276007e+01 1.488638485313705218e+01 8.958749410749697972e+01 1.747250301313539467e+02 -8.771765518938187256e+01
1.819256160898351595e+02 -3.088069288471455565e+00 1.160427563770051904e+02 1.812876140156564873e+02 2.546499740174134558e+02
-5.998638609827968260e+00 -8.958063563001101848e-01 5.793664526919518920e+01 1.839344655864503864e+02 -7.050946463608656245e+01
-3.584586522164726574e+01 -6.446278217035691149e+00 7.262933949877934481e+01 1.859599316566131790e+02 -8.214319154525908573e+01
5.721472956204740967e+01 2.628328853067942106e+01 7.356697290192876437e+01 1.588621002947602108e+02 -6.375410202873543852e+01
9.709427545724255992e+01 3.589320284152197615e+01 9.252840985078596248e+01 1.643090104442374866e+02 2.665148456274640694e+02
1.618369994012620907e+02 1.170163315158484174e+01 1.082584318365681071e+02 1.780122081484324781e+02 2.557514635618968271e+02
3.024962121808464488e+01 1.615129858072452862e+01 5.657044389206625823e+01 1.522364594677009109e+02 -4.420283117787401039e+01
3.030005775265129486e+01 1.802085859067451423e+01 5.704955000398824438e+01 1.505064832601347575e+02 -3.981700805995284043e+01
-6.001760515093580217e+00 -2.172225842778858773e+00 5.687349063595541310e+01 1.802702337145336173e+02 -6.867247850220560679e+01
-1.003547698428812929e+01 -5.441750914971009045e+00 3.404866653643159680e+01 1.918897939896132527e+02 -6.034043756728769381e+01
9.243672241053974403e+01 2.371088174247915958e+01 9.061789635805624243e+01 1.701354942556649235e+02 2.687612195853661206e+02
-1.789132265719528192e+01 -6.820894516691001108e+00 5.133266855675456242e+01 1.861947242524552166e+02 -7.294168740648481730e+01
2.592230748393559736e+01 4.228098995445042085e+00 8.024986259599705818e+01 1.761679649670465437e+02 -8.256143635421243232e+01
1.395885340671642041e+02 2.393935091447049501e+01 1.049073977593173765e+02 1.739990405941289566e+02 2.555916096665009434e+02
2.624316126198650636e+02 -6.326561809527135871e+00 9.021958755309344724e+01 1.817579712860542429e+02 2.698904779612722109e+02
-8.496159039506703436e+01 -2.490386806062897662e+01 8.167383326562584500e+01 1.937796464448577467e+02 -8.645338869259875025e+01
-2.244870529143953775e+01 -4.964747428806568053e+00 7.313099010453305482e+01 1.816895173902011038e+02 -8.030998647558524794e+01
-3.379244776672761219e+01 -1.461958237153178075e+01 4.254106725371374864e+01 1.938256848167224291e+02 -7.307675146600813321e+01
-1.963284399004027847e+01 -9.833519671311595545e+00 3.543976145481164508e+01 1.938025886536926237e+02 -6.464082718731508237e+01
-5.235001306988983316e+01 -1.562984106502358728e+01 6.835321850989326720e+01 1.905280383783101570e+02 -8.216951872420634118e+01
6.218602997602611993e+01 2.846151298827195930e+01 7.558170319290844930e+01 1.603934393045257423e+02 -6.929623387083537978e+01
7.404228227212936986e+01 2.544789716558652515e+01 8.593833059771544924e+01 1.636311413913901731e+02 -8.193146071626625826e+01
1.848033138113228517e+02 -1.038055763552030664e+00 1.067315193354254319e+02 1.810229210015699834e+02 2.585463916994970077e+02
-1.213034827853605790e+01 -3.948949187097190894e+00 5.603460217491674911e+01 1.828698460635633012e+02 -7.250389511592183567e+01
-2.320565328242344094e+01 -4.944445102240953460e+00 7.789509822550762408e+01 1.807062297776432729e+02 -8.378154880728280318e+01
3.494780391186715462e+01 1.315843822731573631e+01 6.990064615306383189e+01 1.688043242929497865e+02 -6.983859281937236574e+01
-8.787366085373221836e+00 -5.714492593907257501e+00 3.515533175676939948e+01 1.879640186316761117e+02 -6.013929973347138258e+01
4.571010867536794109e+01 1.826381585127950657e+01 7.400010022215455763e+01 1.674846319711671470e+02 -7.040981715644650762e+01
2.104955314368888608e+01 1.097847286290916102e+01 5.496010483476184305e+01 1.675020329892363122e+02 -5.649647025001740275e+01
-9.252223571184130080e+00 -5.629883101924463951e+00 4.236578105337331124e+01 1.876137671406831942e+02 -6.283809471368364541e+01
1.241838436464900184e+02 3.104429695258368938e+01 1.015171053436265254e+02 1.694938076757074441e+02 2.581145318602713701e+02
1.358824879633784066e+00 1.236835757843077310e+00 5.362317537287142244e+01 1.778037826556465859e+02 -6.333077879775418495e+01
7.314777227445327412e+01 2.747938579917935797e+01 8.357170878046508733e+01 1.660249154145619741e+02 -7.960653954745858130e+01
-2.841890449702539456e+01 -1.353593635283085916e+01 4.376298267956556742e+01 1.910691163182031289e+02 -7.255591045256547034e+01
1.473771743861069865e+02 2.635539408938618067e+01 1.089244514159448585e+02 1.742783216939277793e+02 2.537753851094821584e+02
9.518254468010778169e+01 2.109761524070518846e+01 9.144239469299175482e+01 1.708965828390988690e+02 2.682819643544071937e+02
2.798185852106592009e+01 1.488775982434547629e+01 5.615827020174028661e+01 1.570211615553153877e+02 -5.011349392810733860e+01
1.831950428284464039e+01 7.246439021659724311e+00 5.136569816732292537e+01 1.661219282642591395e+02 -4.972731966819539906e+01
2.546138692346788162e+02 -1.949758921231618913e+01 9.745893873924774198e+01 1.866290267495994328e+02 2.662090094270300824e+02
2.242096437966558824e+02 -1.847336095463646188e+01 1.100680527653441629e+02 1.852173255459355516e+02 2.614439028326792709e+02
1.657353101446985306e+02 2.430589277435154738e+00 9.950193690180365991e+01 1.800237165374524295e+02 2.656869436376591125e+02
2.133075727849873431e+02 -2.180080600964497961e+01 1.162267436165490437e+02 1.853817446871167647e+02 2.600352894640928980e+02
2.607876523193107232e+02 -2.442322130171848826e+01 9.645635346063599513e+01 1.880670813688977319e+02 2.673198451899963288e+02
2.445150260244585638e+02 -2.921921324784383245e+01 1.131249819312138527e+02 1.891946936211423917e+02 2.629456688309664401e+02
2.260297369197999373e+01 1.173308373128710258e+01 5.405006077085387517e+01 1.615556679871075403e+02 -5.184219311969305011e+01
1.527644980215686310e+01 4.664187684409586865e+00 6.612722186433461502e+01 1.735482134568305810e+02 -7.005049734775512604e+01
1.398875563714668147e+02 2.081929339135932366e+01 1.027207203886891875e+02 1.743904962577509536e+02 2.585495201762619786e+02
2.247842938022462818e+02 -3.679250837592045542e+01 1.287522347662693107e+02 1.875985492762969216e+02 2.583819550617236587e+02
-5.825906965000599769e+01 -1.804408949584126631e+01 6.827712583410971092e+01 1.882869205528945997e+02 -8.365151868191277629e+01
5.996468638956630315e+01 2.470322580697550308e+01 7.905415664494506700e+01 1.641441453886103545e+02 -7.133440350699824251e+01
-2.732706414998258282e+01 -1.005226295098526101e+01 3.984030068709805050e+01 1.928447932044882691e+02 -6.964595069691726792e+01
7.268022637297401900e+01 2.155928309875157822e+01 8.433814756107385335e+01 1.662715362837089401e+02 -8.167298668780448168e+01
4.693971310519550855e+01 2.286234433791631204e+01 6.899132670693813907e+01 1.599977780402533085e+02 -5.809967187501491281e+01
6.844770262026632679e+01 3.590210704185886836e+00 8.849951702392634445e+01 1.774591477970242863e+02 -9.149493917748344529e+01
1.043878869778203011e+01 4.642279932776922635e+00 7.139671779041381683e+01 1.789026600681268917e+02 -7.749723095604002765e+01
1.987875592431493601e+02 -9.207486448742560725e+00 1.049746386674946308e+02 1.819001112790427896e+02 2.607026610434642748e+02
1.374666199630182106e+01 1.312934138713421683e+00 7.995032395894506294e+01 1.783000422196240891e+02 -8.314711978971701001e+01
-3.377814552344869981e+01 -1.334037625321686527e+01 5.439014977548973206e+01 1.878964125021997233e+02 -7.685685460816412728e+01
2.591103466072437200e+01 1.231466796543267961e+01 6.363178475333911877e+01 1.680473589745090521e+02 -6.191122143682431300e+01
4.321200991538190550e+01 1.657048293230349145e+01 7.198036321554235428e+01 1.681576521945415266e+02 -6.957834084676355246e+01
2.321843188471110864e+02 -7.707982761035047758e+00 9.658537311426034933e+01 1.844823024455267273e+02 2.657481723072096997e+02
8.416522994286485471e+01 3.403594553895327834e+01 8.828805392658627227e+01 1.614764009148363186e+02 -8.678047901154837973e+01
-4.470389146733232622e+01 -1.611614899826241398e+01 5.503692854678730129e+01 1.927731398851587414e+02 -8.062735669639788227e+01
-5.668712381647676324e+01 -1.533676752741110327e+01 7.236281797254844150e+01 1.882172484959220640e+02 -8.356458692970798552e+01
-1.166830250526722601e+01 -4.445209213004377879e+00 5.171153474097595648e+01 1.849972025862576857e+02 -7.095405208346778636e+01
5.617571685959762817e+01 2.430229917801633732e+01 7.714568656944901193e+01 1.622231569883447833e+02 -6.785078939718380298e+01
2.382734656899224319e+02 -3.118028808601818724e+01 1.153051984430329497e+02 1.906345458837331535e+02 2.634721320031651430e+02
1.073200845507853387e+02 3.492039390633731699e+01 9.603841624954893064e+01 1.668911704941144762e+02 2.607151021154964496e+02
8.667182812341025056e+01 7.921637255455859616e+00 8.879539719736607140e+01 1.753404659947676976e+02 -8.871498810723318229e+01
6.186670288830338649e+01 7.919621074690629925e+00 8.549673407306823947e+01 1.762841099239600737e+02 -8.767088193467418478e+01
1.927402025520016693e+01 6.917472416446035055e+00 6.732992795634001482e+01 1.727338708654259278e+02 -6.830999487660358227e+01
-2.021520958192453321e+01 -8.212725672004742350e+00 4.378987213608213125e+01 1.875985364913435376e+02 -7.024249600118372427e+01
-4.139487186022217458e+01 -5.019974979107441726e+00 8.282056639799995423e+01 1.835558342929914204e+02 -8.767593601967027439e+01
2.545033232907838112e+02 -2.496212141820183916e+01 1.028482262459094301e+02 1.893064145373271003e+02 2.676560916460779822e+02
1.283673711632174843e+02 2.738966416498849199e+01 1.033200950041017450e+02 1.725322732611804213e+02 2.573452713501554854e+02
9.166724662002455659e+01 1.944086846440213279e+01 9.002836930373896962e+01 1.691780917723121149e+02 2.691618568986036166e+02
8.055918771824467228e+01 3.412934677612074097e+01 8.616860265889060599e+01 1.599654284565189926e+02 -8.028131629792100910e+01
1.058944035945508233e+01 5.704207898085037476e-01 8.030564174879634720e+01 1.792740803969282126e+02 -8.342152423486538737e+01
1.352017609906449138e+02 3.306823144362573430e+01 1.048633092961601676e+02 1.716034347609960946e+02 2.529874796981357008e+02
-1.199583099545009368e+01 -5.903668312084661807e+00 5.040401934131412531e+01 1.842085887878172912e+02 -7.137455758702930098e+01
2.130188671951923709e+02 -2.012969611361661393e+01 1.126647771388765165e+02 1.859778766698670722e+02 2.594276520237326622e+02
-2.447561851920879050e+01 -8.902738676345052227e+00 5.587030542092400509e+01 1.871074187805351698e+02 -7.652481273627466862e+01
1.940703999968829123e+02 -8.447635260341389341e+00 1.117933891820054697e+02 1.813169667152940292e+02 2.590867353326609077e+02
2.057735810147770792e+02 -4.066085039234622833e+00 9.443473439846722783e+01 1.804700114056338975e+02 2.652567091046514633e+02
3.888788892507312767e+01 2.074439034184697661e+01 6.195171464690589147e+01 1.511389661809805602e+02 -4.305434111373379125e+01
1.498773061839875425e+02 2.016860906076612281e+01 1.055765648876636789e+02 1.758103326746966673e+02 2.560926204245252507e+02
4.465235749094540907e+00 2.013159527684075467e+00 4.456729703873636339e+01 1.799330865859831192e+02 -5.895346876698687311e+01
2.352728605115889238e+01 2.614087132175671790e+00 7.760327464922578145e+01 1.788141488343701724e+02 -7.898369014489824735e+01
1.119956135620891757e+02 4.442404256775747484e+01 9.766151994002268566e+01 1.647955529209775420e+02 2.532054654033258885e+02
2.032946426572212673e+01 1.104645912395256069e+01 5.436946994572579683e+01 1.629726297997198685e+02 -5.097112645249812601e+01
-6.297087149170329212e+01 -1.467696440075830466e+01 7.782898799577802151e+01 1.889933392561977143e+02 -8.741915936406631715e+01
-4.333134736062061876e+01 -1.427242572734268755e+01 6.104509246079079077e+01 1.913936330009423443e+02 -7.931561484018224917e+01
5.681462492049624302e+01 2.342481977843468499e+01 7.790526315866212315e+01 1.647425969776528234e+02 -7.289238072358728004e+01
3.418541389849698220e+01 9.011558299102047087e+00 7.459164326003433132e+01 1.751254223312124623e+02 -7.812478865505724457e+01
1.480486450214419563e+02 2.223128122571132792e+01 1.059734270704124555e+02 1.745160589368011017e+02 2.547051458152839416e+02
-2.221294799500563499e+01 -1.285936282737803893e+01 2.396512327820396848e+01 2.023153777877861899e+02 -6.305467317392238158e+01
-2.840822962404598684e+01 -9.285768323518215794e+00 5.891338006406576255e+01 1.866308490452072988e+02 -7.533082840486417808e+01
1.493788836007593090e+02 3.043548405714988192e+01 1.094470812904469597e+02 1.742838456835997363e+02 2.496447687237735806e+02
1.750428864568215559e+01 7.519269298986437811e+00 6.332047717096532580e+01 1.729562623469569758e+02 -6.575913500736709238e+01
-7.574845963377138958e+01 -2.018203544159727869e+01 8.000041256625395647e+01 1.901688839659725829e+02 -8.779013540344547550e+01
2.178594320134711211e+02 -2.557531265035803969e+01 1.197459665465919443e+02 1.856399830171835390e+02 2.595098625930189655e+02
4.443197978398675474e+01 1.491064129994362197e+01 7.400760524802343809e+01 1.663985694404739775e+02 -7.112418340255537430e+01
5.677123215544880708e+01 2.850055978417173108e+01 7.227416628592450820e+01 1.551802330745787515e+02 -5.760057862840170628e+01
4.493262371835355395e+01 2.170185749137387177e+01 6.808787839197476899e+01 1.586330934639833288e+02 -5.593347283228710864e+01
7.777356184147319595e+01 2.469301620174023881e+01 8.641514876805783274e+01 1.671902657036732478e+02 -8.557482685999106309e+01
4.765149500303058971e+01 2.241635467723833486e+01 7.208889669970690761e+01 1.611199619880572413e+02 -6.079795870410493563e+01
2.688357397262105764e+00 2.224731327605987907e+00 4.567537071550118810e+01 1.746150397870079303e+02 -5.623424642794309136e+01
9.995557755706190051e+01 1.720741887513694834e+01 9.111147364605329813e+01 1.765462787144942922e+02 2.688047782276941007e+02
6.907262600173982037e+01 3.070175712242092203e+01 8.157590729246264516e+01 1.590100994892518145e+02 -7.128431649773952472e+01
-1.802491998686856789e+01 -6.267119528161726016e+00 5.227376873081429665e+01 1.866793948893662503e+02 -7.139397706369015850e+01
2.395380487144933568e+02 -2.349500342667019126e+01 1.064527404158158816e+02 1.879303871630673086e+02 2.641152502093569296e+02
-2.132513077613191044e+01 -7.223632125382438041e+00 3.400068410969564070e+01 1.945558865352559224e+02 -6.559988424677601415e+01
2.249821481960111100e+02 -4.243855822995779192e+01 1.324544170077550405e+02 1.911721989010281959e+02 2.576939335280993646e+02
4.580347243103713595e+01 1.925308862737231763e+01 7.238305339642892022e+01 1.641864494049370364e+02 -6.871173799950389594e+01
6.280365498540535896e+01 2.915855831700920575e+01 7.620651382182359157e+01 1.562677995403388991e+02 -6.325190428504941309e+01
1.040735934791355888e+01 7.205824021461816997e+00 5.591076622933822193e+01 1.767197417865116051e+02 -6.399689732337915160e+01
-3.562755241161207920e+01 -1.528696724475931745e+01 4.331072301801654589e+01 1.930006366419184758e+02 -7.366655978184871856e+01
1.182487890971451350e+02 2.853637441690975507e+01 9.867177042785519347e+01 1.722484530819215820e+02 2.620402236108270699e+02
1.462282120675982071e+02 3.289997468764545374e+01 1.120887900095242600e+02 1.743636039698207298e+02 2.511547379088921161e+02
-1.743449143308860272e+01 -6.491383579582281627e+00 5.891537020726251228e+01 1.848522225313003844e+02 -7.574371991752769873e+01
2.743750891207120546e+01 6.088097537117196367e+00 7.708815458325531722e+01 1.781066051975714970e+02 -7.887969406054008914e+01
-2.568143427380571708e+01 -1.001519316725072528e+01 4.316388548825834448e+01 1.920374530105768542e+02 -7.009492892267509490e+01
2.045872988291330685e+00 3.491745887300415241e+00 4.755566908786457248e+01 1.778016139526319250e+02 -6.179241469303491385e+01
2.286315993674584490e+02 -1.689400388205715942e+01 1.056648900958905557e+02 1.855787194364568506e+02 2.640625474327159168e+02
1.036622505768972928e+02 4.477219221318711817e+01 9.421677564972847563e+01 1.610494079703442480e+02 2.585387095791697334e+02
-5.967583745666217254e+01 -2.225716661723066991e+01 6.069030299061039813e+01 1.940529368243623480e+02 -8.096971368908245381e+01
2.653397251714934768e+01 1.295837502439793276e+01 5.744893961064331478e+01 1.599438753520825856e+02 -5.312315347417607825e+01
4.480965287055083479e+01 2.331712701071126403e+01 6.789310615021415174e+01 1.527523428164197981e+02 -4.600994225476850374e+01
2.328447862935240948e+02 -1.525485210183925489e+01 1.028627900898377021e+02 1.840609487087362481e+02 2.621659484326712573e+02
1.944136129667697901e+02 -1.263490343368656177e+01 1.157998294402130028e+02 1.848373152034311033e+02 2.565752708194079901e+02
-5.698624396553366012e+01 -1.756566573279532051e+01 6.620052817427912828e+01 1.906105812175611618e+02 -8.297029577489992391e+01
1.531452436739078671e+01 5.583373926003851295e+00 6.621579107730980240e+01 1.755467774303871806e+02 -7.277997547821020419e+01
4.234916858550847252e+01 1.548071837668851991e+01 7.450034582720404330e+01 1.701410863516346694e+02 -7.449148192191394457e+01
2.476476787352260089e+02 -1.233102463257278814e+01 9.518799273715873710e+01 1.844270653398401691e+02 2.671487647416646496e+02
-2.770302482719451831e+01 -1.379226075364597470e+01 3.332849542340394322e+01 1.980617516940688461e+02 -6.754248965517022896e+01
-1.751971438475176512e+01 -1.010320033187375088e+01 3.264998022403995748e+01 1.955058664787816554e+02 -6.354276753980363424e+01
8.462486439473000388e+00 4.433019839728501665e+00 4.626174345369005891e+01 1.704146343273902175e+02 -5.251625901629054027e+01
-1.940386795127598774e+01 -8.355153346960388916e+00 4.778611269268090922e+01 1.882360931048465886e+02 -7.236367471662526896e+01
4.524333601291629492e+01 2.311114237754664913e+01 6.821344679877856265e+01 1.581093739530277276e+02 -5.460779073535105965e+01
4.081450812764494174e+01 1.331424871584943048e+01 7.337778273120329686e+01 1.701359871720378578e+02 -7.470404483988801303e+01
1.541894492352519208e+01 7.457079715154277366e+00 5.061029274684839407e+01 1.678879361985034109e+02 -5.315539774796550887e+01
8.407539605348443246e+00 4.017874950091990804e+00 5.535840624873321048e+01 1.745659438148667846e+02 -6.504402672791090367e+01
-7.473643092590442905e+01 -8.050598072525605886e+00 8.578901002244508334e+01 1.827954309725299424e+02 -8.817629113140796449e+01
1.223002281389423871e+02 2.800001528394199113e+01 9.892926357154786388e+01 1.722679773661043612e+02 2.588904566367925781e+02
8.406960615365665035e+01 3.589429493065838273e+01 8.488335694112632268e+01 1.610690218330725827e+02 -8.440791043361973323e+01
2.868065692943720180e+01 1.196602326605147226e+01 6.735204960283566322e+01 1.693727947333714496e+02 -6.593597689028752029e+01
2.567922088672076697e+01 1.104023313011160390e+01 6.718517336415253283e+01 1.713314234124803761e+02 -6.981761955497341887e+01
2.527799571791378241e+02 -1.901391795211843672e+01 9.681745419011987508e+01 1.872610468210999102e+02 2.671872143891620226e+02
-2.667301507735311361e+01 -1.164653435930443770e+01 4.357405064459165089e+01 1.913386903514836490e+02 -7.002694421143962700e+01
-1.350288325265361600e+01 -6.666464186070023779e+00 3.671422369297469146e+01 1.905239610014032792e+02 -6.154238228356681617e+01
1.087637930397992818e+02 2.049594233663130893e+01 9.236069701168059964e+01 1.722888675000401690e+02 2.644977951361361193e+02
1.817076268736906570e+02 -2.865886676300901659e+00 1.113940296606412659e+02 1.814374437015449359e+02 2.558757336590241778e+02
6.589370028386332478e+01 2.809479969582276837e+01 7.786964985345960599e+01 1.622457039015577323e+02 -7.041962160288024108e+01
1.587919732083393569e+02 1.572052859926231605e+01 1.091887242650525707e+02 1.748998408816058827e+02 2.538295351781133320e+02
-2.271638122259858861e+01 -1.222861645945879339e+01 2.836640969134575485e+01 1.976431194250935164e+02 -6.367973587203910313e+01
2.968799412962065887e+01 1.314260075232882663e+01 6.365889657456037298e+01 1.682672386451684474e+02 -6.190462029762342411e+01
-4.453791276477646832e+00 6.003057589326959986e-01 6.499938908988295339e+01 1.814784481476287681e+02 -7.482479658854627758e+01
2.660240828826609061e+01 1.283895745580538517e+01 5.647144742389068739e+01 1.568492778879006266e+02 -4.935852294974031196e+01
1.250394566331972896e+02 4.403851097768205136e+01 1.046477282565602565e+02 1.679885045842705722e+02 2.499471008800440188e+02
2.457704329214627990e+02 -3.191895888211704779e+00 9.277253347964433772e+01 1.812132803088965147e+02 2.712173558459037395e+02
-6.409050624553565001e+01 -2.157040565874109461e+01 6.912823933398044574e+01 1.912948117499495595e+02 -8.451142678390932872e+01
-8.706679213937132289e+00 -3.572177143720631776e+00 3.931504492407392348e+01 1.822939276000968505e+02 -5.927487916406457202e+01
-1.527245363302456127e+01 -6.285164431820456699e+00 2.882324669667761086e+01 1.959675027709303947e+02 -5.906739983949334771e+01
1.748926069513851544e+01 3.306831987361402714e+00 7.593718351168851655e+01 1.789219065258313890e+02 -8.115053271301384541e+01
2.428626376182980096e+01 1.047167538028852363e+01 5.852031473426421115e+01 1.662236458412856450e+02 -5.735628500912442718e+01
-2.059394565144841849e+01 -3.851482891133931830e+00 7.655296423048925192e+01 1.810444702773379788e+02 -8.201459905718266441e+01
1.299073455748375920e+02 4.348084816577245704e+01 1.080801183073992746e+02 1.709820819901941888e+02 2.500117819416068699e+02
1.429997596045215289e+02 8.473356993473471377e+00 9.945203602448562208e+01 1.762488604291045533e+02 2.634245743218144753e+02
9.921664274961260332e+01 2.996334912751521884e+01 9.241885103574378491e+01 1.699928467348866263e+02 2.627669323060174520e+02
-3.258652867795868247e+01 -1.545813914182304316e+01 3.493109364266284445e+01 1.965475954274750165e+02 -7.093580462501678596e+01
-5.155298639280723449e+01 -1.723698691058711674e+01 6.515977202486725162e+01 1.900547402438972995e+02 -8.120920490714472351e+01
1.504315024605394910e+02 1.101457913624483709e+01 1.039581767627600186e+02 1.762418909482991580e+02 2.600311556529217114e+02
2.389875545511354176e+02 -2.529274557413286573e+01 1.091654798835041902e+02 1.875285935300695712e+02 2.619877633831351318e+02
-1.587386252498439987e+01 -5.374658376871551901e+00 5.768473402042625509e+01 1.854394230605946348e+02 -7.506501059510745222e+01
-1.001875090953147307e+01 -4.748736015633922669e+00 4.194901883411479560e+01 1.877202542847430777e+02 -6.446002630303560466e+01
2.294533146361963460e+01 1.129719666221998153e+01 6.143420138354079540e+01 1.682239716784610835e+02 -6.154923350528507342e+01
2.153607820295500730e+01 1.164061433373591292e+01 5.605803800998198483e+01 1.636932843759590810e+02 -5.073527977307740144e+01
1.864527417109357827e+02 -4.947358965413297227e+00 1.168689794092760508e+02 1.816841791140081455e+02 2.555722063542580429e+02
2.863943565439217309e+01 1.743973959645671457e+01 5.445003051987185216e+01 1.530792333519203794e+02 -4.331093352245059691e+01
5.216045071828786206e+01 1.795684223931140977e+01 7.790315504423965365e+01 1.693414699500631286e+02 -7.825764968451753134e+01
1.326021158428469562e+02 2.673934987552348730e+01 1.030253621268296484e+02 1.727689603486801104e+02 2.569140169846286312e+02
-2.512668398867658937e+01 -1.341918399800046835e+01 2.656769230183901342e+01 1.999019217643551940e+02 -6.131343458674978564e+01
-8.640216939161167886e+01 -1.154606623421263123e+01 8.832399601405126077e+01 1.850305256336492050e+02 -8.668292511239522469e+01
4.416572765518795052e+01 2.004618879899339490e+01 6.772449582480486185e+01 1.622988972353930137e+02 -6.057457739499391636e+01
-3.346815091023644939e+00 -1.988236170455859764e+00 6.011663471236944645e+01 1.815105882143252529e+02 -7.326608276772768136e+01
7.123177098606197077e-01 -7.733993136148600289e-01 4.529172830285933316e+01 1.792895324899331513e+02 -5.685221051632529310e+01
1.867331231917768974e+01 7.791367319902643196e+00 5.742670866438854915e+01 1.708073756584471141e+02 -6.234198043579147708e+01
1.073632406983383163e+02 4.630201031344213192e+01 9.742727211894363393e+01 1.634827101158590210e+02 2.543081378984471144e+02
-2.002052783834103167e+01 -7.006026340657976803e+00 7.219956930294551967e+01 1.822055226588659309e+02 -7.963195749863386652e+01
9.235806727505101321e+01 1.670729270138039624e+01 9.042771653015552147e+01 1.723732599257349705e+02 2.709996887136315991e+02
5.394464735135445466e+01 2.731195065984488934e+01 7.345014887606031095e+01 1.541105463489128340e+02 -5.358105772614354123e+01
1.677630829477730288e+02 -9.408462309333653906e-01 9.458884381898297988e+01 1.800029864331681608e+02 2.672429180325706284e+02
1.418383120955795107e+02 2.240903119410269184e+01 1.044034266062015917e+02 1.733674976318519896e+02 2.563551837369447526e+02
-4.147929938005997030e+01 -1.580748800598125570e+01 4.956103107204069858e+01 1.938387632539831316e+02 -7.809464883743484620e+01
-2.059157875113685776e+01 -5.314453918335701132e+00 5.759067309250694677e+01 1.872478966973453112e+02 -7.403604239966433909e+01
2.184024561717361621e+02 -3.574408179000025143e+01 1.256178493308761119e+02 1.869245320929647107e+02 2.593216998268114253e+02
1.503133672214829808e+01 9.047617632853116376e+00 4.797035078751099491e+01 1.673568613444383288e+02 -4.913847878877972875e+01
5.278392071111444039e+01 9.340084582802289148e+00 8.030040744616020731e+01 1.765689515599248693e+02 -8.341091157627995756e+01
6.119084667283972578e+01 2.044896111135917494e+01 8.040790523177729199e+01 1.702740068551929369e+02 -7.987123105555748737e+01
2.628659494495384052e+01 1.369033061217008296e+01 5.530808049339693611e+01 1.579753983747723680e+02 -4.775884215798231480e+01
5.537113525332075881e+01 2.276774508109094342e+01 7.416746587558171200e+01 1.614782748102999221e+02 -6.761299459772800446e+01
-1.185740618664456925e+01 -4.146734296454269497e+00 6.122402081141295582e+01 1.848386706948188305e+02 -7.606313157213620002e+01
-1.964401363701307801e+01 -7.371824807151202918e+00 4.019172071192018336e+01 1.883352171748482817e+02 -6.802228389123231977e+01
1.010819954971150203e+01 3.519644077867082999e+00 4.896089065820243746e+01 1.757384806665149029e+02 -6.076156908109879140e+01
6.280085355735521802e+01 1.611620662664788028e+01 8.086173129734665110e+01 1.691924859448785128e+02 -8.082609823772926916e+01
-8.286844160426829831e+01 -1.363356928251466549e+01 8.641548838495747020e+01 1.861032904960052576e+02 -8.738464782538309805e+01
4.289838623041961618e+00 1.412718077757809665e+00 6.917204594802161921e+01 1.784437185195959898e+02 -7.458629553383674704e+01
5.256820828120636335e+00 2.239923008638666335e+00 6.018666098005118670e+01 1.792986821962257125e+02 -7.005674996564196988e+01
3.828864515042124594e+01 1.796797981133663313e+01 6.676292453139106442e+01 1.653151811467915877e+02 -6.175218803866650319e+01
1.100420933752237858e+02 5.740246711423920623e+00 9.151871763644997770e+01 1.787390379761557710e+02 2.693279563655669335e+02
2.413003384920524752e+01 1.362943863529432242e+01 5.731160680512474670e+01 1.631752303792831356e+02 -5.403194685637823369e+01
-4.216152545746309954e+01 -1.186088047765159104e+01 6.711748887262960750e+01 1.877941281527499200e+02 -8.319516998451751988e+01
-2.384622683627551609e+01 -1.042878885321571580e+01 4.953592408063384056e+01 1.913576876456892535e+02 -7.296548989589724954e+01
2.672518201665892335e+01 1.166659198570001443e+01 6.603687230625212123e+01 1.730136510084578845e+02 -6.620226378588210991e+01
2.440865534335908080e+02 -7.957264288395012208e+00 9.669172883902233195e+01 1.855707501146782477e+02 2.691196775218493826e+02
1.313052875208122146e+02 3.582878368149619774e+01 1.040875265082040073e+02 1.709683334323546546e+02 2.533627531044678847e+02
5.707007075592031953e+01 1.124531046355971320e+01 8.458874236576230032e+01 1.742656425462398602e+02 -8.182851181128422979e+01
4.178157351972240718e+01 1.979477677324045004e+01 6.993491339641558113e+01 1.617656890907235265e+02 -6.403782134077897581e+01
7.904301954901225713e+01 1.651505688979076680e+01 8.666299934438058017e+01 1.694717329877981911e+02 -8.757186724233926611e+01
-2.517632514315857151e+01 -8.892735926929931978e+00 6.030100882946875629e+01 1.871402734382909046e+02 -7.501029605217081553e+01
-1.628359757205780767e+01 -8.054124809517352546e+00 3.152247911933181612e+01 1.923437973301980719e+02 -5.755290551200641147e+01
4.288034294130235224e+01 1.966972595559571602e+01 6.611859062241822471e+01 1.618728433522559556e+02 -5.922391128135916460e+01
[truncated: 863,221 more chars]
