# Supplementary material for: Generative Adversarial Network-Based Joint Mapping and Localization for Millimeter-Wave Communication Systems
Source: Sensors (Basel). 2026 Jul 7;26(13):4319. doi: 10.3390/s26134319 (PMC13364231; doi:10.3390/s26134319)
Supplement: Supplementary file 1 [file sensors-26-04319-s001.zip › doaMat-random-noise2.txt]

-2.532167739224798453e+01 -1.368159710034175269e+01 3.130658969599956265e+01 1.999155748147987595e+02 -6.407004702715853739e+01
1.961636542690693830e+02 -3.549170516839148970e+00 9.166439332886801594e+01 1.788034287362620205e+02 2.700031776168226543e+02
1.392542627311420915e+02 2.218308011067690444e+01 1.024496176311167233e+02 1.750011619609940681e+02 2.597119994352959793e+02
-3.467938347026269241e+01 -1.672813470008264858e+01 4.877784164679719936e+01 1.946048062010473245e+02 -7.135342158124534251e+01
2.652169361681808368e+01 1.340419270287688747e+01 6.012108983742477619e+01 1.680136921125355798e+02 -6.094925529825975730e+01
1.697581080270289533e+01 7.650458517215051657e+00 5.947405586874367600e+01 1.699865061507649955e+02 -5.816033944115935128e+01
2.657518013069661222e+01 1.796023387348378364e+01 5.342551831925219119e+01 1.515866780642493552e+02 -4.529034477193725650e+01
-4.135481911500052377e+01 -8.035275116164520171e+00 7.704901648153074234e+01 1.854245170778841612e+02 -8.299860222284341660e+01
9.901972987131141934e+00 -1.870424866332665248e+00 8.438602719509663075e+01 1.793954266356171274e+02 -8.976194256974929431e+01
3.889026022097569779e+01 9.512079072220432252e+00 7.570444971998105643e+01 1.728438002565479508e+02 -8.057973654025009580e+01
1.257254280549965131e+02 5.453657046560254429e+01 1.021654576855262491e+02 1.657260628931012718e+02 2.438760485441844139e+02
-3.261363011468569084e+01 -1.441507542946296461e+01 5.703876058095717383e+01 1.872973874775821059e+02 -7.721379354235818937e+01
5.034627401475738395e+01 2.035512030561855568e+01 7.056586976640446096e+01 1.572650171353526503e+02 -6.015974951536914261e+01
-7.362126811326770159e+00 -5.856162422059298045e+00 3.877994071425852241e+01 1.870515937638440107e+02 -5.868930254230728139e+01
1.467430186141254183e+02 1.455549176547328472e+01 1.039264447245493415e+02 1.744612546093233618e+02 2.609545558577162865e+02
1.122481638256020346e+02 4.840841155115887062e+01 1.012743630931921501e+02 1.626443368561685929e+02 2.487346636982252051e+02
-8.925884694383690032e+01 -1.768532248145991304e+01 9.004419288443575908e+01 1.866352894862316418e+02 -8.934453616330046088e+01
3.227707060022311225e+01 4.368279004319415293e+00 8.050698938167033702e+01 1.732500176689062243e+02 -8.171584069058779676e+01
2.016776685124582684e+02 -5.102876269630046480e+00 9.960942332080000483e+01 1.815319416420645098e+02 2.641305969794973976e+02
2.495702800376586481e+02 -2.344510590716254228e+01 9.885302831940755652e+01 1.864211288789593652e+02 2.665025071569476722e+02
3.134158019730400113e+01 2.112151051785322764e+01 5.489311031935931595e+01 1.513154765212970574e+02 -4.444023915332594044e+01
5.560008304768484777e+01 2.465713501232428229e+01 6.981080206017388434e+01 1.573438952299096627e+02 -5.484288677152519398e+01
1.523401219765354426e+02 4.043773862718327727e+00 1.004962746516561651e+02 1.775241462986516012e+02 2.663892437149269199e+02
6.311688287451605595e-01 5.081914604572379091e+00 4.255313802166806880e+01 1.811599178894601891e+02 -5.516029727783031689e+01
-3.568753925454895182e+01 -1.672006514749420347e+01 4.826232592514565312e+01 1.914327661967734286e+02 -7.353781029465110919e+01
-1.574787014924205053e+01 -5.326206655246071620e+00 5.426975500853394863e+01 1.900044440010008486e+02 -6.963035078861862814e+01
3.704919585992972486e+01 2.084958446997498527e+01 6.213746630375185731e+01 1.475772067124511011e+02 -3.838996803576644368e+01
7.177635960943547389e+01 2.759358892468044289e+01 8.553793025425645169e+01 1.672980590580525302e+02 -7.900306128528946203e+01
3.276102038200438216e+01 2.093106154294924792e+01 5.578483414457559775e+01 1.498122322205507828e+02 -3.779239382431221372e+01
1.083884217150393781e+01 3.531834166531066188e+00 8.744548609452628796e+01 1.795728098056449085e+02 -8.625352707713936695e+01
1.074035448535258155e+02 4.341220312697177519e+01 1.011854770450371745e+02 1.659473076383958130e+02 2.569241156630907881e+02
1.271542073572352649e+02 2.104176746227857819e+01 9.931730220110303264e+01 1.744615916384219645e+02 2.584353606617424362e+02
-4.720925619828359032e+01 -5.988077163920706880e+00 8.552695361423307929e+01 1.832521897158210322e+02 -8.771935950527469572e+01
-3.858792852649368665e-01 2.356477288508970425e+00 4.706086155903233248e+01 1.812322179925396597e+02 -5.878859549472485924e+01
4.346920709157387819e+01 2.080296511448327124e+01 6.349297473096144273e+01 1.572096114419327648e+02 -5.362699842290120245e+01
1.554891591747520181e+02 1.593095042272828366e+01 1.067532613718685468e+02 1.771914415933611338e+02 2.549854706565503193e+02
7.769924205750148971e+00 4.510765088246388110e+00 4.979837849945298700e+01 1.733607340035001414e+02 -5.530206424188732939e+01
4.345910797393133151e+01 1.966768066069603549e+01 6.654016050674653115e+01 1.532015868125796771e+02 -5.051570990445987519e+01
1.351764043722594799e+01 1.104672067685397252e+01 5.188140377871832243e+01 1.766502908209735665e+02 -5.923303326572825256e+01
-3.647412867216652899e+01 -1.420691099781559252e+01 6.107181578347792339e+01 1.902144034562977595e+02 -7.732347445902027516e+01
2.431782186312303224e+02 -1.267353753021215468e+01 9.594045448260681042e+01 1.829606804207401183e+02 2.663790440349005735e+02
2.061047733181288208e+02 3.200337751912363249e-01 9.124348656007116176e+01 1.817427764168581064e+02 2.686901965448698206e+02
6.706859395582493732e+01 1.994346438398473254e+01 8.246338066843252079e+01 1.703383413332882981e+02 -8.006545159875251727e+01
1.955762358934790370e+02 -5.196068708902418898e+00 1.090980532231608038e+02 1.813371257042263665e+02 2.564767421632873265e+02
2.068116683760349019e+02 -1.168405596301098015e+01 1.099503989873771701e+02 1.847651617873052601e+02 2.628762269645031893e+02
-3.888525564669733114e+01 -1.132844452093396548e+01 5.918058165291157735e+01 1.894826898028974256e+02 -7.846761523650756942e+01
1.435905371939080588e+01 1.169484627977149849e+01 5.451065999883442004e+01 1.634405707164144701e+02 -4.557362285840795124e+01
3.068922971130508515e+01 1.535746331138802567e+01 5.769281095447396979e+01 1.649518818405691434e+02 -5.334045824218583220e+01
-4.115681087294444040e+01 -3.797666291275815897e+00 7.672805586893417740e+01 1.868764250303268284e+02 -8.621051192380561190e+01
5.527361257760303737e+00 3.492742516460982216e+00 5.736709817945775569e+01 1.797047304177513922e+02 -7.195361342745401600e+01
8.719681633280637811e+01 3.418573201374534420e+01 8.716931695294763927e+01 1.627578239815026109e+02 -9.296883247982660237e+01
1.454521411170586376e+01 2.430455836944779513e+00 7.406780365081654338e+01 1.801111613681687231e+02 -8.227346607197104333e+01
2.400522481275784159e+01 9.433530221223808354e+00 6.425243452870731176e+01 1.713370524403495665e+02 -6.265391856466812470e+01
3.175353721202207424e+01 2.047693610152655097e+01 5.821287129006308447e+01 1.519629200005655889e+02 -4.469559481643535293e+01
1.959157866029741157e+01 9.248582386564732971e+00 5.601453740564269879e+01 1.694659808925788980e+02 -5.878751347655877169e+01
-5.626901392513472899e+01 -1.855949866054827169e+01 6.973060900342410662e+01 1.933595414676654514e+02 -8.249072429231581793e+01
1.474082511960107666e+01 7.323697211304140531e+00 5.083992860731117247e+01 1.687376855699360760e+02 -5.830469280460970793e+01
1.583272851750635084e+02 1.798275835909051423e+01 1.149167915390101200e+02 1.803176246491781853e+02 2.531791681483376237e+02
5.029377766928276117e+01 1.184903297191810090e+01 7.641888327213190735e+01 1.708418800473802435e+02 -8.492916554979886712e+01
2.231711117420305612e+01 1.055530824352130281e+01 5.732834519600440615e+01 1.685615155667559293e+02 -5.887460141027958826e+01
9.112772846553690798e+00 4.136822588753889640e+00 5.020955784301627745e+01 1.724371787599245067e+02 -5.553106633461245423e+01
1.246680799826245902e+02 4.969462874376450401e+01 1.073496243380963904e+02 1.681234806428472552e+02 2.459864125008725182e+02
7.926850201157992615e+01 2.460396439096070864e+01 8.880483569077351547e+01 1.666816490517576028e+02 -8.298841505392809381e+01
2.163334486280266447e+02 -2.505165914098632385e+01 1.226788604174980577e+02 1.828632469181478939e+02 2.598997059281995234e+02
8.790085148975286700e+01 2.692099702178877507e+01 9.144640809577452956e+01 1.633384664600443728e+02 -8.855282048819893248e+01
2.138778202846435477e+02 -3.264996486237337336e+01 1.289047746443902156e+02 1.843255961624620625e+02 2.575772694555452631e+02
1.450264994021264329e+02 2.308938612957665626e+01 1.084917038640728464e+02 1.735493217699020079e+02 2.524936525285833397e+02
2.663193407925878375e+01 1.674242627976158815e+01 6.210156259331035500e+01 1.595672259823041372e+02 -5.647608918629069308e+01
2.212593236526188036e+02 -1.544229004469271338e+01 1.085109508336158086e+02 1.816569138001036094e+02 2.609342266471202265e+02
9.658417929183183048e+01 3.967914114409804682e+01 9.039412737177126189e+01 1.626133055479648135e+02 2.630580721176944508e+02
3.692215660037834368e+01 1.174280642875312708e+01 7.584193069336453163e+01 1.736403989922283415e+02 -7.599714747690005368e+01
7.472719682482136250e+01 3.598278877775631202e+01 8.180870827236327614e+01 1.591769815767329135e+02 -7.462068719594290656e+01
4.629037190356388720e+00 3.638368674972962680e-01 6.528006773878847468e+01 1.814563202819850858e+02 -7.242776027000036265e+01
2.375241946638017509e+02 -2.677340791071631898e+01 1.051393916193102314e+02 1.878433685328499223e+02 2.661061378693663073e+02
9.221111887272391527e+01 3.734591179585856935e+01 9.293116648278567027e+01 1.641098556984634058e+02 2.650915469540285585e+02
1.964503458180028588e+02 -1.067438196608870093e+01 1.140807291503607246e+02 1.822012798992206228e+02 2.601631448605776313e+02
2.277429346477557033e+02 -3.871467487411333508e+01 1.266800530382791692e+02 1.879267756511355572e+02 2.582762768021540865e+02
5.105458131929109022e+00 2.005576880560488995e+00 5.105637681137908146e+01 1.738026029161245560e+02 -6.124851142207710097e+01
9.009353428868433866e+01 3.173298539993821521e+01 8.974190804660433685e+01 1.683642780241375760e+02 -8.739479980455396912e+01
-8.084566989509272616e+01 -2.258809941973497359e+01 8.078628810106302183e+01 1.920316676715675328e+02 -8.843800025694791600e+01
2.115265563677007208e+02 -5.497621476104202820e+00 9.906443591254692649e+01 1.795403311731028850e+02 2.634318777770710653e+02
4.306704198628753488e+01 1.647109915485892273e+01 6.540595168703877960e+01 1.563776746545148910e+02 -5.643791325412946236e+01
1.576362630005859273e+02 6.640854295180087519e+00 9.904867888708554347e+01 1.751227999519386458e+02 2.633649314515589026e+02
1.621471353916407310e+01 1.062258812201475955e+01 5.066451414556947697e+01 1.641852867705516417e+02 -5.292657521430590606e+01
9.190960384445835984e+01 4.125964858098870991e+01 9.169583745973513089e+01 1.619952894511533827e+02 2.675097887751257417e+02
1.954267312881035821e+02 -2.815557474089161349e+00 1.011962574131430301e+02 1.856786065032738691e+02 2.621661234048551137e+02
-6.314797774082494541e+00 -6.228035039374368864e+00 5.314939135604863907e+01 1.806753475443928494e+02 -6.782386244727887004e+01
8.851288952115669417e+01 3.695211216289515477e+01 9.002464257991763930e+01 1.619298248186751152e+02 -9.004404802323342949e+01
1.710530052596460848e+01 8.006238938450136899e+00 5.724899601696971274e+01 1.683363953012635648e+02 -6.062609506180349683e+01
1.478243139849307397e+02 1.906649870628385202e+01 1.081474833586433704e+02 1.763600146550768670e+02 2.555360747451166787e+02
2.680060564614240448e+01 1.627423412819010906e+01 5.633110079173849272e+01 1.565371856086117646e+02 -5.037854837604083258e+01
-4.622365879200515337e+00 -6.743317858147602095e+00 4.750270892062809480e+01 1.829351508029255058e+02 -6.417637474147790044e+01
-1.547828955858117617e+01 -3.306688562313076396e+00 7.248843545055366633e+01 1.851437844834719328e+02 -8.119457539266322499e+01
5.245787063367325231e+01 2.449540116028791559e+01 7.495305891401088161e+01 1.597908693263953239e+02 -6.471276877085280432e+01
8.582618667712154092e+01 3.223854823017936155e+01 8.948077785628100855e+01 1.621898633374201211e+02 -8.921512367298440438e+01
9.485378478627319510e+01 4.020538750664217531e+01 8.943583756320808220e+01 1.613532160636512174e+02 2.668302332160321839e+02
3.078013763875664566e+01 8.787821700365212152e+00 6.353733212073753833e+01 1.722933722931395550e+02 -6.690449268183661502e+01
2.372766111961645379e+02 -2.269037323515748028e+01 1.054371550064509648e+02 1.873338316762576596e+02 2.598085028355682766e+02
1.498591210977003527e+02 1.586571290308027216e+01 9.977358080684186348e+01 1.767812758059919247e+02 2.562350360405200718e+02
1.393626366868580533e+02 1.294899559994115279e+01 1.012509044949827910e+02 1.782557144080328726e+02 2.615736457149856165e+02
2.294659025111961910e+02 -2.020090726273426540e+01 1.054806463874761846e+02 1.842954797574802228e+02 2.629196427839463581e+02
-5.520495894769021561e+01 -1.382179251498923378e+01 6.810348869161948926e+01 1.885391193485355359e+02 -7.961743417785731936e+01
1.336201220342409179e+01 4.765811146504825402e+00 5.366150741478638508e+01 1.687341892222433160e+02 -5.599931079260129252e+01
5.719315242422351275e+01 2.634407428032322684e+01 7.044942280353355102e+01 1.521184346459632764e+02 -5.473197598922694596e+01
6.052608720594978564e+00 -1.313102145869132542e+00 4.361065201303929229e+01 1.732299609203594741e+02 -5.270585678152470877e+01
4.149207770512568771e+01 2.399128673312903359e+01 6.517229126187791621e+01 1.521443173964123616e+02 -4.619346692182993053e+01
5.429119228122818441e+01 1.258929846856898038e+01 8.154684541669779207e+01 1.672185988085841757e+02 -7.697919344284714782e+01
3.469478051527879359e+01 1.639910460929688085e+01 6.006399710436699735e+01 1.564819232922042147e+02 -4.976266702889900273e+01
4.106233411264040711e+01 1.731018516894545911e+01 7.061420916738757114e+01 1.597837940048234486e+02 -6.136388850077089074e+01
1.140743233026339141e+02 2.611396012217526064e+01 9.733565912963317146e+01 1.735901425176999453e+02 2.613178957397450972e+02
-1.967595511099821692e+01 -1.045241148392556596e+01 3.091631978211604803e+01 2.008539554526036284e+02 -6.146222436211060369e+01
2.366575860368221385e+01 1.270199713011718323e+01 6.140804733175908581e+01 1.674362993610325532e+02 -5.970326571430146601e+01
5.465232416871730692e+01 2.304600348487520023e+01 7.558219085712475760e+01 1.616114795155355637e+02 -6.396196469308153354e+01
-8.402639352006755757e+01 -2.393579054483682711e+01 8.165425163036736933e+01 1.940979691522989015e+02 -8.799007508763811813e+01
3.514624618873769091e+00 -6.585947633372102317e-02 5.355882265014177079e+01 1.793524818833170400e+02 -6.562319458718823739e+01
2.112324601374209010e+01 8.221585787596612960e+00 7.802196278233810744e+01 1.746315502157551407e+02 -8.053362999875294292e+01
-9.735019627123955743e+00 -6.768796647572248304e-01 5.337425412603383990e+01 1.808823670314340575e+02 -6.940059059999209978e+01
-7.113340113386287911e+00 -3.730111434860338804e+00 5.948974656426945273e+01 1.832333446974028277e+02 -6.868335017816897903e+01
5.952201185806655559e+01 2.239436759573227320e+01 8.515515609291178123e+01 1.693558280036663461e+02 -8.085442883000300185e+01
2.004864517915341082e+01 1.102956999535547666e+01 5.105822990213157908e+01 1.642722034434790146e+02 -4.786717667090277928e+01
1.717927343717279314e+02 1.325618328814982760e+00 9.247129377095295411e+01 1.788864187974574520e+02 2.653739059878835178e+02
6.571870489039257279e+01 2.623468945795356078e+01 8.005076906854019114e+01 1.641711001408231709e+02 -8.025472215422813349e+01
3.112910154946568042e+01 9.491912102941416407e+00 7.235561938371319002e+01 1.761579244225461025e+02 -7.383194528902774323e+01
2.353662660690556834e+02 -2.211521620015156131e+01 1.146532993679848715e+02 1.877328623953478655e+02 2.604271751311353000e+02
-8.052467343778324960e+01 -1.722163510640525530e+01 8.761253993819050834e+01 1.891562003007267379e+02 -9.043565559309872981e+01
1.232783898467498176e+02 4.895288608890808746e+01 1.062954911323312501e+02 1.608568626084199593e+02 2.425897891639415604e+02
-1.001388114565690124e+01 -6.092426835969258825e+00 5.302191174657088624e+01 1.823140016639006831e+02 -7.025347943459020428e+01
-1.039726917698779340e+00 1.848143457187850558e+00 4.564168758955072036e+01 1.823393278310938967e+02 -5.604714211886999919e+01
2.143777934609010458e+02 -1.878351506556024120e+01 1.145202331855367675e+02 1.809748038110422783e+02 2.623286845671607352e+02
2.163319047936661264e+02 -2.109711375127617572e+01 1.132457872926904514e+02 1.831816141899251420e+02 2.623930294935775009e+02
2.243423991465871268e+02 -3.084188197841250201e+01 1.190659522789102027e+02 1.860067978667108264e+02 2.589653231782095872e+02
-2.186598101605202160e+01 -1.088201340313192844e+01 2.886504813115443469e+01 1.988538253922872627e+02 -6.364965670254346719e+01
5.060518563198377251e+01 2.267364492704092527e+01 7.749033298561971606e+01 1.603666318891694686e+02 -6.750413673853931584e+01
-8.671303037591957263e+01 -8.997594867301245358e+00 8.789180460541452078e+01 1.792686567091683401e+02 -8.846713692020570363e+01
9.144027666591512116e+01 2.439847424597572356e+01 8.941071080630372592e+01 1.699436239388784884e+02 2.666802041569870880e+02
3.383212307598261503e+01 1.243541286001170221e+01 7.651524830545608324e+01 1.717627995585326062e+02 -7.435100834110019719e+01
1.083255300519464583e+02 5.939118017318492981e+00 8.919585652394731312e+01 1.741660653467136797e+02 2.677874493412002153e+02
8.291390378916123893e+01 2.991928547935563287e+01 8.875797698208168640e+01 1.615311575979420127e+02 -8.647566273259614889e+01
1.317395056937036770e+02 2.393009914327964083e+01 1.027604350954143086e+02 1.726927195019141550e+02 2.553911502851613591e+02
1.905983122114876860e+00 3.381805831712744181e-01 5.458851870363327663e+01 1.774996840955094797e+02 -7.028040093262450227e+01
5.401438178156935521e+01 1.358664702988241046e+01 7.651890279667803441e+01 1.678466838535310330e+02 -8.093574434764836667e+01
8.804475355059818753e+01 3.046790038866587125e+01 9.160052282550803682e+01 1.671655316852281601e+02 -8.809491993745660920e+01
-2.405089302296226350e+01 -6.594458420670932242e+00 4.373535354971697586e+01 1.877302863420266021e+02 -6.828414514628498466e+01
-1.136041135113919864e+01 -7.111360119704970728e+00 5.519217653789657874e+01 1.832075648460218531e+02 -7.672463891694822280e+01
2.328079216958193456e+02 -3.249712720986455849e+01 1.187317290151070353e+02 1.906427854421179404e+02 2.618574325471665816e+02
1.600658603598376217e+01 6.079947664424278031e+00 7.178663073165076014e+01 1.779655481253390121e+02 -7.659864564777740270e+01
1.589914250408671492e+01 4.214191610371296193e+00 6.289907646107897676e+01 1.747897591586197734e+02 -6.938884580986777451e+01
1.672100956338683986e+01 1.047468032318947273e+01 5.997105581260513674e+01 1.696228695134238365e+02 -5.826199253477933127e+01
1.620461408859044639e+02 1.105910014761012050e+01 1.110021060936632153e+02 1.786521935543602524e+02 2.596011714990622750e+02
4.315446966842680609e+01 2.267754006342985562e+01 6.132883982188119631e+01 1.527076484047758527e+02 -4.279073892723279471e+01
2.476921528414213185e+02 -2.566482420959558652e+01 1.035751804722609819e+02 1.889733892938119766e+02 2.657217242139713562e+02
2.657221696202664134e+02 -1.150441967488993633e+01 8.612258161370222354e+01 1.827543732584632039e+02 2.690951533006085015e+02
9.166555897079664561e+00 1.352476031257156652e+00 6.389002624067694569e+01 1.800433941174034373e+02 -6.972734457147720377e+01
1.536474800080498540e+02 1.821998529187379745e+01 1.063288637402420420e+02 1.762733716410913871e+02 2.556217732728343321e+02
2.187721422913884695e+01 1.381487377955220630e+01 5.993666072338881179e+01 1.675886210515837718e+02 -6.126250044778436887e+01
9.464741836344417436e+01 2.538481060154805391e+01 9.194642490783827782e+01 1.666658620200493601e+02 2.706126717143658880e+02
-9.343638290065243268e+00 -5.945010053494824476e+00 5.802340265812096476e+01 1.832168894818432250e+02 -6.731858637850562843e+01
1.356955181761861162e+01 5.798161133583064952e+00 5.927037554932750396e+01 1.740809318146835665e+02 -6.582203661077878110e+01
2.710718718586646219e+02 -2.142634129703990808e+01 9.239238544041899104e+01 1.884804412022958786e+02 2.734277051660529310e+02
3.327638607288094619e+01 1.555682637688420300e+01 6.041128289761854120e+01 1.609054065927614658e+02 -5.807951807516999310e+01
3.733834358125340458e+01 1.755616165853912491e+01 6.141193040674103543e+01 1.580129701442921260e+02 -4.909712081088328972e+01
4.460632234992326062e+01 1.573604775645187637e+01 7.192893271306753888e+01 1.689822356256049147e+02 -6.996686488318954389e+01
1.633824026649237737e+02 1.479995689392187153e+01 1.100206683441666087e+02 1.789086034007609953e+02 2.535014022043648367e+02
-6.742312807061291835e+01 -2.229462830742017232e+01 6.672642011816917318e+01 1.952710331927844720e+02 -8.456778265048106391e+01
6.371594209674807985e+01 1.851798527554975848e+01 8.195138379827307062e+01 1.742855096016579637e+02 -8.033272085587375955e+01
6.577099358995790901e+00 6.025196914263034387e+00 5.625187004727369811e+01 1.769118490627997460e+02 -6.402077561754974511e+01
-8.172825108555510809e+00 -2.273934688786094505e+00 6.151652455243034012e+01 1.834940756734719685e+02 -7.595547603380788360e+01
2.042663607370561607e+01 7.814649067219589185e+00 5.735097606439877893e+01 1.691876275058966712e+02 -5.814499488072544153e+01
6.634205062440498679e+00 4.014872204502021091e+00 5.457344000358617109e+01 1.779762199799810105e+02 -6.877661462832195127e+01
-4.757585536655508207e+01 -5.867154455851800066e+00 8.383783144770102069e+01 1.852627127240507434e+02 -8.591679802652701881e+01
1.732663368379813846e+02 4.075092831127607340e+00 1.105342687011421958e+02 1.807560816916455622e+02 2.578501874219529668e+02
7.662344751595919945e+01 2.312581974075562030e+01 9.010925387691555954e+01 1.706749649984479618e+02 -8.178622583635799970e+01
-4.247565626926002125e+01 -1.813785055524975220e+01 4.500671714068602114e+01 1.946164114636043792e+02 -7.839878428878871830e+01
3.680962171831646401e+01 1.620547942227166516e+01 6.368860950329429471e+01 1.548931058060715031e+02 -5.220345348023878529e+01
1.722545635834971023e+01 9.510667309978632744e+00 5.098695108199128612e+01 1.653361487312814120e+02 -5.359466127810694047e+01
1.641226746353349242e+01 7.672836448318253844e+00 5.666456419273904999e+01 1.700062378575364335e+02 -5.958845938322350833e+01
3.515566384138486455e+01 1.538848715899889541e+01 6.036395523942308472e+01 1.626547989337834395e+02 -5.420905365183877933e+01
2.061572281658430938e+01 8.369833605893569839e+00 5.603978161239246703e+01 1.631993897925816555e+02 -5.142898487953141284e+01
3.524436169830887877e+01 1.925474720453611965e+01 6.515765986495826212e+01 1.511906261893669239e+02 -4.796208445319498281e+01
1.969957855266829085e+02 -1.400765389170211073e+01 1.223963963052029555e+02 1.847877972249629011e+02 2.546496917426651123e+02
2.436817718505899393e+02 -2.720502331938627449e+01 1.073517304285718978e+02 1.897719122451207738e+02 2.690821499822347391e+02
-2.490345920680303138e+00 -1.360079598347105456e+00 4.088936459949773194e+01 1.851414379809399975e+02 -5.737954825082521637e+01
5.974041912960260703e+01 9.974560444708604479e+00 8.230760593975823269e+01 1.725095677647256309e+02 -8.589998462440368598e+01
-3.481264938842165435e+01 -1.410511869891788095e+01 4.369447576872775585e+01 1.931878770042104065e+02 -7.658350860129851867e+01
3.379283106154513661e+01 1.780434043366052421e+01 6.513020285644714136e+01 1.643008854603836539e+02 -6.331941216436258202e+01
1.839391813927591386e+02 -2.014265323605640923e+00 1.036329372528835222e+02 1.804130494918458112e+02 2.599778940791608761e+02
7.529596869095543354e+01 1.568246635429643554e+01 8.929451010746946338e+01 1.727637537313170810e+02 -8.841457301266771651e+01
-4.236563854825709541e+01 -1.761540062337455481e+01 5.611199897714860896e+01 1.895228407211971557e+02 -7.845132141384792135e+01
2.244639833058623779e+01 7.460073536752171108e+00 6.224012276263627541e+01 1.720008718633740159e+02 -6.420426139938720667e+01
1.341451866550744576e+01 4.246221405105924163e+00 4.478589237049763483e+01 1.671825399746132916e+02 -5.239493538025638486e+01
4.215015994551841771e+01 5.910478192814538012e+00 8.442822814940807064e+01 1.773703710861407217e+02 -8.354757301852474427e+01
2.466765415889841790e+02 -3.105569127952322717e+01 1.118460909989989460e+02 1.899129707157852636e+02 2.656236566022474221e+02
1.486273067639025953e+02 3.122055492692572543e+01 1.086493956194016874e+02 1.733906113990100266e+02 2.509865642183893897e+02
5.902083773294862823e+01 1.458188500056340331e+01 8.145617646677793289e+01 1.676695345375788122e+02 -7.960701885269504885e+01
2.482568077747095856e+02 -2.664158803846303059e+01 1.039629047946460645e+02 1.896224587795962009e+02 2.637243130770430639e+02
2.300530936180832384e+02 -1.581107563552625095e+01 1.026848368394546753e+02 1.809678929095676665e+02 2.630410944408421301e+02
6.201990476080964498e+01 2.104757918144903783e+01 7.304837638689386381e+01 1.648689306246216120e+02 -6.884644996344178480e+01
2.394821564217438095e+02 -2.653330850804154295e+01 1.071897338868342615e+02 1.846595875579865833e+02 2.654966837577584329e+02
-1.864248317923246745e+01 -5.049290129253153125e+00 5.618801160020591823e+01 1.869964900966691346e+02 -7.172709632127426005e+01
3.239121499475988486e+01 1.271637295641830434e+01 6.151633091995888947e+01 1.572790555005639987e+02 -5.268773207173423856e+01
3.688355230668044271e+01 1.626641135104821245e+01 7.059181540562687474e+01 1.662068224971527570e+02 -6.531372143879715964e+01
-4.103968773782758461e+01 -5.654933059863313183e+00 8.173350442837252672e+01 1.805301683237897521e+02 -8.586508512178882313e+01
1.313648830224692574e+02 4.459082749335283324e+01 1.045363201536900277e+02 1.669971573252634300e+02 2.491790206870127804e+02
2.382200043684082402e+02 -2.676677659921917041e+01 1.113227715863903029e+02 1.877170185922370251e+02 2.653756853430698470e+02
2.426051294918939050e+02 -1.342418110106561713e+01 9.847103507330490402e+01 1.840493873674575411e+02 2.662471054981447764e+02
1.403244037693112034e+02 1.994673987550266858e+01 1.013621935310985691e+02 1.756785805623898398e+02 2.555138400549167841e+02
-2.916091524786241607e+01 -1.075348790919946040e+01 3.185722944987628225e+01 1.965402342506645823e+02 -6.905412320810431481e+01
2.558565915186413804e+02 -2.882657014447095278e+01 1.053533817678970195e+02 1.919505452755015256e+02 2.682237594578676863e+02
7.589568100853552046e+00 1.851282413767366908e+00 4.915954144100591350e+01 1.737679783011633106e+02 -5.753338457447568288e+01
1.194324796259216299e+02 5.268677485946424355e+01 1.042328448782725587e+02 1.641289170985930355e+02 2.461225611319104587e+02
-7.297063824146471234e+01 -1.699468148345111018e+01 8.183360681338218967e+01 1.879942351184606082e+02 -8.967689565742622904e+01
2.298494552729655638e+01 4.737292759206200188e+00 7.480972467991482233e+01 1.771043477963586383e+02 -8.293122718724060860e+01
1.969497714586132702e+02 -3.687191041201669073e+00 9.504211748076198774e+01 1.815955524511776673e+02 2.680809457481497589e+02
1.068724390275319678e+02 4.396390232705805801e+01 9.689023973177783944e+01 1.646100255655594538e+02 2.555224425824965522e+02
-7.065257046827423437e+01 -5.576288199754181996e+00 9.025329699295758701e+01 1.828375899414550645e+02 -9.097676490018807272e+01
1.255937333470973982e+02 5.137304532584668237e+01 1.044619924690131541e+02 1.672131355106812407e+02 2.446130668174890559e+02
1.567789721368288269e+02 2.076615746624714731e+01 1.121279228481495238e+02 1.761968581460544954e+02 2.522397189393815609e+02
1.042262581234009673e+02 1.125720098263903424e+01 9.619279963660689248e+01 1.702758135584093964e+02 2.681658483950188838e+02
7.041522503439989578e+01 3.544393003125004782e+01 7.967190911311084278e+01 1.599356987960109677e+02 -7.592912687037753017e+01
1.908880221011506251e+02 -1.005164285009976055e+01 1.107165126422844423e+02 1.802944857725060785e+02 2.610643695716682942e+02
8.358274599545657679e+01 3.431808671028837665e+01 8.515007418789529936e+01 1.602854043174961305e+02 -8.504706677770312240e+01
5.848998834049388762e+01 1.261396873169839061e+01 8.174487199596119069e+01 1.765200913144181811e+02 -8.372616664966088251e+01
5.675531672941309580e+01 1.320279636604634277e+01 8.429718897944535172e+01 1.749082350943531310e+02 -8.670605120615728367e+01
3.063211594290551787e+01 1.506643550774816021e+01 5.794737256039230999e+01 1.645937605777076271e+02 -5.429625112994238378e+01
-6.281655993881291522e+01 -7.536828413893905676e+00 8.943301094282141150e+01 1.884596745249355934e+02 -8.381275253351269328e+01
7.128869296763630814e+01 2.570310572145687900e+01 7.939832058902794643e+01 1.634083483054246244e+02 -8.202697112924661837e+01
2.218536914573060699e+02 -2.442580995951158584e+01 1.167637207179846683e+02 1.846600491345438400e+02 2.631923302870097814e+02
3.079391245913598496e+01 2.172718567961892333e+01 5.608848020728454742e+01 1.472617117071289954e+02 -4.098996449212738469e+01
1.507303558450810499e+02 2.042315817534295519e+01 1.076941153124365513e+02 1.733422772223766515e+02 2.511649967009285263e+02
2.746791907460632487e+01 1.502186316022446455e+01 5.820953316641850961e+01 1.555819971735892580e+02 -4.048991522788330144e+01
6.590023334269163868e+00 1.933873765699910763e+00 7.729129138872701787e+01 1.808763187700249659e+02 -8.640367184251888943e+01
4.679867808620458902e+01 1.896340481541362877e+01 7.311057414527445530e+01 1.639005194352934325e+02 -6.909504810052239065e+01
-3.823066652743647875e+00 -9.393076066875789554e-01 6.678503450605919056e+01 1.793021427220095632e+02 -7.170059332761320547e+01
1.733684975502600167e+01 5.207280612895526239e+00 6.437244580181778986e+01 1.736306131836063571e+02 -6.887691232697950738e+01
-6.806404034023906036e+01 -1.564390822412961235e+01 8.127134362590173566e+01 1.892235402550518018e+02 -8.583285978997371046e+01
6.157787672985565308e+01 2.453947801605104218e+01 7.879178735116710186e+01 1.609635290494793480e+02 -6.823570519492585618e+01
-1.594631756654119137e+01 -5.919783808499998301e+00 4.716395968345048573e+01 1.880230129362024343e+02 -6.591976072511820917e+01
4.893529187653849277e+01 1.485500064699586353e+01 7.767220933990209630e+01 1.691248358455200957e+02 -7.604523088278033072e+01
-1.818586337622759075e+01 -4.863064065693775362e+00 6.117343388452194830e+01 1.863618371302500236e+02 -7.501307597192693777e+01
1.922661648017601124e+02 -8.202767528014565102e+00 1.150132750554485170e+02 1.809409820844992680e+02 2.544451754668919818e+02
-2.925877676070304290e+01 -1.136234568599844685e+01 3.952424666655502250e+01 1.931682676659121682e+02 -6.804107989957597624e+01
-2.743917540116065723e+01 -9.850780622325393310e+00 4.672403870259070402e+01 1.934564634699062537e+02 -7.296551771171685630e+01
1.248258061276025046e+02 3.092208884419671477e+01 1.045546318293981187e+02 1.730767870336493957e+02 2.559499352269872929e+02
-1.742788261882277823e+01 -5.117908751478134732e+00 3.061724281507340351e+01 1.907120550258669027e+02 -6.199063396105786694e+01
1.474646210769593608e+02 1.049286763080338325e+01 1.038867978249205066e+02 1.784983610450555318e+02 2.618367245782413306e+02
1.973468548569297809e+02 -1.412889265941141836e+01 1.176098390246728229e+02 1.873380621279975742e+02 2.529187352025484756e+02
1.543346536465446093e+02 1.884848428633436157e+01 1.109417192043618030e+02 1.767462417207384533e+02 2.567723589891199367e+02
1.109910441892784547e+02 1.623452401522134991e+01 9.157063810605053789e+01 1.750933867040996290e+02 2.684141192889745184e+02
1.008360632693882231e+01 2.653968630134127427e+00 6.080255931580791184e+01 1.754849847568611096e+02 -6.955651820956420295e+01
-7.071689776879431122e+01 -2.148878019371032622e+01 7.649732335120265247e+01 1.889922593689517214e+02 -8.632655029513638567e+01
-4.388569314365750529e+01 -1.740049313403692821e+01 4.901496699830398285e+01 1.935729225667599280e+02 -7.852070015580083862e+01
-5.233673815742012181e+01 -1.603755278979722121e+01 7.896667254683848114e+01 1.861416117835952377e+02 -8.457464127174070256e+01
1.397075932791809691e+02 1.317478273671998146e+01 9.631773020326167511e+01 1.723297349247450541e+02 2.623807401826678074e+02
-8.324381824486895454e+00 -4.038532996625767701e+00 4.062377695683131407e+01 1.868096124684670087e+02 -6.246613232060621357e+01
1.297264856390890841e+01 4.790440308261151969e+00 6.743806220892955139e+01 1.762665307283396317e+02 -7.355833466457023917e+01
1.042895511240719664e+01 5.664266677420284779e+00 4.446396171048935742e+01 1.727448135832796083e+02 -5.642954004662840362e+01
1.688715385201902563e+02 3.628208576079276604e+00 1.038928570149961672e+02 1.848275293429134365e+02 2.603157671253804324e+02
7.621658749091811558e+01 2.842547551011411144e+01 8.288789500451899528e+01 1.657368156023655104e+02 -8.426455296585108101e+01
1.251239004323984290e+02 4.118907930440752807e+01 1.052189205051761149e+02 1.700063120818025766e+02 2.540217654707676331e+02
1.996180215379496019e+02 -9.540889041768068068e+00 1.136208347148537428e+02 1.782136537143012163e+02 2.571268861240325805e+02
9.464063546173575148e+00 -8.439503756400532630e-01 4.481296634188839789e+01 1.740081818629786596e+02 -5.541973382943844229e+01
-5.324836699138570850e+01 -1.350905320029920453e+01 6.720599972262756694e+01 1.895981882185500069e+02 -7.787225904917900721e+01
2.091881889792398397e+02 -7.791464662688334819e+00 1.046348224501017370e+02 1.803174925172667713e+02 2.632891731629615606e+02
-2.628490821150681356e+01 -9.223252124324211820e+00 3.453771397915740238e+01 1.946523756777331755e+02 -6.565760798520824437e+01
-4.536522201854096892e+01 -5.214238142033917889e+00 8.687860408135829005e+01 1.822118995333975704e+02 -8.571130027609554247e+01
1.101328082496173835e+02 2.272011559096578992e+01 9.356334278377458702e+01 1.728279470019772930e+02 2.605844569324501663e+02
4.000306820294338195e+01 5.144251424206090384e+00 8.312121985813885772e+01 1.720358432789851406e+02 -8.287033383615622029e+01
8.326185614404685964e+01 3.540015286034263653e+01 8.554026994668991790e+01 1.616565991630411077e+02 -8.353852516743511103e+01
-1.282390563180487320e+01 -3.217853593982036298e+00 4.772543148756148668e+01 1.865939702105360141e+02 -7.105632489367192761e+01
-2.201927661236275213e+01 -1.185149089997002925e+01 3.100412526302548599e+01 1.943023239591165350e+02 -6.548021963894778708e+01
1.346813821536296985e+02 1.340953979006506458e+01 1.010493440864503327e+02 1.759487128741369588e+02 2.588908821849506126e+02
3.776007400698527761e+01 1.285713263405024520e+01 7.483863212377173113e+01 1.736677204748107215e+02 -7.658101573584808364e+01
-4.983925814705581558e+01 -1.855046520458904169e+01 4.288140825862044636e+01 1.921930660057503815e+02 -7.482341749542234766e+01
2.305635326808290131e+01 1.246952514876410945e+01 6.071891156636851861e+01 1.624827098887503496e+02 -5.387448061492889906e+01
1.943607370243117600e+02 -2.267699022068490056e+00 1.030821854950067973e+02 1.794006206914835104e+02 2.605308826677904790e+02
3.273257113306751620e+01 1.478002515120882876e+01 5.931698846049144436e+01 1.565326494611511521e+02 -4.817076345604261434e+01
2.464567459378236549e+02 -1.791580854090650732e+01 1.004839909634804229e+02 1.852803750327681485e+02 2.658533321349697758e+02
7.909910509738732287e+01 2.826470687342186494e+01 8.661002213233345515e+01 1.639329315277338424e+02 -8.370702777749562529e+01
1.276899668368004512e+02 4.490651857755148058e+01 1.056674478970819848e+02 1.724783956406835728e+02 2.509078131490159933e+02
1.505653159760251185e+02 4.332465732309072948e+00 9.547431505130188611e+01 1.787040567325694838e+02 2.637272690096398264e+02
7.035258821841924259e+01 2.272664357458232942e+01 8.457454115457903754e+01 1.737673448845935411e+02 -8.370283636691104334e+01
2.012502798097576147e+02 -1.000277856977488966e+01 1.089869077683902105e+02 1.842687992458573376e+02 2.605391031527456107e+02
1.769558502577795309e+02 -1.864042180374253288e+00 9.458953363679908932e+01 1.795246175816696450e+02 2.684019751068061055e+02
1.973073027175337302e+02 -8.350173888816691203e+00 1.050478404047132557e+02 1.840917948113855118e+02 2.630313826664678345e+02
7.665727930791558720e+01 1.771466679779369002e+01 8.572694831399867610e+01 1.688160515475691454e+02 -8.306434192867226329e+01
3.722508753156606076e+01 1.525286917646527307e+01 7.031073793241124292e+01 1.666113821539315438e+02 -6.241820062643901679e+01
-2.579136656733616917e+00 7.413956598077797722e-02 6.477698939724608351e+01 1.778429073604627035e+02 -7.422226703399641679e+01
3.355945573659951719e+01 1.555549472353992790e+01 5.979113692563735327e+01 1.634868581371626988e+02 -5.726317324364323724e+01
3.241820563362249885e+01 1.444560047359301969e+01 6.478037409530863044e+01 1.664726487241729274e+02 -6.578500105171492862e+01
5.610238239005145289e+01 2.009984009034941366e+01 7.549424494427918830e+01 1.612999185218531011e+02 -7.167946153807778842e+01
1.242334102599039340e+02 5.114415816352624233e+01 1.041801926975482928e+02 1.666114459247840216e+02 2.444955098568021867e+02
7.457752450667030075e+01 2.731611741754568357e+01 7.842991618065212833e+01 1.592177550766000138e+02 -7.055887057607097290e+01
-8.393242059011800649e+00 1.698472850582482430e+00 4.336207133097228450e+01 1.852817430783141504e+02 -6.061323244830429502e+01
-5.922107673740314482e+01 -1.991172689536215756e+01 6.564766642400151397e+01 1.924557550647963922e+02 -8.121262111751414636e+01
4.437587145148802392e+01 1.033321493609611963e+01 8.065231209551139102e+01 1.724072311039693375e+02 -7.955164199327285246e+01
1.170969338284946701e+02 9.546826476478020851e+00 9.540861196796761590e+01 1.779269986950044711e+02 2.671285295718913062e+02
-8.106565525847193499e+01 -2.506491225458018590e+01 7.810469613869651084e+01 1.922898094590267135e+02 -8.747067359890581884e+01
3.123752496434216397e+01 1.602749020321465778e+01 5.791474290388602952e+01 1.526265959257958968e+02 -4.234196103146580015e+01
-7.459054974277763961e+01 -1.679481411074938180e+01 8.121419473548786527e+01 1.889410151742129074e+02 -8.495978225535097295e+01
-3.029144423998548064e+01 -9.228456279704682075e+00 5.845195520585593130e+01 1.865798465550874425e+02 -7.325201581263823414e+01
1.379212586918445282e+00 1.735399348072077075e+00 4.117513544795967562e+01 1.811351598326722296e+02 -5.341788401804332409e+01
-3.887254529072890108e+01 -1.524670808210760065e+01 5.847027450220302569e+01 1.917621035510435092e+02 -8.097169395800538894e+01
1.978010753456736950e+02 -1.516053182482308870e+01 1.170820861258635688e+02 1.828289360687794556e+02 2.560762751114791627e+02
1.265508193562919104e+01 4.546651849072320672e+00 5.393811752775044965e+01 1.770170674500488133e+02 -6.006782101900500948e+01
2.883111313292472389e+01 1.056797867625924958e+01 6.425880997159831054e+01 1.691249244905314413e+02 -6.417404733184099541e+01
2.669563692263030248e+02 -1.409239721488150465e+01 9.008366422434781384e+01 1.856799267470569816e+02 2.704315947474133850e+02
1.205577999981519497e+02 4.950534253873419743e+01 1.059409626958701125e+02 1.670164100501062308e+02 2.465727024434298187e+02
2.778421560476461138e+01 1.391373335835619507e+01 6.565701926091603013e+01 1.740747628314967130e+02 -7.417521012122945478e+01
-6.018607702880796495e+01 -1.300039075628079921e+01 8.235845639323981970e+01 1.843677279157952285e+02 -8.695478735024008188e+01
1.627187670138957287e+02 4.280955156452531440e+00 1.019955297518912829e+02 1.782892938361956965e+02 2.624266356805902660e+02
1.731820529619020022e+01 5.045710643820704888e+00 6.956656480640361906e+01 1.772059053416972461e+02 -7.527481889029836282e+01
-5.804350480762550291e+01 -6.565249067300232610e+00 8.317120860453375997e+01 1.879624079159817427e+02 -8.582306293733896041e+01
5.324537457725509171e+01 2.872615633361345999e+01 6.870524699941871916e+01 1.573979740552378814e+02 -5.354675593155105418e+01
3.628257701567788374e+00 9.708318123295599511e-01 6.903622579349617183e+01 1.807117082240578725e+02 -7.390431838004032272e+01
9.986186782934227324e+01 8.393218480646599033e+00 9.193771135079350643e+01 1.736199752223523376e+02 2.696086080902595086e+02
4.229724931774233454e+01 1.441840711160472921e+01 7.128510668381757398e+01 1.684439191519476253e+02 -6.798689063092599838e+01
2.571989112301645974e+01 3.676017574702854507e+00 8.116633019513403724e+01 1.757507752372116272e+02 -8.394829737894004040e+01
1.747489846998326755e+02 -1.214335504982106961e+00 9.573754477730390988e+01 1.799409654311842814e+02 2.644097345028417294e+02
-2.158440751753006381e+01 -8.751282465029939672e+00 3.717414197878176907e+01 1.965053977349861043e+02 -6.700127717582311959e+01
1.252171998525797036e+01 6.469941365462350547e+00 6.132582148041355907e+01 1.729231508120825538e+02 -6.428835038227992982e+01
-8.521831477597092430e+01 -7.536598431596026160e+00 9.115950445601934859e+01 1.856201836316401170e+02 -9.301929864789742908e+01
7.505225272972280948e+01 2.345832989078376940e+01 8.491673766606254503e+01 1.697245592439328732e+02 -8.947122347059608671e+01
2.247923105864225022e+02 -1.650025482624315742e+01 1.070717364199406489e+02 1.848775886030479114e+02 2.586033183339230277e+02
3.085192491127006065e+01 1.789064946365511588e+01 6.028816916025256489e+01 1.547382034506026116e+02 -4.474441350599829548e+01
3.280713640514868956e+01 1.560250191540471931e+01 5.857244243343583179e+01 1.575261955113957129e+02 -5.471443089485240563e+01
9.799798867693576199e+01 2.318326782663494612e+01 9.461700022126426290e+01 1.691973772173589907e+02 2.680392171158219412e+02
-1.724986853868496439e+01 -4.430103677290846420e+00 3.373776348245851153e+01 1.928432888380358179e+02 -5.917330535423572968e+01
2.127860699632328689e+01 1.087355425102725270e+01 6.379113537819970503e+01 1.690089172357517668e+02 -6.666318809100127396e+01
2.058568830654562021e+02 -1.785958921775817743e+01 1.164757783714873511e+02 1.864409154950366769e+02 2.579494805029917757e+02
6.010865026678504641e-01 -3.413595536892804816e+00 5.686655360753365329e+01 1.822647027227952492e+02 -6.945456475064192148e+01
1.050336166035993699e+02 4.253046702235153020e+01 9.509528719142740272e+01 1.661304005393625118e+02 2.586835993183708524e+02
2.111156282326000522e+01 1.300100457272749743e+01 5.366539447338465152e+01 1.513432583731641330e+02 -4.319506034872386380e+01
-5.831685886516569894e+01 -1.684046819430772501e+01 6.763138842853332733e+01 1.902930018654093374e+02 -8.275721352237954420e+01
2.551203554177165245e+01 1.247932681289501033e+01 5.619867976493195272e+01 1.629325546105343960e+02 -5.745145960894342352e+01
3.009872503387713749e+01 6.462577657965756117e+00 7.451393384827673572e+01 1.731666993222942779e+02 -7.366278420456441722e+01
6.109267766327858595e+01 2.732922830632798039e+01 7.875311510377918012e+01 1.576066978390841484e+02 -6.554825537949683678e+01
-2.113177880152088406e+01 -8.977574559807401045e+00 3.053781379717884192e+01 1.980986075989326878e+02 -6.224002242457303424e+01
-2.974776393872483737e+01 -1.603992107209030493e+01 4.528768686634029450e+01 1.935473624380756803e+02 -7.283039592242775484e+01
3.032552365905449854e-02 1.124506597212558079e+00 5.454974185859093438e+01 1.834675884438130993e+02 -6.697703295614671504e+01
-2.389537899962260781e+01 -9.802431560648411590e+00 6.162662427994204251e+01 1.865200141576676742e+02 -7.455771498249991680e+01
4.729140627160927579e+01 2.700932720458341407e+01 6.307124151715818527e+01 1.522209816535174411e+02 -3.839775524507530235e+01
2.475776737065238109e+01 1.586572428146271108e+01 5.377128298322302413e+01 1.530594114045824767e+02 -4.452100832987677137e+01
-3.101044602705880493e+01 -1.034966443607611453e+01 6.628935669681993659e+01 1.883244186623759617e+02 -7.836113491423887467e+01
1.985278311309050139e+02 -1.152348608352048487e+01 1.125660454275082145e+02 1.851846111851948820e+02 2.573504639425345886e+02
4.626070547457938886e+01 1.055790700362140910e+01 8.293588226042301415e+01 1.729875623864822956e+02 -8.231954088371685430e+01
-2.600510022441106628e+01 -8.673717162067863029e+00 7.311535308062720162e+01 1.842718584700457711e+02 -8.381675561016976417e+01
2.309293190437977827e+01 1.391988039604591521e+01 6.360338059844353609e+01 1.664371884361414118e+02 -5.954304048134050475e+01
1.781617392452850623e+01 9.839900281865102016e+00 5.013247875916985663e+01 1.604030535521684442e+02 -5.167322158133569587e+01
4.248408237098466600e+01 2.060269760106099213e+01 6.832587111655580259e+01 1.650224035232864708e+02 -6.141950943473549529e+01
-5.740566502256483261e+01 -1.268632476567730549e+01 7.160880506200935258e+01 1.911337882189949084e+02 -8.387303906434290468e+01
-1.548337921106002035e+01 -7.336987182637896510e+00 4.772834519007461296e+01 1.856872597081837455e+02 -7.292586691847161262e+01
2.470318284732478844e+02 -4.756464778420180117e+00 9.253139786685677848e+01 1.800804010294803277e+02 2.685081957465151277e+02
-4.695204438877579101e+00 -1.033815056416189204e+00 5.299837619152024359e+01 1.807552617725010009e+02 -6.953063809542102547e+01
2.624818501061504961e+01 1.466898450867068071e+01 5.967073161550626281e+01 1.533242447559638038e+02 -4.697951356196086437e+01
-5.876862663283154120e+01 -1.331596583697089464e+01 8.009910839183615394e+01 1.822711742520854159e+02 -8.747777312279805528e+01
2.317534953000493942e+02 -2.530252821058487811e+01 1.158710679136409993e+02 1.891518411569259399e+02 2.644102459402716931e+02
3.554332669779249443e+01 1.786896899404298722e+01 6.090919400810010131e+01 1.558541757854170555e+02 -4.948656350077182964e+01
-1.300192697928041596e+00 -2.870378088580804121e+00 4.566496166458755113e+01 1.811855328447479963e+02 -6.319329340744271661e+01
-1.552446003885808956e+01 -7.297306371570623895e+00 4.284368918505504809e+01 1.885702496055470476e+02 -6.799228197046549838e+01
1.302941706330628051e+02 4.761769946595122605e+01 1.081551841495583801e+02 1.699273302427948522e+02 2.487869627931268326e+02
3.961771112149854446e+01 1.889181926913257215e+01 6.293886876389777996e+01 1.589956777317475769e+02 -5.620561852127358549e+01
7.993941082105916962e+01 2.182609628519183786e+01 8.615788722549730494e+01 1.673503803017384257e+02 -8.659697126625647456e+01
2.035248130959032551e+02 -1.663989111113433239e+01 1.126203337651236183e+02 1.843180799662869731e+02 2.592546421346739294e+02
2.234653197026521525e+02 -3.939007972240856503e+01 1.272387173031974186e+02 1.875156526691585839e+02 2.543301723964735572e+02
3.910674258472719345e+01 2.109508178354086994e+01 6.125187999708511200e+01 1.485735591066350594e+02 -4.111610307998637381e+01
-5.829439896878068339e+01 -1.654742227460704029e+01 6.673227113169440372e+01 1.891279605676038500e+02 -8.338286582988206419e+01
-2.288184636197522792e+01 -9.773677860874952827e+00 5.305706813356266593e+01 1.887787200779703767e+02 -7.459972797659443700e+01
4.838750587861236596e+01 1.854273075136374160e+01 6.324371039820609752e+01 1.525133218722937158e+02 -5.541684750084214528e+01
-5.313603590398964371e+01 -1.502381632460087779e+01 6.931562129463931399e+01 1.891619634594516697e+02 -8.487873887421676500e+01
1.048474968951230295e+02 4.276555996076360344e+01 9.468051305707308529e+01 1.588664500402026647e+02 2.595081598064465425e+02
2.605062065473908106e+01 1.545803053286142337e+01 5.651897511124095530e+01 1.610274870778807497e+02 -5.030227225449132078e+01
4.461478832009810702e+01 2.532377343634871636e+01 6.601540350961201398e+01 1.585396734914062051e+02 -5.696930475398411176e+01
3.727321587895728783e+01 1.695935229836904412e+01 6.745833973864513666e+01 1.670284897770613952e+02 -6.494612705121946306e+01
-4.323521118295776233e+01 -1.735262260416934765e+01 5.880300512350500952e+01 1.946332139753967283e+02 -7.698625100629143958e+01
8.657397602777518841e+01 3.639935117113371632e+01 8.774892863203373850e+01 1.595359945764890881e+02 -8.473732064004950360e+01
-5.555991964772625380e+01 -1.363566429076905528e+01 7.083543489090011747e+01 1.903155748486816208e+02 -8.353359030474894098e+01
4.914747497995816161e+01 2.241123379319865450e+01 7.124391267234501868e+01 1.631822237981529895e+02 -6.545649234530021943e+01
9.220346835224606963e+00 5.863820017912431126e+00 4.794527308501366747e+01 1.733075496683820518e+02 -5.057645954652584663e+01
2.087442558368098275e+02 -1.584496399957328094e+01 1.117556417834880875e+02 1.816630208502193682e+02 2.592810305336097940e+02
1.067604803146426633e+02 3.299315312471314598e+01 9.678467451114106268e+01 1.727898360844291119e+02 2.602610919439410964e+02
3.151267143538324689e+01 1.735386492605249842e+01 5.815399430618968069e+01 1.483201412280625391e+02 -3.995284897811978908e+01
-4.719819348585562580e+01 -9.686836886288036297e+00 7.961868728239716120e+01 1.842508104688373010e+02 -8.700983646758680834e+01
7.743054544207380729e+01 2.892317626882665849e+01 8.336562132257515145e+01 1.634077302589170699e+02 -8.084855652081914457e+01
1.376137184597924623e+01 8.217381848205290495e+00 5.093364190231306310e+01 1.665462188842219859e+02 -5.325415818122280598e+01
-7.414835447716909300e+01 -2.317334088716314966e+01 7.437020138157238591e+01 1.896540438354162177e+02 -8.742877581178342439e+01
5.652962282274820183e+01 2.426005362545456734e+01 7.806577294372570464e+01 1.577455536743638334e+02 -7.086052297996292282e+01
3.612171478633494814e+01 1.544454461306603221e+01 7.069229313118985658e+01 1.679001009539169047e+02 -6.816342532032456347e+01
4.045225354371824267e+01 1.574344581886078309e+01 7.703448484229785720e+01 1.737554275455656523e+02 -7.746433810808137821e+01
1.459351524602163011e+02 3.821175926576201931e+01 1.100498825222319113e+02 1.735787200125133438e+02 2.503653589356122495e+02
2.113790447245443360e+01 1.067860373107819427e+01 5.888312516351049908e+01 1.695776454642956992e+02 -6.109536076592185339e+01
1.116484532618336800e+02 5.099858278271260303e+01 1.018911947955939752e+02 1.637792247170075939e+02 2.517374327596046442e+02
2.390018567524049047e+02 -1.820024546115107000e+01 1.052065746901339196e+02 1.854069775627894501e+02 2.643005034442721239e+02
-1.683145234985094163e+01 -1.062410033896463091e+01 3.288502791023310579e+01 1.926886720305896858e+02 -6.122004806307933222e+01
-5.149281738259916352e+01 -3.316542032700806164e+00 8.191629200494386964e+01 1.869446301296412969e+02 -8.612632599259514166e+01
2.571735313623183572e+01 1.022092051228240628e+01 5.812280980392999652e+01 1.665248350162258362e+02 -5.477913099225059312e+01
6.699722141117435115e+01 3.042834980742172846e+01 7.920385418379903797e+01 1.601461240053383506e+02 -7.122888052567434158e+01
-3.364625226318902484e+00 -2.268827178998079841e+00 6.902359125802681206e+01 1.785205447222426187e+02 -8.143786832459049663e+01
2.464656938123383725e+02 -2.116319144729152413e+01 9.891709359519698808e+01 1.881385028328272426e+02 2.669533414866965018e+02
3.993622711851191553e+01 1.732542337681189437e+01 6.595703415306591921e+01 1.584265972732766841e+02 -5.401231314495345259e+01
1.463879117488118879e+02 2.705526883123680904e+01 1.080666731676028007e+02 1.735462028957775829e+02 2.539742107800388737e+02
1.141470782503595700e+02 4.120640617979160680e+01 9.458586689771172473e+01 1.664292958023274309e+02 2.535525689167991743e+02
4.565216433068740542e+01 1.312804110132867486e+01 7.219181318062980779e+01 1.682933390708228387e+02 -7.152936235689990951e+01
-3.016151831416741658e+01 -1.463856117658023948e+01 3.441491877478179617e+01 1.958226586931401698e+02 -7.062473215233448798e+01
-6.248392880700966145e+01 -1.325247954075828360e+01 8.154340415108180196e+01 1.844949223762871213e+02 -8.647562121524597956e+01
-3.977545602955225945e+01 -1.229575130514920644e+01 5.698884907906273156e+01 1.900328968864990600e+02 -7.839732061896810933e+01
5.895245985498380037e+01 1.976185190693878369e+01 8.309864063261163381e+01 1.663120938703663683e+02 -7.922221460598002807e+01
2.323488076586006343e+02 -3.268480408120533554e+01 1.240707647441603427e+02 1.883483531648460030e+02 2.613941068581337959e+02
1.575197641478666242e+02 2.582115363577751399e+00 9.659825771842784548e+01 1.796659117653653084e+02 2.653076986261283423e+02
4.517310276367554778e+00 4.232864820550531704e+00 6.080357878202094213e+01 1.773680580358726218e+02 -6.842216869816552105e+01
6.017003532458719661e+01 1.950821586924478623e+01 7.728943589616798704e+01 1.635390398881133365e+02 -7.409965609293087141e+01
6.304452651900077598e+01 8.639391137516247099e+00 8.622443416598775912e+01 1.737173101257285452e+02 -8.585134182774348233e+01
1.092204568563811762e+02 3.554200046688273318e+01 1.004530278389673441e+02 1.640297898120897173e+02 2.609715884300714492e+02
6.094917303953216248e+01 1.117094796170766902e+00 9.012195505554198860e+01 1.790781634211685969e+02 -9.009156819026942742e+01
-9.974662075430378749e+00 -3.673369334410315989e+00 4.239548379023297286e+01 1.884042624310853000e+02 -6.615771407633529577e+01
3.678235667746726278e+01 2.101154879604642645e+01 5.736835361293315572e+01 1.511547181337705297e+02 -4.195641814220647348e+01
1.126243774678081593e+02 1.275739861451611645e+01 9.338658706557112055e+01 1.746641843138850163e+02 2.675106551320992025e+02
4.993698234536095271e+01 3.378871858016913698e+00 8.660351327671088484e+01 1.785903562646235514e+02 -8.733652393520793566e+01
1.851247629075969030e+02 -1.539668038852533893e+00 1.173137183377509274e+02 1.785875708551807861e+02 2.542236277281932928e+02
6.012581537500267359e+00 1.202799582504152420e+00 6.874236224886836055e+01 1.784896154037035103e+02 -7.676295518328116430e+01
-2.328317218302565195e+01 -1.290206926677385546e+01 3.671148777409075592e+01 1.955870078090960078e+02 -6.646583718162703747e+01
2.043166077344265830e+01 7.857911672420391014e+00 6.070795238553079542e+01 1.665922932723403846e+02 -6.099146381930092531e+01
4.906702231922039914e+01 1.338055107298840340e+01 7.810567417298997839e+01 1.742714865644040287e+02 -8.541707966463148693e+01
1.093093004008194242e+02 3.617423276135649957e+01 9.308397463833368590e+01 1.686038857182441006e+02 2.554268691279258974e+02
1.085931347193616432e+02 3.081266182208033655e+01 9.445177888452450077e+01 1.637203111033262530e+02 2.605969133325492066e+02
1.106918458532511949e+02 3.403125546948745495e+01 9.622205646862529704e+01 1.674373744363730054e+02 2.619759214136608421e+02
1.012774470836135237e+02 3.114403859386950302e+01 9.373883831496593189e+01 1.680419459221169234e+02 2.632690954962842511e+02
-1.776901993534209012e+01 -7.923153895282270653e+00 2.677642073585962024e+01 1.971638479291283375e+02 -6.175308026283114060e+01
3.424528276703421170e+01 1.890161184876297895e+01 6.101623269867779698e+01 1.554318001736291137e+02 -4.684077390365131066e+01
7.075854687196307680e+01 1.630361397850854388e+01 8.490296440333160888e+01 1.687973654363227070e+02 -8.378469447103087475e+01
1.594778964860990556e+01 7.918409596722620236e+00 5.165712169217452043e+01 1.672984034666382627e+02 -6.065957016194960261e+01
1.768918465046065336e+01 9.416260926493045247e+00 5.685245352549365805e+01 1.680908452544867941e+02 -5.415102796495558835e+01
-3.606959067050512857e+01 -1.151871145295058518e+01 4.364320850818550923e+01 1.933111466145955433e+02 -7.317099159584293488e+01
9.871510377148287319e+01 3.785487584784531379e+01 9.093111218335758394e+01 1.670936867111676918e+02 2.647678072876146302e+02
-2.088123660608250276e+01 -4.155211153128341550e+00 5.391946387285815234e+01 1.869603628179417854e+02 -7.160021380780359834e+01
9.973901490003735049e+00 5.250290706972301713e+00 6.774971462141857614e+01 1.770476393890402846e+02 -7.510346786065558433e+01
6.384612722335619850e+01 2.557390691634029523e+01 8.085464117577696186e+01 1.595404109102761936e+02 -6.593263279078693984e+01
1.030958889385887858e+02 8.306407961320893207e+00 8.526993426818674493e+01 1.762720077404513290e+02 2.672926157324326368e+02
2.859450922485654090e+01 1.169773249899612821e+01 6.143757098060319066e+01 1.701119099706026532e+02 -6.230780273859652141e+01
1.101635083247489746e+02 3.672390837451925449e+01 9.871691777332979711e+01 1.664936969810085827e+02 2.620864996997766525e+02
3.124973103325380208e+01 1.260972475617353616e+01 6.163663120772494608e+01 1.649274196522827367e+02 -5.743243040169758018e+01
1.379028903883481405e+01 6.681743196012422281e+00 5.645394555224962119e+01 1.770819641724083340e+02 -6.557639702446002161e+01
2.404686796333096197e+02 -2.349552502998079007e+01 1.114698884793588149e+02 1.883128443537897851e+02 2.608912580169255193e+02
1.807681553008080400e+01 7.548275466259793731e+00 5.402642575491373123e+01 1.697069204573302557e+02 -5.645526552800733810e+01
1.040573732242176135e+02 3.467860099416995467e+01 9.727110044759474761e+01 1.685153499748743116e+02 2.618834200579914864e+02
1.259999933326642605e+02 1.859415699565747104e+01 9.676459769708118586e+01 1.714957098664038995e+02 2.654419911566843666e+02
2.403241282701607133e+02 -3.553151685556701267e+01 1.162855999294662581e+02 1.904350797143294187e+02 2.642548443330098280e+02
-2.380737182891446935e+01 -9.919239759019442104e+00 4.469733412727268274e+01 1.904274120491668612e+02 -6.863591500168750770e+01
-2.705878562095830375e+01 -8.464963235691893573e+00 5.008502226382638867e+01 1.897159612946173866e+02 -6.844082676199975879e+01
1.546336086498434099e+02 2.865191916328397426e+01 1.080453620651519486e+02 1.738156120550284811e+02 2.501619625209421542e+02
8.776513963127653994e+01 3.693367914232658222e+01 9.117256756073014401e+01 1.620494474158243179e+02 -8.838105904013788461e+01
-3.722753902666883619e+01 -7.061329210652810495e+00 6.916855523845282505e+01 1.868651987100834049e+02 -8.083340070571139790e+01
-3.283031473131686973e+00 1.706512726309304728e+00 4.933822421680432768e+01 1.782289625623797633e+02 -6.568554224205280434e+01
2.878718636878722492e+01 1.830484186274938807e+01 5.640707637885782333e+01 1.621677460269558821e+02 -5.158903423678832922e+01
1.298038639996576364e+02 3.008559154745587350e+01 1.074638166938655104e+02 1.702993995287907865e+02 2.530099555137302900e+02
6.587809504404053484e+01 1.566710213886759462e+01 8.344489776188005692e+01 1.701430180560884367e+02 -8.233531241025509928e+01
1.369892974381589283e+02 6.981685816041628634e+00 9.722251738432350976e+01 1.811036637004056331e+02 2.677813100344650366e+02
-8.124421438672275997e+01 -4.980896332164302720e+00 9.255820468688212088e+01 1.824267357112135528e+02 -8.940934567901587116e+01
2.345407558937619399e+02 -1.959935070491302866e+01 1.047882183661718614e+02 1.856486687364130432e+02 2.656020651903128851e+02
1.302819749360890000e+02 5.166436472498678967e+01 1.055816611483864165e+02 1.666064199460764428e+02 2.474570088359585043e+02
2.233268160017597381e+01 9.228141664450546955e+00 6.224967267161532902e+01 1.701066736657005549e+02 -6.459273796255665445e+01
1.711067181339462024e+02 5.471805083900810551e+00 1.106127756167733054e+02 1.754886883457075726e+02 2.563059982460988522e+02
1.047029914635921273e+02 3.063549949948912143e+01 9.343408636308207349e+01 1.688413802869296489e+02 2.650654001118883230e+02
4.565763736588665722e+01 2.010807459502980166e+01 6.930783188341153789e+01 1.583326799405501220e+02 -6.290244770297867660e+01
4.167465078341526663e+01 9.342008849580217600e+00 8.123947517993524059e+01 1.750326922914082957e+02 -8.318002228670256670e+01
-4.560554200200636288e+00 4.795934556803554960e-01 6.617045560385381009e+01 1.804944291033978629e+02 -7.870045987414344779e+01
1.947120039538591527e+02 -5.863096536023402194e+00 1.089744919842054003e+02 1.795918440506230240e+02 2.569983997681492269e+02
1.189111923804583739e+02 5.150388872373315508e+01 1.031082747694570116e+02 1.644562158570743975e+02 2.474396996342513830e+02
1.428169841273651386e+01 6.490099288389523657e+00 5.076597971119112174e+01 1.671316922973105932e+02 -5.194658050133733695e+01
-9.297707236998611791e+00 -3.924141445755960689e+00 3.992658733683150984e+01 1.898426041598862639e+02 -6.140260090286658823e+01
7.731164529496638238e+01 3.019442566457641419e+01 8.667042597294961581e+01 1.642971338920519599e+02 -7.994365449850928940e+01
1.818745640015913878e+01 5.796939215681226720e+00 7.380084813815848577e+01 1.745493258243593573e+02 -8.103066864099292843e+01
7.450090720517842158e+01 1.339803344046430666e+01 8.565480517880556022e+01 1.775038760271083049e+02 -8.417150625032847699e+01
2.666810536922105968e+01 1.110073697921304259e+01 7.026408319479860154e+01 1.712997879227653186e+02 -6.796226229944920760e+01
2.355726592080221238e+01 -1.807444067194562187e+00 8.363892530832104910e+01 1.775842004486513872e+02 -8.519671867971652546e+01
1.805508330612272161e+01 2.484661872427541773e+00 7.576074040330396997e+01 1.770973628777205136e+02 -8.219438494598010436e+01
9.372921671355089757e+01 3.111658404826330937e+01 9.114874922906268750e+01 1.656410802427642750e+02 2.657370545453364912e+02
9.848424034876052247e+01 3.534435195604062585e+01 9.223327323418452295e+01 1.643596320693882546e+02 2.637770930723109473e+02
3.308845666070372715e+01 1.602076004129333597e+01 6.331092550056229840e+01 1.623779874175576481e+02 -6.210920918826012382e+01
1.267504878579851635e+02 4.065736605727890662e+01 1.006504764685198694e+02 1.714718806503946666e+02 2.539933266571597699e+02
-2.646983992237127126e+01 -1.070291664718066826e+01 3.125075245209188424e+01 1.979360656245629286e+02 -6.730879239191285990e+01
9.982825943521666545e+01 4.002503127099535618e+01 9.638813379282153448e+01 1.599275039087314099e+02 2.593095801925638852e+02
1.286579318648973640e+02 3.980349887788143093e+01 1.044325960822445296e+02 1.724161566155334810e+02 2.551575906758523331e+02
2.345641565320911752e+02 -3.167035101439224576e+01 1.171162400386353681e+02 1.878816480252325221e+02 2.605172213601562703e+02
2.931404113793733757e+01 7.565345279177916993e+00 7.483928638382974441e+01 1.725874325388432737e+02 -7.847604569254346529e+01
2.510554711915975190e+02 -2.412220209465809262e+01 1.037839921286052203e+02 1.850397286492959665e+02 2.665114600639146829e+02
-8.677927305898117538e+01 -1.224886900842623483e+01 9.208801571463237678e+01 1.879538414345599620e+02 -9.072381512398482073e+01
-2.645580526327984217e+01 -9.114654949480328838e+00 5.232134552193218724e+01 1.922323681075045840e+02 -7.351984526816642074e+01
4.135591322907224310e+01 1.915782248828849532e+01 6.714698736030558734e+01 1.591685736425620235e+02 -6.075484183235725766e+01
1.055093815665718751e+02 2.774458149774372728e+01 9.318427563675105318e+01 1.673019872626112203e+02 2.638028038218321285e+02
7.403315815003460898e+01 1.002093820447284145e+01 8.683557656696372362e+01 1.761430863209924951e+02 -8.677974874423784968e+01
1.314268768566287520e+02 4.733274344838623904e+01 1.082793010130078244e+02 1.695906239467001342e+02 2.476794674054258678e+02
-2.407859992518170955e+01 -9.373037658268346561e+00 3.909740759610509997e+01 1.959810648555198895e+02 -6.716593207990229075e+01
1.611400213247240032e+00 5.405483295147979206e-01 6.225859921445572098e+01 1.776760563970188684e+02 -6.863729804784126998e+01
1.525511818030179079e+01 1.124539996929710739e+01 4.719045382572319625e+01 1.625756832694920888e+02 -5.210874578234987808e+01
2.490765331871445198e+02 -1.533050459536176113e+01 9.892177435733907487e+01 1.855000815273746468e+02 2.680098675727938939e+02
9.386006650261350615e+01 3.395272134431616706e+01 8.762473317393961736e+01 1.637419927589212421e+02 2.695929810509188087e+02
-4.574338806767941890e+01 -1.868239319158712419e+01 6.099285022464562189e+01 1.963787623863605631e+02 -8.225516838183980894e+01
1.688744710118111314e+01 6.139771791067901496e+00 6.278158743572500811e+01 1.744588367387658820e+02 -6.556361881622737542e+01
-2.853022396217278267e+00 -4.354115893890854849e+00 4.718495167467528972e+01 1.807682850812737740e+02 -6.026580105645267338e+01
3.839610958003481755e+01 1.681171793140810422e+01 6.590392086628754953e+01 1.655403571813212977e+02 -6.208413435173211781e+01
1.898622661287926761e+01 4.274676059435575937e+00 6.755115884975812435e+01 1.708632742825905098e+02 -7.222703901749812871e+01
3.073188024515228989e+01 1.234873880861917961e+01 6.849676215234018173e+01 1.682773404561081918e+02 -6.585695683112692222e+01
1.839447047817486691e+01 1.048201366486668995e+01 5.077014555136486251e+01 1.622190535606801802e+02 -5.036467060828582021e+01
6.001880818697669540e+00 4.237675251752370809e-02 6.410809109479313861e+01 1.790548534957529796e+02 -7.248039976673668150e+01
2.186180652719049533e+01 1.708477045333211919e+01 5.319222504692681497e+01 1.566482687085114378e+02 -4.628144608243387381e+01
8.920478552507672632e+00 -3.832398155844982668e-01 6.714163232441596563e+01 1.803384591180845007e+02 -7.451548743452521251e+01
1.630106108303455414e+02 8.927316941797158734e+00 1.042881398716104258e+02 1.773013192027868570e+02 2.580275449357177990e+02
1.307174913851781923e+02 1.293422073925051308e+01 9.617023445821293137e+01 1.783069187114887484e+02 2.631551152249940060e+02
1.062444155474416760e+02 1.483847229865632400e+01 9.367297756503698736e+01 1.717837533881529453e+02 2.703058286414118356e+02
1.024784044509373189e+02 4.382849526063080248e+01 9.705182988772726560e+01 1.633715609189030715e+02 2.582958146113084581e+02
1.493735619359285671e+00 4.897871943722272858e-01 4.685981097508931725e+01 1.769070299950010394e+02 -5.870040699956523156e+01
-1.512103769320456514e+01 -6.526462253653892986e+00 4.057232953296336575e+01 1.892495442525929832e+02 -6.391671247822476687e+01
-2.972586957510975125e+01 -1.053492929221733299e+01 4.561911152667943981e+01 1.909596383647895266e+02 -7.337743790863767401e+01
2.023599937008513550e+01 7.661004624635442184e+00 5.040718153926871281e+01 1.643243417641229769e+02 -5.118740615470756694e+01
1.230092572059935918e+02 3.773054555228079465e+01 1.019801527709627464e+02 1.667100494377251323e+02 2.520971241812554240e+02
-1.310671145791085124e+00 3.619347562744155145e+00 6.264036535543102957e+01 1.773379646406279448e+02 -7.195468528648943618e+01
1.645180968608934222e+02 1.625897507422516242e+01 1.121849839961670483e+02 1.761557773173912551e+02 2.520978421411333272e+02
-2.177863107130662446e+00 -4.728499341047435189e-01 5.442670301340771033e+01 1.799617694751709962e+02 -6.581211464751440587e+01
-1.129749976456939464e+01 -3.869593114155382541e+00 7.170279857364565146e+01 1.809697168482924212e+02 -7.863516554011445692e+01
1.149096435811892150e+02 1.876142408941764117e+01 9.744804142909653422e+01 1.754565173306790484e+02 2.627309807062027858e+02
-2.866124476781228836e+01 -1.331273073362608450e+01 4.360583634351776539e+01 1.912606839747465699e+02 -7.099281470891212109e+01
3.824614945591994086e+01 1.974294182276303289e+01 6.938977526424331188e+01 1.629065121205673563e+02 -5.886230849282850386e+01
-2.438835951719001827e+01 -7.744320301236167658e+00 6.383749540629499819e+01 1.820907655692200251e+02 -7.506248723700838354e+01
4.264637643956695001e+01 1.988377620776834576e+01 6.655761631804077183e+01 1.632954852163106523e+02 -6.273430132855153118e+01
3.310763754167058437e+01 1.878221834433664483e+01 5.470461934235721913e+01 1.546699451833728176e+02 -4.337203575903306785e+01
4.027430264074580180e+01 2.417153993991128047e+01 6.254292281564251255e+01 1.519561639630962304e+02 -4.471518161848362638e+01
-5.652967660169232289e+01 -1.332402187208366051e+01 7.647907614320384084e+01 1.873160916707953447e+02 -8.469443488732518688e+01
2.578456959434847917e+01 1.699407010111418614e+01 4.793410613964114475e+01 1.551267833097319055e+02 -4.676517195217777356e+01
5.549318307773874182e+01 9.597646462946064716e+00 8.464198007513969912e+01 1.735285207534728613e+02 -8.616050377806695337e+01
3.818699270901489307e+00 1.436502320092235774e+00 6.227273166665688819e+01 1.769872434165373249e+02 -7.583573204543563406e+01
2.038550578934824955e+02 -5.016866143973400582e+00 9.840215469295866058e+01 1.826030465535181122e+02 2.668315743265360425e+02
-1.369991777088414686e+01 -3.038768329143126223e+00 3.589743608911530259e+01 1.898823371815822725e+02 -5.814294749254864314e+01
1.976152332190386289e+02 -7.394380506395121344e+00 1.046693978166914292e+02 1.815158041413787373e+02 2.636549709988679524e+02
3.813007602755145165e-01 3.277668715101363262e+00 4.856710659197224800e+01 1.764896285950151480e+02 -5.581870412768828515e+01
2.078012963381091822e+02 -1.145448271682771235e+01 1.115100836837456768e+02 1.814455653601197298e+02 2.572394591780418978e+02
9.053466852974887047e+01 2.526334439550793576e+01 9.165145303147862421e+01 1.690497916216208125e+02 2.694475426902159256e+02
-5.826425553784579137e+01 -2.087107495741621577e+01 6.024026140476882318e+01 1.944359960940194583e+02 -8.272997303898146981e+01
-2.327218319065600483e+01 -8.582782980034240339e+00 5.109012471306065351e+01 1.853838626486415251e+02 -7.326998084293371960e+01
6.805267776942504554e+01 2.356267917513173060e+01 8.338358354249149329e+01 1.699919788540825607e+02 -7.856373856122755228e+01
1.836190479555859838e+02 -1.022317862075318384e+00 1.093392426191182238e+02 1.793206278641781637e+02 2.614014001773955442e+02
-8.502111195321458581e+01 -2.400413948893826088e+01 8.773820081808800353e+01 1.905567628702426077e+02 -9.101156114670247632e+01
7.960851019904318093e+01 3.522896989006636659e+01 8.627652201012097066e+01 1.571304515258119352e+02 -7.915522345561213058e+01
7.777327239738458786e+01 3.188319040675801830e+01 8.648013512539601777e+01 1.639634571892349015e+02 -8.346734788370382319e+01
6.375839529169509490e+01 1.615234898716060030e+01 8.046773221029140188e+01 1.667796792683170679e+02 -8.272689497493961142e+01
2.428882703150427460e+02 -2.657209734170260873e+01 1.080084134650965666e+02 1.884573758990589170e+02 2.672435357427543181e+02
-2.925459425062886964e+01 -1.527325893362279174e+01 3.351219744420561852e+01 1.955352397634974579e+02 -7.008387488149527655e+01
2.328744753691302662e+02 -3.191589345714846360e+01 1.190720880297404562e+02 1.867714327925920088e+02 2.620942673308442181e+02
6.457869831249504955e+01 3.078936321911902851e+01 7.742414179924742257e+01 1.602114326228945060e+02 -6.710945935194816059e+01
6.482866748968444881e+01 2.736135080460547186e+01 7.581327651079843122e+01 1.602841547345437903e+02 -7.168105064206147858e+01
1.501878550065792410e+02 7.499735562292553226e+00 1.034582455481014591e+02 1.742644255619294995e+02 2.607728346306639082e+02
4.414775063881434392e+01 1.961105738909995821e+01 6.862232296923684771e+01 1.598939852118522253e+02 -5.925672156670080426e+01
2.250181377983385858e+02 -2.663445924427067979e+01 1.178679693083194877e+02 1.864073608126547299e+02 2.596370363635334115e+02
1.373446025036910214e+02 2.698857440776703953e+01 1.057369503647103812e+02 1.766305524826162525e+02 2.551745520715529096e+02
3.643192319341139296e+01 1.625221042320385578e+01 6.197576506629067694e+01 1.582689169617506479e+02 -5.182366019211212915e+01
2.211470775998211735e+01 8.201615162806556114e+00 5.700998104099218011e+01 1.692607365840672742e+02 -6.409661966608381078e+01
5.690819710346742966e+01 2.149278446928004982e+01 7.952080739311480784e+01 1.658544315398771403e+02 -7.733684821606476589e+01
2.410026218393056467e+02 -3.269139956129323110e+01 1.151526645676666050e+02 1.939006062802326085e+02 2.617744719745965085e+02
4.671298650054546897e+01 2.197896986329407198e+01 7.472141347779427178e+01 1.624586203227606518e+02 -6.688131380338263909e+01
1.821155944165785456e+02 -1.038294042757988089e+00 1.211809613207068281e+02 1.787676243560307512e+02 2.548270153087169092e+02
1.647000444798184304e+01 5.160772512788948774e+00 7.184329768474599121e+01 1.751253863818533034e+02 -7.813467605408969519e+01
-4.742307494625178066e+01 -6.324147891623510986e+00 8.462991978296851414e+01 1.831833505526127794e+02 -8.769981261694991304e+01
-2.770594814021254848e+01 -1.114091850899933078e+01 4.457069724782710551e+01 1.937516755318195010e+02 -7.094361660644841550e+01
8.415620853480275798e+01 3.442367559875980731e+01 8.398894660170581972e+01 1.593347982210840144e+02 -8.472173921988311918e+01
1.057393779075552089e+02 2.804260295335229003e+01 9.081385721466249095e+01 1.693087187626173034e+02 2.657333091931490685e+02
-7.828332239970463569e+00 -2.788758034379481110e+00 5.732077182613254251e+01 1.837877688450944333e+02 -7.211292137269147418e+01
-4.478772423025201022e+01 -1.393394610110816600e+01 6.379186122936695114e+01 1.874757388074766027e+02 -7.813031415279924374e+01
-6.800582762176473750e+01 -1.637039008669130880e+01 8.623532493736149718e+01 1.847061532175395939e+02 -8.579061199967323148e+01
1.274951982538014903e+02 4.167042177205051701e+01 1.075565075031180982e+02 1.682245560929885642e+02 2.512783793227604860e+02
1.276809344219195879e+02 3.610588565806962436e+01 1.011787492970989319e+02 1.711662016091021030e+02 2.536310865857063845e+02
3.011267206837840149e+01 1.799574179265318463e+01 5.959572268221864277e+01 1.611044641718288517e+02 -5.851303256083347293e+01
-2.520145515980161832e+01 -1.337141766182204350e+01 3.309205988798903064e+01 1.932203575632355239e+02 -6.801310406830529587e+01
2.389744758251045909e+01 1.301512135647879198e+01 5.671614233347240486e+01 1.664280220038503728e+02 -5.315026172513728397e+01
-4.357951529359156240e+01 -1.062689845170954328e+01 7.953370903622891319e+01 1.863585938032756815e+02 -8.380190445701997248e+01
-1.213768338611635045e+01 -6.835416558425953859e+00 3.616508941118065934e+01 1.906743577719751386e+02 -6.334372991867274294e+01
6.681284303728272533e+00 1.200458241127041914e+00 6.260923263098973734e+01 1.781762122348968376e+02 -7.045453692576390381e+01
2.761835372579870551e+00 2.265002114560834112e+00 6.690429292530654948e+01 1.771248681175021602e+02 -7.551709239132746632e+01
1.053052990329061913e+02 4.119537456457715763e+01 9.527996182868190544e+01 1.612334492950745641e+02 2.537169827570031089e+02
8.457386082364899949e+01 1.750524754173071429e+01 8.884134527671254489e+01 1.739526615762150925e+02 -9.336145542523109953e+01
5.631732097966504824e+01 2.297792748816184272e+01 7.293186911685168639e+01 1.594131403311777433e+02 -6.661632521204919044e+01
1.741876683534266590e+01 7.318243827680252167e+00 5.501400538057033174e+01 1.618563810195682038e+02 -4.875779828395856441e+01
1.828847516461778611e+01 1.108217762350172997e+01 5.652393812443650489e+01 1.701792656215605746e+02 -6.053328049412223066e+01
1.340535769427820298e+02 1.698050643223561096e+01 1.042889780779603655e+02 1.731803558258135070e+02 2.596414331974278298e+02
9.400143039040034409e+01 3.913393405872729147e+01 9.398770690358644231e+01 1.635752679786344288e+02 2.607528972150034292e+02
6.874920464635516737e+01 3.414579642403564463e+01 7.925940143769035728e+01 1.576584164460121258e+02 -7.060973771696941981e+01
3.428495063401848597e+01 1.401092024596708718e+01 6.243064415633426734e+01 1.550734897980061078e+02 -5.070048069751913999e+01
6.202913211542286120e+01 2.270109453201249750e+01 7.653802255342722560e+01 1.628843455872008121e+02 -7.114253690152602871e+01
1.054951580182166104e+01 4.313083881419350618e+00 6.173336129966714481e+01 1.726231399317488808e+02 -6.645074450926398413e+01
5.022071530013168861e+00 6.223965075377256184e+00 6.439853308755191108e+01 1.790546439723724177e+02 -7.770005362880402799e+01
4.773296232202788048e+01 1.464509672785388616e+01 7.543573590223165581e+01 1.713217703603590962e+02 -8.012455748292768476e+01
-1.466210922086641588e+01 -9.303403436800421034e+00 4.350151369265931578e+01 1.897142144554654806e+02 -6.562879624582090798e+01
2.213848278724880458e+02 -1.442559885708488565e+01 1.051183518615579828e+02 1.830909747280699662e+02 2.650464259017343807e+02
-7.788312618847240287e+01 -1.785513901097806055e+01 8.147375461593361479e+01 1.851539112918828209e+02 -8.869294032740630485e+01
1.243635281798617456e+02 4.770311695272780383e+01 1.063847479826669371e+02 1.692236407048467868e+02 2.479089017671513204e+02
-9.741897278248107028e+00 -2.359844602716933082e+00 6.242106194010580111e+01 1.810190365193139428e+02 -7.270175949301432183e+01
4.199067936723515970e+01 2.249887267339644481e+01 5.890415617278360116e+01 1.507075496705022601e+02 -3.687666749674966837e+01
6.245600037675429661e+01 7.671947553258599228e+00 8.643137062742377452e+01 1.763549840882292870e+02 -8.742935402990340776e+01
2.293937708786503435e+02 -3.217214499950195261e+01 1.223383000300359953e+02 1.898669451933074583e+02 2.593002882608413984e+02
1.626317410604802660e+02 8.002531726797309730e+00 1.058491760628030391e+02 1.771303991565221452e+02 2.561307254648242520e+02
3.473027847811135871e+01 1.915526611117978817e+01 5.929496533000529723e+01 1.558151911950159558e+02 -4.943579167871986613e+01
8.875725201122259023e+01 1.769995771773282911e+01 9.041653617561269130e+01 1.703365128882477393e+02 -8.890821524427434497e+01
1.423187778869231295e+02 1.792344260831907476e+01 1.069191568663139122e+02 1.767367948416399202e+02 2.561282442458757487e+02
-9.381980070068761890e+00 -3.768891380269942637e+00 4.544278000032669240e+01 1.869500521765164649e+02 -6.846026318630458718e+01
3.326988460870163777e+01 1.793468126213315728e+01 6.511880918437552168e+01 1.637777311271144356e+02 -6.193271951647770379e+01
-2.805564872996301062e+01 -8.135310131799959876e+00 6.360587736937834791e+01 1.842487887342313968e+02 -7.755041612853193556e+01
1.296012110096627055e+02 1.016628381092361089e+01 9.774747112168778074e+01 1.747031375175151595e+02 2.663309262629184104e+02
5.372541253309194786e+01 1.613790957381893421e+01 7.862553728301861611e+01 1.709688495817914884e+02 -7.863423743655347664e+01
6.143809904087861895e+01 2.750950761245813680e+01 7.896029815669676566e+01 1.623294371001360332e+02 -6.570769648400445817e+01
-2.421430336341893508e+01 -1.278855543852129806e+01 2.417721209164072604e+01 2.024217582069846912e+02 -6.114717279015314944e+01
6.071973406889282643e+01 2.017281471682549920e+01 7.398613282709379746e+01 1.621207422003981549e+02 -7.216641664624229691e+01
-2.281993298247738977e+01 -1.414930841922191895e+01 2.894908481086985574e+01 1.941270040523494345e+02 -6.035457354117691153e+01
1.505918794348528138e+02 6.853563661557855902e+00 9.625552521163697861e+01 1.775254191514441970e+02 2.637761825606407342e+02
2.797892519416608437e+01 9.958809421135486062e+00 6.185841693490841919e+01 1.691608165594251147e+02 -6.364476101989661316e+01
-1.194821950682445078e+01 -2.661260986088066272e+00 5.647972707443665996e+01 1.829554671871543121e+02 -7.244439844083478874e+01
-3.036177625382322987e+01 -1.105758315070802311e+01 6.159646747470716832e+01 1.900412295161096097e+02 -7.797096904061623945e+01
-1.127921192720520160e+01 -4.489369253056309184e+00 5.797780071956696446e+01 1.836979267046655764e+02 -7.386187491857408816e+01
4.351965003492892237e+01 1.606840849761061207e+01 7.089496350422153625e+01 1.607869388699854483e+02 -6.916007830751610186e+01
2.227272627759439843e+02 -3.817441288821039791e+01 1.344799754000355279e+02 1.910320294237612586e+02 2.577972979151548429e+02
5.813174151836085457e+01 2.980356039403132229e+01 7.935788727789294228e+01 1.563546424568851876e+02 -6.547872123492632568e+01
-2.370494500333836996e+01 -9.607698480270816077e+00 5.139945460443684055e+01 1.900745041242986417e+02 -7.148433412366146911e+01
-5.797380829680126624e+01 -8.363816121584221719e+00 7.968778973578999114e+01 1.865099932807950154e+02 -8.581635938254129314e+01
7.774746399304094169e+00 7.231452469327774857e-01 4.862726448714991534e+01 1.771095622328407160e+02 -5.705728798551336922e+01
3.505903055568088433e+01 1.674510610769991104e+01 6.077037336083508023e+01 1.549905637961041407e+02 -4.494074589538014664e+01
6.708126407556068216e+01 2.660748069520749581e+01 8.412010777619127566e+01 1.632050724350791597e+02 -7.634780813873115335e+01
-1.865438378082402693e+01 -8.662038869083263037e+00 4.554362889501902600e+01 1.908091632238346165e+02 -7.030763295621325426e+01
1.832317921886634053e+02 -5.008211532201483962e+00 1.138347383138261080e+02 1.832676908697854117e+02 2.525574437121969993e+02
-1.440125247419288490e+00 -1.713114482925542692e+00 5.084931887547489993e+01 1.810427152437573568e+02 -6.691375064607657919e+01
2.165423952723960213e+02 -2.617268494623576913e+01 1.246537484704115855e+02 1.874533858521817251e+02 2.580328834774511506e+02
-2.026575635578162338e+00 1.819876647048984664e-01 4.341038375714916242e+01 1.809473669814228742e+02 -6.057887555657848822e+01
-1.420699489398633197e+01 -3.844740408127091502e+00 4.552139094047961976e+01 1.874587725034939183e+02 -6.659245370917038542e+01
3.520570250573342719e+01 1.768719050772353540e+01 5.951797284603080840e+01 1.568191497162233361e+02 -4.716515567667776310e+01
1.472402825037451919e+02 1.407236255463649144e+01 1.012166385107726398e+02 1.766092439235860070e+02 2.592862568293302843e+02
5.254127360713459893e+01 2.037570932176122440e+01 7.788726665058396748e+01 1.669236369950803578e+02 -7.327167071159142608e+01
5.449415235356457998e+01 2.809692818667499026e+01 7.512894476087211615e+01 1.536968866079488123e+02 -5.616196839737134638e+01
-3.457042614338269981e+00 2.006165716026983681e+00 5.930931207525991056e+01 1.760625479433423095e+02 -7.112217359402775685e+01
5.235007893309462190e+01 2.520099163072141479e+01 7.185920528699928411e+01 1.555803090241813607e+02 -5.709924763602410280e+01
7.340962876757213706e+00 -1.667444427399587203e+00 5.359473757496807167e+01 1.803401609231239320e+02 -6.481842321378150018e+01
-4.107630619034086550e+00 -2.805270795936486650e+00 5.198102089291307237e+01 1.833023187696275613e+02 -6.598289789087981205e+01
1.207160560117269732e+01 6.406657124228621214e+00 6.130483709519437241e+01 1.731215623233086660e+02 -6.912122962063720877e+01
-6.245788954404196680e+00 -2.669598038069769697e+00 3.871687250626790444e+01 1.882050942151680033e+02 -6.226439745273434312e+01
7.410082287910389809e+00 2.719040445994089339e+00 4.906909250849361115e+01 1.715625067516944853e+02 -5.961582468587266703e+01
-5.848109757646506779e+01 -7.661573147228324387e+00 7.494253957549548772e+01 1.879768975635411152e+02 -8.317868720732354859e+01
-1.790867522590132710e+00 -2.451746772743842451e-01 4.960880500373745150e+01 1.834801886054712270e+02 -6.807942441851230342e+01
1.158250377291041815e+02 2.396378275277187342e+01 9.902743847493989904e+01 1.698360032012026863e+02 2.580983153130670189e+02
3.126024166812243266e+00 2.362507502475764909e+00 4.950162975019878786e+01 1.748034256923224916e+02 -5.890322892874992533e+01
3.410560907410161491e+01 1.681120034450275469e+01 6.153030020402940892e+01 1.600088487085126019e+02 -5.830537915584653774e+01
-2.555665241417407074e+01 -9.851603347888541862e+00 4.345691566210069823e+01 1.929182749294584198e+02 -7.126763498951899578e+01
5.859304060183799123e+01 1.330438040595185356e+01 8.125746622677766595e+01 1.730074345755219269e+02 -8.273415744452930198e+01
2.646292607968442212e+01 7.749058908521585742e+00 7.563158426097153608e+01 1.784069541946297761e+02 -7.302227963131973354e+01
1.591422453216553947e+02 1.036077801239804863e+01 1.063682439024365749e+02 1.782161187917842540e+02 2.592528024338943737e+02
-2.343113825873620115e+01 -9.745535037480184570e+00 4.949058694405805170e+01 1.898491029035440079e+02 -7.299617484933710898e+01
1.173915008805228553e+02 1.742892824378024841e+01 9.283393564748861593e+01 1.717149278967737871e+02 2.639751892481380082e+02
-1.247955862771209823e+01 -7.804659314837127937e+00 5.373704469098031211e+01 1.835358953402625275e+02 -7.181412685802111184e+01
-2.324180719560634145e+01 -1.050295845353897306e+01 5.409668877479609250e+01 1.861282282203389400e+02 -7.477822917360327892e+01
1.348683013617324278e+01 3.031001031011547830e+00 5.484719922614696230e+01 1.699668615814184420e+02 -5.806631451566413205e+01
1.271774993604695965e+02 3.628775295480626539e+01 1.075790006315824456e+02 1.724034332419240343e+02 2.510833722680441156e+02
1.369190104017900182e+02 2.388394065416967038e+01 1.045788587808617933e+02 1.721660037276231208e+02 2.551365799614221714e+02
8.306685453111585105e+01 2.876172522486962890e+01 8.672718241909805670e+01 1.616885985462159567e+02 -8.626527838384019731e+01
4.679597255876836925e+01 1.427735761249323687e+01 7.852757715775184977e+01 1.718782575127264636e+02 -7.931867170409661583e+01
2.031548234392619747e+02 -1.752852794978369033e+01 1.094151897528671071e+02 1.787203927788993383e+02 2.594996516032737190e+02
1.916812323282403696e+01 9.912113541476397671e+00 5.118523845143871398e+01 1.681128929282887725e+02 -5.111219610434138616e+01
5.965867500968260018e+00 -2.812478486179845305e+00 5.484596599044778031e+01 1.801267787054864016e+02 -6.600120832503394297e+01
1.870023318998222805e+02 -7.538928050869890818e-01 1.106646805631351782e+02 1.799812097981247234e+02 2.612648813146241764e+02
4.580324311423691341e+01 1.613674662990212738e+01 7.361074120554039268e+01 1.642058049382977174e+02 -7.249877089869336544e+01
1.150947108567103498e+02 3.699504607282952406e+01 1.009368210960005712e+02 1.675738823285173282e+02 2.544334027714812976e+02
4.493226516390894432e+01 2.262736891279327267e+01 6.552051796379711845e+01 1.547975619316345330e+02 -4.783215138666886190e+01
1.773792110165703662e+01 7.554942373381331677e+00 6.010853482352926846e+01 1.695427207410846790e+02 -6.546737796029391632e+01
-2.594059174301184711e+01 -1.413579645399415163e+01 3.513515498249240920e+01 1.954685000446547747e+02 -6.883954037364684098e+01
-2.221812981263380493e+01 -1.016474563823007315e+01 3.875285693660890018e+01 1.921360496135769438e+02 -6.715102723145993480e+01
2.453122833610271414e+02 -9.213240307560193187e+00 9.517159136924848895e+01 1.827650277556445246e+02 2.688980552727130657e+02
-1.422678277653694590e+00 6.268513592251261368e-01 4.303591413930529797e+01 1.810596614856943916e+02 -5.462163070996771097e+01
1.564167557714175700e+02 1.902281814347619360e+01 1.045344592946895261e+02 1.796198841062170004e+02 2.567277054414835220e+02
-2.290420235018847350e+01 -1.130396474745746005e+01 4.354679054596662269e+01 1.897503802279240972e+02 -6.668325354376077030e+01
8.521907904793725663e+01 2.952829283780970471e+01 8.817585441131117818e+01 1.670378035030366846e+02 -8.934493279912658181e+01
1.294938596313898245e+02 3.680671512891977670e+01 1.048385072648651715e+02 1.679883979377580090e+02 2.517054235301830545e+02
8.733737371135921990e+01 3.756410459368592569e+01 9.047395455826219290e+01 1.634695597786809174e+02 -8.631934731783523773e+01
7.822007981587707093e+01 2.876830689742056890e+01 8.274941292057292230e+01 1.640492345795203448e+02 -8.162276708250941226e+01
7.290210481446294466e+01 2.302494197470137749e+01 8.547592003155411078e+01 1.686100246343276865e+02 -8.377080792572211010e+01
1.851726940118121547e+02 -3.801892576014287872e+00 1.093693244615615043e+02 1.840375431319855579e+02 2.593015961267132070e+02
7.331579527454836409e+01 1.575571725271623791e+01 8.379123261573383274e+01 1.714108092369258713e+02 -8.657508493258438875e+01
2.496977618887427752e+02 -2.082554448235785216e+01 1.020023752595777893e+02 1.853899863414770834e+02 2.664794808051055952e+02
-1.693186276141092250e+01 -4.299869205159113861e+00 3.851935492282082407e+01 1.894352294430192671e+02 -6.458413426856762385e+01
5.740404897196048495e+01 2.029715661981193264e+01 7.755349835675440318e+01 1.693344669350092317e+02 -7.580295519428268847e+01
-5.067891697475929824e+00 -3.562222666795303638e+00 4.411507383795278514e+01 1.848023080050311933e+02 -6.162398498598024332e+01
2.156944098200673068e+02 -3.197094847194010825e+01 1.250412681854839576e+02 1.892478781645766333e+02 2.576796478359981961e+02
2.061404676954939532e+02 -8.988179108205834211e+00 1.051265829401118310e+02 1.852117653438183993e+02 2.655821557499791084e+02
-4.328037893675765524e+00 -3.360798383985667215e+00 6.191460566915430519e+01 1.795493398825887823e+02 -7.129894903299789632e+01
-1.089156728621330572e+01 -6.999832906044257896e+00 4.686386139437300358e+01 1.852422018943374553e+02 -6.512383530605940507e+01
1.155039220769301380e+02 5.602991974386909391e+01 9.957628623077788177e+01 1.649436090710569545e+02 2.449266120537395466e+02
1.536280614166126099e+02 1.342008206955219407e+01 1.080383410468940326e+02 1.763556762923495000e+02 2.575094713769728969e+02
5.981548143427296083e+01 2.421230923390977807e+01 7.587375581041412431e+01 1.594092140368809112e+02 -6.595198457755145682e+01
1.127189366012831329e+02 3.276494667540965366e+01 1.019641736671665484e+02 1.721462746015176322e+02 2.581821540657191463e+02
8.999998190347088212e+01 2.145491219375591285e+01 8.822981653794279566e+01 1.721496322054939014e+02 -8.991441134488970022e+01
-5.303529887334541115e+00 -5.603680623840860520e+00 5.718947281620776835e+01 1.796048582985877147e+02 -7.359715004836512264e+01
1.131765481763499963e+02 2.871394597029181739e+01 9.918297027826237411e+01 1.736630046935274265e+02 2.590302040092394691e+02
6.539674502848636450e+01 2.183863549424582828e+01 7.747276054018520597e+01 1.646656689980187593e+02 -7.486169563951891348e+01
3.842423304502987946e+01 1.834428959727457809e+01 5.942434667807870596e+01 1.531622871792217779e+02 -4.374873266047055154e+01
7.497996036752974192e+01 3.444514389621780737e+01 8.764370393979034191e+01 1.644093710025212545e+02 -7.873452525280706027e+01
2.076480592593283063e+02 -1.873860278881275221e+01 1.177507095388288150e+02 1.841229733317071009e+02 2.578789956574884172e+02
1.306163592401073004e+02 1.094652668924449479e+01 9.700132560212175292e+01 1.777630683824985454e+02 2.632440231419652150e+02
-4.425623009952381892e+01 -6.466451411663312498e+00 8.540854504524033075e+01 1.848821858799237816e+02 -8.747610196427162066e+01
-4.802273799405296195e+00 -1.460397656549943246e+00 5.447591653233266840e+01 1.797074983913847745e+02 -7.111376303976484792e+01
9.220466137603960988e+01 3.661931523632082275e+01 8.580939348454279525e+01 1.643213035146758898e+02 -9.069217837022095807e+01
-1.824194428435579596e+01 -1.215699554731964049e+01 3.535144758264484466e+01 1.924332848870435839e+02 -6.325642813745665194e+01
3.101514972904028156e+01 1.590097527459719551e+01 5.509470927958963671e+01 1.578738499880692530e+02 -4.524393268321914263e+01
5.013968870806521494e+01 1.522558099120605668e+01 7.444254225710059814e+01 1.688871701775039185e+02 -7.614025072518202819e+01
1.063501014210278441e+02 4.248364909469886896e+01 9.782230931216341219e+01 1.673147468265224518e+02 2.562451578656407492e+02
1.375571679513122376e+02 1.646069834017457367e+01 1.011086931774769653e+02 1.789922062250378190e+02 2.625840331986839828e+02
6.967460395495480441e+01 2.697160858134061101e+01 8.377683276246386868e+01 1.598248255776198619e+02 -7.116455755973956343e+01
1.106214325140555275e+02 4.554659523934170551e+01 1.018295574220941972e+02 1.684395697565890373e+02 2.530962757007820585e+02
1.791474492202131330e+02 -1.369012071457847979e+00 1.073024453030760839e+02 1.762632114842689361e+02 2.575332481759480743e+02
7.467897395743273137e+01 3.221420918080067253e+01 8.239794780372463379e+01 1.605813976583563658e+02 -7.452155193630740371e+01
-3.491428023173307471e-01 -3.060231046790925502e-01 4.742622610403356731e+01 1.787685595205218476e+02 -6.476234023961747255e+01
7.575369640386479375e+01 2.000042318285527543e+01 8.280152623371888865e+01 1.668583296345236135e+02 -8.546093318833328567e+01
2.456637205062041289e+02 -4.603663696863794286e+00 8.926983681824685846e+01 1.825347996471146530e+02 2.684449585818909441e+02
1.568440067761379630e+01 1.059503268881984539e+01 4.953147223658692866e+01 1.669317226348748591e+02 -5.204128641963699664e+01
1.463872862937565458e+02 2.707633333034297873e+00 9.916927192122510348e+01 1.767674345635691679e+02 2.658677842075481408e+02
2.687520657982709338e+01 1.500284055397839111e+01 6.060343329109936406e+01 1.627897672679171421e+02 -5.295478039382680180e+01
3.665810013428800573e+01 1.570682826233655938e+01 7.059429882735058470e+01 1.709693754305974664e+02 -7.361541522128761983e+01
-3.512299380791934489e+00 2.262121621804713545e-01 4.989069046676963382e+01 1.794295138126754807e+02 -6.694329752020561841e+01
1.974501881631521183e+00 1.198122764114839978e+00 4.549981969831871709e+01 1.815659674324861612e+02 -5.827557539730551639e+01
-6.663089951736071725e+01 -1.957765575206763131e+01 7.291244467812346386e+01 1.901090243654480219e+02 -8.536845980639266429e+01
3.806197305050615398e+01 1.977829899490047438e+01 6.640162917529821129e+01 1.605441286152700116e+02 -5.237985800841295259e+01
1.475308562000275572e+02 2.642082234562954568e+01 1.087340311681796408e+02 1.745493340399596320e+02 2.566328434668333216e+02
-3.046894658211940765e+01 -4.543247126131046087e+00 7.215616640347910504e+01 1.834934394250667538e+02 -8.489830966829188696e+01
1.032009597484529166e+02 1.950195776057268660e+01 9.273085839725665380e+01 1.737053403922040218e+02 2.664889045802802912e+02
1.192015746964764986e+02 2.949054341343891394e+01 9.962668062201014152e+01 1.711131520535116692e+02 2.618224920412241659e+02
9.965596116349694000e+01 1.385985363422898153e+01 9.128310444810624347e+01 1.753524905491190111e+02 2.682922507100691973e+02
4.152893860083769084e+01 1.777752333255224215e+01 6.787345838579763324e+01 1.655811297112795444e+02 -6.392026206946470523e+01
3.871826269449820046e+01 2.124143108381937139e+01 6.724339632256737787e+01 1.562278245749853909e+02 -5.620076643792960169e+01
1.692746127253360555e+01 9.236555557489616319e+00 5.323456693316219912e+01 1.683972229820746236e+02 -5.566868193475836790e+01
1.495265576653304151e+02 1.563634343445887787e+01 1.028866357121326018e+02 1.784631374860130961e+02 2.564251485948059894e+02
1.721146253569228790e+01 7.020583503166972328e+00 5.430726785495961906e+01 1.649243558745286293e+02 -5.220534176017013550e+01
-2.716571464452594498e+01 -1.532449826621481748e+01 2.497793208079814065e+01 1.993020703411266936e+02 -6.573284417267186086e+01
7.448693126018871169e+01 3.228416896288125315e+01 8.691465466291293751e+01 1.627300845668689817e+02 -7.727914011168888919e+01
5.187955189829872893e+01 1.762182617394542561e+01 8.149685491692167716e+01 1.694012668788580243e+02 -7.838127757240906135e+01
1.204910456077431036e+02 4.278262060067479666e+01 1.011702372484976991e+02 1.683699139335014650e+02 2.493117490833706142e+02
1.131548895863724269e+01 2.949879095654250882e+00 6.097800392087355448e+01 1.766565144460399210e+02 -6.912785087518881255e+01
1.463024875743971052e+02 4.169346107164796145e+00 9.366908714817938630e+01 1.769187648945560625e+02 2.635898287729286267e+02
2.180887061076449740e+01 1.032267940334216227e+01 5.799650434767212204e+01 1.658516105164849535e+02 -5.876865561427739948e+01
2.542751375762044006e+02 -2.322600039200377964e+01 9.800319317080982273e+01 1.887633243540569197e+02 2.704853428784495009e+02
9.534860161933671918e+01 4.257845504199236331e+01 9.246411974761534225e+01 1.610243458479219782e+02 2.654707472545290443e+02
-2.487453943012776847e+01 -1.069159487071464021e+01 3.239030772794630053e+01 1.984222851352951693e+02 -6.291139212423486526e+01
7.303410995414498075e+01 1.845581890453978602e+01 8.294634212163815334e+01 1.679056696276808225e+02 -8.188777700323596775e+01
3.367751661940930319e+01 1.765242344365509908e+01 6.698993740523016527e+01 1.696925632389407781e+02 -6.915604283455719781e+01
3.883011333276788690e+01 2.065048168049390753e+01 5.775652990258473807e+01 1.570041188989643501e+02 -4.629563574904094736e+01
-1.911179749660740512e+01 -7.630632298439367744e+00 3.691722707100827705e+01 1.950457449222198818e+02 -6.067912073509799598e+01
7.212477382696054917e+01 2.133202358935413656e+01 8.751900902529438042e+01 1.678725094284289412e+02 -8.575762054081910435e+01
-8.346858984316888552e+01 -2.000233090936547242e+01 9.137567318073494960e+01 1.897532238177462887e+02 -8.839413773334868552e+01
-1.654791275681695595e+01 -9.046327249007127591e+00 4.458771673592845985e+01 1.877665367753348278e+02 -7.448834836131010206e+01
9.210142389358637161e+01 3.444998140650105967e+01 8.853956279529836593e+01 1.615439466058150231e+02 -8.987209815544679259e+01
1.833549235107760751e+02 -3.592499011297700662e+00 1.117142277421335734e+02 1.818131851447701308e+02 2.581759785390074740e+02
6.058422317687536918e+01 2.936739810682580654e+01 7.950803161499209182e+01 1.567022219601493305e+02 -6.124398337626413280e+01
-4.789687402226527269e+01 -1.788266773124582443e+01 4.924177482528697425e+01 1.968959679101923541e+02 -7.812380751758668396e+01
1.898487926687908001e+00 -1.659616542003029993e+00 4.987778315944467522e+01 1.785837472979668803e+02 -6.639848375664408309e+01
2.115539227796414821e+02 -6.740579451916667963e+00 1.010385591682312452e+02 1.818316504309094057e+02 2.656117065105221400e+02
5.658281423843598645e+01 2.718567035061103709e+01 7.301359436910955480e+01 1.541636704515022984e+02 -5.425487061515775622e+01
1.146301058854687795e+02 4.671959471009974862e+01 1.011201825293173471e+02 1.625722184384412685e+02 2.539308794900080386e+02
1.171338334563321126e+02 4.738702910581833549e+01 1.017417252641296272e+02 1.644680730582320223e+02 2.518621899248134355e+02
-2.225724875500603162e+01 -1.452770693093293808e+01 4.169223958985280376e+01 1.939763770852386529e+02 -6.654096106672096766e+01
1.384952406130319957e+01 2.527747682180312427e+00 7.140913710747769017e+01 1.787170873091937437e+02 -7.629422010844989188e+01
1.143644901263530222e+01 5.825217561774927333e+00 4.801989838462360183e+01 1.704770331186738304e+02 -5.198710161443587197e+01
2.560461438144392901e+02 -1.040697535587310796e+01 8.970177720598252336e+01 1.824938976796805150e+02 2.677871526355343121e+02
-9.725869296005996034e+00 -6.125854004366296124e+00 3.447982583832541081e+01 1.900654000177687237e+02 -6.172171476546036928e+01
1.181596439128497309e+02 2.902397613607940485e+01 9.729824754123617936e+01 1.675211476485732760e+02 2.565397941212534079e+02
-2.625687237312774869e+01 -1.605098957548061378e+01 2.866839706968820423e+01 1.962477661966865412e+02 -6.966818344621243853e+01
6.578212173517749761e+01 4.544377256333154591e+00 8.828274234024826228e+01 1.763587660069426590e+02 -8.573073559187709236e+01
8.509211819663721599e+01 3.859570240803457608e+01 9.002131418715460143e+01 1.584569658343169465e+02 -9.037182110927686551e+01
3.277210394133872740e+01 1.459514350917929804e+01 6.639537030326492584e+01 1.667317246878014032e+02 -6.186233529481494742e+01
2.284441560801358264e+02 -2.297938705633358580e+01 1.108007454354987544e+02 1.895057453116800161e+02 2.586028344414476123e+02
1.327671996565417771e+02 2.627060608618158355e+01 1.032116464505558469e+02 1.734123966474411986e+02 2.619382259165075197e+02
9.212035575568789625e+01 4.413713941274625085e+01 8.956622431854944466e+01 1.613919190787987077e+02 2.683294060755167720e+02
2.206271090584343710e+02 -3.525022482054639994e+01 1.251837474493243150e+02 1.886796886679391321e+02 2.572332614338477015e+02
-3.720666683011339160e+01 -1.502494438336056426e+01 4.888019238414995016e+01 1.909320329199433104e+02 -7.867979924283154958e+01
3.550992371634579570e+01 4.205792787107451858e+00 7.454991624412512863e+01 1.738145481730168740e+02 -8.132093406961477910e+01
-1.356012337775900178e+01 -9.140203593970992912e+00 3.155351210991916844e+01 1.933151312814718494e+02 -5.891308257268563864e+01
1.292758853126076986e+02 4.519748353622212989e+01 1.079887095130166017e+02 1.676817296906344552e+02 2.445164519978681312e+02
-3.985002860771474786e+01 -1.280816783716775831e+01 5.957880406356539993e+01 1.923643258496653914e+02 -7.477107846415671588e+01
4.226750642267041336e+00 3.539245746231325818e+00 4.423936380195301865e+01 1.756499983899767869e+02 -5.831668285986741296e+01
-2.840027362013555656e+00 -2.659850221791788982e+00 3.911912012540030048e+01 1.777917300305316246e+02 -6.062641869559335106e+01
2.134900636125015083e+01 3.740283412741051805e+00 5.259765781475131519e+01 1.720657569067415125e+02 -5.960779625246257041e+01
1.243205905773312558e+01 5.629264635950787188e+00 6.104738304343396749e+01 1.724823973376264519e+02 -7.012574508855819033e+01
-1.198067138306680413e+01 -5.559149652780718043e+00 5.550732720943800302e+01 1.870572020428249402e+02 -7.657626543638781413e+01
3.483220255511542973e+01 1.956135838221072731e+01 6.208542521380133650e+01 1.597344579492488208e+02 -4.897368182532847669e+01
4.078931302348858878e+01 2.155849815706045192e+01 6.035641159105963283e+01 1.487199103693773168e+02 -4.450417522585507868e+01
-1.748556358829187474e+01 -7.030837114491697903e+00 5.256078840124013141e+01 1.852569498222389370e+02 -7.389556386330326632e+01
4.054827090132923928e+01 1.946729221973288304e+01 6.327117657342912338e+01 1.575429323902825445e+02 -4.904590000690251372e+01
-3.062363207022615086e+01 -1.055669568917445567e+01 3.938886297603281861e+01 1.929058578966330515e+02 -7.027271748630231230e+01
3.267414199904675076e+00 2.854530831126186552e+00 5.862305936214079338e+01 1.784785090403214554e+02 -6.785094381988207601e+01
2.995516864064899210e+01 1.772783427104436882e+01 5.356017383408860155e+01 1.517355681456518255e+02 -3.838111318653930937e+01
-2.591220058916453439e+01 -9.637308690367659025e+00 5.962305858205042597e+01 1.886221835816807868e+02 -7.607432244719997527e+01
1.093703443322070967e+01 6.210837710635621178e+00 4.965996911695641813e+01 1.753246035556291531e+02 -6.151270616587840578e+01
-4.852021023498186203e+00 -1.275147570145672704e+00 5.511690859515277907e+01 1.833097746320711963e+02 -6.739595082128334980e+01
6.392979769517222621e+01 3.209609944312801844e+01 7.936138130161080539e+01 1.590170402109501993e+02 -6.788884893103546858e+01
2.520623671515407338e+01 1.085387845072639834e+01 6.271625344507369704e+01 1.666119682508358437e+02 -6.356374152349818019e+01
-5.882580361684601655e+01 -1.094195283401333185e+01 7.921250171702041598e+01 1.900736181164458287e+02 -8.415183694798908220e+01
6.068505609007758039e+00 2.111133261939913019e+00 5.219491716002330861e+01 1.766588045684252677e+02 -6.083819369220610440e+01
-2.534562762815459536e+01 -1.067745670319235884e+01 2.807109905963808671e+01 1.947249206596972613e+02 -6.641845686003065907e+01
-7.689643708447663073e+01 -1.618566797801262069e+01 8.232916364016182342e+01 1.872356723410487405e+02 -8.681012235606772265e+01
9.787957432514200207e+01 3.499581007163568813e+01 9.394729858671270506e+01 1.662756009626768048e+02 2.626848626111672615e+02
6.298389681378647964e+00 1.388885230488730915e+00 4.914271553006045679e+01 1.755099732849731708e+02 -6.335139790510036306e+01
-2.022016843047056511e+01 -7.702908673401988260e+00 5.297295578138699312e+01 1.842601765271557497e+02 -7.326700147328197943e+01
2.566902737249761302e+01 1.183681602259814447e+01 5.583023066301895909e+01 1.607971257746465028e+02 -4.508971810280495163e+01
-2.007276755416229186e+00 -2.828948538282638037e+00 4.880007247907518320e+01 1.763357749876385299e+02 -6.163239354360837297e+01
-4.537171554628930892e+01 -2.144839376402545028e+01 5.050324087843888066e+01 1.932385907822814772e+02 -7.876152158152834204e+01
4.038279506741820768e+01 2.017585345916937811e+01 6.863698332118515566e+01 1.638902982557287373e+02 -5.826001645232163639e+01
-2.017505577530026351e+00 -7.091067664360742206e+00 4.285896582425783663e+01 1.799672579977655573e+02 -6.012883756578098371e+01
5.480191515509648781e+00 4.918534418100063199e+00 7.106450644030267938e+01 1.760165404905647222e+02 -7.797434764774220639e+01
6.876482552512177904e+01 1.460743674580781537e+01 8.475394453810339712e+01 1.710944629105248680e+02 -8.255654677167649425e+01
4.776389765158761236e+01 2.538474360070432567e+01 7.419217655403123501e+01 1.605458137198916404e+02 -6.167839578584823101e+01
8.817886342338630357e+01 2.712718274069738200e+01 9.129926913596172255e+01 1.699439267685142454e+02 2.649332268133376829e+02
-3.915861029996836606e+01 -1.766200113340371658e+01 4.319255675652528481e+01 1.952794383546726920e+02 -7.179635561813030620e+01
-2.092061031804464832e+01 -1.056365009378478881e+01 4.369432978076986984e+01 1.892197264230164819e+02 -6.904021019638376799e+01
2.246909986097943701e+01 8.768558913424673307e+00 6.675613601304026190e+01 1.744531711528742335e+02 -6.860357183392902414e+01
2.251782197085882586e+01 1.213791993749648768e+01 5.416520197298827100e+01 1.602235034148219484e+02 -4.946493324818730031e+01
1.107936923969123484e+02 4.774665783987418166e+01 9.637595622828881403e+01 1.601891122511967467e+02 2.556224345911977878e+02
-2.509472886152062898e+01 -1.076710839988179025e+01 3.535181799654790780e+01 1.928494147614845531e+02 -6.921906044186854956e+01
-9.502317612318618600e+00 -2.650663267454279826e+00 3.797331957929011992e+01 1.889732349822124888e+02 -6.140474779768155145e+01
7.534525692223176918e+01 1.850490641646564427e+01 8.922843144701342055e+01 1.690752875610580475e+02 -9.223856779021383545e+01
8.052117866976448113e+01 3.770344267875834277e+01 8.751573797856212877e+01 1.608255278266026949e+02 -8.084081405689427413e+01
5.916539133593561317e-01 6.150020405555420844e+00 4.403764369219562269e+01 1.795129886530304191e+02 -5.958253244017384986e+01
8.183942409625706205e+01 3.316472671279927198e+01 8.220684564510652592e+01 1.611735824001761443e+02 -8.487473178277930685e+01
-4.438273741657383198e+01 -1.951168093271084558e+01 5.571739533529905941e+01 1.900331649500360527e+02 -7.928017665417992532e+01
1.842420953934368200e+01 6.204682843289539562e+00 6.339181220064652678e+01 1.746596550634611162e+02 -7.153562213981894047e+01
-3.654236780253837225e+01 -1.500633472753362696e+01 4.065469094259485416e+01 1.952894947761374453e+02 -6.934248339665469985e+01
-7.061247217098627971e+01 -7.230488793342954246e+00 8.737255591712036562e+01 1.811521457842083294e+02 -8.781078298470852417e+01
6.600478573041212371e+01 2.840443213886286600e+01 7.905963829703073031e+01 1.584619438666833275e+02 -6.724446939844260385e+01
-4.569684693854894419e+01 -1.950547613030839855e+01 4.974007471380493683e+01 1.978623477163265534e+02 -7.218670250159449608e+01
-4.335605012371664913e+01 -1.863171791149139978e+01 4.705112144370328053e+01 1.915612641721549210e+02 -7.837964903801898231e+01
5.507373259920978370e+00 1.635188542619221641e+00 5.024518126812792929e+01 1.781377469754490903e+02 -5.654704454852247153e+01
1.983759661062014459e+02 -5.717481292579252639e+00 1.021696729303547357e+02 1.804409134924720490e+02 2.621049988535462489e+02
-1.931953521430106591e+01 -8.486238435159901172e+00 5.149849590713650116e+01 1.867238866859222242e+02 -6.880775194855645793e+01
-1.559944802318391055e+01 -3.336482924207634149e+00 5.345904705912579402e+01 1.890736128819380326e+02 -7.079047919389815036e+01
1.312309222848507204e+02 1.154995392206270921e+01 9.516705162870115942e+01 1.759221336286964572e+02 2.668694597560715351e+02
1.346802782489556591e+02 1.229666028212384354e+01 1.016099314829139360e+02 1.734789568318788042e+02 2.600101123366901561e+02
9.032884681713052544e+01 2.457600491624156902e+01 8.919368715638169931e+01 1.662684180338623889e+02 -8.563693008843210919e+01
-1.439903033943879329e+01 -2.026424865880874560e+00 6.207470989234662540e+01 1.783178018598699737e+02 -7.625746270732807375e+01
1.648183479038344501e+02 1.621568724993558774e+01 1.115313767094856416e+02 1.802878031982044149e+02 2.538975567251419818e+02
2.635818084261200056e+01 7.853526986603286630e+00 7.321975380353781304e+01 1.762268511383904297e+02 -7.761052361951742284e+01
-3.556563945729325127e+01 -1.521330130303932116e+01 3.162474134698302919e+01 1.930185762323105791e+02 -7.076525109645315581e+01
4.560924435313965830e+01 2.506337827003382657e+01 6.821440293544047506e+01 1.618155742648986291e+02 -6.080981529853675482e+01
9.536402073618932107e+00 3.843533918191246901e+00 7.317281728483237657e+01 1.808603368631885644e+02 -8.203472534046923670e+01
-1.604257570705947700e+01 -6.876180570096130040e+00 6.298713998425873939e+01 1.819243660629239798e+02 -7.929567676856345315e+01
2.210539169906076040e+02 -2.241377398954691458e+01 1.141344148955898561e+02 1.865632956399319085e+02 2.592653090500737676e+02
2.155661654264542904e+01 8.324096429406168340e+00 5.357834306104965094e+01 1.584998231945108387e+02 -4.674265757062814686e+01
8.710976337687925763e+01 2.640198454120168137e+01 9.034725259724169177e+01 1.690994956281228667e+02 2.699319243860857682e+02
1.224162663678589666e+02 4.971505033527441242e+01 1.036262645955755488e+02 1.622125855199562352e+02 2.476029740799882575e+02
-6.584777458356342095e+01 -1.551246492128486132e+01 7.841306076691185467e+01 1.868898633820775501e+02 -8.138201065299450931e+01
3.415583818480411082e+01 1.388943443562403068e+01 6.731862053657786760e+01 1.680900089523359213e+02 -6.250384815187867105e+01
-3.351010763504963563e+01 -1.476921935261691132e+01 4.990068883398832611e+01 1.890906887118680970e+02 -7.385832534346744183e+01
1.755972058934827018e+01 -6.372786477552345730e-01 7.476265743695854837e+01 1.774035974053804523e+02 -8.355133889670919700e+01
1.529412873936626305e+01 5.708114450149675001e+00 5.192078148789325098e+01 1.671136341429610752e+02 -5.549714545287022816e+01
1.047652947228736906e+02 3.559711102339371536e+01 9.605355825074177289e+01 1.670948175744613025e+02 2.618332898268500912e+02
-2.964661418127587655e+00 7.518881618336035189e-01 5.523420865493422838e+01 1.828759861170688339e+02 -6.750503924229042241e+01
5.278716135704349455e+01 1.590095907181371615e+01 7.881382963504506733e+01 1.725330070708442065e+02 -7.981920663832126195e+01
1.237773668098106867e+02 3.495173972717765309e+01 1.021833502517296921e+02 1.679660075153048808e+02 2.556889055990024247e+02
2.619762729578817329e+01 1.218488426048511108e+01 5.881674533715337105e+01 1.600985924038413089e+02 -5.899718043446052462e+01
2.302251665887233401e+02 -4.220587190007763212e+01 1.261271625725863146e+02 1.890497879871727491e+02 2.614210583180586127e+02
1.037212648799689774e+01 6.502590728397823483e-01 7.456495194523408543e+01 1.811524675124719295e+02 -8.250593485987508302e+01
1.455048375997058656e+02 3.105976298529341406e+01 1.086649185985744879e+02 1.705942767258277399e+02 2.473071920875346166e+02
6.501900930838114157e+00 4.187404471319810639e+00 5.360366761389696677e+01 1.806200718363437261e+02 -6.538330899819885644e+01
-6.362338900326141911e+00 -4.003864375762848482e+00 5.858113927630499518e+01 1.834840408812245300e+02 -7.275102722539205047e+01
2.614586594747578374e+01 8.528105414978291776e+00 5.750650799055730999e+01 1.595124122396996995e+02 -5.114827381007283691e+01
1.294367606515403679e+02 4.601779014198318407e+01 1.018839193056839321e+02 1.684874892101928765e+02 2.458376919785164603e+02
1.794658284506778045e+01 7.841740414348477906e+00 6.331769421139110676e+01 1.749484426984608376e+02 -7.142366359180044810e+01
3.918288764058439710e+01 1.021933680865257443e+01 7.518549474265915933e+01 1.714255582430875222e+02 -7.571233422961266513e+01
3.737677738925214044e+01 1.854224933224439553e+01 6.477842778219499564e+01 1.632801773600399713e+02 -5.741817872535133915e+01
-7.941655591445019313e-01 -1.516939217189239297e+00 5.967097574962066631e+01 1.826595863155936001e+02 -7.007508832324376158e+01
-7.880089662958614838e+01 -2.522037628849173174e+01 7.361329655503733704e+01 1.910861333936590825e+02 -8.536145709896341316e+01
9.518223221911165410e+01 1.605286180562940146e+01 9.141610455899393628e+01 1.684079261652568391e+02 2.669349612532630545e+02
-1.960320257455573056e+01 -8.742273046178928197e+00 5.356797394237559473e+01 1.885672822645413191e+02 -7.065622340730823225e+01
1.170695680526000793e+01 6.244638802687502377e+00 6.189428760635745164e+01 1.763244031954682498e+02 -7.012508776313380565e+01
6.833061379596723839e+01 1.972329143319003819e+01 8.483808693820212454e+01 1.702327810119271021e+02 -8.436838418852323684e+01
-2.801617602532736839e+01 -1.116257879244900586e+01 6.737736284692715572e+01 1.866584266056085823e+02 -8.044639921508357361e+01
1.763911683714964340e+01 7.982290073467707359e+00 5.122429281660744493e+01 1.668680735076231372e+02 -5.136304598247127728e+01
3.225934346232182559e+00 1.732571326302304815e+00 5.975319495502564848e+01 1.795679227886517424e+02 -7.002699920533612499e+01
-2.963459913896277342e+01 -9.299621584067226721e+00 5.602173155197237264e+01 1.885226967971563568e+02 -7.517086745839675643e+01
3.162920832745202304e+01 1.537395874204797153e+01 6.436642413995512868e+01 1.610257856168447290e+02 -5.249536178748537907e+01
7.964199471985610046e+01 3.330453366911629587e+01 8.539629342749942964e+01 1.657376143537839539e+02 -8.090252928443293001e+01
8.872494132197868311e+00 6.284115892675479209e+00 6.542196878728032061e+01 1.772866900052927690e+02 -7.448651704276997521e+01
7.815302555602065127e+01 2.875356970564216397e+01 8.247053047792273617e+01 1.600295585087868915e+02 -8.078601133105668453e+01
6.391698526057891883e+01 1.392916474563940277e+01 8.190678512128631894e+01 1.721628362965714416e+02 -8.118036813807319163e+01
-8.414184567149146687e+01 -2.296224302876143142e+01 8.482114205116175754e+01 1.902167839097720901e+02 -9.054914693823627658e+01
3.815468123301634051e+01 2.012590753566187018e+01 6.235702080952123083e+01 1.533140778640871815e+02 -4.503758404928219505e+01
-3.069325939944170756e+01 -1.382399486195265936e+01 4.333073883618217081e+01 1.922844173695182235e+02 -7.008793755439334916e+01
9.767236796220880990e+01 3.699630461323740604e+01 8.992495331405930870e+01 1.626537492992154910e+02 2.628672889207438175e+02
-4.818181430490392358e+01 -1.373574093068769031e+01 6.473739587311280275e+01 1.894656315940956972e+02 -8.337121665549776139e+01
-7.032814244753918587e+00 -4.502125163264983243e+00 4.259369349329421084e+01 1.842125953207754492e+02 -6.532656588855904545e+01
1.329539407686521635e+01 4.632529382379564353e+00 6.224247552733777411e+01 1.762606557966235812e+02 -6.812034732040996232e+01
2.422028298774193544e+01 1.080991752161830632e+01 5.542375574336186617e+01 1.596939651915878073e+02 -4.497022806275197127e+01
2.668262774443053686e+01 1.418889210662250555e+01 5.489779185448177401e+01 1.516668956350665098e+02 -4.384442350420678736e+01
7.074623597106771911e+01 2.399991084132654251e+01 8.543732894940386302e+01 1.657109586094812528e+02 -7.990748910365913105e+01
2.314960611454848731e+02 -1.911422352732675023e+01 1.070054421206605326e+02 1.880993230516712913e+02 2.660122677742857604e+02
-1.496794974502135211e+01 -6.287243273104830443e+00 6.556147075845966299e+01 1.864150726034759771e+02 -7.498805712528955780e+01
2.762876758466427773e+01 1.541632328534745433e+01 5.458611153678153727e+01 1.585482469637235852e+02 -4.639026469538109154e+01
2.382746121675486961e+02 -5.957096199667874181e+00 9.727835069297664461e+01 1.815524632057710051e+02 2.664033278686438280e+02
4.652024540377472306e+01 2.476076134560047137e+01 6.524654925555357465e+01 1.516127548055466718e+02 -4.975348239895375713e+01
6.528950329703381783e+01 2.976655194090109902e+01 7.738426536941975087e+01 1.576726742907327434e+02 -6.585914839937896659e+01
1.258243621424256133e+02 3.885984473599418010e+01 1.045156962085159051e+02 1.695100390554525234e+02 2.538335233414208005e+02
9.787045070322986362e+01 3.747598065584313787e+01 9.414868263388380853e+01 1.643673714321925559e+02 2.666957991539147201e+02
3.030207927959705216e+01 1.396304871202884001e+01 6.337344573409192350e+01 1.665925837680007362e+02 -5.933038834340860745e+01
1.263804390069065420e+01 4.128262579852911784e+00 4.954435099397448283e+01 1.712133754583553866e+02 -5.343468882467528402e+01
2.924346118731860500e+01 1.469789759571927590e+01 5.763978825975418374e+01 1.505175086910765287e+02 -4.452077481229713385e+01
-1.564190090654381393e+01 -8.981271931125377250e+00 3.819579500163222008e+01 1.902045001628634395e+02 -5.785543602163177468e+01
2.189347418852565141e+01 6.820830916613251915e+00 6.215431724583338990e+01 1.715365947735730572e+02 -6.755866839114283096e+01
-2.798595299441150885e+01 -1.252590660361403785e+01 4.989941952551029658e+01 1.901653776944589822e+02 -7.470274587366800745e+01
5.546296588614692524e+01 2.313210319983413399e+01 7.146282023509546377e+01 1.610119327612691507e+02 -6.575862281539468768e+01
3.358445396178551334e+01 2.152944419368665763e+01 5.874302593925966676e+01 1.568969140119748999e+02 -4.460850510675702907e+01
-2.882601737625208216e+01 -1.619909627538325481e+01 3.632648847079661891e+01 1.981247448365220691e+02 -7.027389718778474048e+01
-9.413560091190040779e+00 -9.863284331229200674e-01 5.187658519787770928e+01 1.861565856165905473e+02 -6.673047167911570909e+01
6.980206375396073781e+01 3.128181794907427715e+01 7.848800855643419538e+01 1.600744678732353918e+02 -7.578516971129394619e+01
4.482124845705294547e+01 1.951360046600749598e+01 6.404367977288893599e+01 1.498256142283576935e+02 -4.458065179195755690e+01
6.107932253748902696e+01 1.454973052335479089e+01 8.135654929002650704e+01 1.695429604606294731e+02 -8.153839804307254724e+01
4.566085156342123952e+01 2.171835888596704223e+01 6.817751510126468872e+01 1.599007885098014583e+02 -5.840458498711594615e+01
1.126701881412068218e+02 3.644875207165333109e+01 9.882872729544568813e+01 1.693132821246686319e+02 2.604572676295557585e+02
2.795580937760999163e+01 1.164060991910347553e+01 5.656818774731662103e+01 1.594398171763013465e+02 -4.505849858355505688e+01
2.266472643388806318e+02 -2.092135566099901922e+01 1.150180879597072874e+02 1.845367544623949811e+02 2.624643075908792298e+02
4.208214725206585882e+01 2.264692661439976717e+01 6.036015360968219312e+01 1.489321698375593712e+02 -4.189494363881237859e+01
2.341223478828770226e+02 -1.697043524390268843e+01 1.037248254456343943e+02 1.848302009840084565e+02 2.640559793470797558e+02
-5.868612916138611979e+01 -1.943554877684047710e+01 6.079787637182688087e+01 1.918197589274186043e+02 -8.241296306471963362e+01
1.377262218423187505e+02 2.723930740448194499e+01 1.062549977063398359e+02 1.744916192692134871e+02 2.550040275686789073e+02
-1.774451657092117607e+00 -2.767588963126016655e+00 4.481746743244408293e+01 1.834354170497696259e+02 -5.816481195436701057e+01
2.135333059866684380e+02 -1.226654168154643720e+01 1.056373418823160080e+02 1.860456465783579176e+02 2.607230960986356081e+02
1.259797056972780922e+02 1.759039229541573945e+01 9.823320868267168748e+01 1.722587341510704277e+02 2.573851063195341453e+02
-1.791476232015160974e+01 -9.721565389539209789e+00 3.194179168987569994e+01 1.948051968516689954e+02 -6.321605465310102545e+01
8.163184777855634877e+01 3.233394501952540878e+01 8.304810548157649919e+01 1.609257849931865962e+02 -8.364026106585737352e+01
-3.078271287279538271e+01 -1.464537459515734774e+01 5.258468702904726655e+01 1.872197070783025481e+02 -7.490405834294222132e+01
1.596194668830054582e+02 9.585006761594719649e+00 1.113325075896358669e+02 1.771172287844771631e+02 2.569350336614803609e+02
1.359268019337799558e+02 1.168974148542071489e+01 9.439407195480521295e+01 1.799584418347874646e+02 2.657012186030388534e+02
1.429040773026929116e+02 3.936223893897525272e+01 1.120390129583440597e+02 1.717373118291333185e+02 2.505780863823104596e+02
1.043957065659111123e+02 4.548107165128390506e+01 9.464572271847193008e+01 1.604419795699936628e+02 2.591777986429724479e+02
2.900654566274726420e+01 1.173839535466490602e+01 7.445475090869132373e+01 1.720754599933308953e+02 -7.604050850486848390e+01
9.593556315496238440e+00 5.783784775712449644e+00 5.446088791869939882e+01 1.693722164233378180e+02 -5.845214592655266017e+01
2.241348898309523747e+02 -9.936158401746705948e+00 9.671168227310312204e+01 1.859740496656899325e+02 2.634609249487781995e+02
1.623928003517914931e+02 1.892318408250961070e+01 1.142250408965227422e+02 1.714691360696204754e+02 2.521313974468417882e+02
-2.486132486870961777e+00 -9.311169464184297695e+00 3.856126555356905072e+01 1.850376027101042382e+02 -5.810200447378679200e+01
-3.712681433112223317e+00 1.076734406495463148e-01 5.023990149366922964e+01 1.810385973336641143e+02 -6.513097743494203939e+01
1.736532501833919895e+01 5.648470821712018974e+00 5.541867670434063342e+01 1.656513242297777424e+02 -5.328337051499479315e+01
-6.876103558321523224e+01 -1.629294171820193071e+01 7.776248411235152957e+01 1.897567627511014337e+02 -8.484103666825909329e+01
-1.460603005221138062e+00 -4.740698943756207484e-01 4.602011062549468079e+01 1.869485705731179053e+02 -6.096682901966762103e+01
4.630425379744554704e+01 2.388031419945519929e+01 7.031811056530652593e+01 1.578594919236510066e+02 -5.835677161163214777e+01
2.666052420568437498e+01 1.030012908384300729e+01 5.794873665145594543e+01 1.665493297707714078e+02 -5.560374382555424688e+01
1.931061985145416884e+02 -1.795169798064603084e+00 9.951957043597644770e+01 1.813161736653111404e+02 2.674495680865016993e+02
1.988479029021802376e+02 -1.941188414014916930e+01 1.240549138222551022e+02 1.828365811971090409e+02 2.540148522594373617e+02
4.057456653972769089e+01 1.118678043384570486e+01 7.170422891571463708e+01 1.713758390981986963e+02 -7.007903400072203226e+01
-5.625704494675687339e-01 -4.765544088658629773e-01 6.312977402226478318e+01 1.819072162651176257e+02 -7.502571980469264190e+01
8.372812438508040245e+00 2.829171378266009285e+00 5.782850802390093037e+01 1.813683767167176200e+02 -6.735213825587049996e+01
1.207970061949858263e+02 4.288386956563645924e+01 1.010652202653320444e+02 1.672709507526803066e+02 2.507839930952201541e+02
-2.119238595509475687e+01 -8.968657432556803144e+00 2.964697952893353161e+01 2.035876270148403080e+02 -5.860171757273706561e+01
1.184995807108951595e+02 6.696809518940098904e+00 9.838370941951549753e+01 1.746824640452108213e+02 2.693048996263146364e+02
2.089248690057779640e+02 -2.484706134906245367e+01 1.234051576187263919e+02 1.847628585195227799e+02 2.548321753725472547e+02
2.378851079322639350e+02 -3.339769653528253457e+01 1.175866146284363367e+02 1.916484390864501961e+02 2.628572244546324441e+02
3.210464079639863400e+01 1.587281252792648978e+01 6.611078355265115647e+01 1.675279562968768516e+02 -6.520370918340569233e+01
-7.940885316608417011e-01 -4.649394533912589722e+00 4.848203454637037169e+01 1.772179275358027724e+02 -6.182714649114268468e+01
4.767183603645335666e+01 2.730160994650260164e+01 6.776227280602920189e+01 1.561139578879505905e+02 -5.406319730390259792e+01
2.396478476585117505e+02 -1.989361601743545549e+01 1.077195008959696736e+02 1.875358985795982676e+02 2.644932319782949435e+02
1.757426989485422837e+02 1.447453663419483227e+00 1.133770062403998793e+02 1.786317713902683977e+02 2.549517470626831823e+02
2.344850273774180138e+01 1.541715772566895026e+01 5.809344752902860165e+01 1.621442199828744322e+02 -5.326617351104198406e+01
-1.415433152280464668e+01 -7.335512171165865958e+00 6.128674674007350376e+01 1.846645017013491383e+02 -7.137231051603743026e+01
6.407658343073578067e+01 3.528311402430649935e+01 8.258104980068141288e+01 1.605721508314635741e+02 -6.950636092608067429e+01
2.438037618375140596e+02 -2.481343561824574095e+01 1.095718228295188084e+02 1.879433915977311358e+02 2.623449442754417760e+02
5.987249691705082455e+01 1.864968109954973130e+01 7.981548389245591579e+01 1.644315028531584915e+02 -7.513321019813568569e+01
5.852264132509319694e+01 6.524181220018566485e+00 8.761103971552235237e+01 1.769087062772580055e+02 -8.422236780348688967e+01
6.769205822842920384e+01 1.951204350924395570e+01 8.230605124859998512e+01 1.686233380375886668e+02 -7.940032370058513322e+01
1.070396358749265531e+00 2.274180716028569638e+00 6.432390113689554312e+01 1.804565037445658788e+02 -7.138996401470019748e+01
2.115614787536002268e+02 -2.848535845701180236e+01 1.223630720359288517e+02 1.844283481609851094e+02 2.527297349917279519e+02
1.633618455006517678e+01 4.015146986586339395e+00 7.025215492893288172e+01 1.774865373513965778e+02 -7.393862585503578089e+01
-2.609186254958405282e+00 -7.414426904166961929e-01 4.742134331520612278e+01 1.781939792919200443e+02 -6.098946043458969513e+01
3.207481928083055323e+01 1.693768146260477536e+01 5.665722489661671801e+01 1.539889234427094777e+02 -4.453366419276589028e+01
-5.721649944621999495e+00 -6.029162598820640540e+00 4.724397927766084848e+01 1.887034436476545523e+02 -6.521100794412105017e+01
2.246117029241301921e+01 7.532082948499738251e+00 5.712324229374607398e+01 1.660648258378350590e+02 -5.280121185033007691e+01
-1.402386273872549793e+01 -7.082057047930607752e+00 3.726933109116683340e+01 1.888918208803480923e+02 -5.746906884438481455e+01
5.619254337000577948e+01 2.685935728233885555e+01 7.605483178928591315e+01 1.565465401345397254e+02 -6.295324419683460349e+01
2.707275519751106785e+01 1.644331587016576890e+01 5.488807810254169084e+01 1.540236673918597319e+02 -4.349184754449200341e+01
8.811867959530708561e+01 2.922472433019138904e+01 8.983226206396423663e+01 1.686844853725085045e+02 -9.221792067115221414e+01
2.048414957550976112e+01 6.297485052957561891e+00 7.397329286212656996e+01 1.775106381801494706e+02 -7.803958054075447137e+01
1.564976203338001781e+01 5.890909088785703851e+00 5.180314254521618977e+01 1.741862854935762073e+02 -5.538282214946661242e+01
1.031263544594949622e+02 3.890401653273789151e+01 9.489465633936872280e+01 1.640390311151905394e+02 2.624172729146440588e+02
1.052346413155633513e+02 4.156945280069607662e+01 9.630822276573408658e+01 1.619422360909060785e+02 2.558727146849694520e+02
-6.876073960603284263e+01 -1.020396038539275807e+01 8.228060031510590022e+01 1.851592739052616139e+02 -8.956745153164430917e+01
3.331148714831722657e+01 1.672573490007411934e+01 5.850624868191558647e+01 1.523831386005042816e+02 -4.379037959832810856e+01
1.169472359688544287e+02 4.710220375893962341e+01 9.860085799159438125e+01 1.655872125901601635e+02 2.526608007873135762e+02
2.935323736559037755e+01 1.356783382310431030e+01 5.375227855564944690e+01 1.519840256615592864e+02 -4.338811806842772967e+01
1.112613123225688696e+02 2.239759205482053517e+01 9.448702228336158271e+01 1.718680860093850526e+02 2.600146300800078052e+02
4.204659789903509903e+01 1.570274885056934977e+01 7.204104567190550767e+01 1.661025175609286748e+02 -6.756849396173269895e+01
5.800500619743278463e+00 9.026332121870108693e-01 5.178964680265302434e+01 1.760212913958399383e+02 -6.453047412875076816e+01
4.461393765692011470e+01 1.541954862614308119e+01 7.809287192467512284e+01 1.707367223498827116e+02 -7.817019618035615736e+01
3.874652517629506576e+01 1.012198451178729819e+01 7.371392737842930387e+01 1.757184889476934586e+02 -7.775614884904140922e+01
2.339749128778799729e+02 -2.474562106202044021e+01 1.141032125965086834e+02 1.889937849799295577e+02 2.606055723830208990e+02
1.038170864436029177e+02 2.706001754913637569e+01 9.180915311616614360e+01 1.688889820838839171e+02 2.643022783624476233e+02
-7.032121197744358199e+01 -1.432237973561952060e+01 7.957991618655641730e+01 1.878933189153831904e+02 -8.654633588877494788e+01
7.343862745814272230e+00 1.954127141302822057e+00 8.035035480398732943e+01 1.756147861515852355e+02 -8.254545889795133462e+01
2.674610390320183910e+02 -2.130762501031850675e+01 9.244889919113171572e+01 1.921890969601305983e+02 2.668441247041478164e+02
1.624750471633073801e+02 1.366949590193259922e+01 1.082026312630962082e+02 1.793732980239846313e+02 2.537377236791606947e+02
-5.528542817277137367e+00 -7.277005792314223953e-01 5.582734106132745922e+01 1.824603218641954072e+02 -6.826297474696282563e+01
4.454222116163612100e+01 1.957245746479140891e+01 7.188568629518888997e+01 1.617994391835711383e+02 -6.259708009305190757e+01
3.625197325654860947e+01 1.832273369221769244e+01 6.294357627525526055e+01 1.633540688265123322e+02 -5.459132767633553840e+01
2.003988025762324412e+02 -9.019936132537642592e+00 1.138695514665932222e+02 1.814961506328765211e+02 2.550224143909494217e+02
6.956556913748867998e+01 3.014810910696110824e+01 8.099371329516650064e+01 1.604934118636784888e+02 -7.615029394636383131e+01
1.010707467948945570e+01 4.308846661984318871e+00 5.048427123886848022e+01 1.692183685824028316e+02 -5.505749318105900869e+01
6.113852343384075283e+01 2.071749071257177732e+01 7.612197416590072407e+01 1.696333347711393458e+02 -8.137226969973754365e+01
2.021605207770474806e+02 -1.479917048025794202e+01 1.154156712263097120e+02 1.837077922557437830e+02 2.565870902596012115e+02
1.651550483319952889e+02 5.426107197105010549e+00 1.061927773030158590e+02 1.766721319705387430e+02 2.590501690036958280e+02
1.160945414653090211e+02 1.581475630012441513e+01 9.552638561493934333e+01 1.766045251755416245e+02 2.648758552214266047e+02
1.771252464990209319e+01 5.527525181173397861e+00 4.714044346556757858e+01 1.712353153601264353e+02 -6.030060280371522197e+01
8.284066855884198333e+01 3.841600839277265322e+01 9.064799763690795942e+01 1.585673395833314601e+02 -8.518331273528005454e+01
-8.867751385201279035e+00 -7.181811812777326054e+00 4.917848277378639921e+01 1.818816408957416400e+02 -6.682487696387589438e+01
-2.155383637898444604e+01 -6.624189969105270137e+00 6.223646778422730819e+01 1.861617906320688007e+02 -7.889500544039911745e+01
1.637286524708535396e+01 8.446276377428976190e+00 6.148713849252610686e+01 1.691275115538624902e+02 -5.981564495763969092e+01
3.941537595594509469e+01 9.608553028728790579e+00 7.765180043747919569e+01 1.726674273369361288e+02 -8.047494536901687923e+01
3.376621960952014945e+01 1.899470238832871161e+01 6.347176888939556250e+01 1.545661259194963009e+02 -4.305719065247865984e+01
1.170409662526872410e+02 3.791411381031943506e+01 1.005809812924211144e+02 1.687086786068434776e+02 2.545080966681792631e+02
-9.754593737716827917e+00 -8.692940741257313420e+00 5.910007555192957795e+01 1.815926760045031187e+02 -7.642948904858936032e+01
1.155451205132668946e+02 5.018285407430919065e+01 9.628056189197629067e+01 1.641257894342633108e+02 2.548623407851356149e+02
-3.571551197179691428e+01 -1.255834387478211056e+01 5.533240760776730838e+01 1.918443352206161592e+02 -7.796129069664438305e+01
2.246004023066655719e+01 8.805744553467208746e+00 6.360003633613705176e+01 1.694210677648002275e+02 -6.591785823433950497e+01
2.411168050463937007e+00 4.367710768392362830e+00 5.553343589652498480e+01 1.766490780432926613e+02 -6.848610689843997079e+01
1.053598404263802593e+02 1.072523301209439417e+01 8.741541304688486491e+01 1.752020837175121244e+02 2.673900331573718177e+02
2.662389544914784878e+01 7.120740213321902878e+00 6.939612346185283798e+01 1.741970044149099692e+02 -7.489073661777413804e+01
1.517611059050946309e+01 7.308989255861419565e+00 5.798310445857638484e+01 1.716986324693986035e+02 -6.265580349200797627e+01
1.665138759259701473e+01 8.892528173719865592e+00 5.166249649964058932e+01 1.651349100759398141e+02 -5.387422397390593432e+01
8.951890724753049255e+01 3.869505309131479009e+01 8.765634866148324988e+01 1.606462704596950744e+02 -8.794381292561079988e+01
6.905996519021496027e+00 -3.961484826576493479e-01 7.731523749801303325e+01 1.777082802699817421e+02 -7.869996651824440903e+01
1.943358963111944888e+02 -1.024720510318686273e+01 1.179658859641780424e+02 1.811202019334326963e+02 2.547059174716863481e+02
9.524251647498642726e-01 1.343630882953497974e+00 6.365613998835802079e+01 1.793716352911253864e+02 -7.571703600960040603e+01
3.884980938160030917e+01 1.645836683635648257e+01 6.773582692922292381e+01 1.655145980567605761e+02 -6.179304576790106296e+01
-2.478785561809188565e+01 -1.074511662592052019e+01 2.053624760259724980e+01 2.024132169611440020e+02 -6.262068090840234902e+01
-8.177819016812385655e+01 -2.229421958858501362e+00 8.882675595949122282e+01 1.823752918955689495e+02 -8.930519345181998858e+01
1.067565867081664379e+02 4.587516608731658607e+01 9.527271113526514057e+01 1.619355908331162652e+02 2.529308921338518701e+02
-3.603509721853658476e+01 -9.945594940660759775e+00 6.134301623237433176e+01 1.863649002623720889e+02 -7.960118918248736009e+01
-1.292060610130262788e+01 -7.983956431560069511e+00 3.518825909869583768e+01 1.901807833927426259e+02 -6.491369535846821748e+01
1.279252375018554346e+02 4.655673938056331451e+01 1.039169958959577116e+02 1.629100873704592800e+02 2.442523188034714394e+02
1.947929836133236563e+02 -5.007637508245260882e+00 1.001648798364297761e+02 1.767036922803339962e+02 2.640064224424880308e+02
1.137795727361081077e+01 5.076164174464359746e+00 5.784153051614271135e+01 1.755525286849268980e+02 -5.979677456219371123e+01
-1.959621375332963211e+00 -2.326220220869232413e+00 4.551971616977302659e+01 1.845962768013029063e+02 -6.590014655332630866e+01
4.083492572692551947e-01 2.944071000297191709e+00 5.642260716282194721e+01 1.833809204494343987e+02 -6.684353198086105863e+01
1.287118156221430354e+02 3.358437942645812768e+01 1.076756717407879904e+02 1.716222130038017042e+02 2.521349518794342828e+02
2.568153281645355719e+02 -2.862767776703127964e+01 1.006272085008080239e+02 1.925211939205498197e+02 2.674964172307778654e+02
4.052927857081759733e+00 6.641984839184110756e-01 6.852514325876414603e+01 1.819602738273492264e+02 -7.653304107059807393e+01
-3.044470779764879254e+01 -1.067322226529262430e+01 5.084058636985110269e+01 1.885868244951378188e+02 -7.535486693344758180e+01
-1.841124266680455435e+01 -9.551390525748967519e+00 3.104968562193086612e+01 1.941703929301048959e+02 -6.435024559191172955e+01
1.319072425248859872e+02 3.228387674397029627e+01 1.062965082957281311e+02 1.744337352882344874e+02 2.528631404110233234e+02
5.167212248900647609e+01 1.467088859749426355e+01 8.275695636878522521e+01 1.723934121110844444e+02 -7.868848056222761045e+01
-8.199844530202989290e+01 -1.381402072643828305e+01 8.789089284944297731e+01 1.847205924205406120e+02 -9.080583524593816946e+01
-8.883800152168693387e+01 -2.604580503949766523e+01 8.492486789502370925e+01 1.931074171240205146e+02 -9.121954337173137617e+01
7.263720883741827095e+01 1.796445023490534965e+01 8.635509664657321593e+01 1.687227604406812134e+02 -8.437151554611850202e+01
-3.022141712056109242e+01 -1.214368505596051051e+01 4.844013038960088124e+01 1.953817041648048018e+02 -7.348534321330407693e+01
9.413493744554320131e+01 1.436451247940937037e+01 9.104905234400526126e+01 1.723328955089650378e+02 2.720721261847189112e+02
3.112489409826706854e+00 3.764951215882558877e+00 5.164537385575746242e+01 1.796702998068641364e+02 -6.180956231374603504e+01
3.007943110703378764e+01 7.520759485499581842e+00 7.533354070520563539e+01 1.763717320866923046e+02 -8.183353632374245024e+01
6.062484215648436248e+01 2.530389119214670401e+01 7.847180786822931964e+01 1.644888991703368788e+02 -7.620415012878206085e+01
5.394630346864252601e+01 2.416461155466365085e+01 7.104262813202562654e+01 1.579766400023996198e+02 -6.245251532841183462e+01
-2.945809321100752953e+01 -7.391732788527400899e+00 6.780516227230231152e+01 1.893142589913407221e+02 -7.787301833583467214e+01
2.567222640340984299e+02 -5.251063557537445359e-01 8.824437088403183793e+01 1.786019696236142522e+02 2.652195908688764803e+02
-1.380203053868743268e+01 -8.273616323306095310e+00 4.288386301480658602e+01 1.906705500038276853e+02 -6.224290419878440161e+01
4.116489401646705915e+01 5.011712191364358304e+00 8.678456332256746464e+01 1.764209047201183580e+02 -8.387986423531613411e+01
2.180374316996824575e+02 -3.126244189674071094e+01 1.180093014124443442e+02 1.844325923632825663e+02 2.582226727185690720e+02
-8.784157007154920649e+00 -1.748534545143884289e+00 7.106612302530541569e+01 1.842238044851965242e+02 -7.636966562171097905e+01
-7.065200351665239964e+01 -1.849095626614453636e+01 7.281871844668316385e+01 1.908852799327832201e+02 -8.628853800554951192e+01
3.180655816379772460e+01 1.232299288559349293e+01 6.895603535206257106e+01 1.719167402564100371e+02 -6.894365569618670975e+01
-7.720280348042713570e+00 -3.068164288409056528e+00 3.624653598503248020e+01 1.850665358546590653e+02 -6.024650825926814690e+01
7.642817619390615391e+01 3.047079235843838063e+01 8.423233377739057914e+01 1.623616677143774609e+02 -7.268000668278241960e+01
2.851285532077962515e+01 1.609100673685206928e+01 6.487411224270762489e+01 1.680139646040636876e+02 -6.021587589226788140e+01
4.027285199428672513e+01 1.086768519960484980e+01 7.916255899969118559e+01 1.761220950668695764e+02 -8.107890936234740309e+01
9.158402398286385449e+01 2.423066359431800620e+01 9.273325048743328125e+01 1.702672618786176031e+02 2.688774679966420535e+02
6.733856846230599658e+00 1.653027667160070546e+00 4.628899616071190337e+01 1.778405562243667077e+02 -5.999190415177751845e+01
-6.547782348821860943e+00 -2.104819821349492859e+00 6.310029991610325339e+01 1.823777911922276473e+02 -7.464914931247059826e+01
7.159125689861193109e+01 2.234446832915016756e+01 8.376842714493237452e+01 1.699285548635045870e+02 -8.054730855875575912e+01
1.288786668938933531e+02 3.937357272339739467e+01 1.083028107121494372e+02 1.698286037145238083e+02 2.499284952704261968e+02
2.712477265117168486e+02 -1.428582592267523310e+01 9.357898508302618268e+01 1.880997672632273066e+02 2.705098971870874607e+02
5.736718645015697149e+01 2.126037259855914385e+01 8.073683186980207438e+01 1.648818295737094672e+02 -7.361988700111119499e+01
2.760822525524107007e+00 4.149238859307165406e+00 5.067423537564062741e+01 1.758199606472085463e+02 -6.304018523584309008e+01
-3.017292704843062001e+00 -5.290092899764677448e+00 5.589901567812608363e+01 1.817941405412462643e+02 -7.016696148045058123e+01
1.060987551450492674e+02 4.138102672676684080e+01 9.155537037729126837e+01 1.641842925736824554e+02 2.590637154507614923e+02
-2.656887103016230611e+01 -9.208233472585208190e+00 2.804915111986858278e+01 2.015122466785016684e+02 -6.438466140128346638e+01
-5.759915664614185804e-01 -1.782680229098042357e+00 6.438687441341757278e+01 1.807532598879626846e+02 -7.312538201279885186e+01
6.362131573009108365e+01 2.500365024743046050e+01 7.879228450979175591e+01 1.597794517958300275e+02 -7.146586271848092053e+01
7.977114178788934851e+01 2.862034270834867300e+01 8.354330483796405815e+01 1.614914794762365489e+02 -8.311152863824577253e+01
5.340094153451507708e+01 2.243249494624688012e+01 7.561957432811779256e+01 1.626916403984167800e+02 -7.036613894170380945e+01
1.568615723268854367e+02 4.177377804904529590e+00 9.810038403435999044e+01 1.797255219512464350e+02 2.664529284807578051e+02
-9.375905893321496265e+00 -6.391849507170796585e+00 6.103916129580617422e+01 1.825611122188974207e+02 -7.564753002829172601e+01
7.975159235923817391e+01 1.850588438146107251e+01 8.692317789007108786e+01 1.652387509511518999e+02 -8.745449191970914171e+01
-4.135035426818515703e+01 -1.288168355015258193e+01 5.413906163708676189e+01 1.911564895714839452e+02 -7.856457452424353960e+01
1.063650511593466907e+00 2.609533116500789562e-01 4.312046993214404722e+01 1.776407940324355934e+02 -5.593015893301511454e+01
1.530927484765088309e+01 3.330845547247829330e+00 7.261742468718406940e+01 1.773553974272657570e+02 -8.087170022719180906e+01
2.416114129069876526e+01 8.455243887697481142e+00 6.207254779679792023e+01 1.690799451468678285e+02 -6.420242515786264903e+01
1.086098859333732314e+01 8.897730675235751008e+00 6.221242014452858626e+01 1.724172559332329513e+02 -6.990060529421749891e+01
3.297317285755672600e+01 1.710265970025405480e+01 5.974774581774333626e+01 1.543858577857879482e+02 -5.010262242941722377e+01
2.549652450638877212e+02 -3.028648824072006107e+01 1.035317211284798162e+02 1.896390921435414043e+02 2.629083302404187066e+02
6.135897621019753956e+01 9.631818116956651465e+00 8.353199520068638151e+01 1.746673745923544629e+02 -8.397197378432917958e+01
1.234221870046223017e+02 2.191337572366255770e+01 9.872463030720970778e+01 1.723715020176511530e+02 2.616724372681795785e+02
5.897405804861346468e+01 2.839514274479033062e+01 7.535604853679785720e+01 1.552306341925253719e+02 -5.954965256364206283e+01
-4.075866916314031840e+01 -1.327901896705451001e+01 5.243180323874321402e+01 1.894017308537054873e+02 -7.762576579771959473e+01
1.452986779428634989e+01 6.981839671900542221e+00 5.789949317479530322e+01 1.755593741906626519e+02 -5.826200920656223303e+01
2.453453727792177688e+02 -3.240784168029465206e+01 1.092927255876666379e+02 1.877761283412754381e+02 2.683600644609466599e+02
9.289218514173771268e+01 2.757969923811392832e+01 9.477900595363257708e+01 1.666070445006880902e+02 -9.451065005967562627e+01
2.092767849025734677e+02 -1.000167316441957110e+00 9.336297832661361440e+01 1.789923011091641740e+02 2.699394332993312560e+02
-2.645561308814111712e+01 -1.163170097358461064e+01 3.393698918990857294e+01 1.960999654360464604e+02 -6.576812775725871063e+01
3.817050436569705596e+01 1.976765766554262882e+01 6.445614997270611468e+01 1.481223955666148129e+02 -4.323146808037216715e+01
2.380267869569559593e+02 -3.470010944859550506e+01 1.230685416543921349e+02 1.892824361248991067e+02 2.670937377443684113e+02
1.315736451917293870e+01 6.988636126430984419e+00 6.051299909970597923e+01 1.732595567331722748e+02 -6.698643333227030894e+01
8.243296021176032440e+00 2.936010353359213454e+00 4.990351655732975900e+01 1.769620443295617918e+02 -6.333592658522601937e+01
-3.832706519430558245e+01 -5.320413106087592325e+00 8.095898320906270840e+01 1.819922347755650378e+02 -8.729352030572566434e+01
-6.759722581177186385e+01 -2.101140760781155237e+01 7.143665571247261425e+01 1.941234079812683433e+02 -8.440779834254450975e+01
-3.057439400256495787e+01 -1.252826444744167844e+01 4.425541845956977483e+01 1.937428359143511898e+02 -7.526228589708814809e+01
5.372944699752203945e+01 2.042056937849627829e+01 7.481834673841781580e+01 1.658501975155082278e+02 -7.374767728916866361e+01
2.205053579825951715e+02 -2.328251088539555269e+01 1.182610950154709570e+02 1.830449261586399530e+02 2.610658942344138609e+02
-2.252526656779848757e+00 -3.327069567014530271e+00 6.145898428580941442e+01 1.811217467646407044e+02 -7.241188819017935430e+01
6.776319243476370957e+01 1.019275317772304135e+01 8.553451546181773324e+01 1.767316546039386367e+02 -8.592448425736412787e+01
4.035233006810096867e+01 1.882447496173771384e+01 7.406923201675114399e+01 1.611987202796864551e+02 -6.127297316076104039e+01
1.901062282910657686e+01 6.026258998819226775e+00 5.957446637959975533e+01 1.717751170361598270e+02 -6.565592841919492173e+01
1.668570246391902856e+02 2.612323086691204832e+00 9.605564327174930384e+01 1.787050485248129803e+02 2.634073461883464802e+02
-6.587478274321616922e+00 -5.750599418605171209e+00 6.705911320899409134e+01 1.836171569032358093e+02 -7.753244080076422051e+01
-1.412801977214810734e+01 -6.267459685629702015e+00 5.941711234111074447e+01 1.835971553227616369e+02 -7.815038979216009807e+01
2.322235542243419673e+02 -3.148480322704272183e+01 1.222206874083484109e+02 1.893331433863507129e+02 2.623217842203583814e+02
-4.654486193662022941e+01 -1.936336501774626129e+01 5.134540971741426318e+01 1.957553457607888845e+02 -8.015992246645129171e+01
5.152685460096062542e+01 2.218971836392113772e+01 6.774978505519153771e+01 1.627882829756338765e+02 -6.412842278126126416e+01
-1.554619176668829539e+01 -5.609872633290539312e+00 5.543300586872908298e+01 1.869979082015557026e+02 -6.943532672630830405e+01
1.003103716609325957e+01 7.681096926312126705e+00 6.354138742780749283e+01 1.775764299383137939e+02 -7.319334047936600030e+01
-3.097310086550564279e+00 -3.418424039461045005e+00 4.174676928549960309e+01 1.846200334131294198e+02 -6.264616259645911356e+01
1.172690405350586929e+02 5.719331851232189123e+00 9.245713333661983313e+01 1.794566619211792045e+02 2.669158898652910921e+02
1.225093350901784106e+01 5.973696300526953884e+00 5.984122612038873967e+01 1.754988410147426805e+02 -7.535197374189287700e+01
2.541079767771699593e+01 1.301903661650129784e+01 5.684859823054804195e+01 1.582047254944765768e+02 -5.202551902254160865e+01
3.342113954051411184e+01 1.003748550821539354e+01 7.138136840912044079e+01 1.747846318946324118e+02 -7.424782572907504630e+01
9.230001398150848502e+01 2.472963557803739576e+01 8.981105269125750112e+01 1.657009769079091086e+02 2.712005394685551209e+02
-1.669739225268662608e+01 -4.595527244675708722e+00 6.114581247125364172e+01 1.833560668588010003e+02 -7.267003581343968222e+01
1.466267082044235615e+01 1.728296748428532537e+00 7.936948514174810043e+01 1.801900477457881493e+02 -8.829942173566308838e+01
8.617468178203797891e+01 2.764009455761315337e+01 8.845488827249239705e+01 1.687291011740719284e+02 -8.984404479680017630e+01
-1.690001204668980250e+01 -1.098428627368450705e+01 2.545448726722955257e+01 1.973422630265055204e+02 -6.120657683081684297e+01
-1.680245601245381692e+00 -2.348181014916544740e+00 5.560805453211813187e+01 1.783241301939712002e+02 -6.554560093492005990e+01
-2.112249599376555054e+01 -8.916242303677861969e+00 5.232588417012306081e+01 1.906862311600563373e+02 -6.904110599945045124e+01
3.207511263694235026e+01 1.622311076030561594e+01 5.731503944861218969e+01 1.471268699151913779e+02 -4.130650113252447397e+01
2.396974852765145059e+01 1.509454729074511192e+01 5.958019500844639538e+01 1.587594865607780434e+02 -4.772718195369467509e+01
2.166093572154677247e+02 -2.386090393729998738e+01 1.193706397545481508e+02 1.846477167044384373e+02 2.570047749146856972e+02
-5.727374605655004558e+01 -2.369371373918604462e+01 5.626527165319932067e+01 1.917382345878593242e+02 -7.979098920601828127e+01
3.331357492541533105e+01 1.821260987125009834e+01 6.447905565989185561e+01 1.615048798548093316e+02 -5.770620737823623614e+01
6.517012213308774449e+01 2.819865023403101389e+01 7.711582559289878702e+01 1.615216349379456062e+02 -6.947715768608702547e+01
7.039493325076406904e+01 2.813849224317008790e+01 8.580580238475700128e+01 1.609746486307425073e+02 -7.845047637670893437e+01
1.403825730041325137e+01 1.035794355849628090e+01 5.101578265200749485e+01 1.732002079344403853e+02 -5.834283258225284641e+01
2.229182415696959652e+01 1.152494598757818567e+00 8.429933800321595072e+01 1.797916601400002321e+02 -8.777485017678985457e+01
2.186484710283560560e+02 -3.413602751212920339e+01 1.237155689306657820e+02 1.854987352467160520e+02 2.554530958570572921e+02
2.465627346147013270e+02 -1.231596094768705996e+01 1.002312702870969332e+02 1.852050279166513747e+02 2.655773316961879686e+02
-5.656161075158263429e+01 -2.000085169049402722e+01 5.547346043186944087e+01 1.944930226314394304e+02 -8.173384385604269653e+01
-6.245198491266840790e+01 -1.940814870867918884e+01 7.036263029292894089e+01 1.910631481378629530e+02 -8.325590982160147746e+01
1.625298602517521473e+01 8.499701861896845401e+00 5.142365212403804975e+01 1.676483555908299650e+02 -5.242824718051355148e+01
2.859475895563339876e+01 8.846297903126691509e+00 7.514584249856385156e+01 1.747848870365403968e+02 -7.715335714498314701e+01
7.106272945252230500e+01 3.255328330149919225e+01 7.890589326365926581e+01 1.601775989757605601e+02 -7.072219841727675771e+01
7.280167188437438597e+00 4.126762723989936710e+00 5.345540717651681462e+01 1.749918155082195881e+02 -5.809326444122527988e+01
1.000613119788821503e+00 -2.564248408124208733e+00 4.051194964598507653e+01 1.810124582222526612e+02 -5.922196325258933314e+01
2.108911324481461520e+02 -2.370590861181988629e+01 1.208539391254593198e+02 1.809898742090347241e+02 2.588440286073663401e+02
-7.087912563855246617e+01 -2.208843758476360719e+01 7.320671448469541076e+01 1.906804133398661634e+02 -8.777388904674795356e+01
1.230814087769264660e+02 2.330447563345480333e+01 1.001754399064759724e+02 1.698835605313325630e+02 2.617503135069451901e+02
2.367389334371310952e+02 -1.663607082549496496e+01 9.736979849576029267e+01 1.832557016159965144e+02 2.680191189997266292e+02
1.271487381375612458e+01 6.494204102434553150e+00 5.774944521871530867e+01 1.723775880743511948e+02 -6.867241177901678384e+01
-2.502799368748221553e+01 -1.451436455437738893e+01 3.474381146111348073e+01 1.921218784702154778e+02 -6.807185597249772968e+01
-9.098492731740093120e+01 -2.157222839374863099e+01 8.823954953155785574e+01 1.893606705522923050e+02 -9.286826909581250789e+01
1.294258348667395921e+02 3.033941188460009641e+01 1.009813653788846182e+02 1.685868131995367207e+02 2.557495383838666498e+02
2.513213101763712132e+01 1.738571394743899745e+01 5.764642925188016420e+01 1.606729267771513605e+02 -5.014396247993686728e+01
8.011901349550470286e+01 2.238518502212777150e+01 8.793301025989812558e+01 1.718247353257380325e+02 -8.760126791202742425e+01
1.263632463586765287e+00 -2.367426285393307239e+00 5.534683539932098029e+01 1.790122998031753809e+02 -6.981759114744258454e+01
6.288268379089825544e+01 2.875243378242266346e+01 7.226400477247962328e+01 1.596511069884785172e+02 -6.162149761271675175e+01
-5.300166717720470189e+01 -1.899044010595845577e+01 5.804766173561189646e+01 1.957428816962034830e+02 -8.347394826875141405e+01
1.121392256674761825e+02 2.048798045905159171e+01 9.470111645878087359e+01 1.738813316470004224e+02 2.650662533348197485e+02
2.262663548763454457e+02 -1.834187217373107615e+01 1.078214054297619100e+02 1.836867200921386996e+02 2.605933074534557363e+02
1.940381085617616463e+00 -2.361485102673963610e+00 4.311254798771918928e+01 1.771020847605592792e+02 -5.177822159417717529e+01
1.237729319827877390e+02 4.457358783693681659e+01 1.037075538697874322e+02 1.674973526256207208e+02 2.470542527543020128e+02
3.974018524953709885e+01 1.727487859943320814e+01 7.093790592042395815e+01 1.607019010706473239e+02 -5.787496092319700125e+01
2.715479389887234518e+01 1.209343001052565292e+01 5.550878311789952591e+01 1.599306129275406363e+02 -4.954253420545762765e+01
1.018153199929428325e+02 4.026779979959626132e+01 9.468755318708163315e+01 1.678942892876196993e+02 2.600801210790094729e+02
1.997663086124516383e+02 -1.656921120535398018e+01 1.205509505576231248e+02 1.809311952276108855e+02 2.554383658406020743e+02
1.297029161261736796e+01 2.981989005046542740e+00 5.666994987181706023e+01 1.795710867204637964e+02 -6.213372343053900693e+01
-6.522928806307731975e+01 -1.749754576297385711e+01 7.652509212689513163e+01 1.871605193732042096e+02 -8.583057666710004696e+01
-4.705475432488038479e+01 -2.066054659040711172e+01 4.793453284127160430e+01 1.919269369577876034e+02 -8.034812614309788614e+01
1.725198036439057887e+02 2.563473013882830109e+00 1.100020123194978083e+02 1.801868327940647703e+02 2.573304855738913375e+02
2.232786875155241546e+01 5.527228956712318286e+00 5.736304520716272037e+01 1.700697880185223312e+02 -5.757768813552522857e+01
-6.380435090652061803e+01 -1.896574079667255930e+01 6.530312730961942691e+01 1.895669109667507257e+02 -8.136390782382058262e+01
-6.405707455872203582e+01 -1.353934873518068471e+01 8.130260970943959364e+01 1.870499884339131711e+02 -8.526237982612340716e+01
-1.713752352333738216e+01 -1.250182087831550781e+01 3.803940252619518958e+01 1.891731331629637225e+02 -6.452760148658035178e+01
4.191912109694943211e+01 6.939055477807841932e+00 8.046830326045952120e+01 1.794099657143726461e+02 -8.012283594151568877e+01
3.084479912907610455e+01 1.787241961229022280e+01 5.744969879847079852e+01 1.512579648750896979e+02 -3.802358505919569609e+01
4.976854870907251893e+01 1.009646409920614119e+01 7.800011759503281894e+01 1.735360061750132274e+02 -7.946161229946727644e+01
1.229481439737593007e+02 5.626692617822260445e+01 1.081653771523803442e+02 1.614920330238321924e+02 2.435918775029023209e+02
2.595553010177002875e+02 -2.561674863066708951e+01 1.035777982155460251e+02 1.927178944307338213e+02 2.664993971509875905e+02
1.557760096415368878e+02 1.544537914069889339e+01 1.072416422678405752e+02 1.773879179566062874e+02 2.565310087831687156e+02
2.168601976075281641e+02 -1.208598829930254226e+01 1.040624549476666658e+02 1.864027236172471476e+02 2.655015105842819594e+02
-2.634748525091857729e+01 -1.088631704179215198e+01 5.043546723448407221e+01 1.916688505196823371e+02 -7.439968990438411822e+01
4.154442861718946034e+01 2.183595896251913970e+01 6.194653549838468365e+01 1.569635456621406320e+02 -4.325231246275558306e+01
-6.922161197129601362e+01 -6.640253287671607829e+00 8.443885118666617018e+01 1.841527370136556385e+02 -8.952955090134300065e+01
1.860762910083645068e+02 -1.290060036335489269e+00 1.057737356978398680e+02 1.827147839607268622e+02 2.615166376909485280e+02
2.008053542478489462e+01 1.071321494622966952e+01 6.335028733804171708e+01 1.694313275389578450e+02 -6.778867064209869397e+01
1.010584951887902037e+02 4.050758213078547954e+01 9.327113421910625846e+01 1.649634073788448063e+02 2.620183571458897518e+02
4.161090453309763859e+01 1.492157573586857922e+01 6.864064400095115559e+01 1.594536728992471524e+02 -6.371644980636524735e+01
2.328631329238264698e+02 -4.293718384174744074e+01 1.294421511732567467e+02 1.918223595646669253e+02 2.591186997665220133e+02
1.854849842396687265e+01 1.014552518256021685e+01 5.300538389302771947e+01 1.666723937293402855e+02 -5.220146021283711946e+01
-1.787811282552220149e+01 -7.678831152479788535e+00 3.657543097287677369e+01 1.894168669283897941e+02 -7.094876112527602174e+01
1.962819734095497282e+01 8.116828071968420488e+00 6.435467065031380685e+01 1.734562254599255198e+02 -6.792601112762628190e+01
4.580392601910051376e+00 -9.647850077293207427e-02 7.061491998000789749e+01 1.801838844037114598e+02 -7.647356842689119105e+01
1.008855626620443644e+02 2.200717059695437072e+01 9.504504210138442488e+01 1.670753854532495097e+02 2.672678060647513121e+02
9.437777507982549707e+01 9.590758971524646626e+00 9.367622473671973182e+01 1.738185296325189881e+02 2.711202644879609238e+02
1.207216102180656634e+02 3.698133338481019905e+01 1.033163981725466698e+02 1.701121501033732670e+02 2.569158043798278186e+02
4.725171906573947211e+01 2.032516779492118175e+01 7.365549804963100655e+01 1.663330534382874930e+02 -6.599276176172114106e+01
4.374829902340194820e+01 2.387230955716995595e+01 6.638877789462758017e+01 1.512024898484623634e+02 -5.049397780534939528e+01
-9.684884929824200128e+00 -5.098718648007552368e+00 4.623549683989763537e+01 1.845598128648325371e+02 -6.584165886410116286e+01
-1.386306003009427412e+00 -2.603404372413824053e+00 6.115807480629456450e+01 1.782706175864061038e+02 -6.982343524156829062e+01
-2.641869090130869679e+01 -1.098699060469074062e+01 6.707871875142092222e+01 1.853743477666915851e+02 -7.925730644894083810e+01
2.716817204426342869e+02 -2.523985400653285183e+01 9.212521080296463083e+01 1.934147421369178801e+02 2.656978094674450404e+02
4.344913258876444218e+01 1.782070093568583147e+01 7.707927251296635518e+01 1.659839278537324958e+02 -7.486056957518277954e+01
9.459624825357965960e+01 3.393367107645893554e+01 9.204972681706851745e+01 1.657691801228505994e+02 2.643505155308237704e+02
3.845216218644062423e+01 1.991641071880102842e+01 6.318544282643601662e+01 1.571940242196977806e+02 -5.019255588982422722e+01
-1.842319226582782221e+01 -9.523507933204475862e+00 4.293654055043890594e+01 1.900796840800203995e+02 -6.723464681282456468e+01
-8.441159689532831578e+01 -2.016373903109760590e+01 8.862234949467237755e+01 1.915943868008062623e+02 -9.454656583918223589e+01
-8.644153885162457129e+01 -2.142658335830986616e+01 8.892789672019446812e+01 1.908519295584527811e+02 -9.209713205574922767e+01
9.008322333807470272e+01 2.890621688124764432e+01 9.109266288792370858e+01 1.671561754457929965e+02 -8.798019113460011909e+01
6.714576754875037068e+01 3.152078024839096670e+01 7.959938463390385266e+01 1.571054597295020585e+02 -7.317067655804754622e+01
4.065902257755402260e+00 6.185646167891215796e+00 5.186352725908339067e+01 1.752049887091341134e+02 -6.245878664046917805e+01
4.297061717901399902e+01 7.244299007970827375e+00 7.828664514504623639e+01 1.750403021373421666e+02 -8.419164295718766766e+01
2.499699726420342643e+02 5.090783003788084127e-01 9.379660343620550123e+01 1.810905894119150616e+02 2.686215190151975776e+02
9.079300826991685724e+00 -8.823132163762452684e-01 4.978169400351391261e+01 1.745843232345254137e+02 -5.480022278557844828e+01
-8.080140519555280321e+01 -1.790213442716653702e+01 8.478677476172133254e+01 1.892744435033770571e+02 -8.818263115493401472e+01
1.985918524375072280e+01 1.011469608362706651e+01 6.287608459822440210e+01 1.715354909221088633e+02 -6.587913841909278290e+01
1.252742450052865308e+02 2.412148015643402843e+01 9.774821880340506652e+01 1.744304440750139520e+02 2.574708507141466498e+02
2.881862357123642226e+01 1.410401729229228174e+01 6.003225436974150142e+01 1.625322396649640098e+02 -5.803664307160691749e+01
2.868816781600880716e+00 -1.926516268318669400e+00 4.101049414494590195e+01 1.788693411502689798e+02 -5.478131442788988892e+01
-8.053138848469236777e+00 -2.584073581614071635e+00 7.395787049986657280e+01 1.786926427057699982e+02 -8.087151680699057010e+01
2.832547581752598376e+01 1.237370696863942854e+01 6.028067179380663276e+01 1.637604409294365837e+02 -5.828614048749518162e+01
-8.386396358131459294e+01 -2.292696001442778453e+01 8.411857506246349203e+01 1.919787621669572104e+02 -9.027324459694817449e+01
3.234964953061601989e+01 1.408016233443288456e+01 6.538120639467977924e+01 1.640078953207570862e+02 -6.145470655160713136e+01
-6.418138168028409041e+01 -1.789050891082128203e+01 7.148959643841595835e+01 1.863157378057738640e+02 -8.619616401764857017e+01
8.846727506923060957e+01 2.978706830460845012e+01 8.918238925761538383e+01 1.653966364111627456e+02 2.720289852289652117e+02
5.193353628089873553e+01 2.690092278309450791e+01 6.841523800831457436e+01 1.536983735150783446e+02 -5.212340131276997823e+01
1.302788415851296406e+02 4.916644578361189843e+01 1.051334305820809618e+02 1.668163248065535811e+02 2.443847328770110607e+02
2.438125650698788718e+02 -2.880772170507834673e+01 1.131550441880468867e+02 1.907797936777650989e+02 2.615060868121431099e+02
4.755688257644848704e+00 3.653816717114712453e+00 5.087591583490031155e+01 1.779079842025393248e+02 -6.057611324886934767e+01
1.681445155441660688e+02 7.972414292515828116e-01 1.023221093338175365e+02 1.781437846041807518e+02 2.649735028125722351e+02
2.593098255825002525e+02 -2.352313929119607394e+01 9.688233084428853203e+01 1.890920249196200018e+02 2.686594996549610528e+02
2.805071299079521197e+01 1.231230376760353629e+01 6.552793649248815200e+01 1.690225114053649236e+02 -6.141649642939027842e+01
-2.555311958160888253e+01 -1.618264554038944070e+01 2.501353228145827856e+01 2.017211012630226037e+02 -6.709307144572083814e+01
2.235503273911025879e+00 -1.917125082326038177e+00 7.534688890927097304e+01 1.771694296488243481e+02 -8.015598209055156076e+01
7.569217211801675660e+01 2.065285383992307189e+01 8.669423978637081518e+01 1.681350368751656958e+02 -8.463733672293194843e+01
1.153205919475072427e+01 1.830845696747297247e+00 5.522116724477057659e+01 1.783065461862217660e+02 -6.420827099684257178e+01
3.945646713479833778e+01 1.434536140725812459e+01 6.491712543869155638e+01 1.662115308828169589e+02 -6.306995811578715205e+01
-1.762117930046180447e+01 -1.849328829683987152e+00 5.064125501084303238e+01 1.878158357803292517e+02 -6.645828621014375415e+01
2.251819516340001712e+02 -7.315161619154035400e+00 9.802556472802734788e+01 1.821546686436454081e+02 2.654084961753100629e+02
2.448206181771750067e+01 1.197091888995436371e+01 6.442634416341192605e+01 1.673115621722383253e+02 -6.241642689440076452e+01
1.300985195242612633e+02 2.718266749096034118e+01 1.052000625583238360e+02 1.741481531346031488e+02 2.602529537648003384e+02
3.468230430580506862e+01 1.654941530568319052e+01 6.131100654843360331e+01 1.608045455485916193e+02 -5.445412031905522809e+01
2.778202178615724716e+00 -1.109105015694722418e-03 3.997286928759972113e+01 1.769391041309405637e+02 -5.743975616559682607e+01
9.370369565031914760e+00 1.238914309787149115e+00 5.202056331968937286e+01 1.739413008854681095e+02 -5.604041282621692233e+01
5.374625297591343553e+01 2.678258566794554696e+01 7.272083521166558739e+01 1.564492667977395115e+02 -5.288601325951540133e+01
-2.013300766547322951e+01 -7.856713240362653394e+00 3.679700396245898020e+01 1.909220937736099586e+02 -6.397447478701158019e+01
1.274603241979995083e+01 2.020126314528913447e+00 6.966624871499006133e+01 1.796471274355359355e+02 -7.531120416852544963e+01
1.337062937749248022e+02 4.435481395115311187e+01 1.062164455666545848e+02 1.720202076606115895e+02 2.500669074880235314e+02
1.712011555080902880e+01 7.030182727323346370e+00 5.610927318466559655e+01 1.709244267402758908e+02 -5.943531013870259727e+01
1.974129768778017819e+02 -1.560302991509069592e+01 1.181375055038745501e+02 1.831085570158246583e+02 2.590355472528636938e+02
2.016249989941049137e+02 -7.075677357428690861e+00 1.112778851710830139e+02 1.818037757714121483e+02 2.618593784373689459e+02
-6.960495317101688784e+01 -1.729591160234360814e+01 7.933812276074061742e+01 1.903625646470638912e+02 -8.519319082220964390e+01
-9.452045718050802847e+00 -3.645608911707467037e+00 4.345447213538020037e+01 1.859992614929120691e+02 -6.248448878935705864e+01
1.428545755449433230e+01 2.213894130863728993e+00 5.915357009803812360e+01 1.738666193986172175e+02 -6.746161699076370155e+01
-2.148930523262611558e+01 -7.344180528960965404e+00 3.109226875341271779e+01 1.930672630627145452e+02 -6.511427817161904841e+01
1.097166154828152571e+02 2.665848262207991226e+01 9.416348871445423185e+01 1.676854857699082118e+02 2.622748487114062073e+02
1.876327780003105659e+02 -1.491145701921845923e+00 1.015771035987208535e+02 1.841699350594176394e+02 2.564182537057356512e+02
1.224244614935080619e+02 2.935855379838759305e+01 9.985949312488109797e+01 1.702689843938892693e+02 2.602162970823162027e+02
-7.502108409989443061e+00 -4.064960586063147474e+00 4.473904533522554061e+01 1.860661761367563258e+02 -6.523304726172821688e+01
1.822776889553950497e+01 5.879503730791231675e+00 4.872399123207135574e+01 1.667924723200019912e+02 -5.176272993253196830e+01
1.524067842825491681e+00 2.442403218084612693e+00 4.449003246608259587e+01 1.783223978694819039e+02 -5.573046646308944929e+01
2.153678826636790404e+02 -1.546978846782097072e+01 1.076463876693941586e+02 1.848630566178580068e+02 2.608834279156835123e+02
2.669242465475721815e+02 -8.797948902675397420e+00 9.114976269872501291e+01 1.836869857055857835e+02 2.721802527102663021e+02
-2.213069685624642347e+01 -9.365282638728437803e+00 5.764895230588788166e+01 1.844620114665363531e+02 -7.420241166443001646e+01
1.358555222321293456e+02 4.438248649678403268e+00 9.616261341452076294e+01 1.755810188926539865e+02 2.636633786580817400e+02
-2.147289179749515853e+01 -1.671270321686321481e+01 2.820493631348313102e+01 1.997093702542809126e+02 -6.788320972977501810e+01
1.349053061205715665e+01 5.402187634404330474e+00 6.596809224929479853e+01 1.748466152630101362e+02 -7.353573997305559828e+01
3.151473191279777453e+01 7.045486158056085024e+00 7.821371849051888603e+01 1.776026056375192184e+02 -7.722212756616640661e+01
8.876316777953815063e+01 2.600376154389396177e+01 8.959162341614654679e+01 1.699582445849798660e+02 -8.703806127488023492e+01
1.161238792555197463e+01 6.807047756077855283e+00 6.441142573822764916e+01 1.760144946579009968e+02 -6.387664652860568992e+01
-2.787419029568974338e+01 -1.082183608569912003e+01 4.312958403744008251e+01 1.920156569024584314e+02 -7.074627179825564838e+01
2.132124881925507225e+02 -2.900017198324070833e+01 1.228854321702300183e+02 1.852676577693602553e+02 2.567624183366237958e+02
5.127112433779893053e+01 2.420429257875376905e+01 7.097481699328083948e+01 1.599920989724643619e+02 -6.389347216870131518e+01
2.254320309589311080e+02 -4.127970684099525300e+01 1.364766342667821277e+02 1.869644559399260970e+02 2.579184754992119792e+02
6.016337038495915124e+01 1.643714669108652160e+01 8.128675086175377373e+01 1.688186285562247235e+02 -8.053099528913850236e+01
8.658037866091621026e+01 1.093349897271181526e+01 9.253564444667514977e+01 1.749470419679667827e+02 -9.300815573613012077e+01
3.461039382419406962e+01 1.888779579038833134e+01 5.724240714104657002e+01 1.501897333556233320e+02 -4.514621818915340867e+01
3.657546880052952787e+01 2.404095493182729371e+01 6.108619179727296000e+01 1.483408520045098555e+02 -3.638083089554469751e+01
2.089682078563973633e+01 8.298407162131322679e+00 5.271768799352216917e+01 1.663941973860568453e+02 -5.377085289228854492e+01
8.209652347865412025e+01 3.387421717581398184e+01 8.500603805801704027e+01 1.635153283731497424e+02 -8.382773124764042905e+01
2.235226877773283150e+02 -1.470952802396652181e+01 1.019958798548834835e+02 1.864696866011824739e+02 2.654218045748480677e+02
-1.625702480604612177e+01 -1.062237604217078157e+01 3.953953342023167750e+01 1.873444021001215845e+02 -6.198043582660899631e+01
7.977896565454341271e+01 2.524200164751035302e+01 8.611660807674411444e+01 1.670721104123619796e+02 -8.130552556062725955e+01
1.090000828691946921e+01 3.003166473682798099e+00 4.631581556821337387e+01 1.752850966510674482e+02 -5.644960616322709512e+01
1.386229300525414487e+02 1.385912259264062918e+01 1.038186121233585908e+02 1.769238447629320774e+02 2.620654678460214768e+02
-1.134689560056253299e+01 -4.152011573361749086e+00 5.334482388965073341e+01 1.875876014128888016e+02 -7.069425311921537514e+01
3.514875459115790335e+01 9.206269938283432097e+00 7.256773073309678068e+01 1.740727690501650784e+02 -7.596214401339426558e+01
7.317236129502711606e+01 3.291607976861771334e+01 8.406669842359519862e+01 1.615714665864409767e+02 -7.881572916300812892e+01
2.987750439662569946e+01 1.443913788494724137e+01 5.639381173232453648e+01 1.603818446220758744e+02 -5.315455990849903145e+01
-2.585827669414267760e+01 -1.196234186900137786e+01 4.819812435940501416e+01 1.938871209738003358e+02 -7.152979591609656040e+01
5.741641636323332420e+01 2.778527582379184580e+01 7.603982802738990188e+01 1.572192469936296675e+02 -6.486790619533073254e+01
3.809722266139854874e+00 7.614389945242927560e-01 5.892029808926931622e+01 1.804039484046140558e+02 -6.802439331297622971e+01
1.765272439963250406e+01 9.563488818148062620e+00 4.947334569076238608e+01 1.647608376585802716e+02 -5.276818113802228538e+01
5.203590931666771269e+01 9.069910485559086410e+00 8.246832165566291906e+01 1.777465307389568920e+02 -8.373132944883251128e+01
9.237429055693338853e+01 3.323048750010385533e+01 9.270297738609623650e+01 1.672715643446773868e+02 2.656769155921585934e+02
-7.437252584102090225e+01 -1.365222776505976654e+01 8.310860974567268045e+01 1.876088141816954931e+02 -8.794957666651264105e+01
9.235578825610048170e+00 6.763593419145811581e+00 5.782571439712296524e+01 1.743004569416908964e+02 -6.470387857296005052e+01
1.398817974042652956e+01 6.662684040127545337e+00 5.492179564666154334e+01 1.689976491592645687e+02 -5.330004255686565529e+01
4.397385353561744381e+01 9.647171714029553868e+00 7.983455932694064927e+01 1.755067682984231112e+02 -8.000049785981873640e+01
-6.387083284360321578e+00 -5.400463766986251635e+00 3.887873734261699354e+01 1.863726096661570466e+02 -6.331737644584884350e+01
2.075142689147157284e+02 -5.670307907804922110e+00 9.653249387753702138e+01 1.805589068080265633e+02 2.671543940641654444e+02
3.924763362465603223e+01 1.210847234575282627e+01 6.823258128461914396e+01 1.709333351011543414e+02 -7.362917410501658821e+01
1.410865991868614628e+02 1.363316597278982201e+01 1.034245054351939643e+02 1.749927265890664501e+02 2.649016804682573820e+02
-4.992972599641227305e+01 -9.306434424615346757e+00 7.583533308422430252e+01 1.853939362012900460e+02 -8.381264946280367667e+01
5.782657705705441131e+00 7.130581122045835940e-01 4.861039824040904023e+01 1.772554606298993463e+02 -6.094738252613040430e+01
1.010946589899911316e+02 4.068916400677279199e+01 9.522309795271209509e+01 1.612512418528652915e+02 2.651490391169978125e+02
2.466051863707347138e+02 -1.730504118501689348e+01 9.805244679740016522e+01 1.854449846685432703e+02 2.671512117590161779e+02
-1.007512324934315551e+01 8.027800369005619885e-01 3.427173130784994015e+01 1.881527647516484194e+02 -5.832756695331357832e+01
7.422434551763127786e+01 2.768191402228303133e+01 8.350809124935243233e+01 1.610661197075358189e+02 -7.599066862092419683e+01
1.153167992512855591e+02 4.745269750490430738e+01 1.023780912864458656e+02 1.628531522176184581e+02 2.490583936188438940e+02
-2.117673236114218938e+01 -9.947270144702505590e+00 2.810821393957964531e+01 1.960165569038349531e+02 -6.146501050408910061e+01
-7.296640758718089614e+01 -1.299239829396606538e+01 8.773498055225549308e+01 1.901400776441396943e+02 -8.951260775280066184e+01
6.289793003314558462e+01 2.528809717621687270e+01 8.152392529818270361e+01 1.643720330839311146e+02 -6.873278798434999715e+01
2.562848487458954310e+02 -2.636552140444914016e+01 9.989639907043317635e+01 1.887116269090387277e+02 2.649309167654899966e+02
-3.913539940936900052e+01 -1.102412749522666147e+01 6.845677315146507169e+01 1.884681998773534133e+02 -8.047177819817812860e+01
2.583233536033242785e+02 -2.467037279597009558e+01 9.836136833546112257e+01 1.873905266066037143e+02 2.658375343385233123e+02
1.101903842054297940e+02 4.547776919515743543e+01 9.841112507400151799e+01 1.625444025144721820e+02 2.571782023108091835e+02
1.072720459219461020e+02 3.272828335860872784e+01 9.951268693609031857e+01 1.662218315980496186e+02 2.587344722016580931e+02
1.434031336114013584e+02 2.777782573479063188e+01 1.073329902703692369e+02 1.771239712747219528e+02 2.485948833744060096e+02
2.225514575468574563e+01 9.999368396304552320e+00 6.351477186886280180e+01 1.669192368788642682e+02 -6.138348769911577563e+01
-2.532965225121071029e+01 -7.189243004509417112e+00 5.689668370399735409e+01 1.848882712519161373e+02 -7.498008273541604751e+01
9.123479272565730014e+01 3.835058478425933259e+01 9.041569815229516394e+01 1.618123225600231763e+02 2.671378539906987726e+02
2.848399044566875915e+01 1.337816992179635101e+01 6.075144888244084029e+01 1.607591118176062821e+02 -5.462012418674004977e+01
7.076184267596126176e+01 2.420883468822241014e+01 8.411986303201497606e+01 1.654034452762585659e+02 -8.175807430306203116e+01
3.488798792335173005e+01 8.598178420959033730e+00 7.426533406087875733e+01 1.709840603845216549e+02 -7.904818631214267555e+01
-9.093953620776630942e+01 -1.842452897485626551e+01 9.019296768167926359e+01 1.895464417440456373e+02 -9.117865519217436088e+01
-1.197322693525841153e+01 -5.214106490735314736e+00 5.540198729500779251e+01 1.841420923436528483e+02 -6.911228958207891537e+01
-7.018158919713887833e+00 -4.647974867967801238e+00 3.813036684354566574e+01 1.851757078065872975e+02 -5.871323085957956778e+01
9.091100101246254894e+00 -3.591334623214956778e-01 5.447792889656515314e+01 1.755277707020848084e+02 -6.297761486793735486e+01
-1.869421292986182337e+01 -5.169473415927822835e+00 4.080451033958374296e+01 1.928311026462358200e+02 -6.641746034845404267e+01
-1.602467365288182322e+01 -5.751241959140025450e+00 3.553041806969886807e+01 1.909772855808336089e+02 -6.020701738345726284e+01
1.213689811981833202e+02 3.313927632422534231e+01 9.877790298353301068e+01 1.714656006281352347e+02 2.620873152612082322e+02
9.713475829764458069e+01 2.654619335756737541e+01 9.198226720546531965e+01 1.668111239416527667e+02 2.669592262888876348e+02
4.712336251560227396e+01 2.509792011270069523e+01 7.021823393787771295e+01 1.554445851999935826e+02 -5.148503405813721656e+01
2.353002304971742547e+02 -1.227965406903973822e+01 9.817828075256183240e+01 1.840927623407573606e+02 2.660538409536442259e+02
-8.096465742951411926e+01 -1.197862639297737708e+01 8.671170283285680114e+01 1.856515455111228619e+02 -8.757469317741667680e+01
9.059150704545052690e+01 3.336594549518360253e+01 9.027354432684347785e+01 1.687497318386458289e+02 2.695865702154435439e+02
2.165338423392585696e+02 -9.542600882747690250e+00 1.076034864736250967e+02 1.861199082112858605e+02 2.600226413917605441e+02
-2.440136497975779761e+01 -8.541406590556809064e+00 4.747014622761732738e+01 1.892750386287738991e+02 -7.126902656191022345e+01
4.132853343170588545e+01 1.166362247735327706e+01 7.613032234307434010e+01 1.711441347664439832e+02 -7.597140595044760403e+01
-2.364658306778747132e+01 -6.308630019139363831e+00 5.889285802410883264e+01 1.866093359722400464e+02 -7.320801572236396737e+01
-5.160303637708235414e+01 -1.716280110993525909e+01 6.142761966556930275e+01 1.952261411307123069e+02 -7.866228681930212474e+01
-3.061123344284715220e+00 -2.369194624243879499e+00 7.245472866474845830e+01 1.810070244943282489e+02 -7.740049596043830604e+01
1.652638232804685359e+01 5.570462901231627129e+00 5.465484051439542412e+01 1.743713319741634109e+02 -6.311163595142907923e+01
5.077681323614972797e+01 1.746849971548676095e+01 7.656030969089492544e+01 1.674230349252361520e+02 -7.110990666421881201e+01
1.286256168967649671e+02 3.511481655301435012e+01 1.008709292948676506e+02 1.710126741642429522e+02 2.523595480631059615e+02
4.912113443678411073e+01 2.353576747927561641e+01 6.636798030480895250e+01 1.570841706845213537e+02 -5.246856751514397388e+01
-6.812163595708811670e+01 -1.587677460246163008e+01 7.831539578370529853e+01 1.904935612694850420e+02 -8.714899355538115344e+01
1.492008876718101362e+02 9.244181573115881179e+00 1.035982298495625145e+02 1.757847322899344817e+02 2.619980454497899700e+02
-4.062628818688008181e+00 -5.312244862917156141e+00 4.795299584689807659e+01 1.829193328729996324e+02 -6.902071277016901263e+01
3.647223647260758383e+01 1.805276985656262312e+01 6.692029032087077667e+01 1.648890829859843734e+02 -6.227691223904594153e+01
9.132733760690067371e+00 4.888219408874125982e+00 5.383692205353280968e+01 1.679475657029387321e+02 -5.768249790838952151e+01
2.937387607415327295e+01 1.414506308742935659e+01 6.111348385132201599e+01 1.666551442425947016e+02 -5.819793788135532964e+01
3.479909721084369778e+01 3.229306954433300181e+00 7.956413377188567893e+01 1.746553954438930418e+02 -7.937975773595945839e+01
2.030169227292924461e+02 -2.081639777594927310e+01 1.191457459120896800e+02 1.874281708378114786e+02 2.537929960418513531e+02
-3.166573427908667782e+01 -1.314468321896776537e+01 3.090320355297150101e+01 1.993996431506909914e+02 -7.009585316983316261e+01
2.345431994452861204e+02 -1.515100936283233679e+01 1.068705532633389907e+02 1.848995885370193548e+02 2.591043616242389476e+02
-1.046705445852113225e+00 3.353287211724198968e+00 5.027147840040311166e+01 1.812644509354649074e+02 -6.227322170483188302e+01
2.416070914762373789e+01 9.297545573482231873e+00 7.292507504834104282e+01 1.729035257087107027e+02 -6.906426855139980603e+01
9.392633432739309285e+01 8.079785595507448903e+00 9.044729387556871814e+01 1.753402510252512059e+02 2.698190472737346681e+02
1.344265721818020722e+02 4.979595314521910865e+01 1.046314282026209384e+02 1.666220135700015419e+02 2.457673332360333234e+02
-7.214131701634978810e+01 -2.656078892049490747e+01 6.925972731124404902e+01 1.914470567775396432e+02 -8.733158636565947575e+01
-1.285770592272816160e+01 -3.968924335399783399e+00 5.607887137848018000e+01 1.862256694027756225e+02 -7.231812001317248928e+01
2.106778307388590221e+01 1.045749928027957409e+01 5.403646864377294889e+01 1.690519512243187421e+02 -5.819452232991140761e+01
3.105863230995286273e+01 2.035257875860443733e+01 5.923820479979358566e+01 1.499061352607071740e+02 -3.515737349618829910e+01
1.919618382775282228e+01 9.068434959699168019e+00 6.559767504098518032e+01 1.692157516118058425e+02 -6.203370880774228624e+01
2.579590414040771051e+01 1.157148072746140599e+01 6.594281562977215572e+01 1.701394458976600674e+02 -6.739509855237919567e+01
1.177336338647004510e+01 8.651983635703302866e+00 4.814147595474970842e+01 1.736329268227822809e+02 -5.412519829994385390e+01
7.104637471519505709e+01 3.037430140268766010e+01 8.160701337998109750e+01 1.631522244690917489e+02 -7.371410599540041630e+01
8.153796564338962582e+01 2.773334705916961695e+01 8.746172260835045620e+01 1.617697195396025904e+02 -8.867394321325541284e+01
2.013735225663265282e+01 1.032214983776327699e+01 5.848762654386522541e+01 1.708509880917124519e+02 -5.758183437020917239e+01
3.485093093523990149e+01 1.369765879177682422e+01 7.100707532374190123e+01 1.700440671808588888e+02 -7.106165822936418408e+01
1.285391564623288616e+02 2.145426742806242615e+01 1.026299316183927175e+02 1.747987135894055655e+02 2.575549942907913987e+02
-2.596719716879681883e+01 -3.383581816334767733e+00 6.884860585493767360e+01 1.805937515517314296e+02 -8.076836880336828983e+01
-6.054584840893109288e+01 -1.661316863175619929e+01 7.732834179180855472e+01 1.900268165486024543e+02 -8.156861411893410718e+01
1.795305451211051917e+01 4.922108391955447360e+00 5.621017500644573062e+01 1.653704658778139276e+02 -5.274781608743160888e+01
-1.142458032656786671e+01 -3.013647210782537389e+00 3.490283296083610054e+01 1.921855905260898396e+02 -5.967845533670620028e+01
-6.818951161860402621e+00 3.603450658343521074e+00 4.043908276842730487e+01 1.840239612090060746e+02 -5.966355587432755669e+01
8.518711182826029926e+01 2.779640870475468617e+01 8.487093961329362912e+01 1.671294794559653667e+02 -8.770882554652739316e+01
3.047761314901703500e+01 1.867035681141420866e+01 5.506647558206388027e+01 1.527268775487969776e+02 -4.273209098562283259e+01
1.074767102479857783e+02 5.003461165152944545e+01 9.653701588817020252e+01 1.643190178953884981e+02 2.492247298549933134e+02
1.719162865411992769e+01 7.847690203929005293e+00 5.124198546666544729e+01 1.728467925717474429e+02 -5.425985038947837324e+01
-1.255850317660878179e+00 1.860421110908478060e+00 5.529467656065084924e+01 1.799266825862314363e+02 -7.048665903489936113e+01
1.129699610786141903e+02 4.357685807256611810e+01 1.036104819132344659e+02 1.659688776195199864e+02 2.550040776225276886e+02
1.535557232170257258e+01 1.181284365951992044e+01 5.696737878821021894e+01 1.714497884762926105e+02 -6.127573658072059004e+01
1.623327834651411763e+02 3.961367178191607774e+00 9.593800002787959613e+01 1.843062697946616595e+02 2.690657153262189922e+02
9.885223031913706393e+01 4.377432846881873729e+01 9.635175060312360529e+01 1.645166973868244327e+02 2.659802345899511806e+02
-1.401044939026434122e+01 -5.920076044130166082e+00 4.543919707674522357e+01 1.872864341950676703e+02 -6.880074528621349828e+01
4.594815441773904752e+01 1.528249431561871674e+01 7.777171884746580588e+01 1.670737013466733742e+02 -7.319822404622529177e+01
8.262565730302399913e+01 9.991972815327883062e-01 8.968951880196355830e+01 1.763199941413082570e+02 -8.852926034615566664e+01
-4.685173016745409313e+00 2.112036274536357006e+00 6.086676058454437310e+01 1.808124517940851206e+02 -7.413476074263213889e+01
4.413560156759650965e+01 2.400554375000394813e+01 7.057005423164707736e+01 1.608302200629024412e+02 -5.902367890372948978e+01
-1.645982788216657866e+01 -4.485935767828602927e+00 7.243755565656668693e+01 1.849325690073071939e+02 -7.892655273505205571e+01
8.148642860833589907e+01 3.527069360672325615e+01 8.415650732858649974e+01 1.613435596804828833e+02 -8.751906677481788677e+01
1.167772448849715659e+02 4.199877531651728191e+01 1.009085579660222862e+02 1.650641471779601375e+02 2.537853904550472919e+02
1.018603057560863334e+02 1.926271436214253185e+01 9.437427182691541816e+01 1.684997646110637390e+02 2.686753421860248068e+02
1.220917366538825348e+02 5.081818602983516087e+01 1.060715948483988171e+02 1.658825459774828630e+02 2.460282451498642899e+02
5.078625916147351660e+01 2.575085936166302858e+01 7.686629279460125019e+01 1.602856747706605347e+02 -6.198273158897526969e+01
9.111606520077356208e+01 2.536678480580789952e+01 8.742910619647965120e+01 1.697053831597766873e+02 -9.078638193617608465e+01
1.043309335718904265e+02 3.959185097414594878e+01 9.517515229063543813e+01 1.652992562418035334e+02 2.605158056823997299e+02
3.645564967773636766e+01 1.801337209372713488e+01 6.774209560864197499e+01 1.638139015681599915e+02 -6.313961494813854358e+01
4.527327476258726335e+01 2.746245794129112738e+01 6.792361605145791259e+01 1.551703877910012181e+02 -5.311752929332288886e+01
9.076500371395162858e+00 6.990850590522430963e+00 5.406110787512886162e+01 1.709847821683880227e+02 -6.012670364836193926e+01
1.251387079193918765e+02 4.896930749687553686e+01 1.051491465744549458e+02 1.676269800410512403e+02 2.464894363516575595e+02
6.317290106836352948e+01 1.539657383817933400e+01 8.080024065109689957e+01 1.715465295678730229e+02 -8.243822876542201072e+01
1.332600715127094588e+02 4.352372683116205110e+01 1.063833687046988530e+02 1.678148210210001139e+02 2.476040675468898087e+02
1.195784018438736140e+01 4.186588282225294222e+00 5.491930060309524464e+01 1.762043589159043506e+02 -6.407080770984944706e+01
2.040060775212622346e+01 1.262326874431516543e+01 5.479372503574619202e+01 1.616852904886025328e+02 -5.280482275876775589e+01
-2.292392729102952487e+01 -1.160448412730981538e+01 3.672810849205960437e+01 1.929371994809616808e+02 -6.533075662474078626e+01
-2.069095329895977997e+01 -4.057582913935266156e+00 6.644710280929329826e+01 1.864618125327349674e+02 -7.534310049450411384e+01
3.091597944827844913e+01 1.169365045059368668e+01 6.561385118293493690e+01 1.662248719621713917e+02 -5.973916012791711694e+01
1.740115247619988992e+01 1.239229307314907125e+01 5.154502531641678331e+01 1.624380918930729081e+02 -4.784573212891179850e+01
5.606292011180450174e+01 1.516059515519437895e+01 7.939881459958459686e+01 1.716873728136168324e+02 -8.061484580239483932e+01
1.262106784199282572e+01 8.479927442153782025e+00 5.464605054396106709e+01 1.665315616265849030e+02 -5.575479710434592562e+01
1.274355385334197592e+02 1.421758647631069472e+01 9.780777441968845665e+01 1.770502533063493900e+02 2.664862289368985557e+02
1.108243107558728440e+02 4.001060970806561556e+01 9.769029090597716447e+01 1.660100220872747911e+02 2.584653132884945990e+02
-1.885294591004991105e+01 -8.457506792720204558e+00 5.969913421408337939e+01 1.817555023298482411e+02 -7.502491694318565862e+01
-3.793399722643360228e+00 1.319485464241324069e+00 6.528791966306243921e+01 1.810638526313066734e+02 -7.658124910373526006e+01
-1.138730837194508716e+01 -4.727161253241257022e+00 5.874239183987739210e+01 1.822133293715576201e+02 -7.178374164563035720e+01
3.893970814583634166e+01 1.447587895650532097e+01 7.064404682651471035e+01 1.646105604365805277e+02 -7.012065364775125431e+01
-6.029509078709524772e+01 -2.214565784184331676e+01 6.914066040379033495e+01 1.895120638155659663e+02 -8.291375988597796720e+01
2.191940873758160180e+01 1.131769876415588527e+01 5.471719045117659874e+01 1.686247259102595422e+02 -5.308363584145519809e+01
1.582259665974048062e+02 6.743678925638832311e+00 1.006051256752969749e+02 1.803590285588786912e+02 2.653867094706096168e+02
-2.453756207677562529e+01 -1.269496849750530387e+01 4.587463380918449474e+01 1.849627364091519723e+02 -7.136392642792583274e+01
5.916472957353078499e+01 1.866491061080069613e+01 7.601302876574695233e+01 1.659764794802743211e+02 -7.316006088410661334e+01
1.895728813693551018e+01 9.869253187341307409e+00 5.669784941362970443e+01 1.696887255493543023e+02 -6.285500387658945698e+01
-1.779709300052138232e+01 -4.640170322825591498e+00 4.332313326621990512e+01 1.910631350199580538e+02 -6.452213021929543402e+01
2.274541163575847236e+02 -3.360622511479515850e+01 1.213570507339572089e+02 1.885777263534996280e+02 2.556335802258225556e+02
1.095048686327798926e+01 2.988332620793343164e+00 7.174110387259442234e+01 1.775110997622859088e+02 -7.690854185996809633e+01
1.771629923360272585e+01 8.276198428897364678e+00 5.574736545955902045e+01 1.747505767466041107e+02 -6.612108526511210016e+01
1.906028730850834449e+02 -1.042915818502644143e+01 1.092508357269043699e+02 1.813291695263706060e+02 2.620574795959718131e+02
1.214797367150730878e+01 8.252053300061833241e+00 5.651826869213618210e+01 1.702177594492677883e+02 -6.206395957421606369e+01
1.681871052787828802e+01 1.072354263232606542e+01 5.083860395714800262e+01 1.663251391824583720e+02 -5.319527407385104567e+01
-3.609974929594894633e+01 -4.532308345760851509e+00 7.899004057232234288e+01 1.836071904117999622e+02 -8.496835121177628025e+01
5.038247319796886359e+01 1.624019647219954265e+01 7.721023166263043436e+01 1.698211776438540994e+02 -8.052245755506257296e+01
-2.098461174090893877e+01 -9.743470314527259646e+00 3.120213614230992150e+01 1.929109968768039494e+02 -6.561895219684834046e+01
-3.482470609838698827e+00 -1.217645998813907671e+00 4.142417175094031734e+01 1.786414373366990276e+02 -6.183597883019933050e+01
7.855938936643529047e+00 3.227835838138265689e+00 5.174537001647514955e+01 1.731288666325183669e+02 -5.913442922783521283e+01
-4.237816702101331856e+01 -1.073203001012714353e+01 7.225271717115424508e+01 1.882883798690801029e+02 -8.604683624071333270e+01
-6.087331341584287792e+00 -1.884466251429020245e+00 4.921534153821726676e+01 1.818388639679789378e+02 -6.873755264836003676e+01
4.175341096307290911e+01 2.152518170965255351e+01 6.335009575023548223e+01 1.567592150700342870e+02 -5.532212719136288115e+01
8.863883549224798486e+00 2.783569125851475867e+00 4.968219485412775072e+01 1.746429130358091868e+02 -5.752188623103088361e+01
2.192364334820844647e+02 -1.563115167876607892e+01 1.081102514284326475e+02 1.862370465329572369e+02 2.612527499159938884e+02
2.150884702517225833e+02 -2.602054838509035051e+01 1.288389105646330108e+02 1.858966548229809632e+02 2.561185460910938900e+02
2.395739734341226210e+02 -1.704206509758337518e+01 1.030692329146015425e+02 1.850070815855146407e+02 2.632096209022907942e+02
-1.239894940721625005e+01 -4.240107342239118005e+00 6.686604605854842021e+01 1.839625728078052589e+02 -7.929817966024917553e+01
2.687318530376409740e+02 -1.341597701025721179e+01 8.783638708743244194e+01 1.845836353657263373e+02 2.695857749081789052e+02
-2.472282854568302213e+01 -1.203040839111730698e+01 3.061001928936945404e+01 1.999550920674508632e+02 -6.716308517186793381e+01
3.036821452520128251e+00 2.095307007485534889e+00 4.347607865427001173e+01 1.785439827017349330e+02 -5.810662018410191365e+01
3.501376698107053187e+01 1.582429223709981159e+01 6.279780658574906482e+01 1.608933709734279489e+02 -5.494348528001975751e+01
6.398042572936018502e+01 2.594853318864423386e+01 7.606380707315884138e+01 1.575920758936101151e+02 -6.683908953331173564e+01
-5.493802859512295100e+01 -1.443139870179075501e+01 6.694240170565272763e+01 1.882662619406509918e+02 -8.119831315201363964e+01
-9.533491171332711289e+00 -6.171409493903428078e-01 7.189112118175455635e+01 1.825992788917189671e+02 -7.961457982512155240e+01
2.651765995438223626e+02 -1.836784673603250440e+01 8.936959121127169681e+01 1.905956336800782651e+02 2.648699750382913862e+02
2.852391220703186647e+01 1.442820836394841066e+01 6.261145585781849121e+01 1.673043852892417362e+02 -6.681080927016820681e+01
5.753950312627659258e+01 1.054804968620561567e+01 8.458999698798051270e+01 1.741857762208440477e+02 -8.582827910341423205e+01
2.249733624641978480e+01 9.154250675959549000e+00 5.409553648540855875e+01 1.629682705792123727e+02 -4.987889510752811617e+01
-4.491853005889292660e+01 -1.712154423209810261e+01 4.823955020253951886e+01 1.920050695785710673e+02 -7.652596404419506371e+01
-5.169617792930431932e+01 -1.734427792183901929e+01 5.335891376254163276e+01 1.948648999259765446e+02 -8.045575835251189289e+01
3.887220754416331747e-01 -2.220651803315670580e+00 5.142728130974177958e+01 1.802244882703020608e+02 -6.557505541044966435e+01
1.201503119886091469e+02 5.176819873452501497e+01 1.024709008100445828e+02 1.670090906840627270e+02 2.478999831734360839e+02
9.100030059801459004e+01 3.771241224457667585e+01 8.906251942536249544e+01 1.619206273319084914e+02 2.674466307619080681e+02
2.196918150316654916e+01 1.210684573234850525e+01 5.678120735529656571e+01 1.676949285173923556e+02 -5.441317819220822116e+01
7.900193804121371954e+01 2.324710250989089388e+01 8.781659755234647946e+01 1.659974958263919405e+02 -8.525899776452315848e+01
1.468984896214654725e+02 4.169872561201891870e+00 9.598762048241304967e+01 1.815181597009364509e+02 2.624562609430033149e+02
4.183804965098701700e+00 -2.100562466836026765e+00 6.366072030173663876e+01 1.802243667801508593e+02 -7.196614946673473412e+01
9.408765689058904513e+01 4.028525460100840405e+01 9.263983858262695037e+01 1.647260491563420430e+02 2.679255841034582204e+02
1.273235236908990373e+02 1.931127235782919271e+01 9.860276520943804712e+01 1.743950350598996408e+02 2.629270565493374079e+02
-2.725081711122773953e+01 -1.013847117936648345e+01 5.434845694344734568e+01 1.901331940867345338e+02 -7.758027451617566328e+01
1.752289654320738634e+02 4.815253630910797611e+00 1.142201972500690346e+02 1.764862021747433687e+02 2.554119886385305165e+02
3.743694215401873038e+01 1.658571291714422102e+01 6.033678088212197821e+01 1.510136522462279629e+02 -4.482190955315883940e+01
1.526885699717651619e+02 4.975338340404238835e+00 9.553806779989979248e+01 1.753952197894007838e+02 2.645321363817547535e+02
-1.936706203900667944e+01 -7.841916057896227699e+00 2.801516296396912153e+01 1.974426236050472312e+02 -6.497044605420209962e+01
2.031549748934098076e+01 5.962627165050682798e+00 6.965859326369556470e+01 1.722772065875596468e+02 -7.179226800334549807e+01
-2.196290708866817099e+01 -6.452849904979329310e+00 3.852242566271138458e+01 1.951186807256337090e+02 -6.662114903563042390e+01
1.716892321660063203e+02 1.039322372418288509e+00 9.965733580791146551e+01 1.758993582039262265e+02 2.678550668735666136e+02
-2.606355452098793180e+01 -1.266925037222806871e+01 3.606687412789472802e+01 1.962128206765066238e+02 -6.518080914418125360e+01
-2.084661609076331956e+01 -8.117059082348740517e+00 3.998695391050470960e+01 1.912764507058579966e+02 -6.757844000027702691e+01
-4.203746086681101701e+01 -1.659596274896242107e+01 4.423847586848666680e+01 1.958237876580656689e+02 -7.459152457660343316e+01
-1.039797666186997738e+01 -9.460896263225432534e+00 3.395563092385629034e+01 1.873617077516177005e+02 -5.711318661726164692e+01
1.902754377058404600e+02 -6.772957304182027016e+00 1.200696389140340585e+02 1.817913981896369080e+02 2.528987048174492429e+02
-1.310318417224323895e+01 -3.980779358671661328e+00 7.623863579759546383e+01 1.846131225721124736e+02 -8.396578795554589192e+01
6.443100635706318258e+01 2.633303331566302674e+01 7.766822053031513917e+01 1.580890673027136870e+02 -6.855519935210001847e+01
8.982817955103953977e+01 2.861917543433468225e+01 9.311697682749051808e+01 1.662829582397429249e+02 -9.112866876275896288e+01
2.529460634182980812e+02 -2.549794358040816888e+01 1.030178606159503119e+02 1.872515011101938285e+02 2.646431120967469610e+02
-1.339255892492411348e+01 -6.941537520911849057e+00 3.914163852745841865e+01 1.921760334041325677e+02 -6.124037900093269826e+01
1.036044225572383226e+01 5.380838004293168275e+00 5.067943139684777520e+01 1.689552386127169541e+02 -5.523316654369799750e+01
2.253415638379901509e+01 7.711735866639561010e+00 5.247823041648864262e+01 1.670079444210084034e+02 -5.417912608988226708e+01
4.252157165605080280e+01 2.334710081816992400e+01 6.242197376887492055e+01 1.585696812820050354e+02 -5.071448154960954469e+01
2.067509152350629975e+01 7.950909169677908395e+00 5.593388666966477274e+01 1.749846258920429136e+02 -6.210793796627093144e+01
4.166699520998684392e+01 2.114360229106545930e+01 6.443268705252258144e+01 1.555309124351579158e+02 -4.700887562317152657e+01
-2.849838984534648034e+01 -1.133721227004560816e+01 3.890757055908678552e+01 1.935491186428901074e+02 -6.715733930278348396e+01
-5.573597699997719701e+00 -2.059922606139933166e+00 6.102186665874671689e+01 1.827590100601972836e+02 -7.032597143058571021e+01
1.821247406158069282e+02 -9.867206076584288388e-01 1.127511502699755965e+02 1.806451745855084994e+02 2.583152906655456604e+02
7.986633705417047224e+01 2.385811061011770562e+01 8.310983046704431842e+01 1.710501911735079261e+02 -8.467943025834944137e+01
1.799468229422844558e+02 -5.077654007413545223e+00 1.079884318112107309e+02 1.803297371798797428e+02 2.594508375694140909e+02
1.467540909212307838e+02 2.902954893982181872e+01 1.076044793390797878e+02 1.734607321211157682e+02 2.521363586303024817e+02
-7.216359597640897849e-02 2.654417717218854889e-01 4.500864450484518642e+01 1.852961778750406268e+02 -5.948151580664326588e+01
6.162128961807515459e+00 6.722060438815969263e+00 4.519218611918357453e+01 1.735598113678957475e+02 -5.236383069174797100e+01
1.430753256401285398e+02 1.612927209034388198e+01 9.937461342853610802e+01 1.765528375795307170e+02 2.622877985949361914e+02
1.428788430513777641e+01 7.797238151348938828e+00 5.311592167409847320e+01 1.675549837394866017e+02 -5.119846635899523335e+01
2.621983158527876867e+01 1.220149486856363730e+01 5.707533678161053814e+01 1.636473328834545384e+02 -4.858277424829039859e+01
2.009079320720011879e+02 -2.885561156540116023e+00 9.711707449113569623e+01 1.810801675991765762e+02 2.673014411749305737e+02
6.917382149413850811e+01 3.254443806231517300e+01 8.155956200640150655e+01 1.631207344729841111e+02 -7.643098288330307355e+01
-2.778011607828406326e+01 -1.600389095121991190e+01 3.116833603321782320e+01 1.988104612968750757e+02 -6.905322233652734099e+01
5.863412907693516019e+01 2.799187965731096739e+01 7.439873673079989658e+01 1.589503577960384462e+02 -6.511224386710897249e+01
3.439540551129302060e+01 1.347030259613085335e+01 6.668952045332956402e+01 1.630863449465675785e+02 -6.556974259115416714e+01
2.444597700556706172e+02 -1.168518460805498904e+01 9.707584088732220096e+01 1.824831379659497941e+02 2.654080456072814513e+02
3.511764214805009487e+01 1.743631421968046880e+01 6.069731084336156357e+01 1.556341814994809738e+02 -4.394884980021281962e+01
4.653382570776678495e-01 3.369246407943046862e+00 5.364036923291004655e+01 1.798239179878828224e+02 -6.458228692487925571e+01
1.167940621317580536e+02 4.753642202549549722e+01 9.984192304017889796e+01 1.645220053159199267e+02 2.530825814008387056e+02
1.010854659413656833e+02 1.808956924170625769e+01 9.614375464215116551e+01 1.737552754477251824e+02 2.679894509304608619e+02
5.690374562899133792e+00 1.299401756621209048e+00 5.122911111462857292e+01 1.754065054421726870e+02 -5.875994190214252910e+01
-2.453796436517805546e+00 3.884325097438745544e-02 5.051913862254669851e+01 1.825971516796316223e+02 -6.640844336978440765e+01
1.846757438848802622e+02 -3.949840038394845543e+00 1.137863745936016784e+02 1.793558168991836794e+02 2.581783922514715073e+02
-7.078730609375718519e-01 -1.824102700772705532e+00 4.004217239094872127e+01 1.814409107255673348e+02 -6.074221493149099160e+01
1.283640236250992075e+02 2.101259934676015817e+01 9.747296950095351065e+01 1.704950239708424817e+02 2.568545167217275775e+02
2.209301205973749234e+02 -3.822144193490503739e+01 1.273134237595444063e+02 1.899645426977455145e+02 2.599170738838848820e+02
2.233094451624795340e+02 -2.135646576439411604e+01 1.119159496936289599e+02 1.847948931548941687e+02 2.599256535490799251e+02
1.147946702361691251e+02 4.034962521429604720e+01 9.191031229107667855e+01 1.660606821941660485e+02 2.582634480576463147e+02
4.875722412829527741e+01 1.976167164652092012e+01 7.099082906312976604e+01 1.640404404297027270e+02 -6.070186229285054225e+01
2.565825440270684226e+02 -2.058605463054075813e+01 1.002327662824305463e+02 1.910895842403542133e+02 2.648979285129357777e+02
3.704743010428759220e+01 2.281840862692381933e+01 5.886265166733469556e+01 1.510256133498674842e+02 -4.515993837022512736e+01
2.367672304931922866e+01 8.270508079629420806e+00 7.327250467156397917e+01 1.762418457643512397e+02 -7.187122796664391444e+01
9.250909263134678895e+01 1.972592912476999416e+01 9.191554628272460548e+01 1.709132157417930387e+02 2.731767844395062639e+02
1.368005847181383103e+02 3.595110148776234382e+01 1.056415163948627338e+02 1.705865841921659580e+02 2.495385540527034607e+02
3.171863063357487533e+01 1.661738066676221237e+01 6.357285920293867321e+01 1.546158950223834836e+02 -4.794758811750077854e+01
-4.185161694978142322e+01 -9.722288017826544504e+00 6.651324371280672665e+01 1.911898460296606288e+02 -8.121684749904733280e+01
1.207289577738198716e+02 2.723583891678952895e+01 1.018747620941184522e+02 1.701777474664314980e+02 2.601369057471017641e+02
1.888966235491926113e+02 2.741016469141851264e+00 9.889847649003394281e+01 1.816317628703970684e+02 2.674098473396945224e+02
1.672800634165656390e+02 2.319793037393333091e+00 9.801469778219410500e+01 1.783807715879160583e+02 2.575251577377692342e+02
6.862671890372378414e+01 1.982164393307967032e+01 8.357669454485362337e+01 1.658140465446145697e+02 -8.077678564248071780e+01
3.794280715916147528e+01 2.004435281512633082e+01 5.989026591422529577e+01 1.610451333778580647e+02 -5.002950900902381903e+01
-1.542620546092102707e+01 -7.551550522417867839e+00 2.951649511517654645e+01 1.940692516466513098e+02 -6.429338558456551311e+01
2.518637145339241670e+02 -2.582843087193155185e+01 1.104930375355175585e+02 1.914738442135906666e+02 2.620906780105339635e+02
-1.921682299457605225e+01 -8.787778716915150667e+00 3.618284513020645221e+01 1.945261043944420294e+02 -6.692080673499870613e+01
1.999476679815406044e+02 -6.734082795042271918e+00 1.055747797672466959e+02 1.824653834476398231e+02 2.595466258478147665e+02
2.278112858631380107e+02 -2.176412661658963188e+01 1.033457492152056858e+02 1.869027163338667208e+02 2.654281146723415645e+02
3.547094622547965770e+01 1.590975358253163208e+01 6.241902701758549910e+01 1.637817355347695525e+02 -6.309485120753326726e+01
5.564043488842811058e+01 2.618859523541647505e+01 7.342397759273674751e+01 1.558657080871865048e+02 -6.077189534183474251e+01
2.215838144139055998e+01 8.180401155706009675e+00 7.070937086710677022e+01 1.759330881774251054e+02 -7.057485361213183239e+01
7.333169985867510832e+01 2.603885910000440873e+01 8.340198296094243346e+01 1.626340557936180744e+02 -8.032957152576371129e+01
7.993551372083757656e+01 3.578551066881049536e+01 8.689774354822630187e+01 1.597043238842202300e+02 -8.158110579397650497e+01
2.122335482647478599e+01 1.147464122514390361e+01 4.964756602010802311e+01 1.562148680396195175e+02 -5.074265916763638984e+01
1.853336032909230724e+01 1.062445672738851421e+01 5.002147149171862139e+01 1.636958092516890702e+02 -4.955328993407280791e+01
-1.971942597404588327e+01 -9.467516068288073683e+00 3.060578525443544606e+01 1.965240369320569584e+02 -6.202923846934436369e+01
1.337183497538011352e+02 3.858365158725245436e+01 1.070373704092749847e+02 1.705163788654916175e+02 2.482212937379540563e+02
3.865438602965069492e+01 2.027531681172502687e+01 6.151038791725826371e+01 1.511731547361706589e+02 -4.367090263803645200e+01
3.770560716307582538e+01 8.824543062976694330e+00 8.454199791339550529e+01 1.796608566465377237e+02 -8.121052555104380133e+01
1.143785944619080510e+02 5.593364584823492081e+00 9.209811672604172372e+01 1.804040551247178144e+02 2.692005776822174425e+02
-1.647050589567955114e+01 -1.253771119491160668e+01 2.924466901339366132e+01 1.940377296020177766e+02 -6.033227502031594014e+01
3.723677915371858660e+01 1.969553932851492917e+01 6.359103507051699467e+01 1.601288805859511797e+02 -5.496354183536961813e+01
-2.065054533128689940e+01 -4.112457959943157881e+00 6.269151682356260835e+01 1.844683201700408119e+02 -7.572742141125017667e+01
7.908168382527193785e+01 2.042500186245615623e+01 9.020235274739543740e+01 1.684550579441168736e+02 -8.733915991122168521e+01
-3.010772970586010455e+00 1.922362683728507937e-01 6.694730814077023240e+01 1.804344491310661738e+02 -7.204389894546362427e+01
-1.569175633142009474e+01 -4.177032655696369723e+00 7.503175818532757546e+01 1.848777121165885546e+02 -8.012196671778440304e+01
3.278301745431493686e+01 9.219658703815710510e+00 7.085446001118258152e+01 1.767538437270316081e+02 -7.590727181093321008e+01
2.567795463288365809e+01 8.670382089588180463e+00 6.102369687291436406e+01 1.642725612806218010e+02 -5.043582851099044717e+01
2.284823493254149867e+02 -4.140645452545518168e+01 1.297008792158292749e+02 1.888239974550512272e+02 2.589979743725985486e+02
2.120948448696319986e+02 -5.262970182011929232e+00 9.551179167656952984e+01 1.807150560962428472e+02 2.661985181085421459e+02
2.351063957092076606e+01 1.486126944136182182e+01 5.456026454778854173e+01 1.549605098433266619e+02 -4.405429355610121434e+01
1.183668649344439672e+02 1.679952389433629989e+01 1.003966437576899864e+02 1.742950111946489073e+02 2.649024819498511647e+02
4.557840491381071502e+01 2.299523078824724109e+01 7.075498856876913578e+01 1.572344659568476857e+02 -5.536109350673608986e+01
1.020979421915645418e+02 4.240870936307936034e+01 9.359165818520244784e+01 1.634156250137361894e+02 2.599288784633749287e+02
7.345256935417658006e+00 4.215464275334480426e+00 6.024842471369591834e+01 1.776247836553126547e+02 -6.679671291093896457e+01
-1.046692419829920517e+01 -2.468795129607254335e+00 4.292030973611717570e+01 1.855620987023422686e+02 -6.456264684874281556e+01
-2.749460884994588739e+01 -1.075993087470099852e+01 4.822286439488082266e+01 1.944938010553158279e+02 -7.588972794839129676e+01
2.373109770280398578e+01 1.466755537112720731e+01 5.297732203128607154e+01 1.617773774321839539e+02 -4.853167504317823955e+01
1.019582601940325901e+02 8.876732956596113056e+00 9.173602645159905933e+01 1.764457504175173028e+02 2.652766614796898921e+02
3.780422604288951050e+01 2.027507692556085317e+01 6.400172800238480875e+01 1.569065306645089208e+02 -5.202613531692799853e+01
9.479068216854977891e+01 1.774850814925037668e+01 9.307184197513333856e+01 1.725502715159419154e+02 2.668552742946548051e+02
-8.183828957476158905e+01 -2.162632537407962019e+01 8.696264499235283552e+01 1.893382651448046090e+02 -8.898311078291615672e+01
7.523954461300591845e+01 2.596161924213251737e+01 8.591104463273187264e+01 1.651261493432568273e+02 -8.081965325940822709e+01
-1.317818466362383489e+01 -5.003072985035114328e+00 3.626899373627182399e+01 1.887009953623872889e+02 -5.728675790946622470e+01
4.575898458139492675e+01 2.137193162978239869e+01 7.119810228684620768e+01 1.672424986853477549e+02 -7.142351710470153137e+01
2.466153928913567768e+02 -1.618110275336849568e+01 9.562163900629572311e+01 1.835461158224733254e+02 2.654106565389378716e+02
1.007743596576938359e+02 4.540417655066849534e+01 9.202992224758889961e+01 1.618713998740248599e+02 2.634843230630757489e+02
2.337582528647111246e+01 9.885796027983900558e+00 5.793865021400770132e+01 1.618979934033987718e+02 -5.312955458667281761e+01
1.939358303760594993e+02 -4.147823742472485087e-01 8.894118675165526611e+01 1.806679639896638037e+02 2.654765928759326812e+02
1.042715126440198787e+02 4.293664192458368944e+01 9.567818194181106151e+01 1.620126904864839616e+02 2.569936191660049758e+02
1.570955157638011812e+01 7.521233832310457501e+00 4.860723467196908132e+01 1.685950628318966551e+02 -5.275029737377334982e+01
1.388585266183281774e+01 5.417001802651959075e+00 5.294660619687114433e+01 1.732192616989899534e+02 -5.728194072846275731e+01
2.439754523772107007e+02 -3.208904130644157249e+01 1.164134075633485992e+02 1.896411225277385597e+02 2.633497317884888389e+02
5.226541714781563996e+01 2.401611340353634816e+01 7.573435478861017600e+01 1.568807567522512443e+02 -6.266663044488602452e+01
5.473862701240862805e+01 2.272062685780414526e+01 6.796262434727728419e+01 1.547390549299558984e+02 -6.010742528843930188e+01
1.278201597373133467e+02 3.645182921671723619e+01 1.007781372687038584e+02 1.739831554011944945e+02 2.542039920102959059e+02
-1.309396885955452561e+00 5.745445837033218872e+00 4.952555633129469470e+01 1.771789550454843152e+02 -6.153198674094689835e+01
3.043592305543461407e+01 1.904573362752983101e+01 5.839758821362490693e+01 1.472075743934045704e+02 -3.833456633822174808e+01
5.771939930403024022e+01 1.414331130238554124e+01 8.713446413220546560e+01 1.730408994106735179e+02 -8.804890944933003993e+01
-1.493475616560780850e+01 -8.673943235783109884e+00 3.739462233882005648e+01 1.952905358330733634e+02 -5.873894196774156029e+01
-5.490349631336367509e+01 -1.749110947608540556e+01 6.794584908629106224e+01 1.900651259045589256e+02 -8.366060564771095187e+01
2.080392816939583334e+00 4.080871420917802084e+00 4.578671495805939884e+01 1.763976907490647363e+02 -5.585648901251922638e+01
2.380375112872649197e+02 -2.932829146943362275e+01 1.090187105714171878e+02 1.879652713770595938e+02 2.615576528658717734e+02
8.810836754884238076e+01 1.974497923994941218e+01 9.352604600623864428e+01 1.728267519214800529e+02 -8.646729041788844938e+01
7.612921662024176328e+01 2.658530992787779113e+01 8.704943095167085687e+01 1.663649122194442498e+02 -8.559023944138179729e+01
3.502249636242533626e+01 1.071534011194049008e+01 6.922139493438309898e+01 1.749818179890006604e+02 -7.257861716980315236e+01
1.022192762580106233e+02 3.341153481834739125e+01 9.646367250891032086e+01 1.637966027321701006e+02 2.601789294595943716e+02
-2.356233925710630572e+01 -1.274673536298698195e+01 4.019707753888145874e+01 1.954916813898164492e+02 -6.380440909753995982e+01
2.339143154729779042e+02 -3.003747023316321219e+01 1.225149885709385558e+02 1.926129660487075625e+02 2.607770078581831399e+02
2.459349257767549801e+01 6.961555497933882286e+00 6.424039966875274388e+01 1.706627225857459393e+02 -6.415383675423869647e+01
-1.940422157827029181e+01 -4.960137332335180282e+00 6.493227387916886073e+01 1.812718465856654007e+02 -7.742614491314698455e+01
-6.915449011738787988e+01 -1.723694176124124411e+01 8.464823731008462460e+01 1.862164236873702521e+02 -8.524813254392013562e+01
3.765188711603026661e+01 1.961768520016971351e+01 5.965422296820911896e+01 1.444589241797095553e+02 -4.055772387598990747e+01
2.336576182617747293e+02 -1.894577658939007492e+01 1.110292631938612402e+02 1.859959850754137562e+02 2.674816189545974794e+02
-2.943411988539780211e+01 -1.308276301936756525e+01 3.044428875582423544e+01 1.964938677953673221e+02 -6.479100587885120888e+01
-2.002874273869954891e+01 -8.278292759913396637e+00 6.743029318310267684e+01 1.833029297074376700e+02 -7.853762489904177357e+01
7.294733988904006594e+00 3.265754270431051598e+00 4.504467058107820776e+01 1.704020950670918921e+02 -5.095030052663493336e+01
-1.602973374492973946e+01 -1.159907763570611650e+00 4.659738777308827906e+01 1.884796069988821898e+02 -6.460039471627682417e+01
5.348077001394828756e+01 2.455477269276173757e+01 7.090583046574984394e+01 1.588595785477209859e+02 -6.557847782993259500e+01
2.785893308117641354e+01 8.178149413109499832e+00 6.316399240131124060e+01 1.709811700600538416e+02 -6.277008472448395082e+01
4.957155272407644730e+01 1.983186898524785491e+01 7.309799957542981019e+01 1.638612597342948050e+02 -6.917070329747993185e+01
1.203960923256562410e+02 1.317428930361442063e+01 9.630022954220270037e+01 1.755886923332934373e+02 2.632516863115586148e+02
8.589616129437093406e+00 3.937123959470634205e+00 4.554127150539083146e+01 1.735024280667330174e+02 -5.460010459835327623e+01
9.078534137023443407e+01 2.839567471320894754e+01 9.038468029250800839e+01 1.662932362610144992e+02 2.644471286337526976e+02
1.168514478387759112e+02 5.513291684322441455e+01 1.021794369660445909e+02 1.623865352635043564e+02 2.394787730617071020e+02
3.188164453355968320e+01 1.935967767871611045e+01 6.178297778537887552e+01 1.607354899451242431e+02 -5.234655382779139643e+01
-3.518205368483155837e+01 -1.320418467567270149e+01 4.221757065888509430e+01 1.973608320949788038e+02 -7.619645274296111381e+01
-3.231081472304308022e+01 -6.424464211568639449e+00 6.636868812952555174e+01 1.856293255441980818e+02 -7.997900089036369309e+01
6.669436186028231361e+01 2.472951542687865967e+01 8.183948545360810556e+01 1.599076423156216720e+02 -7.584103076993238801e+01
2.293508716423403015e+01 1.106098675632687467e+01 5.068921623134813359e+01 1.618189549370310942e+02 -4.523634837404771503e+01
1.105912775405487025e+01 7.919263046872472067e+00 5.539649257812722283e+01 1.718148179449764257e+02 -5.671174490466549400e+01
-3.709239718356291604e+01 -7.241949140593308520e+00 7.290598802608870699e+01 1.852042725000406165e+02 -8.623443048562938884e+01
8.144076638003028279e+01 3.575262799540765002e+01 8.229298817999780624e+01 1.594817244491841564e+02 -8.121317942832912706e+01
3.740011262429923278e+01 2.115613366460998179e+01 6.043977403751432576e+01 1.543601139806086167e+02 -4.991774591938877847e+01
1.545018805884240862e+02 6.777292156013717594e+00 1.033999910198540704e+02 1.770834774729471235e+02 2.609222406346079879e+02
-3.280185974772942359e+01 -8.108738595815406569e+00 6.928441644795159959e+01 1.830595053866115336e+02 -7.967191311205534987e+01
1.018929192597386617e+02 1.755058187883718546e+01 9.735945681850560618e+01 1.712271378460402786e+02 2.670701148229212549e+02
1.806693191120928930e+02 1.941818244258160187e+00 1.064997891442737341e+02 1.760488579440967669e+02 2.599748719010805758e+02
9.667663213099737618e+01 3.596647898629330342e+01 9.415418454984184393e+01 1.626471699433812432e+02 2.650302119954994282e+02
5.082498200707015634e+00 1.950953860321079203e+00 4.473588759329657449e+01 1.760621985588152825e+02 -5.893939691108395351e+01
1.231519870532706307e+02 3.359926699530858940e+01 1.019070539058638758e+02 1.742496514264040002e+02 2.538257428136175804e+02
-1.540324360274587612e+01 -7.793700661769802807e+00 3.586080763535021987e+01 1.899416477588630983e+02 -6.316391889792745928e+01
2.057871781199609984e+01 1.132068840357489314e+01 5.776171351699532153e+01 1.657410649405584024e+02 -4.841895938836530178e+01
7.134706542284271791e+01 2.117903907614026693e+01 8.645160927071842139e+01 1.734377765697301186e+02 -8.258969777091566300e+01
-3.135223826034699002e+01 -1.031872098363422019e+01 4.335565312855380427e+01 1.935056390770745622e+02 -7.219772343318260255e+01
1.731092037815301126e+02 6.060703475898960413e+00 1.131959086858852146e+02 1.818372552013215113e+02 2.534145007276507329e+02
-2.746685787075773533e+01 -8.374404593743934200e+00 4.781458225264527329e+01 1.859653085707788023e+02 -7.459082001794860162e+01
1.906142686585631907e+01 9.425101209963206994e-01 8.069068664894989240e+01 1.779892114565974168e+02 -8.153262100552234415e+01
1.731493562470279812e+01 8.061186025208705530e+00 5.317915609726667725e+01 1.645609623380213122e+02 -5.403736107763484142e+01
1.163801243544805857e+02 4.176407648584545740e+01 1.036673565165987583e+02 1.692600259219125292e+02 2.505217837976319117e+02
2.018392565788997217e+01 1.115497577563732179e+01 5.937427943767077210e+01 1.675195054130855965e+02 -6.372192868624426154e+01
4.847455456571668719e+01 2.479082125561234307e+01 7.341719537786126182e+01 1.538880142907087816e+02 -5.372535674289072460e+01
1.550369251262559942e+02 1.963168228860763875e+01 1.084244697898461425e+02 1.758200549891400613e+02 2.567372753730259092e+02
2.343684776234914295e+02 -2.972531600243099348e+01 1.176339174544911117e+02 1.878558639043241953e+02 2.600655237200157899e+02
4.264727401903974879e+01 2.007936549228069367e+01 6.211472826609428211e+01 1.585322452400618545e+02 -4.870875477320057456e+01
1.288718768842222175e+02 4.649054167220386091e+01 1.080243325636636342e+02 1.677926500634621334e+02 2.441899978493294725e+02
-4.498363437975044121e+01 -1.344017074662373545e+01 6.565434811739476118e+01 1.906565090274604870e+02 -8.426503440348332674e+01
1.652032845072884015e+02 9.027703453089900520e+00 1.097143796847538226e+02 1.762289576447744821e+02 2.542542769860367002e+02
1.304663804700816243e+01 3.357746419720934572e+00 5.771332556496343358e+01 1.698328057842010992e+02 -6.119909035509190431e+01
6.723767485939757194e+01 3.405187593763594833e+01 8.634236650570446159e+01 1.584231147207121637e+02 -7.191165474863950635e+01
4.957281853821736917e+01 2.637712642628782334e+01 7.008165711351114169e+01 1.560833117142548758e+02 -5.155450947785919169e+01
-4.181859476377636753e+01 -1.439356894411428733e+01 4.053483008783844355e+01 1.963442956851056067e+02 -7.492281168614796627e+01
2.657839641451291186e+02 -1.579852285615418950e+01 9.249612608429372074e+01 1.838111397179233109e+02 2.713060697484648358e+02
2.659698231654961376e+01 1.134087052298478682e+01 5.960497873144749548e+01 1.600104499339908273e+02 -5.505169062669664015e+01
-9.250551521044497960e+00 -6.136743847625266923e+00 3.611378902856020545e+01 1.848609207065234727e+02 -6.146389589527059627e+01
1.336330317455532395e+02 1.542344821794072018e+01 1.001821045988594676e+02 1.739408516746431985e+02 2.622663825260228805e+02
-3.002525122027492444e+00 -1.036629348878923906e+01 4.821337226300112633e+01 1.849162464059991464e+02 -6.469517800592437595e+01
1.208455906462617406e+02 8.591245363676856428e+00 9.504549981302376693e+01 1.745665394686214427e+02 2.672730982910494504e+02
9.065763758576139253e+00 5.556304607100063464e+00 4.533697950558839551e+01 1.718435458991594942e+02 -5.256963082996259118e+01
-8.005471517644554780e+00 -8.079254849436104280e+00 3.865532041124470908e+01 1.862676042355151367e+02 -6.354177103691131379e+01
4.089725004362460936e+01 1.840119849760957393e+01 6.609793999840086087e+01 1.549956133757802945e+02 -5.296161676270472896e+01
3.247273077776416983e+01 3.941559300448472580e+00 8.092870141128692296e+01 1.756453766953539173e+02 -7.980529898215436901e+01
2.152711029580625279e+02 -2.019583376804475705e+01 1.134960885404652373e+02 1.820525949452726024e+02 2.612254651562458889e+02
5.586226561135906366e+01 1.972102339744165178e+01 7.722436918208819634e+01 1.653037748100305180e+02 -7.242637200420783472e+01
8.661345468999546426e+01 2.883192921352211968e+01 8.941761127066851600e+01 1.663553152728809437e+02 2.671854291640369752e+02
-5.580207789569127996e+00 -2.997776138471437868e+00 3.949772200342153639e+01 1.813820587449375239e+02 -5.396846267962791899e+01
-4.210318826250398416e+01 -1.701040672184720748e+01 4.782980967114635007e+01 1.925732462514363021e+02 -7.986619758475292485e+01
2.160598376760621875e+02 -1.576406201275040075e+01 1.128366715952658552e+02 1.810749955884487576e+02 2.628459264478587443e+02
1.266363907222602023e+02 4.591845721873800557e+01 1.078478747130523914e+02 1.681955180018413216e+02 2.481273155955044842e+02
-8.709250362338545415e+01 -1.631433533394056923e+01 8.969924264659732671e+01 1.864091493996929216e+02 -9.127170451820060748e+01
-2.679546518017797752e+00 -4.034606237447010635e+00 5.026087004214343779e+01 1.819730967106066544e+02 -6.843748422721047575e+01
-4.862658966879286027e+01 -2.000168851772178513e+01 5.663928657129658006e+01 1.935509659625494976e+02 -7.944985884555171651e+01
-9.155472865134115068e+00 2.887280419333639880e-01 8.317943655917513013e+01 1.818589538079519059e+02 -8.743341137520646100e+01
6.283605819248023749e+00 7.048716658705243887e+00 5.554193377811340326e+01 1.747176054035370498e+02 -6.636817958886261692e+01
-3.648247609518649881e+01 -1.597476173821541323e+01 4.597147206685578169e+01 1.946748255157030485e+02 -7.584242556614216824e+01
2.330723107223493429e+01 1.358238305634983867e+01 5.046396825936177066e+01 1.591290942274834777e+02 -5.017690384836357964e+01
3.058658829966542925e+01 1.354013087548227290e+01 6.846594723888838985e+01 1.723631979046518268e+02 -6.877814147136768952e+01
-4.175669848873377532e+01 -1.286087021751277604e+01 6.779665468733146838e+01 1.883247114936475270e+02 -7.995240745033173368e+01
3.246767900685723873e+01 2.244349909394491505e+01 6.240020771845327374e+01 1.549092872673085139e+02 -4.718341276973805520e+01
1.337912064450543781e+01 9.690920735917487150e+00 5.037685743785907277e+01 1.695829331261439563e+02 -5.634220634099767722e+01
9.988244013998374271e+01 1.467266524439895647e+01 9.253573618884021812e+01 1.750160620449160831e+02 2.630961895617020900e+02
9.307477503672538788e+00 5.813340610764972993e+00 5.350007000669468482e+01 1.735980354125226199e+02 -6.292493931135343388e+01
3.530431461935921078e+01 1.749043578977371283e+01 7.215435817889658665e+01 1.685942694797793422e+02 -6.343661804146517369e+01
1.370447572939334009e+02 1.677728810848773477e+01 1.012690645994225633e+02 1.778790150915839092e+02 2.622324237947913730e+02
8.638707526623342403e+00 2.819009138631987543e+00 6.003786322616899440e+01 1.780263413927519878e+02 -6.859121275925173222e+01
1.253563549442523737e+02 3.450962082077946036e+01 1.011746295392536155e+02 1.704777043769019258e+02 2.569065459583018196e+02
1.951299085931983086e+02 -8.797532107259007361e+00 1.112942424643046735e+02 1.829378656115393653e+02 2.577081957644899717e+02
4.284107339537389691e+01 2.100942455100468820e+01 5.998981001673219282e+01 1.540066019282188847e+02 -4.778629102937385653e+01
-3.671972508315644923e+00 -2.480965966096391639e+00 5.454682732774007548e+01 1.797061544461367646e+02 -6.993525086056845907e+01
4.818182515338622807e+01 2.736285888626026264e+01 7.287266980379557424e+01 1.583410794242994939e+02 -6.107152145262808318e+01
1.397393072674065273e+01 -1.248603682651410196e-01 7.318110373559980530e+01 1.780276379620226521e+02 -8.124195763896013034e+01
4.544082889206991993e+00 2.227821167909360689e-01 4.749505186944602286e+01 1.758653976146895275e+02 -5.861796706278189362e+01
-5.796556011796979213e+00 -2.724573913031671513e+00 4.289241552031255367e+01 1.830355375015611230e+02 -5.808132669440905005e+01
-1.611784039453625539e+01 1.072768941683890365e+00 7.563157916254118618e+01 1.840796144383266437e+02 -8.082974975317772248e+01
3.913113713181199671e+01 1.490166039765641770e+01 7.247323945574214576e+01 1.645483076557766822e+02 -7.147721683918489077e+01
3.889989257403233580e+01 1.481320173819149844e+01 6.508225509682054621e+01 1.649365038337829787e+02 -6.196400839705828645e+01
1.194851829325780983e+02 2.041825753555556844e+01 9.865607115957556061e+01 1.728953216661347199e+02 2.615438866836459511e+02
-8.570867592122519696e+00 -3.129998507571994271e+00 5.230618221630957265e+01 1.862985385293855245e+02 -6.959173319561456594e+01
-4.377419362594233121e+01 -8.584478191587727736e+00 7.196103261297777465e+01 1.909934905237419969e+02 -7.813357980934858915e+01
-7.451610272907139176e+00 -6.375317185974869183e+00 3.587441651267119624e+01 1.896864794418868314e+02 -5.872444247305655551e+01
5.338114861846113257e+01 2.144328129781061776e+01 7.546201083543658683e+01 1.570253181754014804e+02 -6.431098265342086506e+01
1.178953314362202605e+02 5.765899156780229617e+01 1.054266458990972239e+02 1.635794146362968036e+02 2.417161825785995006e+02
1.162778221183125282e+02 5.170361228175297086e+00 9.190053749101878111e+01 1.806211476392951170e+02 2.668665298829179164e+02
1.038625271892329636e+02 6.865890323582770627e+00 9.134564794624445483e+01 1.759816400454488416e+02 2.701851514631916871e+02
7.243757858231339242e+01 1.846162059099381381e+01 8.487723650747598469e+01 1.710666046730462710e+02 -8.679752094928107908e+01
1.806715269051950088e+02 6.431237052459803927e-01 1.101322128931928006e+02 1.783295198579156136e+02 2.602014876718556025e+02
5.554350336056766935e+01 5.256282236238278394e+00 8.837661563922198127e+01 1.766186457881181013e+02 -8.877114905821373725e+01
-3.398998436019061131e+01 -1.191587691803939464e+01 5.908006678350615459e+01 1.899338644195227630e+02 -7.867186909983809073e+01
8.606811317484898893e+01 2.580907087942194167e+01 8.979342831677796255e+01 1.671419462130325257e+02 -8.530202936647927459e+01
4.428454398472855047e+01 2.442925105303398325e+01 6.341451334432419173e+01 1.590354184863842306e+02 -4.994407705965076616e+01
-8.321127483965440774e+01 -8.482216117452296089e+00 8.972699093579443286e+01 1.839223585277192967e+02 -9.013974554821777474e+01
3.783684196866712313e+01 7.674280275762166426e+00 7.815815384181081527e+01 1.737194217199491675e+02 -8.177184340840284449e+01
-2.104704210718248092e+01 -6.249217822878766704e+00 3.928382723472494575e+01 1.939446352705108723e+02 -6.434312357498386348e+01
6.763029532949536815e+01 2.125830162589355865e+01 8.228213457275600717e+01 1.626498002242913401e+02 -7.727136295002070199e+01
1.749848532766433706e+01 1.218717322664495839e+01 4.942887114826957884e+01 1.626528104114157713e+02 -5.115957931996686625e+01
6.521249500530288401e+01 3.032497837168878974e+01 7.694928891940435278e+01 1.641568719486737962e+02 -7.744716273070119428e+01
-1.369504019043355614e+00 -1.849753286063354096e+00 3.966322650480237400e+01 1.808039451494494188e+02 -5.611967807653023499e+01
1.144984457198807490e+02 2.200982782579182384e+01 9.500904696604922606e+01 1.690226288074628087e+02 2.618694262714784031e+02
4.428919800703320675e+01 1.887263742437932379e+01 6.771332178933549528e+01 1.604526863449853238e+02 -5.649549237543372016e+01
1.352333417643964140e+02 4.715897533071557746e+01 1.082134741558823521e+02 1.696762837620705113e+02 2.467024385702748930e+02
4.977885611858453530e+01 2.248843060849323550e+01 7.202390633677718768e+01 1.582665206949143339e+02 -5.780808905625385563e+01
2.496895080108579350e+02 -1.917655341610233322e+01 9.763021262362748587e+01 1.875403333348411650e+02 2.629777316932054418e+02
3.029143183735579470e+01 1.639382109200173332e+01 5.873692533978197616e+01 1.564451400423083101e+02 -5.245296098134552665e+01
-1.070255788617103399e+01 -5.126523667914562488e+00 3.393312953601897419e+01 1.892042655213343210e+02 -6.188623142902751795e+01
1.822573500913111957e+02 -6.209713758978299136e-01 1.167501358161230627e+02 1.766291223202278502e+02 2.550524645198412941e+02
1.806572612878113944e+02 1.875048324070158756e-01 1.138930115112462289e+02 1.806061948690581573e+02 2.542428015057135724e+02
3.506280200295484661e+01 1.759846994433598866e+01 6.686568793241443132e+01 1.564492798013926631e+02 -5.298023110674662206e+01
-1.016685144358413773e+01 -1.549594508903681778e+00 4.115956331552825276e+01 1.876717697233578122e+02 -6.382849506995658118e+01
-1.076826122961428922e+01 -8.409638653949192744e+00 4.131428044379801179e+01 1.885133185127128002e+02 -6.363316519837815832e+01
3.792975301944256472e+01 1.081606367509653666e+01 7.365056759873954206e+01 1.725906044407694253e+02 -7.639723455605401625e+01
1.077523398114262960e+02 2.435604031355131838e+01 9.539799184008192867e+01 1.713866071172525949e+02 2.632091182283006106e+02
1.395797650305529025e+01 7.366893890386513988e+00 4.981872891812503212e+01 1.697255954572295593e+02 -5.132963586969553660e+01
1.885465772187530433e+02 -2.433025768069762229e+00 1.031573650567333544e+02 1.808147545357863919e+02 2.607484258021578398e+02
4.616403132830316736e+01 2.151875433645343705e+01 7.190565666472359396e+01 1.570468304090944400e+02 -6.019557769126499380e+01
1.900004175318389699e+01 8.254092367475809766e+00 5.464472276118232941e+01 1.673170792089969154e+02 -5.766079802578666147e+01
3.014913908432644263e+01 1.344462009849414130e+01 6.514040889520109090e+01 1.716011874234282288e+02 -6.363870346507053455e+01
5.753037039473043279e+01 2.245808257911820149e+01 7.990771938490478021e+01 1.665851934758542257e+02 -7.590437771226935126e+01
9.670693039373284705e+01 1.882030329929891366e+01 9.418255458094685650e+01 1.738002291987891681e+02 2.692079152312218184e+02
1.747728417974726653e+02 1.014594683252099117e+00 1.116743287181759712e+02 1.797082303535362371e+02 2.583179035899238443e+02
-2.420906956441178082e+01 -3.380874770676784102e+00 8.070248657122795066e+01 1.841430954491119394e+02 -8.559188525193114572e+01
-8.666314403656100396e+00 -1.016588567456090164e+00 5.732102767439582891e+01 1.851301009082176563e+02 -7.158601679618975311e+01
6.167687414548373681e+01 3.440283691162443702e+00 8.694708856341324577e+01 1.792835608857783711e+02 -8.745940840144885442e+01
2.006977800869013961e+01 1.424539899646359054e+01 5.450030621763156091e+01 1.585863864032037611e+02 -4.727534115750732013e+01
4.967385552795004600e+01 2.299474145164039385e+01 7.061101738680308415e+01 1.641714832704379887e+02 -5.766813382466093429e+01
2.408429679102142273e+01 8.990925957425776716e+00 6.414632105723472932e+01 1.665752103986278598e+02 -6.251898498926120595e+01
1.455188320383795144e+02 1.176844594067308059e+01 1.016201521201131897e+02 1.746446196029297369e+02 2.599802401558247880e+02
-2.049077810417933776e+01 -1.336835372677253808e+01 3.306770975235873067e+01 1.936454305771950999e+02 -6.802024489209418334e+01
2.430703083109468992e+02 -2.125849031456128557e+01 1.043564907664366785e+02 1.859937599970118924e+02 2.634513306371003978e+02
1.824315570724934901e+02 -3.573004045352678126e+00 1.175494219304860763e+02 1.819342171355129381e+02 2.544501839269750576e+02
3.864341824566029970e+01 1.347466977812625899e+01 6.888805749774161313e+01 1.698662746536901409e+02 -6.794030435758385522e+01
2.810755530578408923e+01 1.729761784501310373e+01 5.405958140189751049e+01 1.510907597391418449e+02 -4.547954512420891149e+01
8.134844842028606138e+01 3.412649679079492415e+01 8.500503223448195911e+01 1.556923107851951897e+02 -7.993866035161227046e+01
5.408256933993319393e+01 2.557047165723989224e+01 7.036183600248135406e+01 1.536355587550818314e+02 -5.366976624555690023e+01
7.541793486142613290e+01 3.473896314543701891e+01 8.681077880571008620e+01 1.613729864260755278e+02 -7.733806102214417422e+01
1.125783801730296858e+02 2.664204895613199042e+01 9.421617866683820353e+01 1.712111388102108549e+02 2.615498228754561296e+02
5.926844297045885668e+01 2.332908039122940025e+01 7.812297591679040920e+01 1.618183898125461155e+02 -6.875866984014758998e+01
1.266634875593386909e+02 1.636211447277875664e+01 9.778918771074725669e+01 1.763933126291578617e+02 2.656363672290930822e+02
2.451413161555919089e+02 -2.174099468829179571e+01 1.051518023734102201e+02 1.886888040312569785e+02 2.642063865312456983e+02
5.486426822802810932e+01 2.489690959895034084e+01 7.285334891224086107e+01 1.587147219897251773e+02 -5.630551287926295601e+01
9.981890330995761929e+01 3.870357406403947920e+01 9.230424456297801328e+01 1.649729921039881049e+02 2.639746112709028125e+02
4.141833003500141785e+01 1.961017720907925721e+01 6.081578243878459489e+01 1.584656392206178168e+02 -5.281825818678264994e+01
1.179635153039182853e+02 2.870166608039642853e+01 1.002264106326808530e+02 1.668133654333572906e+02 2.606362477840294218e+02
5.958044504432637467e+01 2.516353944746470006e+01 7.786154709272658181e+01 1.671413730389037653e+02 -7.810352802230391944e+01
4.951947767515409282e+01 2.088009815516769763e+01 7.419571794125523923e+01 1.657355468650121395e+02 -6.917615049138757399e+01
1.047748045551823708e+02 4.628852492276563879e+01 1.006120636233401910e+02 1.653667946395544845e+02 2.531915161663452238e+02
1.017944262573568324e+02 2.944987897479054695e+01 8.987991308186366268e+01 1.683322807417265494e+02 2.637328524327589321e+02
1.266968652199193173e+02 4.691366270390168580e+01 1.056873647108778727e+02 1.666208053173708947e+02 2.455734668836872743e+02
-4.318720371878561792e+01 -6.077649552544385436e+00 8.590432000714690730e+01 1.837351081044569696e+02 -8.469727824632090574e+01
-1.041856923285913439e+01 -4.621137007203947711e+00 5.306811878458181297e+01 1.876092252922856574e+02 -6.612453975125032457e+01
-4.014206062180194934e+00 7.756787368474338251e-01 4.126941594166478922e+01 1.833282609966410064e+02 -5.691602938052938043e+01
2.904668642988360361e+01 1.527104058279166132e+01 6.149769048835855756e+01 1.549265680618961483e+02 -4.956469675855285573e+01
2.306054491459796907e+02 -3.784686612781253245e+01 1.251583222157202755e+02 1.939847281812961910e+02 2.621421508888995504e+02
-6.907889406174619751e+01 -1.575363538940004204e+01 8.500417328364623870e+01 1.859845646342937187e+02 -8.650881176184272192e+01
2.144074657765242762e+02 -2.432787635524857706e+01 1.226956397874504603e+02 1.857908086175061726e+02 2.559283608786522279e+02
2.663845720598840572e+01 1.224823090980662599e+01 7.087885003763508962e+01 1.700897653040804585e+02 -7.087663807112444658e+01
-5.328970003893672924e+00 -1.804137451441803375e+00 4.708803809143479668e+01 1.838188481152739371e+02 -6.141285519138646976e+01
1.507575253584079000e+01 8.608857553983629174e+00 5.348067659383495709e+01 1.711970262490091557e+02 -5.903874696080203677e+01
8.702128734670989729e+01 4.434403182708913960e+01 8.917847034145191287e+01 1.602648067733250343e+02 -8.294604390578848552e+01
2.600266351498606632e+00 -3.062227430322665089e+00 4.580909137972898293e+01 1.811046286811505581e+02 -5.785699945636235952e+01
1.242128391266769825e+02 4.004794162700606819e+01 1.047747273831017054e+02 1.662761604501843919e+02 2.489908982704954781e+02
2.156226207987213570e+02 -2.996843397232302664e+01 1.230263417752345418e+02 1.886356122691461792e+02 2.586704231827032459e+02
1.295345779008468128e+02 2.448885146300742832e+01 1.015459941541387678e+02 1.729665475963628580e+02 2.570442056256601404e+02
-2.804756886436016217e+01 -1.312378809161780069e+01 3.085076079980689912e+01 1.969272609524224151e+02 -6.571629834040881235e+01
-2.233812917293253975e+01 -1.168172692785071654e+01 2.600805804784033270e+01 1.965907195595902408e+02 -6.298503984933707045e+01
1.290835191387491854e+01 7.330956750580005732e+00 5.446944461875397536e+01 1.730566760300231977e+02 -5.634616666668250673e+01
1.941911443827002017e+02 -7.978689001128442371e+00 1.108074455042885091e+02 1.821152487777940223e+02 2.560627709364187581e+02
6.636688169885651689e+01 2.931976274495226420e+01 7.782240776785062053e+01 1.584080622099322397e+02 -6.825677250719905942e+01
2.469467874159501832e+02 -1.809012232055645342e+01 1.026057289931993779e+02 1.880529434982490216e+02 2.628969026868437027e+02
1.019929424265721565e+02 1.883980325635451081e+01 9.282711406931910858e+01 1.738627501624673357e+02 2.673748857770182781e+02
1.060300216835957201e+02 4.622283879941755202e+01 9.949984015673196325e+01 1.619253683268402995e+02 2.560915962648942354e+02
6.027282563255274894e+00 5.264835080710180470e+00 7.961261891730467255e+01 1.805570296421946068e+02 -8.159163948763539054e+01
1.158002042057878782e+02 6.563616944515132445e+00 9.430914375929746996e+01 1.789515035661192144e+02 2.682106377457383815e+02
-1.219105793173048902e+01 1.540194270351281647e-01 8.524869050923851432e+01 1.803376184729130784e+02 -8.602641738270601479e+01
2.092509502046870651e+01 1.028734697953087007e+01 6.212042729090386217e+01 1.717995409548292685e+02 -6.018824377083299737e+01
1.071259384149385454e+02 3.381517132827087835e+01 9.890238052682266812e+01 1.683773192011560980e+02 2.577395007576207604e+02
1.084463950779903563e+01 5.894500795700419182e+00 5.345263954609605150e+01 1.739606072620481427e+02 -6.011613451544653941e+01
1.703445751229788030e+01 6.653528873066478333e+00 6.056512278648624203e+01 1.723889023577763169e+02 -6.161152662415037184e+01
5.798668489572734330e+01 2.466944213383955287e+01 7.086441593610788914e+01 1.554002302448507180e+02 -5.446098462497153747e+01
1.257982863091925054e+02 5.153999691039658160e+01 1.007918282480192147e+02 1.671553196835843664e+02 2.438012887188945967e+02
1.327155548625410688e+02 2.929378204854855738e+01 1.014029556240130034e+02 1.735101586901714370e+02 2.530475131863630622e+02
3.070563721776587940e+01 2.040225514074995772e+01 5.434769530147430316e+01 1.513398607507362499e+02 -4.041287258052972930e+01
1.136959579316932718e+02 3.712427214088713612e+01 9.990850201117964957e+01 1.650120109707742984e+02 2.586644622864271241e+02
1.741513201995188922e+02 2.307098516080944961e+00 1.166965195668651205e+02 1.781120979046686728e+02 2.529844799348826427e+02
4.407484597654115532e+01 2.021936193609289134e+01 6.442039537035550723e+01 1.594248442729170279e+02 -5.867045096350150857e+01
-2.065895483934741250e+01 -1.198987025982235366e+01 2.756317738601639888e+01 2.060868018863286579e+02 -6.023435613662363863e+01
-8.777713415916660722e+01 -1.519756046624374335e+01 8.904089360615611781e+01 1.865274356330658634e+02 -8.758261380835766374e+01
2.387076305414446438e+02 -1.779952114254556861e+01 1.045369067156526199e+02 1.831817426106504456e+02 2.633798071573001494e+02
1.131877155947262281e+02 5.019770836053572083e+01 1.032512689933441834e+02 1.608993759512504198e+02 2.506838501882599530e+02
1.534246523289612298e+02 1.878212835148484672e+01 1.050737763878792350e+02 1.766622890830211645e+02 2.563040463011206498e+02
-2.017462473334908424e+01 -3.948853434042127297e+00 5.081280016277712974e+01 1.874269939876283217e+02 -7.313554249551143016e+01
1.918801139748079621e+01 7.437626168648991509e+00 6.723789315891740159e+01 1.714401204614774485e+02 -7.182617944642312580e+01
-9.932787295316362730e+00 -2.567930707851644012e+00 4.103324061572141090e+01 1.867741635672707901e+02 -6.656016504103844511e+01
2.427503912402464081e+01 1.211416238693472991e+01 5.372070407945744108e+01 1.584095326440981069e+02 -4.810511130796128043e+01
-3.204042382993822713e+01 -1.536238105521839792e+01 3.721675276404074140e+01 1.963299751790118250e+02 -7.076307016136972550e+01
-3.934859379285081360e+01 -1.315676975222090128e+01 6.745021589662209749e+01 1.872756760542679899e+02 -8.372097152940115450e+01
-5.473069617965626321e+01 -1.667924785562657775e+00 9.141276179091097731e+01 1.807070357924735049e+02 -9.366473023023921485e+01
7.059441225393216257e+01 9.683959876129920374e+00 8.361277778850973164e+01 1.776350087712827701e+02 -8.737622629293289833e+01
2.584506933864948905e+02 -2.863083303087157816e+01 1.010345980473922793e+02 1.893622524382675749e+02 2.690475251606952725e+02
3.171665465845180520e+01 5.405261783121746433e-01 8.163675994394127144e+01 1.797209835201987289e+02 -8.356771550180801000e+01
2.052336234186099375e+02 -1.282118549067443247e+01 1.123431443240204004e+02 1.821562345030797019e+02 2.617907342785842957e+02
1.593631010972445949e+02 8.710120276436922993e+00 1.018845246551966284e+02 1.776504665824134577e+02 2.597626372264099928e+02
1.104074808643074448e+02 4.255386109880247147e+01 9.868048262896283518e+01 1.651325592407672787e+02 2.551962823791363633e+02
4.352935586205631324e+01 2.239013681034199621e+01 6.821711087543040719e+01 1.589723626285290834e+02 -5.741398853215560649e+01
6.409886460605532932e+01 2.379726811155028798e+01 8.115923336032435031e+01 1.658426520532539143e+02 -7.871886897373570946e+01
1.339426910521457046e+02 2.323903846609682944e+01 1.001577783316992907e+02 1.730510087992847446e+02 2.570754224809400057e+02
-1.383360610055201789e+01 -3.168624069990257031e+00 5.245779264616670901e+01 1.845659945273010578e+02 -7.010831426724155335e+01
-3.732350896161720044e+01 -1.662380873330320696e+01 4.556744046638990397e+01 1.941235535125244382e+02 -7.632696875028642580e+01
9.054345734936572399e+01 3.838255486302733743e+01 9.055885219666865282e+01 1.597617685442225763e+02 -9.221047698132805692e+01
3.081772684588703903e+00 1.424677622235351437e+00 5.823619847887430723e+01 1.779035004263176631e+02 -7.082999131930233716e+01
-8.367267892063443924e+01 -1.464006649395555471e+01 8.751573236193948446e+01 1.870067856944056643e+02 -8.938176619152430646e+01
-3.139647064852470493e+01 -5.751922746501257677e+00 8.113417522971649021e+01 1.866598512356906383e+02 -8.789580568803414451e+01
2.539660204011482847e+00 -1.130301978340364721e+00 4.455765834381748647e+01 1.772491904033528840e+02 -5.715036064156835494e+01
6.744441443467975716e+01 2.721158071394327393e+01 8.264669435524341168e+01 1.596329809792280798e+02 -7.160651940151480233e+01
-6.817986128451896377e+01 -2.201463382991619611e+01 7.904147771544522527e+01 1.920266859975830016e+02 -8.927637321221601496e+01
1.199640532921404485e+02 4.851898335039000187e+01 1.026852291268743897e+02 1.641476711956998145e+02 2.503807107549405941e+02
2.040920801620820555e+02 -1.022502244727579956e+01 1.063925857978198479e+02 1.842100221486788598e+02 2.599271874416523360e+02
8.526989613976161309e+01 3.422494840638292857e+01 8.813030580080318543e+01 1.596348955186716125e+02 -8.692293887029488531e+01
1.025257380541291923e+02 4.009355049140265947e+01 9.864876368920067762e+01 1.634815028568069692e+02 2.626723753296348605e+02
5.531544835130814164e+01 1.060155456011988662e+01 7.810768492929366857e+01 1.680200550066556104e+02 -7.553467365460069516e+01
-8.582768157942898313e+01 -2.043949865532776755e+01 8.428874554592732693e+01 1.905342089039135089e+02 -8.846471030793564694e+01
4.891935169375742731e+01 1.191702979621372904e+01 7.619542921528999102e+01 1.699497648172849722e+02 -7.441855075134868969e+01
3.227446510630246479e+01 1.644469740435812000e+01 5.848749624139185954e+01 1.537131446389131213e+02 -5.142980701257403098e+01
-7.490236583112177016e+01 -2.051948863204960816e+01 7.716786104000263435e+01 1.926119371971851706e+02 -8.439712114415202393e+01
5.316262944416752134e+01 1.663805632625882680e+01 7.826382937104338566e+01 1.655956378126568609e+02 -7.751137622626565360e+01
2.816426680289347928e+01 8.398520166727919900e+00 5.341445149890886768e+01 1.598039185448913315e+02 -5.280320220304156464e+01
1.664756063223264704e+01 5.527308334281946678e+00 7.385300317034950979e+01 1.796538816805148429e+02 -8.345977696318799133e+01
1.162665985954994170e+02 5.189316337566359039e+01 1.027463655239639593e+02 1.628366439974874709e+02 2.433687618292167372e+02
-1.481487411931722598e+01 -8.403840681925329292e+00 3.438478282020716392e+01 1.957694816333800532e+02 -6.570260812248959326e+01
1.945550517190806090e+02 -6.520226093988350513e+00 1.112674661216373977e+02 1.807752622993217528e+02 2.603084597733426904e+02
-4.342294778500138364e+01 -1.907709907521605075e+01 4.528529180866875947e+01 1.919677395049610311e+02 -7.561140183655601277e+01
1.649782712068047488e+02 4.607538087724963205e+00 1.118724393244056756e+02 1.780097300039255117e+02 2.628048750884588003e+02
3.320823876268466535e+01 1.947933849541103868e+01 6.077933993881013919e+01 1.523778528947841835e+02 -4.590435095904331320e+01
4.713998681646516786e+01 2.060002534682180553e+01 6.916331806300568985e+01 1.604560920703329145e+02 -6.941456650490093239e+01
2.618873166561812127e+02 -2.644689229453753043e+01 9.982288645937093463e+01 1.900715078185513960e+02 2.694314668725347701e+02
-2.130098129105349614e+01 -1.098218454757969553e+01 5.133463720637802652e+01 1.869567336187100182e+02 -6.944479186539808779e+01
-5.243235252169525573e+00 -4.058315545940893165e-01 7.996165388749531644e+01 1.818649135795575944e+02 -8.597226935696727423e+01
1.322040935976724825e+02 1.091875463333967389e+01 9.696828235193154910e+01 1.745793410933984262e+02 2.676151267633832731e+02
1.808743927067324009e+01 6.075241826661192945e+00 6.042193244781812922e+01 1.671586283572492562e+02 -6.195257286372223859e+01
3.126076792592975195e+01 1.355840602801993100e+01 7.064832473484270281e+01 1.707997528966923539e+02 -7.375202673192730174e+01
1.254983359818694453e+02 4.040150785196429695e+01 9.965609857501590341e+01 1.673887023381458334e+02 2.565285259844643520e+02
8.016671094542290632e+01 3.408947388291883129e+01 8.818944617358040716e+01 1.642988439359428980e+02 -8.167295489491675653e+01
2.536577055581224158e+02 -2.987661663524626476e+01 1.004921394189007486e+02 1.922301921226199397e+02 2.616549977597602492e+02
3.304024641673531448e+01 1.883360805088764423e+01 5.799647768225536026e+01 1.479329249873218544e+02 -4.451473636777575393e+01
5.052034907583821166e+01 1.549999093080455559e+01 7.857561351027483454e+01 1.686372477626192108e+02 -8.064122560115163196e+01
1.004156784974951364e+02 2.322082916776212969e+01 9.587736042763015121e+01 1.727188384322610659e+02 2.620590891457715088e+02
-2.750803333459029432e+01 -9.802145955779259623e+00 3.517993913082278823e+01 1.932204230748753560e+02 -7.301435820713894032e+01
2.686478935362302991e+02 -1.431302688248768362e+01 8.930544144492725422e+01 1.871610008563212659e+02 2.726351800146269966e+02
2.141824416715345691e+01 8.974952094805573211e+00 5.617642698066853768e+01 1.681817195942394108e+02 -5.835386740271169259e+01
-1.158053330124912605e+01 -2.426854094812290974e+00 5.763902257947032126e+01 1.836505846670592348e+02 -7.059690770511291191e+01
-3.560902569742232071e+00 5.077804184203191795e-01 7.383510699884922701e+01 1.815087135811552628e+02 -8.072829209577922427e+01
8.867857250468988184e+01 2.520860820626262111e+01 8.948870067718304711e+01 1.716619368051620995e+02 2.713511250821703698e+02
-1.689546401613355009e+00 -3.078665999437958156e+00 6.093726942704459759e+01 1.814323410935263610e+02 -7.222784208997872213e+01
-7.517211747859556681e+01 -1.997387827063416665e+01 8.156427047791738971e+01 1.927917539924019081e+02 -8.709172774856989463e+01
2.676608920593411085e+02 -2.324699626259235430e+01 9.307639889020056501e+01 1.914834963480420811e+02 2.667601275237198593e+02
5.479007263296605146e+01 2.210284049337943202e+01 7.344632103145400492e+01 1.650974505859304031e+02 -6.749036525016406074e+01
1.029959101984916359e+00 -8.886147527153609449e-02 7.673705091889240748e+01 1.837849773512106424e+02 -7.776311794677900480e+01
6.993120768311692359e+01 2.975799363516955154e+01 8.411847352250624965e+01 1.576109090980660596e+02 -7.042012628011804054e+01
7.605367622548740769e+01 1.986340372622398576e+01 8.517255360051358082e+01 1.723300864630368778e+02 -8.601951849060603195e+01
-2.562601139760139901e+01 -1.501446440459994491e+01 4.526568885560060806e+01 1.929667443646179947e+02 -7.493004112860444366e+01
4.080258860810802446e+01 1.936094154403419054e+01 6.091848107127233902e+01 1.490885457575471094e+02 -4.201598408323736322e+01
7.548646453612209939e+01 3.166337497309181259e+01 8.380635451288455329e+01 1.653078429227017807e+02 -8.126955688471093708e+01
1.530773112387488482e+02 7.112236775624800167e+00 1.011107605558428730e+02 1.785553457665072585e+02 2.581832159822183144e+02
1.393324205698642402e+02 3.962035861198089748e+01 1.071714818953137751e+02 1.695613425459698362e+02 2.510308510224693350e+02
8.833892554681632703e+00 3.847213844169357078e+00 5.326637612679679989e+01 1.752191222816866230e+02 -6.156519014982657012e+01
2.413249842982117457e+02 -2.588017775884161509e+01 1.060838523460418230e+02 1.887470368309521405e+02 2.623950285725256322e+02
2.074747694056698677e+00 2.428844085373889072e-01 4.330884692674165848e+01 1.776034559754498900e+02 -5.257416900504413348e+01
-2.487897000638097378e+00 5.369968968739756432e-02 7.159923272814123152e+01 1.805346396104385747e+02 -7.626737798663324952e+01
1.549979460599565328e+01 2.027024876029362765e+00 6.726792474891418294e+01 1.737042346673705993e+02 -7.581387714641586228e+01
1.102903494299089857e+02 1.523239539672272080e+01 9.265184823446857365e+01 1.736713618743430629e+02 2.649071391675061022e+02
7.344138795641006823e+01 2.917934791202055678e+01 8.207723007741003585e+01 1.617185421499731603e+02 -7.982176052169157288e+01
2.897530139832532825e+01 1.726064528501731488e+01 5.628669058124366842e+01 1.595503047136013208e+02 -5.056178131508563922e+01
-5.651013201238244132e-01 3.577671552267070787e+00 4.228778348066443726e+01 1.811233202813574792e+02 -5.720216110424081535e+01
3.762912075815594903e+01 1.556923331251762299e+01 6.931316813439012492e+01 1.643677677941089428e+02 -6.596939063903636224e+01
2.505203829235593105e+02 -1.533427961327197941e+01 9.575203805357386955e+01 1.841429614117012932e+02 2.661317996875775975e+02
2.970449894635190446e+01 1.396562209764141826e+01 7.010534712299529758e+01 1.708983964712435011e+02 -6.522788452324451214e+01
3.200107151594195898e+01 1.452213267641449690e+01 6.695069293188097959e+01 1.698075567895027973e+02 -7.246110389111314021e+01
1.344489492642573509e+02 3.537498491434506320e+01 1.042791803097563559e+02 1.750559532244069771e+02 2.541686192770652042e+02
-1.734353791176334880e+01 -9.267334013124665759e+00 2.769068028774761814e+01 1.967284710650113482e+02 -5.968723581011229840e+01
2.449911097019008537e+02 -1.151869694742017636e+01 9.662920299158356841e+01 1.815642358622864663e+02 2.691861284934064997e+02
-2.170980829889614050e+00 -2.148361888840176981e+00 4.844932575080671455e+01 1.853957649842813566e+02 -5.817387016530319954e+01
8.004099637973419590e+01 3.097063752647659385e+01 8.402206050563991369e+01 1.625728240218814733e+02 -8.291190147635960273e+01
1.342298585556375770e+02 3.667062181930568698e+01 1.078321343887271127e+02 1.699935393767930236e+02 2.503597224231277778e+02
2.594474814971579235e+01 1.972939638452535505e+01 6.172987867746560653e+01 1.664852867329728099e+02 -5.906355504427021685e+01
6.691822347606014887e+01 2.160745006498201093e+01 8.126296969085834121e+01 1.652566209541716944e+02 -8.055953979384447905e+01
-4.506917809097828354e+01 -1.417767415421760191e+01 5.559997879354791905e+01 1.917690259205173504e+02 -7.865555064167564581e+01
5.261368882435223071e+01 2.561735222557984670e+01 7.471418068819227187e+01 1.585813605542817868e+02 -5.755157238247667806e+01
1.016009344775295915e+02 4.211979145598684227e+01 1.001314332435415793e+02 1.622523205466625598e+02 2.641072443311615530e+02
1.650169442166146609e+02 2.835454832689912053e+00 9.871923935720300847e+01 1.805596831778231603e+02 2.659165796928111263e+02
2.563863199102314070e+02 -1.765067156731984710e+01 9.854313785502033340e+01 1.862549138011129628e+02 2.664138703480077766e+02
7.524211600780282083e+01 3.185470489193248156e+01 8.395799549397149519e+01 1.635634061533749275e+02 -7.671603477797708592e+01
8.671277692015624439e+01 2.926295644624599745e+01 9.052104543669015868e+01 1.641119880256381123e+02 -8.843636123916282088e+01
6.034134006773797410e+01 2.021809799895704529e+01 8.018413430788953633e+01 1.663076308652851765e+02 -7.524447363139574918e+01
-1.770661326700103189e+01 -7.936006724947788804e+00 4.486261597737522777e+01 1.878219189247967336e+02 -6.999142167371147139e+01
2.930284469492235289e+01 1.569526190328737947e+01 6.592151456980256796e+01 1.678213497690895224e+02 -6.531908288006934526e+01
8.659314420217792474e+01 2.895386765079579661e+01 8.889040014808854551e+01 1.670519617372918049e+02 -9.057816677993626797e+01
5.909189985640118437e+01 2.604435051929150546e+01 7.772136579777789223e+01 1.549811506109083439e+02 -5.907198394879192449e+01
1.902582966101088005e+02 -7.385630456810786448e+00 1.109040026408022896e+02 1.848104189716547978e+02 2.610309316704910430e+02
1.417869548814730365e+02 5.311998984833217641e+00 9.781624198803513082e+01 1.786719362476727042e+02 2.705879217150875320e+02
1.671210025720594672e+01 7.223921502193383581e+00 5.034135606847053879e+01 1.662810228218009740e+02 -5.571222469896407148e+01
2.492131622148848464e+02 -2.463329827833089070e+01 9.837998107107003420e+01 1.929981807997546355e+02 2.634283820063481016e+02
-8.246434261039794933e+01 -1.696224878111419088e+01 9.123627314626445184e+01 1.867974747845359502e+02 -9.190829283675968497e+01
3.371435095362092227e+01 1.668626454334290088e+01 6.015100037909490283e+01 1.593202595959542123e+02 -5.738987709259217240e+01
1.656912251112938463e+02 2.148654508582494405e+00 9.975567655990022331e+01 1.825160097865024511e+02 2.646191206860572720e+02
-4.736599618070476225e+01 -1.028114455823942919e+01 7.279933595568439841e+01 1.831466300494991515e+02 -8.503247175068794661e+01
1.436725829122285703e+01 3.010940693824721848e+00 5.857633474087965197e+01 1.703690863445542050e+02 -5.950304770684267908e+01
8.760856514881064072e+01 3.660788650687214840e+01 9.168475337387374680e+01 1.644236321096248901e+02 -9.033358851614859475e+01
2.384095011363286574e+02 -1.754723611025677599e+01 1.020782645101647148e+02 1.849639660220791484e+02 2.656961762989637919e+02
1.921405742529028373e+02 -5.524980100393416471e+00 1.029308327660761933e+02 1.820191105746553148e+02 2.650798656336633030e+02
2.672657210692399143e+00 3.022667352597750323e+00 3.896597169262731342e+01 1.783641594477613808e+02 -5.305297377892626542e+01
1.084644440196362609e+02 4.299643363587973965e+01 9.765323163643421367e+01 1.655765833798199083e+02 2.610861707774712386e+02
1.694607300310790094e+02 7.009446076022974204e+00 1.100004999948241675e+02 1.792567370961606912e+02 2.551119933388775394e+02
-1.445392360857765190e+01 -8.336777368210245953e+00 6.551641249840044168e+01 1.833371070817503892e+02 -7.403404041455026174e+01
-4.692997054490619746e+01 -1.364087297072160609e+01 7.149113150836642205e+01 1.915907036179135332e+02 -8.508273208186787429e+01
2.413873557795293223e+01 1.471173981896916061e+01 5.938613070239019720e+01 1.657262936141638079e+02 -6.131531521076190216e+01
2.588239401230726457e+02 -2.503089130858605671e+01 9.919700356349332537e+01 1.895791737724614165e+02 2.653656472962285306e+02
-4.058668998474937695e+01 -4.727300272660388991e+00 8.232646790252931623e+01 1.766216008367399297e+02 -8.600875358499499157e+01
-7.620575591329718179e+01 -1.080616225153888621e+01 8.510965543872062256e+01 1.831056989389347223e+02 -9.006451489818161349e+01
2.366208821634412018e+01 7.901808173614221609e+00 7.117672141205808600e+01 1.711920673261652439e+02 -6.897455887017750342e+01
4.251859614842279456e+01 2.569536533109650733e+01 6.707730547323770054e+01 1.561556382987980953e+02 -5.291899244594605989e+01
3.487891593386708422e+01 2.093697754646910525e+01 6.131671773809918591e+01 1.519137577185827297e+02 -4.664189246435933711e+01
-2.371576069977571777e+01 -9.784731858080258249e+00 3.213932182157186901e+01 1.987241943478001360e+02 -6.573517210486762963e+01
1.257394172645437465e+02 1.235576016438303171e+01 9.946770337274685403e+01 1.729927000860618875e+02 2.645469584918841974e+02
2.363062333995982200e+01 1.103289966213810658e+01 5.866580369749255652e+01 1.684690058048108767e+02 -6.160928519286846239e+01
2.911658322973505264e+01 1.693527236381288859e+01 5.720956891555501045e+01 1.554691842166735398e+02 -4.083406799919443131e+01
1.410850382323379506e+02 2.360263294596333949e+01 1.084469277176957860e+02 1.736581192199686541e+02 2.547820273081411244e+02
-1.779258136265038104e+01 -1.064675897672208293e+01 3.815154215146650074e+01 1.887831836731991757e+02 -6.142115162743441914e+01
9.161828537676861117e+00 6.323149594305544241e+00 5.201965811582180521e+01 1.702859914530613992e+02 -5.711208939823652742e+01
-3.658017194857855259e+01 -4.877520393610980776e+00 7.755737760927675595e+01 1.827076256645251249e+02 -8.154069657448776809e+01
3.904206357113816495e+01 1.814543694276313701e+01 5.603331364335144826e+01 1.479683542032286141e+02 -3.622819845458560906e+01
5.407766243190122424e+01 2.207190154383473057e+01 7.797967948355747581e+01 1.638011655691872761e+02 -7.444488818578298606e+01
2.658177511788139782e+02 -1.350110918324392983e+01 9.394651817040552544e+01 1.866898766502382330e+02 2.729817503982483231e+02
-1.090800145773874874e+01 -3.216242018358352439e+00 4.300729110890777918e+01 1.879917757665452598e+02 -5.788003659621839603e+01
2.344580749282367549e+01 4.877330516432596852e+00 7.766837217153933182e+01 1.782108592912505856e+02 -8.239368311238288811e+01
-1.245167269829857304e+01 -7.809514931173458407e+00 3.618063281929843811e+01 1.907450450626782299e+02 -5.916114553724680292e+01
-1.961581903845809549e+01 -9.364915595806897031e+00 3.158663498457375240e+01 1.989877470705947360e+02 -6.023492416223864154e+01
1.540934923342873901e+02 1.090469401169842811e+01 1.035890640254176702e+02 1.747030078179397776e+02 2.611783881388316786e+02
1.392893371504106881e+02 9.803626967528707326e+00 9.975568132406434074e+01 1.789643425975768594e+02 2.614071084569112031e+02
2.282290167636786578e+02 -2.677426256945261684e+01 1.190974904580094886e+02 1.891103022775926945e+02 2.646464885422487328e+02
6.198936649176173574e+01 2.963778692296033057e+01 7.519244820250774808e+01 1.560591872037644237e+02 -6.675038458992531787e+01
8.199440623649289250e+01 2.134805402183862455e+01 8.805486251778927453e+01 1.649860683140492768e+02 -8.632705805140349753e+01
-3.552594551862596006e+01 -7.671432421021494363e+00 7.819456239407588782e+01 1.804239716056063685e+02 -8.288967742029038277e+01
8.314468543523348387e+01 1.768605880333042535e+01 8.910648827006941985e+01 1.741484109588749902e+02 -8.642350908171293611e+01
6.713115811689699797e+01 3.037870230880888656e+01 7.853605848124932720e+01 1.592808854810235744e+02 -6.859928282040033309e+01
1.053805660871670398e+02 1.596122979991304724e+01 9.635147116324833405e+01 1.728942720294814137e+02 2.697207301475318104e+02
3.045554154155510673e+01 1.970052714354144285e+01 5.853677827881250550e+01 1.513568689030249743e+02 -4.292050045062426733e+01
1.915023545349316407e+02 -5.495617422254875706e+00 1.116546742324664905e+02 1.816478868543186991e+02 2.563134762369542727e+02
2.624479254733254265e+02 -1.747889111284237629e+01 8.870017241985460998e+01 1.894454839543561206e+02 2.706571508940253352e+02
-7.646158230955143686e+00 -2.568739985901297374e+00 7.702433353768701352e+01 1.830240832226810994e+02 -8.325500277310077024e+01
2.163102528923052503e+01 1.464796564169092363e+01 5.827215024469355598e+01 1.647233581396886848e+02 -4.881833967246384987e+01
8.825164968174046010e+01 2.794651993055153838e+01 9.054935258884604821e+01 1.708792754797884186e+02 2.688000065379489456e+02
2.509925866403985495e+01 9.383286799586933569e+00 5.222381748079522623e+01 1.634479987987848517e+02 -5.699212366991320522e+01
-7.513441071950720129e+01 -1.927641687659742331e+01 8.332317204779566566e+01 1.906210871887277278e+02 -8.545689177633084910e+01
-3.365003644559924112e+01 -1.529582238880154677e+01 3.620290998509002378e+01 1.944297867365496586e+02 -7.282548302096846271e+01
-4.663774627727493538e+01 -1.093526362409704689e+01 7.956219629453038067e+01 1.836844560508509403e+02 -8.834035270811564544e+01
-2.865285354451311761e+01 -9.623125595523706721e+00 4.895488616586757047e+01 1.922470597463870376e+02 -7.271488824391536809e+01
1.028715684068512530e+02 4.382503666618147520e+01 9.843352490324836879e+01 1.615487053785297462e+02 2.629984598008222179e+02
1.150474970744891010e+02 2.824487035612146357e+01 9.723409606940197136e+01 1.720472674433645750e+02 2.572134670292808210e+02
1.204439223552787439e+02 1.867879096837846120e+01 9.512332408148876084e+01 1.725285902823226536e+02 2.660280365621628107e+02
8.274168458364215439e+01 1.926184704523156555e+01 8.482415416159152244e+01 1.678593215445556268e+02 -8.838042322225251723e+01
1.467196800341247354e+02 3.449780794660411232e+01 1.107512430152054890e+02 1.725165815646556950e+02 2.485225693173342165e+02
2.142546900451509373e+02 -2.988503741877645581e+01 1.302916982226277867e+02 1.842697816792441756e+02 2.588014720088283411e+02
-4.021180778411324042e+01 -1.870323018444125651e+01 5.633583688353144225e+01 1.929676100374102248e+02 -7.975890118832558073e+01
-8.152008898191104436e+01 -1.558724525947887329e+01 8.424248640216643480e+01 1.874244633563468767e+02 -8.994156042621305858e+01
8.289935048715295807e+01 3.121661067582157401e+01 9.006480347452469459e+01 1.610590119962394056e+02 -8.560485369214704576e+01
-7.301414812461262116e-01 1.752708712170135463e+00 4.472941997497689215e+01 1.823521411294414918e+02 -5.956204402309225543e+01
4.895614724739622403e+01 2.040317325317099773e+01 7.117707187886016129e+01 1.642553054569975757e+02 -6.963566522638532774e+01
-2.226380612088824407e+01 -1.203879268006951975e+01 3.363789129418889701e+01 1.948513020408387888e+02 -6.768899231405561068e+01
-2.752896291179478538e+01 -1.160017393940698227e+01 3.114503081355597658e+01 1.961589820133511068e+02 -6.811187109168723453e+01
6.738406912023370054e+00 5.220238855547854051e+00 4.518508160231800019e+01 1.743267874807564226e+02 -5.411845920113383812e+01
6.749498787784641252e+01 3.067270905828837257e+01 8.115330915202136453e+01 1.544029129191161189e+02 -6.993253018956163203e+01
8.104500633678101806e+00 5.706237578898754492e+00 5.862594465315203252e+01 1.771855383730206768e+02 -6.997120279638492946e+01
2.565642104199594442e+01 1.392357657037267415e+01 4.968529761164120373e+01 1.578741138956028749e+02 -4.597365906667877056e+01
4.519929697862413320e+01 2.467751970367559977e+01 6.284302460598061657e+01 1.547572309373396706e+02 -5.372522768675694493e+01
5.343675157508143059e+01 2.014563569853060088e+01 7.566407051579726328e+01 1.668846377178851981e+02 -6.850246846483196350e+01
1.615356337994346063e+02 1.825040744386726388e+01 1.075180734956048241e+02 1.765873909496579017e+02 2.499584479480853645e+02
5.691123661940341094e+01 1.860098383402096545e+01 8.191623212829269107e+01 1.672985423223702242e+02 -8.083602635918543911e+01
3.846299362965650559e-01 -1.549644854336071020e+00 4.589428849454776582e+01 1.799379987152838112e+02 -6.112238328464175652e+01
7.624909307248790924e+01 8.161683254682335686e+00 8.719945407002623483e+01 1.741773939636401849e+02 -8.728997391314509002e+01
3.617581184295387775e+00 -1.345488034831854085e+00 6.795935094131264975e+01 1.786218465635688517e+02 -7.414614564882192838e+01
-4.711808763387518439e+01 -1.534403558982290328e+01 5.993074447258369020e+01 1.922657787775684994e+02 -8.163825567953924178e+01
1.627376116017734091e+02 9.091015163429055690e+00 1.074615643578976147e+02 1.788530126882569391e+02 2.559648928568709039e+02
2.267446372351507122e+01 7.286536241134330183e+00 6.991357159830383239e+01 1.729732676173616994e+02 -7.649956690620572886e+01
3.343576640004522460e+01 8.085725705349748438e+00 7.606443968883856144e+01 1.744935191373084251e+02 -7.640190434018863641e+01
5.276481979027687430e+01 6.841359064105243526e+00 7.968771997935378693e+01 1.734218689074486974e+02 -8.396060697043238008e+01
-8.593657888086063679e+01 -4.898968412378899018e+00 8.965650746525450643e+01 1.836504637736568952e+02 -9.176695404634600095e+01
4.019999818282379778e+01 1.390942769409862478e+01 6.998858127812471253e+01 1.682487838888266651e+02 -7.164388911205887212e+01
1.675897692920763120e+02 6.129965850251807069e+00 1.072181760561828980e+02 1.777460204094252845e+02 2.555093824198850712e+02
1.589453055639087609e+01 1.005718677781110237e+01 5.468304686221192412e+01 1.647467068296976720e+02 -5.492382478718690209e+01
2.466466983597022988e+01 8.593304061050623943e+00 6.346021902354174671e+01 1.699388420034925389e+02 -6.501093872278305241e+01
2.735461129585228690e+01 1.350665323733472434e+01 6.087789607620366894e+01 1.589632551048206324e+02 -5.705738126373388752e+01
1.352200394609179455e+02 4.225182596440941296e+01 1.090900581213267913e+02 1.693707728152569700e+02 2.493996999923503779e+02
1.043979347554250836e+02 3.711143686356294324e+01 9.807634244332237472e+01 1.659806677969922077e+02 2.608282284159888604e+02
7.449741842097418498e+01 3.118472815709063894e+01 8.070586728645426433e+01 1.592777601282345188e+02 -8.198195727279968992e+01
2.817907591566710224e+01 1.569481686359892336e+01 5.289093419174938759e+01 1.541438233603724086e+02 -4.853941660418898607e+01
5.070497139728777114e+01 2.657657710172339804e+01 7.293061971988068137e+01 1.508601704985523781e+02 -5.042035122929939206e+01
2.198908336523982143e+02 -4.139708329622141747e+01 1.356689381597154807e+02 1.872696882309406021e+02 2.569702914883393987e+02
9.845379559683439652e+01 1.986921181310261630e+01 9.280682285470773252e+01 1.722393890709398647e+02 2.686355535448068395e+02
1.020426870988032420e+02 3.502462250036420954e+01 9.269992461863186861e+01 1.674708529646098327e+02 2.645415564343219330e+02
5.680920159427564897e+00 5.618171605388840639e+00 5.767183613275348364e+01 1.734712286690839278e+02 -5.992122709008896209e+01
9.828819304376141019e+01 3.842320358278770698e+01 9.043254163272465007e+01 1.632916888232213921e+02 2.632189043626232205e+02
8.482681234058111386e+01 2.088222977006879688e+01 8.860184717128331044e+01 1.763025875013645702e+02 -9.009188882751304561e+01
4.265238395596824716e+01 2.065344613811398489e+01 7.045848857064365234e+01 1.618176628900394860e+02 -5.928432067774923553e+01
-7.117096328405166616e+01 -7.286165184938503181e+00 8.790005449109324331e+01 1.846916570930593764e+02 -8.841370658370543367e+01
1.034059326453986785e+02 3.487871165708929855e+00 8.936326738241677958e+01 1.829265747608313859e+02 2.697504490787386544e+02
-3.238202224684526698e+01 -1.218336792440348049e+01 5.543322844384282888e+01 1.893657968638667910e+02 -7.955135620926542117e+01
4.732053665279364196e+01 2.489162630750771044e+01 6.683750085206392555e+01 1.507113928807591776e+02 -5.490356472881143191e+01
1.111864741293901062e+02 4.466301634661423492e+01 9.775936965265093193e+01 1.605486544468141119e+02 2.540194380283142266e+02
-2.537987665221912437e+00 1.168869128084713438e+00 6.091459493244902745e+01 1.808081157973549011e+02 -7.300836678013855874e+01
2.901210257211477028e+01 7.947843083246149298e+00 7.253290841720297522e+01 1.763068910021791567e+02 -7.562641182188018263e+01
5.168829670729552106e+01 2.737531460193483923e+01 6.879305893330113975e+01 1.563800806019620779e+02 -5.462178527367566261e+01
-5.936833431073785761e+01 -1.706317166579943034e+01 6.854917300557600868e+01 1.940392329314605036e+02 -8.151285523384586895e+01
1.455064529068797299e+02 2.447989354594525580e+01 1.093515791672404305e+02 1.758820318777042360e+02 2.490589047322118859e+02
-1.945622305643656702e+01 -1.195372239727185359e+01 2.796964294731885303e+01 1.959930683414366399e+02 -6.455464380357854282e+01
2.927902639910460181e+01 1.024003135451189017e+01 7.739872143378458702e+01 1.752830016953828363e+02 -7.868369538696454413e+01
8.232693469020870225e+01 1.937931448955797720e+01 8.600763288039989618e+01 1.694196613606508208e+02 -9.211857834641739373e+01
4.887169694348218130e+00 -2.052736821910253973e+00 7.961660942530072305e+01 1.773796837701875972e+02 -8.058193213224804197e+01
5.197581093948998365e+00 1.745484307442807026e+00 4.758113100654799155e+01 1.718463498477646851e+02 -5.662708369530074037e+01
2.545332944257457797e+01 1.160858288707028230e+01 5.213521032561632040e+01 1.586654752858630673e+02 -4.316201601029167279e+01
3.348178376363534170e+01 9.230356595038371026e+00 7.311248435405600787e+01 1.737105139760660677e+02 -7.636036164383605751e+01
-3.232878727110770001e+01 -3.173996642031672977e+00 8.236088984343440700e+01 1.835842371692442043e+02 -8.553985356173538435e+01
1.697684622515708668e+02 7.511532308831505134e+00 1.043165326318695918e+02 1.805157154076696600e+02 2.582677373588908836e+02
-1.913246700362751085e+01 -1.033643197032949956e+01 4.226977992932338424e+01 1.961065403222372368e+02 -6.794609140398077329e+01
1.449595333343640036e+01 1.822055379992526536e-01 7.873971180540058867e+01 1.796863683919316657e+02 -8.887677066130538606e+01
1.043110235149534191e+02 4.033034678433007514e+01 9.734350981973705075e+01 1.671930905289148370e+02 2.576310610898460709e+02
3.713842235400507175e+00 2.014140043341680730e+00 6.274549920270818149e+01 1.781390726607139925e+02 -7.247379045547828014e+01
7.613140580807530000e+01 1.237717600240390148e+01 8.971702249137382523e+01 1.729504862824695977e+02 -8.491781983674793821e+01
-6.365702152733859975e+01 -2.037050214706148665e+01 6.590475361084115491e+01 1.891678127584075639e+02 -8.180242561659571265e+01
9.987244253845652509e+01 3.914158161232634114e+01 9.393851147584339856e+01 1.652605586529570303e+02 2.558703842656961456e+02
1.461668244150601481e+02 2.408186191880755089e+01 1.037370178472188513e+02 1.790990221862517728e+02 2.582485317234602462e+02
1.250323427368063278e+01 3.543097875450882395e+00 6.686775092220781858e+01 1.767983735350618417e+02 -7.312545520497424434e+01
-2.249700921761487749e+01 -9.914773653736967063e+00 4.080721160072833698e+01 1.943195199416507251e+02 -6.833215802922312321e+01
2.469552584711445320e+01 1.305466702924666045e+01 5.784717139771619543e+01 1.670843004588704162e+02 -5.311959710735047935e+01
2.445548073368984774e+02 -2.175028516497673081e+01 1.049262012366061612e+02 1.879420609563002529e+02 2.643570770693807503e+02
-9.047895464229179652e+01 -4.356992472311876696e+00 8.802632908431341718e+01 1.815815115908323207e+02 -8.833873234043042544e+01
7.974174168373275506e+01 2.259972266604298241e+01 8.761794333825690728e+01 1.663711622478029994e+02 -8.429648691601825305e+01
3.321763468293133315e+01 1.779068209958326818e+01 5.555398779657306108e+01 1.561731418365378374e+02 -4.794727760955907314e+01
-7.629121448216178436e+00 -6.277938047446219194e+00 3.635497887680357820e+01 1.900716590568601703e+02 -6.142274948679123980e+01
9.591113804561686607e+01 1.607439069262801112e+01 8.815785891305188215e+01 1.732922444352811908e+02 2.728409598352596959e+02
5.945616655169600762e+01 2.789965262551732295e+01 7.829190931000320575e+01 1.636609236075272520e+02 -6.122022555594293181e+01
1.306339597850156338e+02 9.035909240586708080e+00 9.711805972035520540e+01 1.778937719749180246e+02 2.646914715483369491e+02
-3.754133590266403786e+01 -1.298324640128129559e+01 4.054071772611543167e+01 2.011815887890018075e+02 -7.211374921830723395e+01
1.734488258788452697e+01 4.335330177540559049e+00 7.049882270827758646e+01 1.777609109562641549e+02 -7.565694809507544960e+01
1.187011123270656299e+02 4.684839455115594120e+01 9.813582566487772851e+01 1.690300950832186402e+02 2.509212632106242609e+02
1.312195007321480489e+02 1.785645653892576945e+01 1.023482417648027933e+02 1.739787128903428766e+02 2.580700945869826910e+02
1.045865819124474285e+02 4.318275851185790515e+01 9.393761883400270563e+01 1.663205887733201109e+02 2.577344535700563029e+02
2.599356221399348783e+02 -7.636097573923104953e+00 9.174042911646864695e+01 1.824281868311732353e+02 2.678892794070127934e+02
1.273316465028930224e+02 3.761010290068563933e+01 1.049052137767990445e+02 1.693254278714367445e+02 2.525243898395539190e+02
1.181469543989602613e+02 1.434262842200928390e+01 9.715589976156640262e+01 1.759216802393220860e+02 2.621825075120238466e+02
-1.081481842095107382e+01 -2.128317488876867891e+00 5.172876235900908881e+01 1.857407953056274721e+02 -6.890814779965450043e+01
1.445884315561047515e+02 1.118398503282662659e+01 1.016154489563557206e+02 1.773407095398754905e+02 2.624068175009398942e+02
1.800591411137629549e+01 8.950352950429831367e+00 6.147963920386641234e+01 1.695132906191123823e+02 -6.471647734911947225e+01
2.078617097747652309e+01 6.783065553117549662e+00 4.836396482422532017e+01 1.648743878309530544e+02 -5.188581262813502804e+01
4.230963488024118035e+00 1.587806913103034345e+00 5.680229452943044066e+01 1.788099561567387354e+02 -6.932101722508411967e+01
-4.323709667508818910e+01 -1.292826425928651624e+01 6.469156930902782676e+01 1.845279866953430314e+02 -7.824062786731026620e+01
2.018311938934314185e+02 -8.742464742911300490e+00 1.064082837208578667e+02 1.828879886768173151e+02 2.589855603268968594e+02
1.352474576832650541e+02 3.621065480225668409e+01 1.070025752592679140e+02 1.714695163425533622e+02 2.555988788935775347e+02
1.015272011373544103e+02 1.785733881074207119e+01 9.196975584344528443e+01 1.759761337849290044e+02 2.660652744112128971e+02
3.179083601956833860e+01 1.068053656229141879e+01 6.577221529727144400e+01 1.631994490170057475e+02 -5.988223327564354292e+01
-1.814552715895677792e+00 1.105532774647980387e-01 5.687265176888563900e+01 1.812272883627682631e+02 -6.777534911414898033e+01
1.962505146280313397e+02 -2.950237785179781635e+00 1.044657939893548928e+02 1.806483512367352091e+02 2.655424283643864101e+02
3.608439094496909405e+01 2.221373006254780336e+01 6.185861810759852375e+01 1.583468578943476643e+02 -5.089372131250243569e+01
2.324889552437970508e+02 -1.775022175573823446e+01 1.025170338781909720e+02 1.853892802004926352e+02 2.631657454227764674e+02
1.346137834431662839e+01 4.006649043675031052e+00 4.955778952873050969e+01 1.683430663739936790e+02 -5.467332035483849495e+01
3.506516508656261522e+01 1.521579614673769676e+01 7.388675852973827318e+01 1.714484803300524618e+02 -6.764638453465445878e+01
1.396887794986482163e+02 3.633864174546808101e+01 1.094587232443133615e+02 1.703721945847589154e+02 2.510866787042453439e+02
6.916445263774254215e+01 2.970421557914821520e+01 8.534441096011775585e+01 1.626953369846656585e+02 -8.037490443115326855e+01
1.189441572878405537e+02 5.294161625683430827e+01 1.029200756874154337e+02 1.608084706920078588e+02 2.440293186959616776e+02
2.141463106424296470e+01 7.666834914642135956e+00 6.921674861352148866e+01 1.793708330653517180e+02 -6.773753893737061560e+01
9.982010991326737326e+01 2.300052453567199962e+01 9.401686784609782421e+01 1.732551806921980813e+02 2.671847952781441791e+02
-1.942292230664981245e+00 -2.536156195561394266e+00 5.131277705038872483e+01 1.808419892103965196e+02 -6.724799400663046356e+01
1.224027457230589704e+02 4.794041997452936243e+01 1.089075270022393482e+02 1.678892461024452984e+02 2.473677878912296535e+02
1.784246613299183650e+02 3.350009100029495146e-01 1.108042876789657640e+02 1.817862779869695657e+02 2.548515187590556081e+02
2.383984859829687082e+02 -3.023421179737905007e+01 1.121704948204612862e+02 1.871913832055313378e+02 2.616910727860009729e+02
1.732476308606172495e+02 -2.307292017449928956e+00 1.112243222059185541e+02 1.808093599961057691e+02 2.547551743656406984e+02
-5.032449680506827505e+00 -8.782767255632615289e-01 3.667045008964612407e+01 1.865765909699815381e+02 -5.995130744784619026e+01
2.938014320167807369e+01 1.125097889326688971e+01 5.683805090758713163e+01 1.616529135409017215e+02 -5.105146303730629143e+01
-4.473708889991341664e+01 -1.767292833922191875e+01 4.246785579807323074e+01 1.951193292893235025e+02 -7.538859512073997848e+01
-1.882718957080710354e+01 -6.928448484619712744e+00 4.954472882147645407e+01 1.885432625794144599e+02 -6.712058351360870745e+01
1.194165441186079306e+02 5.743743061363959157e+01 1.064564065140015288e+02 1.634382177170637362e+02 2.423369412275642958e+02
-9.290142047416003024e+00 -4.173395388008771967e+00 4.502035304514984659e+01 1.849093112869380207e+02 -6.792544123966391112e+01
-1.019033837643118723e+01 -6.365044422980907335e+00 6.098644612467419535e+01 1.853770371734231617e+02 -7.455391996808327804e+01
7.017243305273714427e+00 4.980534129884230943e+00 5.800425329723639578e+01 1.725784296926116212e+02 -6.058272149305722110e+01
3.162319309622018082e+01 1.963607673872101955e+01 6.027723614552188280e+01 1.497783504401130017e+02 -3.984342618715749040e+01
1.169554616736455728e+02 5.422017871279773260e+01 1.053912888932805032e+02 1.639208141109381245e+02 2.418254061023202723e+02
9.534214786466026936e+00 1.376251160441546606e+00 7.081069797425200818e+01 1.775087339801422104e+02 -7.668164423072369118e+01
3.238020202537536107e+01 1.356567310438017238e+01 6.193804909778694423e+01 1.663905756611891888e+02 -5.583631963976701229e+01
2.374727881703140753e+00 -3.085046841352454550e+00 6.712593243541533639e+01 1.758179913771503209e+02 -7.055571225075371444e+01
-1.090936950273496819e+01 -6.494191984911946491e+00 3.341120078324052400e+01 1.881120797140085585e+02 -6.137497341795075556e+01
2.283608245368709788e+02 -6.787818812425908455e+00 9.826058478924920792e+01 1.807920980760144971e+02 2.644741597113761600e+02
8.142179603452757419e+01 3.267056645842425411e+01 8.440785269273959557e+01 1.658075359794070209e+02 -8.163670266677146969e+01
-5.964100088484374140e+01 -1.487368072371240757e+01 7.576323556185808172e+01 1.898328920242435913e+02 -8.427581741884347366e+01
-3.091445474483826228e+00 2.794227898808784305e-01 6.020474851618675416e+01 1.769657750003329681e+02 -7.106836745764900343e+01
1.908832881781917195e+02 -3.361065695779976714e+00 1.072910460738881255e+02 1.796763426719487029e+02 2.596580207985632569e+02
-3.597062437920773448e+01 -1.307492796785160039e+01 5.183904599039274785e+01 1.928903227182507862e+02 -7.751593755516508111e+01
1.142480344034601814e+02 4.615030094482640521e+01 1.021092411176997672e+02 1.651362210296115904e+02 2.487105385565728284e+02
1.996535586128599107e+02 -1.390597876623748697e+01 1.093323079361787222e+02 1.812897209477591502e+02 2.569244792046034149e+02
2.249382944815536405e+02 -1.046628462220672517e+01 9.906944940834814872e+01 1.815098867545491998e+02 2.629917866862723486e+02
-5.173200069029421400e+01 -1.906845147340643365e+01 5.693959662048536785e+01 1.945762542094528555e+02 -8.002379572957796938e+01
8.585589853232679758e+00 1.783233308409024387e+00 5.436228679280836928e+01 1.761596846218514827e+02 -6.451345679143940970e+01
-2.028508745463151541e+01 -1.287284601134805939e+01 2.629163797431167637e+01 1.953765319444210604e+02 -6.465275109821635624e+01
1.341001547678856411e+02 3.378956668323926493e+01 1.061194961080884411e+02 1.722060621587869491e+02 2.579892659822347127e+02
-7.186856539992973580e+01 -1.414096253160519900e+01 8.168411901375712603e+01 1.828945663582508701e+02 -8.664042255370763712e+01
2.546388345653830640e+02 -2.593067994140012900e+01 1.010216689763184092e+02 1.911615235322827004e+02 2.666639096219673206e+02
1.191310929861781887e+02 4.898120117715587440e+01 9.969739268713911429e+01 1.654205426630680051e+02 2.481785325908736581e+02
1.043834134092816583e+02 3.154475629383022195e+01 9.528333406643719172e+01 1.697649272338810249e+02 2.628302744436596754e+02
2.803073902757794400e+01 1.409474941440273454e+01 5.648512492583724054e+01 1.502733141310143878e+02 -4.518778530415909245e+01
1.266731354801396350e+02 2.519432916241668607e+01 1.007521415442170536e+02 1.738456890810857089e+02 2.619668578076720564e+02
1.329116390573963145e+02 1.802139535971342710e+01 1.012111676958898840e+02 1.749300564308951778e+02 2.609484866771239808e+02
1.703572893298457416e+02 2.135714210459077833e+00 1.114753586897784032e+02 1.772921922820574991e+02 2.581532458530203940e+02
-1.567288898273309528e+01 -2.490556823202118242e+00 5.622589810942737643e+01 1.863022808805359603e+02 -7.464302765854948518e+01
1.147819553582494656e+01 1.793824180293476678e+00 7.080512831145937014e+01 1.777229595735875307e+02 -7.633329049878342687e+01
-2.788087549580992430e+01 -1.043663197484427130e+01 5.195304136001925599e+01 1.894783064075714378e+02 -7.479098652750798237e+01
1.282179421120701193e+02 3.045010335223159004e+01 9.911066947346824918e+01 1.690338257084315217e+02 2.545971467050529213e+02
-2.653093304602589342e+01 -1.074970361416243492e+01 4.230048085190339435e+01 1.888352194585158372e+02 -7.138875708778304841e+01
2.488783918337185952e+01 7.421276301957596466e+00 7.359658158239281533e+01 1.734929061708000404e+02 -7.468009500007195811e+01
-6.380017626021814436e+01 -1.527737754540440207e+01 7.997821659514029591e+01 1.864369186477365190e+02 -8.474428092340644980e+01
2.267157323207253938e+01 1.325710081345632929e+01 6.628405855069411245e+01 1.681149109772599388e+02 -5.836115753813415807e+01
4.672937693084343636e+01 1.930015498613607150e+01 7.063194744630096977e+01 1.535511926299189156e+02 -5.406963070645453939e+01
2.101643440409277197e+00 1.369129683998558500e+00 7.009101776166787090e+01 1.797541278397345934e+02 -7.849810413197448611e+01
2.288653827524186681e+02 -1.828236432995409189e+01 1.082505685460705251e+02 1.846636013815507624e+02 2.637789992958677203e+02
6.323014147657121242e+01 2.942389546424911018e+01 7.773114502164837347e+01 1.548646787051887372e+02 -6.591020713518923912e+01
5.313041025366482017e+01 2.205391280067269477e+01 7.401877975722170788e+01 1.612011500985562407e+02 -6.826271252892556163e+01
3.834979088789727086e+01 1.931637387030539088e+01 5.807584227550961486e+01 1.508614746868781538e+02 -3.819244999200271451e+01
-2.514124771071371001e+01 -1.587308742592881394e+01 3.214332429348016973e+01 1.989036303005763671e+02 -6.611854334746870165e+01
-1.119301702233463480e+00 -3.028325083177230148e-01 5.168191183854770543e+01 1.782898774890471429e+02 -6.598397281738587594e+01
3.307789171401631734e+01 1.883905963990093468e+01 5.702021191391934707e+01 1.517069114585276282e+02 -4.723941670930518910e+01
4.009046358321963766e+01 2.007395699525001120e+01 6.001893293695128051e+01 1.513255939701875832e+02 -3.964065818738730229e+01
2.095085776339508854e+01 1.397270273032105870e+01 5.261979433939602302e+01 1.577874611339021271e+02 -4.724630083143520665e+01
4.675524960388749207e+01 2.365493197764103073e+01 6.819748571601897424e+01 1.553096446206233168e+02 -5.053596663012437062e+01
7.479862353574675637e+01 7.422369876197089766e+00 9.159723145614260886e+01 1.742705596960924481e+02 -8.828782508298428411e+01
1.552266714526863325e+02 1.099394836355675942e+01 1.042822141762384973e+02 1.793864462194200939e+02 2.585876770235705635e+02
1.133449205198264309e+02 2.108351032873562048e+01 9.838628324260221802e+01 1.684639426716575201e+02 2.621146427474075153e+02
1.571016657407227335e+01 5.488619747820817629e+00 7.548208016753444838e+01 1.761210795176202737e+02 -7.801830014569401328e+01
-3.055549524034310593e+01 -1.918441296761858794e+01 3.170643463749121338e+01 1.940897120231267650e+02 -7.180954132861808148e+01
-1.795408776476783075e+01 -5.498051398772981990e+00 4.666181297343917578e+01 1.862428105983196076e+02 -6.778415885645942751e+01
8.719032272527752525e+01 3.780094318205343029e+01 8.969116666997342691e+01 1.622465927783031532e+02 -8.777950643188137292e+01
-1.884265067608968636e+01 -8.620368528668659991e+00 3.860484230269945272e+01 1.946247309557967071e+02 -6.593917224576027536e+01
2.474461667756540066e+02 -1.468389611236498915e+01 9.608062118909212757e+01 1.824565263100268169e+02 2.677636308014621136e+02
-1.260417326397479831e+00 1.978215520410553818e+00 6.642069308094079361e+01 1.842392840829757574e+02 -7.789276525113471905e+01
1.775843677932661535e+01 1.875810048717025502e+00 6.352496048421026842e+01 1.774761012416106496e+02 -7.420612209020004002e+01
1.765526925751118199e+02 1.976325693989350984e+00 1.003141306229346412e+02 1.808671015043554746e+02 2.639446509445229481e+02
6.212934661779316770e+01 4.535170559249816158e+00 9.039148509604795834e+01 1.735004263581425334e+02 -8.905304786644623505e+01
2.632597978386984039e+01 1.592550033235266227e+01 5.670028356437673267e+01 1.611022218450349328e+02 -5.397290495028511259e+01
1.717117284061084703e+01 1.136992636356489328e+01 5.135471832409533022e+01 1.632012959324144674e+02 -4.969471862516583371e+01
7.055580885611331610e+01 2.688452944736410899e+01 8.159063504545837020e+01 1.621698044760810546e+02 -7.921193997783387886e+01
1.308274245430351925e+02 1.895488887334925820e+01 9.511266179724074732e+01 1.739705855759508779e+02 2.615355889557331466e+02
5.646400218990114439e+01 2.610784819903107135e+01 7.221312639269740430e+01 1.574043126146669920e+02 -6.033532163050684005e+01
2.142997554713736008e+02 -7.377230649417665376e+00 9.795569787694357444e+01 1.823547975868021922e+02 2.654817264036133224e+02
-4.436764637929377919e+00 -6.495819869369437782e+00 4.095608034489121252e+01 1.843066216358144800e+02 -6.365663362229460631e+01
4.770636947834300656e+01 1.899803352921788502e+01 6.740679245052317015e+01 1.565496301655009006e+02 -4.837733179135808825e+01
-2.035950674032272545e+01 -8.677970636899830836e+00 3.489283788868684866e+01 1.898691719091232244e+02 -6.268453852250797809e+01
4.131602241886535865e+01 2.270797260044128052e+01 6.540615432120790729e+01 1.527473098750839995e+02 -4.590730451156826319e+01
2.277140069713286152e+02 -2.708368716708287849e+01 1.166212797693818857e+02 1.887506247656066307e+02 2.658829090441568610e+02
-2.159212150071074987e+01 -1.275390667384739807e+01 2.478438286039477134e+01 2.020051803971912534e+02 -6.457477598808736730e+01
9.135032800664419028e+01 3.447288256860704792e+01 9.236757576956479454e+01 1.655763991046645742e+02 2.666695099701549339e+02
-1.866860409956577271e+01 -5.209917000902008155e+00 6.473594894589332682e+01 1.881364570672337493e+02 -7.914796281730865246e+01
1.228864984734443588e+01 3.471350258876870321e+00 5.213898575965199456e+01 1.688726162151956771e+02 -5.984547318718998099e+01
1.662549273263247684e+01 4.398226440697920125e+00 5.272922361585887074e+01 1.687835514551192375e+02 -4.945667579420599935e+01
2.055176553249942231e+02 -7.103721840414467970e+00 1.072520328242533054e+02 1.816668233859363113e+02 2.638078287436656524e+02
2.026825936940803672e+02 -9.222464639078657100e+00 1.082086400987761721e+02 1.796005592005333540e+02 2.594399275120978245e+02
4.292831237939832079e+01 1.339935478565971749e+01 7.834469024082474675e+01 1.721186665651728731e+02 -7.740000131555191842e+01
-8.927042211388634740e+00 -5.309906778305647279e+00 4.464919595303378941e+01 1.854267256602886960e+02 -6.391700208989271204e+01
1.099497618326644721e-01 -6.677066540705007824e-01 4.486402632816768232e+01 1.747290412229902756e+02 -5.842508025921078030e+01
2.430148401027147145e+02 -2.235218240442182491e+01 1.067228719138210380e+02 1.887117719817672992e+02 2.676812100122636480e+02
-5.768119596736472232e+01 -1.678233697572438032e+01 6.339473999717062469e+01 1.925493072866864566e+02 -8.022547813291714647e+01
1.452646613342403015e+01 3.504476095519813761e+00 5.949687972415718207e+01 1.783339136933630584e+02 -6.599655253173980896e+01
-2.646097748375681036e+01 -1.317803895304404271e+01 3.464310205839485945e+01 1.960013461935810994e+02 -6.999345091967073529e+01
8.663667522465676285e+00 4.599811151840032863e+00 5.010477623434003647e+01 1.747081230949978590e+02 -6.084135101162754466e+01
3.906953597637382813e+01 1.497236112590911006e+01 7.447967634409330628e+01 1.699233836924068157e+02 -7.434090822366098905e+01
-1.574754951498615796e+01 -9.790417383990176248e+00 4.584269456629617423e+01 1.871706733064184505e+02 -6.731813264404362940e+01
-8.700060171856122793e+00 -4.334932316850945710e+00 5.881490253343959296e+01 1.852916469385613141e+02 -7.197883689581497890e+01
1.939785711204560315e+01 8.558542724057478068e+00 4.955843528050714042e+01 1.632679724480994423e+02 -5.378668908418845973e+01
3.190375873536712348e+01 1.531247417346682127e+01 6.645491576045755266e+01 1.668070124675805062e+02 -6.382912232703055366e+01
1.982977905731654573e+02 -4.869987220405800343e+00 9.597075407649651879e+01 1.818690741962239485e+02 2.641306749511422822e+02
6.932480555294472424e+01 3.027719008852879057e+01 7.821397661527784351e+01 1.600966938335310772e+02 -7.538779183797984729e+01
1.115012646165543231e+02 4.848198919193202983e+01 9.727270052688847102e+01 1.638199023881344658e+02 2.512823156969611205e+02
8.033705897083802938e+01 7.928473548730823772e+00 9.083097642949313411e+01 1.747738977267975713e+02 -8.932305214180821906e+01
1.218622147100665529e+02 2.422868609826223363e+01 1.020874601671311979e+02 1.715448271027028397e+02 2.587567203379441025e+02
2.113796744555779128e+02 -4.785818644609586947e+00 1.009152323753769451e+02 1.812995787284444589e+02 2.634556031220954537e+02
1.149396165275782948e+02 4.053244803063131485e+01 1.011217392153071017e+02 1.644552382486537567e+02 2.541006953732188833e+02
1.458747785480476580e+02 2.379447674492727671e+01 1.064096714782196358e+02 1.722865318877437630e+02 2.526457169499392137e+02
1.825926571060769632e+01 3.839629655165948563e+00 7.114569827114235068e+01 1.765213378240753741e+02 -8.015587056013836786e+01
5.495642434892135952e+01 2.586546819008616183e+01 7.130531340177033428e+01 1.561361693822558721e+02 -6.479738261831855084e+01
2.410569348974007298e+01 3.423434322434354193e+00 6.424828042024549291e+01 1.743335721216514003e+02 -6.752835636776076456e+01
-2.065818666663496828e+01 -9.762686455247994388e+00 3.289820927842414022e+01 1.988005677604593018e+02 -6.626441462399159832e+01
1.443048600955126481e+01 8.814919477927929847e+00 4.998365906689146243e+01 1.659870768806853221e+02 -5.519126531169199978e+01
7.246435903929585720e+01 2.596167818928215709e+01 8.304093903237928487e+01 1.608330305519924934e+02 -8.468871810817501000e+01
7.150351957667784575e+01 1.964656046014937729e+01 8.653484389747310956e+01 1.692547984824059597e+02 -8.459948265268384660e+01
-8.202141666182600943e+01 -1.169393964784661222e+01 8.140812233296077238e+01 1.858952217745981557e+02 -8.924571547912775316e+01
6.621333707990334005e+01 2.078358330771729712e+01 8.381522409220771408e+01 1.673875182832360338e+02 -8.139427073268657864e+01
-4.397263255869740561e+01 -1.138646416723620902e+01 7.357884432368815908e+01 1.861179819502455359e+02 -8.166553229978524087e+01
3.103623981625224459e+01 1.252531698418706085e+01 7.214583990684415937e+01 1.748951931512600311e+02 -7.321662164674302176e+01
-1.468967472594243340e+01 -1.104484902678616720e+01 3.384401339610352721e+01 1.946853356314404664e+02 -5.894290818729484727e+01
1.840481012130358920e+02 -6.472009557767859356e-01 1.083958497092933584e+02 1.777063171477893775e+02 2.597433836627141659e+02
-5.607737691716403461e+00 -3.210667731805282088e+00 4.157112016096584739e+01 1.851137318791856785e+02 -5.579273305790800208e+01
1.562412071706477690e+01 9.171018202472367875e+00 5.204633398176454762e+01 1.678841900759399834e+02 -5.315187811754942970e+01
1.991760539917396500e+01 7.437458238400052934e+00 5.084691637716237977e+01 1.663569001261462290e+02 -5.371780176697875930e+01
-6.176683972277788826e+01 -1.849535667299018726e+01 6.360871167816344496e+01 1.883168344251240001e+02 -8.284441801092491175e+01
-5.383498111206301928e+01 -2.021254844581249088e+01 6.552285483848694980e+01 1.923830938895862346e+02 -7.984781242909910759e+01
4.148871395716709998e+01 1.660852288925057607e+01 6.876944972443268966e+01 1.625247088075034867e+02 -6.184833999991444387e+01
-8.737557067627342633e+00 -6.953328870628645575e+00 3.501738980859597916e+01 1.862965673550044414e+02 -6.044934692244535768e+01
-7.592581577401428028e+00 -3.073298447363805863e+00 3.977279828975593290e+01 1.862706936818332792e+02 -5.918989335470983804e+01
-1.957407894519143099e+01 -1.032444827102873575e+01 5.810867400444566755e+01 1.870510461767428865e+02 -7.510101603856313091e+01
2.680107843596366592e+02 -1.407733619948874448e+01 9.282811097204371720e+01 1.882671645883123688e+02 2.659669862375446314e+02
8.987623137702922804e+01 2.418247148278026160e+01 8.822723954206523445e+01 1.679594654605907351e+02 -8.855643227351214364e+01
4.832655172937057841e+01 3.049031096233326110e+01 7.156979078044419396e+01 1.566408528422740574e+02 -5.139206231156610016e+01
3.532000210097825033e+01 1.532412251093440858e+01 7.028878144171851261e+01 1.664684457708335401e+02 -6.363913774509786236e+01
1.240640337643723541e+02 4.458634396373829389e+01 1.032852703132516439e+02 1.693576063667809706e+02 2.508708538639758672e+02
2.565355556849900154e+02 -2.705780194085863855e+01 9.971414279777282275e+01 1.879998568227364046e+02 2.692048735492935521e+02
1.159574065830872058e+02 2.617331795352062329e+01 9.643944922278957677e+01 1.723747966338794697e+02 2.593880574914705335e+02
2.786061421883654532e+01 1.108401623844519435e+01 4.989107933206006606e+01 1.541517899904884246e+02 -4.629696748637044124e+01
1.829244685048574937e+01 7.431316779412142637e+00 5.277829828665359457e+01 1.678806553640642107e+02 -5.565163242006181576e+01
3.718426819887223189e+01 1.945061835652530036e+01 6.531758817620963953e+01 1.503172612243041897e+02 -4.700582992086916789e+01
6.925167600766272358e+01 1.436622715121524685e+01 8.727250467483105467e+01 1.707111367294933757e+02 -8.431304659048225858e+01
-9.239890548061392650e+00 -1.895811384855610626e+00 3.249877263238131775e+01 1.918702317034585860e+02 -5.399412013870328053e+01
1.194275012407105052e+01 -1.581952620868741111e+00 6.237333133729919865e+01 1.784534729643350488e+02 -6.949435821243599776e+01
5.297796724444195604e+01 2.635536280875135517e+01 6.926698934611958691e+01 1.528619835930626607e+02 -5.426051404923794053e+01
-2.312471827338284314e+01 -1.250854824853998082e+01 2.783495014231003850e+01 2.005937480026757669e+02 -6.553229396413902919e+01
1.027477380109407790e+02 3.730413124128301661e+01 9.470754340681871497e+01 1.625774025905290046e+02 2.611039398828413596e+02
5.213322894159005472e+01 8.838538776985531698e+00 8.350152463112628709e+01 1.750088137498794651e+02 -8.717145028752409530e+01
1.730363182432282372e+02 6.143070452481616428e+00 1.084103226778807851e+02 1.783148214332784960e+02 2.573365935615157696e+02
1.040903612181726032e+02 2.314889572327881950e+01 9.190609770560088521e+01 1.709404379038652166e+02 2.658910244765817765e+02
8.319170286079041432e+01 4.142711904378268528e+00 8.817369974219988649e+01 1.749335803211287725e+02 -8.807939388023724803e+01
2.986883071764545150e+01 1.616927818553618579e+01 5.603753102958950905e+01 1.542988750641864897e+02 -4.714669842033179492e+01
-6.217585011016410590e+00 -5.927275325239497406e+00 4.684858191417868056e+01 1.834259915330697766e+02 -6.053683164721161347e+01
3.904597548209081737e+01 1.794942685429661111e+01 6.766890045881477533e+01 1.588142947801541993e+02 -5.827384179666751152e+01
8.428623462713829895e+01 3.851018584716581472e+01 8.793060709647738804e+01 1.652980168945701678e+02 -8.451914980670692046e+01
8.041693385400017746e+01 2.594229442666911822e+01 8.734014240259809014e+01 1.687257054383456705e+02 -8.218717244157542723e+01
-1.148823686660552035e+01 -8.748102068219210992e+00 3.440705477922082167e+01 1.889768386882056177e+02 -5.747303079766331280e+01
1.019669361123446691e+02 4.494336880414906688e+01 9.565049515208778530e+01 1.600201122883829612e+02 2.623097716523449208e+02
-8.050084568971625387e+00 -1.619379043716777211e+00 7.354303740995638350e+01 1.787828941027297844e+02 -8.240541273285556656e+01
1.671007594905606197e+02 5.379646860408464626e+00 1.045370538366859137e+02 1.775173042394923755e+02 2.589659171431018763e+02
1.296736261124552811e+02 3.432085264596298657e+01 1.074071400394269347e+02 1.700565139861565740e+02 2.515285967028649452e+02
2.557946571346481903e+02 -2.524781092938727767e+01 1.029344021670456470e+02 1.883219749455191447e+02 2.655818430416697993e+02
3.160042008451241458e+01 1.882334024989491539e+01 6.222760114387382657e+01 1.556644339016054346e+02 -5.198821673940402377e+01
3.761792239817691552e+01 1.934606882854091836e+01 7.008203392059560599e+01 1.672760965149715844e+02 -6.229153946351961935e+01
2.006583158258934247e+02 -2.533512107915598666e+00 1.068519362319029682e+02 1.805867591110395267e+02 2.633456992395571206e+02
2.584944714614427994e+02 -2.563288133280368086e+01 9.374113463501541332e+01 1.909296725830038497e+02 2.684435546115071816e+02
1.771897615777628232e+02 4.144814504234271446e+00 1.107610790703501920e+02 1.786112553947000947e+02 2.541115397756901473e+02
1.286912716639537564e+02 3.151071125982158350e+01 1.036455053853433270e+02 1.741047766683190048e+02 2.538240516023214752e+02
1.314806044457997132e+02 3.722122713481024903e+01 1.088864141054847750e+02 1.701210055773032650e+02 2.505715720429049327e+02
6.150386558036413476e+01 1.786660499925954326e+01 8.112495153791014957e+01 1.738607320438847239e+02 -8.116573539167949036e+01
2.833354646390161946e+01 1.026235918642757738e+01 5.863883951242694792e+01 1.637338748164382025e+02 -5.496244399586186802e+01
1.868183431893983482e+02 -4.998644706759254319e+00 1.020445294505737763e+02 1.797934520850145930e+02 2.615609580866463943e+02
-2.364211009241827099e+01 -1.406724022618690029e+01 2.951755718270153395e+01 1.974460213666432935e+02 -6.945809685243092702e+01
9.007708621663271131e+00 4.553046033962386829e+00 4.717907259299486356e+01 1.755434272463518823e+02 -5.755930180617494329e+01
5.171723870728424544e+01 2.309657606340140035e+01 7.137690053396077872e+01 1.570778834288184953e+02 -5.956172239353860220e+01
4.821278442793897767e+01 2.266883417244424948e+01 7.312874957888369920e+01 1.562683045038628507e+02 -5.720568991527120062e+01
1.442361663973694590e+02 3.435242096030455627e+01 1.053302507033687476e+02 1.720879273122123720e+02 2.512801686907196199e+02
2.036389989834495395e+02 -1.754237681647809310e+01 1.173775847111308082e+02 1.854515285592825364e+02 2.602740825638603042e+02
-1.426934614432181547e+01 -4.259793506708063227e+00 3.735316651124809795e+01 1.862829111540423810e+02 -5.819786248271849161e+01
-3.155445037893018423e+01 -8.398135929340211803e+00 6.163374671645294711e+01 1.860380000083391963e+02 -7.822644768052865061e+01
2.234043595390132353e+01 1.405971813601015796e+01 5.407579230885615829e+01 1.585283725015577829e+02 -4.415749518075572411e+01
7.937445741337351990e+01 3.895700292744722759e+01 8.921650297030299726e+01 1.597112087367300717e+02 -8.201106220665377577e+01
2.074011109055504676e+02 -9.201614833384139658e+00 1.037632249552141133e+02 1.837375287611800161e+02 2.630501353498549406e+02
1.142364431942869061e+02 4.732156653371112043e+01 1.012162507880424442e+02 1.656881429394884719e+02 2.481249300746797530e+02
2.395738478821692183e+02 -2.793807520060411065e+01 1.131533459727590838e+02 1.875693894046398498e+02 2.605769107102850057e+02
2.460015579241658088e+02 -2.374072146714892284e+01 9.689732059563228006e+01 1.896814819911975576e+02 2.689815906148154454e+02
-4.273944610531720656e+01 -6.874867794153925793e+00 7.565088765062061782e+01 1.851095032965052667e+02 -8.429145385680592995e+01
-1.775184356516115258e+01 -5.341689786412398888e+00 3.039778282632446249e+01 1.964396091150584880e+02 -6.266900288865651447e+01
2.202236201512668856e+01 6.520082055092164097e+00 6.538067522468612935e+01 1.750488698915799546e+02 -6.953415739847675070e+01
7.027790783257110263e+01 1.314606612513740380e+01 8.207418175263642013e+01 1.672751504147041146e+02 -7.971497008478949908e+01
2.092535678342739800e+02 -1.152019905997407712e+01 1.070764923805133435e+02 1.838624283590043547e+02 2.651913769192586301e+02
1.561664014548895096e+01 5.438708136110276925e+00 6.223640332245305018e+01 1.750513837443600096e+02 -6.950798303275784917e+01
1.139207727505121710e+02 4.587756046048983904e+01 9.942000592549651117e+01 1.635024931650241058e+02 2.527392048812598944e+02
3.098066054908481703e+01 1.343922613052927240e+01 6.725420161622156456e+01 1.726263331090142970e+02 -7.540874100366336563e+01
2.850533293540965296e+00 -1.976294856361315855e-02 6.282675828104905946e+01 1.802881773016604257e+02 -7.290086436238455292e+01
5.836337821987815744e+01 2.451799311812212068e+01 7.774458845491740533e+01 1.640385881065654985e+02 -6.719441236486456148e+01
1.557731177364728694e+02 1.261854343983447535e+01 1.102546091510418051e+02 1.770103916389922745e+02 2.585534569782678886e+02
-2.612842263649782382e+01 -1.259032956492839617e+01 3.180792937615641236e+01 1.967139073147215811e+02 -6.261451281645943823e+01
2.447654195573943241e+02 -3.444264459380328702e+01 1.144064724340844776e+02 1.892358955373261153e+02 2.622016278439640473e+02
3.908109662647249394e+01 9.333403194942867742e+00 8.441619335824609038e+01 1.757147251258612926e+02 -8.348450251720660731e+01
5.306013638025157775e+01 2.483074666188722546e+01 7.636878979517175026e+01 1.639773658719277023e+02 -6.812152945042178942e+01
4.746703667397932591e+00 2.770080749496420136e+00 5.897341450548758246e+01 1.755832221963496238e+02 -6.636637817858709809e+01
5.651703494368138081e+01 2.888485820211284860e+01 7.572863766678695185e+01 1.634159381573175267e+02 -6.644675703037360392e+01
3.847134606448975092e+01 1.952213826540107888e+01 6.752147284779103131e+01 1.656099362724778246e+02 -5.759219080723528350e+01
1.086623641427130860e+00 3.353672827132762713e+00 8.032973090541837280e+01 1.787497125854889362e+02 -8.287427436154695215e+01
1.216664774070618478e+02 1.282270987706006160e+01 9.155643555083798901e+01 1.736917712205412840e+02 2.660991190877754775e+02
1.588854540853772335e+01 7.641574150743979388e+00 6.093639450672914393e+01 1.725302563165564322e+02 -6.988264901532384954e+01
3.641728711441862743e+01 1.942132054954511489e+01 5.901705366880995740e+01 1.649846732277706849e+02 -5.633109660708588251e+01
1.615656517708478646e+01 8.234715521103481706e+00 5.465467548469537462e+01 1.673289849245157370e+02 -5.819718033786919875e+01
1.201490308883298326e+02 4.271288208883617443e+01 1.031114435223754811e+02 1.641022616049218357e+02 2.543408433099481840e+02
1.211263162668149391e+02 2.446063937307974712e+01 9.900027811139743505e+01 1.725768008442321104e+02 2.594885069278280412e+02
1.056163892723032482e+01 6.149052658774532887e+00 4.888662071215421889e+01 1.728818092374179116e+02 -5.571522872623133082e+01
1.406631422763698538e+02 1.062612291230083272e+01 9.632421425068133658e+01 1.794770583070258567e+02 2.652052707984277049e+02
1.253911645617384636e+02 4.547641782608953065e+01 1.067864251564556355e+02 1.673145169432659998e+02 2.512504851332688531e+02
-2.966502093506478310e+00 -2.163175186948568030e+00 7.364647298055531621e+01 1.822540424985660650e+02 -8.152510357127809471e+01
4.381300534259315782e+01 1.239064974697605592e+01 7.609193569324243356e+01 1.716682606836818366e+02 -7.402006128285867703e+01
2.073218415860998505e+02 -1.934245384318054661e+01 1.208175187847431289e+02 1.837488198671199768e+02 2.567976455426319831e+02
1.988258752731305776e+02 -1.027887201337985523e+01 1.074393384085115457e+02 1.808352451401542282e+02 2.624810649609758002e+02
1.107972341600320876e+00 -2.179109242695055126e+00 4.374976131325320949e+01 1.823976669540813873e+02 -6.314799307760260660e+01
1.741953907334954579e+02 3.065643971825023240e+00 9.529291743625005040e+01 1.779374696621683540e+02 2.655692530213664213e+02
2.170938430577055840e+02 -3.288058402852516338e+01 1.251222049414400459e+02 1.859337303229653173e+02 2.586892025386235332e+02
6.205748479493884417e+01 2.086621650979423492e+01 7.682308553816065455e+01 1.647759973351304552e+02 -7.836121410825535349e+01
4.090100518582080724e+01 2.759860669732701499e+00 8.528851850506028143e+01 1.759783547709677975e+02 -8.446606773598976758e+01
-1.514369497509074236e+01 -5.710342752371989405e+00 3.681465188969978897e+01 1.959203808885370393e+02 -6.221839431992790281e+01
1.043348073334476567e+02 1.783866408062230491e+01 9.120281137650549397e+01 1.737171248781720010e+02 2.711041363126670944e+02
-4.443469991821688581e+01 -1.048331845246054961e+01 7.301191074061088671e+01 1.876565826619829522e+02 -7.853507597471028134e+01
8.319861067001191657e+01 3.713429028861000347e+01 8.863764274804151455e+01 1.575431870893818882e+02 -8.490690933538358820e+01
8.016051176718796967e+01 2.640336754353575088e+01 8.501038765945929754e+01 1.701446630864258793e+02 -8.853804253172374672e+01
3.351058832053811187e+01 1.499092974781174625e+01 6.192553976730732757e+01 1.617936142015699374e+02 -5.563228712567357803e+01
-2.245963248572398641e+01 -1.312305521343318482e+01 3.631086402985103234e+01 1.908505717502294772e+02 -6.864954573178505370e+01
2.074230805342737938e+02 -1.368928591180706178e+01 1.126844396156533747e+02 1.854288672450111051e+02 2.617038871906567010e+02
7.799532269669637685e+01 3.283275984629085542e+01 8.743834349671458028e+01 1.589426268755116212e+02 -8.300111313598399931e+01
-5.556772651975764887e+01 -1.477720143369405648e+01 7.142834784201049558e+01 1.924149925723653212e+02 -8.289375483905588737e+01
1.020469116251268957e+02 2.674865005463455603e+01 9.101689866205889246e+01 1.695250776355647702e+02 2.692422052525969320e+02
1.187936602563082431e+02 4.408506340263920009e+01 1.009942875652935612e+02 1.643247574407585319e+02 2.478699869277367895e+02
9.361671645862142555e+01 3.856014912570906716e+01 9.637649764242843275e+01 1.663449909029694709e+02 2.685779976254535768e+02
3.684969900032416490e+01 1.844283148923249271e+01 5.923015158915176670e+01 1.477883632593049583e+02 -3.875610829623075659e+01
-6.518151683102628269e+00 4.605712555466907610e-01 5.756876367437598674e+01 1.830255231126146214e+02 -7.114367411060587187e+01
5.499970097731124241e+01 1.938183770489393609e+01 7.650585017238400098e+01 1.701706383983944590e+02 -6.994674110478030116e+01
-1.971019148067297166e+01 -9.165238411754327075e+00 2.693086861422845857e+01 1.959324848455604240e+02 -6.624023314884713898e+01
3.836946032321817768e+01 2.152263268041920696e+01 5.776780954157200654e+01 1.532019593439590324e+02 -4.874924368878227199e+01
1.289978036122291805e+01 7.529305699736513091e+00 4.889803047590042695e+01 1.691221679923344823e+02 -4.911506091672190166e+01
5.396693818120854758e+01 2.054775097828160213e+01 7.658131157353410856e+01 1.659419387873971061e+02 -7.480203193669929362e+01
1.423620656986423398e+02 1.630242567102649787e+01 1.048853529051934999e+02 1.750824242748265931e+02 2.585843560910248016e+02
1.098120113619354399e+01 5.871424547328762955e-01 5.751746994316916783e+01 1.805201014927733922e+02 -6.716089555730503946e+01
7.327773438926807614e+01 2.666324685771930447e+01 8.395322376382041796e+01 1.671832627997922884e+02 -8.481449682489964914e+01
-6.850314765967224773e-02 -9.206909797199136491e-01 5.352187994249566572e+01 1.823156673479364258e+02 -6.099275000598169072e+01
6.149667530613593414e+01 2.543870564432502945e+01 7.426599078472401061e+01 1.635998751831970424e+02 -6.779045670985891547e+01
2.563160014314487967e+02 -2.417163796436893008e+01 1.023377855467122259e+02 1.906045463683651633e+02 2.661572633035209492e+02
3.227575811355079338e+01 1.080230387966858707e+01 7.060261586454879534e+01 1.706876704889732537e+02 -6.426698169659265147e+01
1.592992820832359087e+02 2.226729372962918418e+01 1.102478180470864118e+02 1.764467308236147858e+02 2.517105525120360596e+02
9.859952598273005719e+01 3.277122918104947047e+01 9.139508805245336021e+01 1.689632926501445809e+02 2.667521685439062367e+02
7.863324405230517300e+01 2.653384303103026554e+01 8.508144622653566103e+01 1.697942688281522408e+02 -8.415958761903522145e+01
2.466087228418043367e+02 -2.298727867601006025e+01 1.036982620429038207e+02 1.887562625927705255e+02 2.666180519700310469e+02
8.592856592490819878e+01 3.024622268971321759e+01 8.409136849656543689e+01 1.664866032158890334e+02 -8.683214783165064432e+01
7.527337023263211790e+01 3.164967008105856294e+01 8.519421234351042926e+01 1.576909970228222448e+02 -8.108702498082811871e+01
-4.695183682088404087e-01 9.812611278039151674e-02 5.852769037157828080e+01 1.794433625044050018e+02 -6.705586987788672104e+01
4.761739500282506299e+01 2.153335760351982842e+01 6.936476690888423491e+01 1.588607110922519894e+02 -5.495581613004814159e+01
3.853573556286519874e+01 1.931748749615853455e+01 6.125139523076107650e+01 1.514400603999226576e+02 -4.580318626900124457e+01
5.934724830985472721e+01 2.493165626220251951e+01 7.832657228577899389e+01 1.628046050139506917e+02 -6.593353848368438719e+01
1.322457939668239391e+01 5.924235896291008885e+00 5.777524534703847792e+01 1.768321154268741680e+02 -6.060113758223530311e+01
2.391346046990574070e+00 9.466916467345828368e-01 5.258104056802702786e+01 1.792565946194153810e+02 -6.726888200822638453e+01
-1.310238210648662260e+01 9.486140379448571025e-02 8.231262207155080546e+01 1.817256933271118555e+02 -8.651683146317930095e+01
1.454562092360142458e+02 1.513768481535172405e+01 1.030129853968558677e+02 1.738190949702245689e+02 2.568574692735056715e+02
8.311308465399089584e+01 2.223511895457279763e+01 9.104925285861172313e+01 1.672838147176222776e+02 -8.891641706726797167e+01
-1.989882663395298223e+01 -1.579855676852665880e+01 5.630922466633857226e+01 1.886192822081505653e+02 -7.440050160301601068e+01
7.889916491499299411e+01 2.654762468536011255e+01 8.276724572264693336e+01 1.601360374535208848e+02 -8.010225634955983764e+01
-1.160583482124562060e+01 -3.722023997957681907e+00 3.688423091255095443e+01 1.884297412636858269e+02 -6.008454427253489172e+01
6.439062646665205669e+00 4.173813234464822663e+00 5.808702914563910724e+01 1.777836411819182274e+02 -6.930572636350976268e+01
-9.079713744425335520e+00 -4.976971564143985560e+00 4.456196984121206128e+01 1.868016110499435740e+02 -6.800313975671014077e+01
-2.151570038195219325e+01 -4.731971905624550168e+00 8.566157111983594064e+01 1.814844280496605506e+02 -8.507998056378306728e+01
6.053722321725199862e+01 2.243381763408084595e+01 7.610895273717160592e+01 1.642247972611385194e+02 -7.142287694852666391e+01
-3.018188987814265190e+01 -1.480004557157565870e+01 5.112061362413931676e+01 1.893233675163075702e+02 -7.594286368899369677e+01
2.124435307475510513e+02 -1.958094268723153064e+01 1.108551571161671774e+02 1.865527641209216654e+02 2.582734605154588508e+02
2.382281095254512593e+02 -2.486960009285152395e+01 1.086862262729034825e+02 1.880366306681349045e+02 2.646996973955161252e+02
4.301029040278525883e+01 2.564457523381324933e+01 6.532393603373063229e+01 1.579395643784044694e+02 -5.217482567060078935e+01
3.148361830969228592e+01 1.803306576490690105e+01 6.104967623898491524e+01 1.597200746564916187e+02 -4.977976268142170824e+01
1.056713366257823310e+02 2.625140164147488520e+01 9.522622364079660429e+01 1.712084748059650110e+02 2.637234007756457004e+02
2.926038830121839496e+01 1.201698025255551272e+01 5.734048768410404051e+01 1.650912542106584340e+02 -5.835638241871190246e+01
2.418532194184341222e+02 -1.257753632117183429e+01 9.941701054575804619e+01 1.850700111678158066e+02 2.689866419197383038e+02
1.262124315034230904e+02 2.988770714893323799e+01 9.951588807959865335e+01 1.709147260443966161e+02 2.599377105914599611e+02
-5.249094463594619242e+01 -7.815358419613627206e+00 8.511746042125648160e+01 1.805462746958540379e+02 -8.455749978584827886e+01
4.860109387423960214e+01 2.172654288047242943e+01 6.912055276884746036e+01 1.566306258602751882e+02 -4.892790855778068959e+01
1.423267157235358127e+02 9.970241657365086496e+00 9.281295108428166429e+01 1.768833507834883960e+02 2.657621468868308625e+02
3.701725995152622772e+01 1.843711916122503425e+01 6.642680835261739958e+01 1.575516529623054964e+02 -5.522940516793681809e+01
1.665600507350371515e+02 1.177756261740408661e+01 1.126035149146379126e+02 1.819629463728417420e+02 2.516617376926442375e+02
-6.794722516433351700e+01 -3.757553255206543597e+00 8.956823936062677660e+01 1.813189407742130186e+02 -8.925881109673504454e+01
7.416501696441838432e-01 -1.585565036772240477e+00 4.819441177280045707e+01 1.769695354504211764e+02 -6.073182659978227349e+01
1.154091526791218314e+02 3.531994000375425458e+01 1.017972775256879174e+02 1.714377402557011578e+02 2.547077813383876332e+02
8.726300126793572076e+01 2.006465413645967644e+01 8.931506250108337497e+01 1.672947617043334390e+02 2.671417808146616721e+02
1.003540306849497341e+02 3.328084372426082638e+01 9.294062114074077385e+01 1.700879515399520869e+02 2.614923565169785320e+02
1.668279564429343509e+01 5.295640126959892946e+00 6.243738164885107267e+01 1.751526252840114637e+02 -6.871820823240646803e+01
3.877669443471333466e+01 1.787348010391097120e+01 6.559143142452481356e+01 1.643560911562404954e+02 -5.919562486125182943e+01
8.414665699404024224e+01 2.955631288008468616e+01 8.724878878772841517e+01 1.640595465844708940e+02 -8.591116339968927207e+01
-7.027061759675706298e+01 -1.693817857674997285e+01 8.405093039406341404e+01 1.820501973384195367e+02 -8.495575457861615121e+01
1.361373790174274632e+02 3.249930802330780466e+01 1.056042245281203975e+02 1.744614525119397115e+02 2.539711038835080501e+02
1.258603324028304904e+01 7.264273440887455635e+00 4.963768187081343086e+01 1.675177574612363571e+02 -5.298590337817674367e+01
-2.401663020197622700e+01 -1.014749178261785723e+01 3.546050533027677432e+01 1.973485223182615869e+02 -6.749633093568959907e+01
6.024339421292474839e+01 2.712533016098626604e+01 7.798971786064295486e+01 1.575288236343144206e+02 -6.144218649323282477e+01
-2.068571894778020948e+01 -9.365217921350444286e+00 2.761046754022601135e+01 2.006314343764849468e+02 -5.932793271449534700e+01
1.563452455156098253e+01 8.879067056207322395e+00 5.135155452873259918e+01 1.691576300315510366e+02 -5.416424600580430138e+01
1.662778877790370657e+01 1.246924068771896188e+01 5.388027412777682201e+01 1.720213970193760531e+02 -6.131051017434022299e+01
2.863309542748595149e+01 1.084157775667747714e+01 6.771942176718408746e+01 1.693613699806455486e+02 -6.984084382463802854e+01
1.196155805840313917e+02 1.775429851553828797e+01 9.621044457578760500e+01 1.746703071643910619e+02 2.675872708683058931e+02
1.857580877205920729e+02 -4.059886796748991777e+00 1.151367975609950207e+02 1.813877117890454542e+02 2.565037330116005592e+02
-3.948364046370933522e+01 -1.284171906634671956e+01 5.353376659242106683e+01 1.945008302658988555e+02 -7.364932090594598435e+01
2.776677268990249137e-01 2.509087919272216194e+00 4.187881426223479053e+01 1.759503657184039866e+02 -6.071361184162238800e+01
1.005311448367526168e+02 3.973782764008408463e+01 9.572783239406847144e+01 1.641241114835430892e+02 2.618356803318512220e+02
-3.800108366301958540e+01 -1.721025727529150018e+01 4.994959420008700590e+01 1.906264804623483542e+02 -7.568745595066451415e+01
5.384847575264685560e+01 5.243517471187272072e+00 8.282043263804389710e+01 1.790390361906453336e+02 -8.586588990614649219e+01
2.277322086229208065e+00 8.314600907669427166e-01 4.384289443693546673e+01 1.792294039896981417e+02 -5.481104478118452050e+01
3.904155786407830675e+01 1.073874628263776465e+01 7.494332193687505139e+01 1.706645962765528566e+02 -7.130303225040694315e+01
9.720655791441392068e+01 4.145965593999608956e+01 9.197442375030581729e+01 1.616189828953602614e+02 2.670561255796151272e+02
3.345943016097243117e+01 1.591813151066775589e+01 6.834657845902437145e+01 1.639123708578271135e+02 -5.903411113781593400e+01
6.284712956316559129e+00 4.001899055023669938e+00 5.839499314106622307e+01 1.759884863348401609e+02 -6.472388543874238565e+01
4.406830734860847798e+01 1.661484758123116734e+01 7.232295675929115930e+01 1.630465932221440539e+02 -6.592640258742251547e+01
2.215458468750253473e+01 1.181274317662794360e+01 5.779215154367496154e+01 1.697744681935980680e+02 -5.721587646864135479e+01
1.908177395260858589e+02 -1.551711093752464521e+01 1.196364529342537821e+02 1.815973753243576709e+02 2.525215554338963386e+02
2.462356721628169680e+02 -2.526915976136105968e+01 1.033110867676891473e+02 1.897434906678385005e+02 2.620570673332250635e+02
4.011446071469152486e+01 1.854526190070087210e+01 6.993568926056131829e+01 1.613929981879764455e+02 -5.824210511792476552e+01
-3.024797903055394954e+01 -1.022942355945080095e+01 5.310843044111892652e+01 1.852266167702070447e+02 -7.029207321009742770e+01
2.025329631052185420e+01 1.135377028895926443e+01 5.584141460008611091e+01 1.705604509995245621e+02 -5.839129056513182547e+01
4.009494600381970031e+00 3.007203236028428872e+00 4.711857557793216245e+01 1.777572361072109004e+02 -5.702941588443231780e+01
1.516834361827078794e+02 1.206169616976586312e+01 1.074874569579569226e+02 1.766420616570818822e+02 2.568422953824351112e+02
3.668615119173863093e+01 1.984925095817470364e+01 5.821785999722593630e+01 1.470843740655207625e+02 -3.919651892042067232e+01
1.520981507805329436e+01 1.050682989910306020e+01 5.524760768274055778e+01 1.714025246521950407e+02 -5.523546542071640886e+01
1.827938863320566654e+01 7.301428618751726773e+00 4.963467088718409315e+01 1.651688672477324360e+02 -4.962161686247262793e+01
6.720096675165619615e+01 1.537972680677662396e+01 7.899382705251964865e+01 1.698397847164549148e+02 -8.006257697284925712e+01
1.644466505552551894e+01 5.305644116000346244e+00 5.911815533181817983e+01 1.694176068003924058e+02 -5.989891473544684430e+01
2.201711847401494637e+01 1.285703963361886792e+01 5.866122344602804617e+01 1.617353353785065622e+02 -5.122775897153250213e+01
-2.386886500488278173e+01 -1.173201872431300075e+01 3.746323883087388396e+01 1.952532222651107929e+02 -7.045039973632211172e+01
1.093521688553141189e+02 7.892104100018833002e+00 9.433880423946661153e+01 1.772029708074826715e+02 2.692172913831116716e+02
4.310168120423121962e+01 2.180620103110564401e+01 6.869661422053091826e+01 1.540618881026501583e+02 -5.226826462467151657e+01
1.418809854389696739e+02 8.570139916459176277e+00 9.787420277089312037e+01 1.745171194121898850e+02 2.617547843355751525e+02
7.745207494720641250e+01 6.864445342643433534e+00 8.956658314857783409e+01 1.781866949327333884e+02 -8.946394144286023220e+01
-2.024332161166810451e+01 -5.127105202231265757e+00 3.590902039179112393e+01 1.970593584530465705e+02 -6.220935256280743886e+01
-2.649293376682234680e+01 -1.149880815282382152e+01 3.898368620692810538e+01 1.958019890633659656e+02 -6.948405555614324669e+01
6.498326266486299296e+00 4.502558105309281800e+00 5.220891943204765084e+01 1.736437131707536423e+02 -5.493894158978782372e+01
1.345278041274462737e+02 3.748401265186410569e+01 1.080963564886981487e+02 1.713375041641425582e+02 2.506525532031964190e+02
-4.016374350069395405e+01 -1.741617909134659570e+01 4.295597395604401925e+01 1.964576416828964796e+02 -7.213209104958815487e+01
5.988653253593978576e+01 2.362109669941797208e+01 7.770470875083857720e+01 1.625323486852974497e+02 -6.960222309621096315e+01
-4.092259356106711010e+01 -1.436132428571976938e+01 6.221734702944062434e+01 1.910909454521719226e+02 -7.968822978482010910e+01
4.058217452775362233e+01 2.431262326617943259e+01 6.386526234163529381e+01 1.524142818132661432e+02 -4.866194108945909846e+01
1.111753989016647921e+02 1.001156022415714375e+01 9.423138649725360949e+01 1.728084634290862027e+02 2.691131046686444392e+02
5.020981377794809219e+01 2.219047376286223994e+01 7.764319969092063900e+01 1.660677169990507878e+02 -7.503452511216589471e+01
3.697770328823717279e+01 2.455276083960625044e+01 5.970245669990612214e+01 1.472572971600255869e+02 -3.820524924245547282e+01
-4.049710958592954313e+01 -6.361192826168343473e+00 7.696447796468335412e+01 1.878286939550598333e+02 -8.386463290705935947e+01
-3.377446329041664796e+01 -4.911911165584335492e+00 8.036387455456035411e+01 1.860019163010819625e+02 -8.465934266995651569e+01
1.074494250306196790e+02 3.924597911587280663e+01 1.000055970801515173e+02 1.677703909812580321e+02 2.575113039339624947e+02
2.330326028746677594e+02 -3.380735026450310698e+01 1.221101123857170307e+02 1.894322194940517647e+02 2.594056540220685747e+02
3.197461055868631874e+01 1.224131349707719529e+01 6.221977301459423870e+01 1.662150098986777493e+02 -6.407043351833074496e+01
1.228585258365512800e+01 7.201262047732747362e+00 5.040162323694982405e+01 1.721289515229589995e+02 -5.255338742818789655e+01
-2.861529989677882213e+01 -1.569350728971654263e+01 4.931867087818740458e+01 1.906135581311313842e+02 -7.298415144947682620e+01
-3.152041626247174122e+01 -4.628143715589602358e+00 8.622575611681800467e+01 1.820259453830439043e+02 -8.924789701963133837e+01
-4.109355723774390157e+01 -1.367981156403939202e+01 4.095817312174424529e+01 1.949377604199487166e+02 -7.353956642486554074e+01
-2.789160283124558148e+01 -5.755059475412538816e+00 6.372503306425606695e+01 1.869275545142812405e+02 -8.126741503192565119e+01
-1.269651012746906815e+01 -9.320558592793680930e+00 3.525466979277795332e+01 1.914669173375763194e+02 -6.405077014736100693e+01
2.477755972833846272e+02 -2.492196400088522523e+01 1.039445948784191813e+02 1.870284274289387838e+02 2.672393776187597041e+02
-1.457476501520799417e+01 -3.077515793274512301e+00 6.904540925158651987e+01 1.784459184463650843e+02 -7.759607774232839006e+01
-3.836517491703948401e+00 -5.892860621931472753e-01 3.982560750689084728e+01 1.832611746046333678e+02 -5.745352378749650057e+01
-5.618924050661487968e+01 -1.781625041050000391e+01 5.627119406673337210e+01 1.922926184016680509e+02 -7.916845603669763420e+01
1.291376040517372985e+02 2.200729264138108476e+01 9.819708705487971656e+01 1.748546384656391126e+02 2.581532038373832734e+02
1.382955714944764907e+02 3.747202321622325627e+01 1.060924633953461012e+02 1.744715308240887737e+02 2.491166779716404278e+02
-2.356646111495261309e+01 -1.354162560849889019e+01 3.617176894806748066e+01 1.930452038594731050e+02 -6.618094871868761686e+01
-1.687938003313829327e+01 -9.884896739973436652e+00 4.287139289243095419e+01 1.891834338585152864e+02 -6.703734362206377284e+01
2.318305190272629375e+02 -7.322575045576797947e+00 9.348156032234848567e+01 1.841194378233788598e+02 2.690606959758754329e+02
8.226902758994174292e+01 1.256229976256005898e+01 8.911499973748512105e+01 1.717027488795857835e+02 -8.921766310711539916e+01
-1.490440773054677770e+01 -8.550616373652866642e+00 3.235465228910823043e+01 1.899868652553071513e+02 -6.135110920252477484e+01
8.673657007768737159e+00 6.337133762237518120e+00 6.307168657453228633e+01 1.815972024071031399e+02 -6.970676721402101350e+01
7.716760462809482135e+01 3.524019050564609756e+01 8.529005759797715314e+01 1.586564394558228344e+02 -8.129406325817123502e+01
3.758485777110633563e+01 7.370606988417457650e+00 7.677259838498073918e+01 1.739968161520937713e+02 -7.650103425361864140e+01
6.291457742915872586e+01 1.613805902897772526e+01 8.157530221827909145e+01 1.703568824555668186e+02 -8.374189169171128810e+01
5.357782784762569861e+01 2.001540242637644340e+01 7.738416898673143862e+01 1.680495575613351207e+02 -7.509157274780379510e+01
-7.336518362615426270e+01 -1.698158571214478485e+01 8.351563127452713786e+01 1.905023790215079202e+02 -8.481414982383437007e+01
5.741856603192303510e+01 2.504918499975362423e+01 7.671316811730126517e+01 1.604007012947806174e+02 -6.975885921904826148e+01
4.467940497092168783e+01 1.294797535509632880e+01 7.323663372965256713e+01 1.709576977840794143e+02 -7.187500706972438991e+01
1.370362986036250845e+02 2.863873946478572918e+01 1.080356552715737735e+02 1.720849404292023053e+02 2.524622340257206190e+02
-4.158058088779578298e+01 -1.159550056266957974e+01 6.214799284638431942e+01 1.873513055252992103e+02 -8.013629350087812497e+01
1.885855375604126323e+02 2.576590896510746909e+00 9.204816560431233086e+01 1.813176876905891106e+02 2.704546810463123734e+02
1.434662913903002845e+02 5.794320441729481352e+00 9.558226993764471047e+01 1.770786808198687936e+02 2.640856855125269362e+02
9.006967932504838359e+01 2.142928506521980481e+01 9.147355776089084145e+01 1.697736867141611867e+02 -9.308492158403825556e+01
2.524641704269184928e+01 1.562458368496611172e+01 5.424392336008337878e+01 1.603114407180181900e+02 -4.617076300300729486e+01
1.798534045423080840e+02 9.608730682984716331e-01 1.112209215478637532e+02 1.797662308585782114e+02 2.581251357026221740e+02
2.294177856300991607e+02 -4.171364251684876479e+01 1.313490992332809810e+02 1.884075574565505633e+02 2.569062047065544903e+02
6.240169235014901972e+01 2.725421412977165048e+01 7.990543916796504220e+01 1.587131863159828811e+02 -6.943279133430299055e+01
2.711608322287895945e+01 1.436837013838987787e+01 6.495898632686913743e+01 1.683494145272520939e+02 -6.086166994827648580e+01
2.478747437228993817e+02 -2.226976997010784132e+01 1.026779857387402330e+02 1.855018734228293340e+02 2.659850370038390679e+02
-8.561164015762775747e+00 -1.045204799986032640e+01 4.109090501823902741e+01 1.868941803180168222e+02 -6.258599504409819758e+01
3.569970511034262728e+01 1.649447443523291668e+01 6.747289754037984721e+01 1.652550128416409905e+02 -6.145664684596435023e+01
8.077667455808867913e+00 9.813521265974811669e-01 7.584297254427463031e+01 1.809389678126597687e+02 -8.312524043043873689e+01
4.984627418112743413e+01 2.590388509371940629e+01 7.430636858925075217e+01 1.526580029011182376e+02 -5.338550197158527766e+01
-1.947911700228793563e+01 -1.009778079230884984e+01 3.829131239639938400e+01 1.956326316158276200e+02 -6.624003001995400552e+01
2.897599884501143919e+01 1.683983226092567875e+01 5.030010169776981854e+01 1.560079457205308131e+02 -4.723347071794493957e+01
-9.681707045051066274e+00 -2.307749529423051005e+00 4.983626804564256929e+01 1.824835896272955722e+02 -6.676880688649347917e+01
-2.654402515451932132e+01 -1.318944335087087616e+01 4.497618598665221867e+01 1.937837160670196681e+02 -6.832727408355903265e+01
-3.588363095628274380e+01 -1.855256750845875402e+01 4.232557146990230024e+01 1.942170789158682567e+02 -7.455191584606828314e+01
-1.442968856642789888e+01 -3.900752578120437519e+00 3.617484970787544540e+01 1.929804936097952464e+02 -5.938628296756878910e+01
8.877260107489959751e+01 2.623237827475657369e+01 8.764238703579873402e+01 1.709130888166272939e+02 2.685997873183279125e+02
-8.046790370081218668e+00 -4.469099958792011940e+00 3.485792631959021293e+01 1.884937339663302964e+02 -5.735189227671229872e+01
6.258147214775890177e+01 1.368966502527984730e+01 8.331861139569495833e+01 1.750780534669822259e+02 -8.678356803619789162e+01
3.062402495691701176e+01 1.703465628502576479e+01 6.295218112790193743e+01 1.631561695104292369e+02 -5.773575909818362817e+01
1.091127248199431818e+02 1.508417891168963543e+01 9.533394704302402545e+01 1.740137441263648270e+02 2.677840876969225974e+02
3.707784075243275623e+01 2.567809015429619635e+01 6.705579724668535846e+01 1.513767933169224023e+02 -4.509653088796025600e+01
1.075162121583210677e+02 1.625694105784950594e+01 9.467292447469013439e+01 1.714367288994141632e+02 2.603287840366497221e+02
-1.602103880574662043e+01 -1.052811652623345395e+01 4.788069483885310262e+01 1.874154194142996062e+02 -6.900661368024364606e+01
-5.735881689372155989e+01 -1.783967464889138199e+01 7.354037541533325850e+01 1.900180583210065492e+02 -8.501402181380419165e+01
2.163854213295333864e+02 -2.456874194090080721e+01 1.186480503043723758e+02 1.837609174903327300e+02 2.561108635498099488e+02
9.612754284348289957e+01 4.059843801780377959e+01 8.978789504289157719e+01 1.609269328055663379e+02 2.644423447851445985e+02
1.140004267938297744e+02 2.346190917218368366e+00 9.388443458931340047e+01 1.794994758998292355e+02 2.712735221892560276e+02
3.349916036496493632e+01 1.769740984735053857e+01 6.574324791903730159e+01 1.643297458807058717e+02 -6.411964045389204614e+01
-1.846967421051385827e+01 -1.114375778150759011e+01 2.765353381129860821e+01 1.963118608050492639e+02 -5.957332932380259649e+01
-2.421294510957637769e+01 -8.430560561684622201e+00 5.125820250522495769e+01 1.883166595167178627e+02 -7.300789896397026268e+01
2.182283532165161546e+02 -3.732285291646365266e+01 1.283453251219844162e+02 1.871903117460787200e+02 2.582224323546126357e+02
7.948432551701043280e+01 2.944489298950139045e+01 8.452150038801681831e+01 1.628977837601038630e+02 -8.284583707406100928e+01
1.581223936558598098e+02 1.429162073547264455e+01 1.134061475671552728e+02 1.781205303854370072e+02 2.545193407410872908e+02
-3.679140179802613542e+00 1.577325320439730838e-01 5.898039616959577103e+01 1.796347742150162503e+02 -6.988216616293084371e+01
2.814927637787672410e+01 1.130897576849508823e+01 5.373181251555541849e+01 1.639530669803012586e+02 -4.656714653958766093e+01
8.171454341589762294e+01 3.103842110527310894e+01 8.761124133306527995e+01 1.629246959583921353e+02 -8.703987571517778576e+01
1.078450897920056661e+01 4.696614983225527951e+00 4.746930991905247765e+01 1.748891710971829809e+02 -5.585512809654147048e+01
3.717173937002107209e+01 1.632072956172487821e+01 6.996809779392903295e+01 1.651583011821581692e+02 -6.464377301039597512e+01
1.260312004988441004e+02 1.279221826433060372e+01 1.003384402795031178e+02 1.750791696019145434e+02 2.605344690498420164e+02
1.865270273397844960e+02 -1.155118250422310311e+00 1.116924416613639153e+02 1.806876090814382678e+02 2.585521860674766117e+02
-4.624368728219262437e+01 -1.546567092583958392e+01 5.444787793726090541e+01 1.910083641015983744e+02 -7.787714324300822000e+01
-7.288548721307099854e+00 -4.020553663089350138e+00 8.129747267591579885e+01 1.807890568085136351e+02 -8.490907025207444292e+01
1.277951973386873306e+02 3.140201996298777587e+01 1.007088541675767033e+02 1.717466985222979190e+02 2.567127439937824533e+02
1.922997133842330086e+01 5.061335291706225092e+00 7.672967470925674149e+01 1.767575647776170911e+02 -8.555907652574637723e+01
2.368713151967719366e+00 -4.530577887779339008e-01 6.495289457049477733e+01 1.749763742738290944e+02 -7.392606475478883965e+01
1.232250381822794623e+02 5.050900556105598582e+01 1.067701013204768969e+02 1.692497096037186566e+02 2.421418833667692354e+02
3.388185724897476092e+01 1.552841895179785503e+01 5.855739487485182337e+01 1.470725018808058451e+02 -4.273318110972546435e+01
4.629850417287114794e+01 1.933460960483198932e+01 7.328906085649194324e+01 1.687394757017270592e+02 -6.987188067148734660e+01
2.534595007787169152e+01 1.473298197644415097e+01 5.456143499989167367e+01 1.606038078709783292e+02 -4.512569030213096966e+01
-1.323986538628153120e+01 -4.478412195014734642e+00 5.852420656675980126e+01 1.890148293377476421e+02 -7.161801628286217181e+01
-3.043392629625536827e+01 -1.748008506952277230e+01 5.442608851439700146e+01 1.911112665730925357e+02 -7.410476915881127979e+01
2.568174076811318969e+02 -2.919593725836512732e+01 1.017947234653847062e+02 1.956504637603322294e+02 2.648966881709201857e+02
2.189856235608204926e+01 1.194433107889845047e+01 5.673696136047984595e+01 1.673304631801534015e+02 -5.992976683768156931e+01
-3.311839809700032333e+01 -1.294746889487973895e+00 8.195191646500681770e+01 1.815426499782575149e+02 -8.763726082524875949e+01
1.932922604538021289e+02 -1.111354676434698341e+01 1.149082529951774347e+02 1.839951522981487528e+02 2.567104393628342791e+02
-3.390621472766528033e+00 -4.303347274500234576e+00 5.614845893557878753e+01 1.828692593413174166e+02 -6.786007184576787665e+01
7.084776037397196546e+01 2.721748261806109426e+01 7.766422396222915836e+01 1.631558805977136899e+02 -6.890589499643662919e+01
1.924863164018836130e+02 -5.958778605451079180e+00 1.039264457362133243e+02 1.814291247616096996e+02 2.610304289764744112e+02
6.362685918069682600e+01 1.828487402288647701e+01 8.363360448475479814e+01 1.679656576618106953e+02 -8.339990451767715740e+01
1.658468474207726047e+02 1.341946510570689810e+01 1.096299955454324220e+02 1.790702741399728382e+02 2.551633433525087469e+02
3.332825826126970981e+01 1.546728239012188766e+01 5.649611410873740880e+01 1.531260448819260489e+02 -4.575250558813873880e+01
3.065855185575006914e+01 1.223067983014724369e+01 6.933656507194314145e+01 1.649637965655879270e+02 -7.008531667011850175e+01
1.145665837780415899e+02 5.114426066134157622e+01 1.024518441398575561e+02 1.623573471510359525e+02 2.483443122468649165e+02
-1.516932622263416697e+01 -9.356222334604723301e+00 5.660109403051450983e+01 1.823885078043281283e+02 -7.436780160132553874e+01
9.323018580898042273e+01 2.285635447565797307e+01 8.978684685237443830e+01 1.712743293416524182e+02 2.694325318224263697e+02
2.526240019579745422e+02 -2.458881940173367298e+01 1.010044366350148408e+02 1.883873641084269650e+02 2.653914864911041036e+02
4.302481625810087706e+01 2.250216999393267869e+01 6.866632206033922614e+01 1.596876473649161881e+02 -5.571038271300535882e+01
-2.258520738553898255e+01 -1.225105076211923283e+01 4.281303933555700780e+01 1.944197823993768282e+02 -6.779734019070619411e+01
-4.842036938308380201e+01 -1.528708972012454836e+01 5.585219852544491914e+01 1.933106391342143411e+02 -7.917557150716048397e+01
4.589988919639488074e+01 1.108612242637731526e+01 7.412017049922417300e+01 1.703669385788148531e+02 -7.399821067084000958e+01
-6.189166359265697537e+01 -2.141448933625476769e+01 6.752634515573743101e+01 1.892448085428457603e+02 -8.048991952048493204e+01
9.537885003144204177e+01 1.711893613566915207e+01 9.226465223284129991e+01 1.727951081618233218e+02 2.735159463729327740e+02
3.625135073098904570e+01 1.501543753565577788e+01 6.052484945527148597e+01 1.629502660680181236e+02 -5.605235009170124982e+01
-3.404652190549548862e+01 -1.274372311578313699e+01 3.791156635415912035e+01 1.961139035791467506e+02 -7.409296330263107677e+01
-3.983491564041294453e+01 -1.114425712158692505e+01 5.766324961104236735e+01 1.903020604562729829e+02 -7.615899810817747095e+01
1.392843555395347099e+00 1.180762474404141393e+00 4.127616902526167308e+01 1.803970927131859980e+02 -5.370206337858622447e+01
2.625942905180559137e+02 -7.376397797291777358e+00 9.029530909033762498e+01 1.818357163442540525e+02 2.683322114419227660e+02
7.455690182549491851e+01 1.734126094888778269e+01 8.678523312591816818e+01 1.760832882929461789e+02 -8.753600029747829581e+01
6.658075133694927672e+01 2.337335997922989961e+01 8.005313133961276151e+01 1.640158348700869624e+02 -7.587955014797452691e+01
-1.618355189510605641e+01 -1.105043146694235290e+01 3.141734978529519751e+01 1.933069051363726771e+02 -6.299170501352970319e+01
1.471533948591633987e+02 -4.558534742925406391e-01 9.488370020474813771e+01 1.787330209877781613e+02 2.693538320609467860e+02
-5.128882301240734165e+01 -1.211757133543184572e+01 7.335120322992257513e+01 1.856305563672256369e+02 -8.786440978466724516e+01
-4.798837901134706208e+00 -1.047255527207204606e+00 7.231428546707016380e+01 1.811680041233028078e+02 -7.935203552612190947e+01
-7.815018887812459525e+01 -9.459385457742314429e+00 8.794968142829094404e+01 1.867931995637441958e+02 -8.861807215772338964e+01
-1.868617236396835324e+01 -8.258522049147915212e+00 3.774310767983709525e+01 1.913624431137062629e+02 -6.064831377574966353e+01
-2.075151784050732928e+01 -9.833121102746142483e+00 3.256628257277830585e+01 1.939714378655799010e+02 -6.325068017937822162e+01
1.807943570600115635e+01 8.850856401516491445e+00 7.371544378760778216e+01 1.747175310137233168e+02 -8.027351160706679423e+01
8.821930923702362293e+01 3.400072599068875689e+01 8.669504452094548697e+01 1.645101001711096842e+02 -8.892256886554463335e+01
6.962289306049265747e+01 1.920506858283882679e+01 8.074612217630370026e+01 1.678657586639089061e+02 -8.012319097869958284e+01
6.685656402656468345e+01 3.008015830738814955e+01 8.361548009240311785e+01 1.605140411056208336e+02 -7.405989483525590344e+01
2.962373119019550316e+01 1.536206986523048457e+01 5.658087000122552723e+01 1.559358326205567664e+02 -4.795354629465003171e+01
8.984527580367583255e+00 5.175279751622008817e+00 4.801496647330124290e+01 1.701123214270101300e+02 -5.532221954515311779e+01
4.794743291964991982e+01 2.763801344484815914e+01 6.952995003957713038e+01 1.545124592679628677e+02 -5.452215789247807720e+01
3.102456568168270579e+01 1.609943178578275891e+01 6.512118890461104570e+01 1.621880966535722735e+02 -5.608159758101446357e+01
8.922152362650308532e+01 3.823549385677297607e+01 8.571568149539206161e+01 1.625393002037404528e+02 -8.900700182062561794e+01
1.552516088605410687e+02 3.453945015846950461e+00 9.947723781898505990e+01 1.796762722929623806e+02 2.616945195241682427e+02
2.156797189665754217e+02 -2.129947583258909205e+01 1.186886151486078802e+02 1.871907142902125543e+02 2.586209016753226706e+02
2.181698053809811313e+02 -4.866036584207630966e+00 9.678670714572345446e+01 1.813158122557670708e+02 2.617577987181737740e+02
8.533089209424124988e+01 8.006260422101094676e+00 9.125404948579598852e+01 1.797536571307502129e+02 -9.096489529687592324e+01
6.965496005367121768e+00 2.358872351601532191e+00 4.766604669551367834e+01 1.765097044014971743e+02 -5.905529998705053174e+01
1.031883643361639855e+02 1.405283692164984544e+01 9.395797412363820911e+01 1.763774880308793627e+02 2.672183510542627118e+02
4.553627806372818299e+01 2.625136618608939543e+01 7.060848958945832976e+01 1.548517726938705721e+02 -5.106269889473840351e+01
1.120143394612335896e+02 5.635069571325028903e+01 1.038320408835132724e+02 1.633607863004600063e+02 2.447477900416654393e+02
1.153375703966620449e+02 4.840017925407783395e+01 9.999001647219299116e+01 1.651119428512887453e+02 2.510070079878284730e+02
2.319165074618488234e+02 -1.683445182810740448e+01 1.069619040949110484e+02 1.848951857414893425e+02 2.664099673790126985e+02
6.016511841900630486e+01 2.854591279889537603e+01 7.761181020637101824e+01 1.555572668244289787e+02 -6.447716168308006957e+01
2.049174005444830868e+02 -6.158275631958981755e+00 1.020020971127679275e+02 1.820734938522840878e+02 2.625383312225313261e+02
-3.366900695686808120e+01 -1.243743210319825465e+01 6.188810082929065004e+01 1.875872165268400238e+02 -8.100700553386172942e+01
1.383098416533881334e+02 4.282504887547045058e+01 1.087899283160974733e+02 1.704948826182158541e+02 2.428951171714617772e+02
4.785448250951557014e+01 1.917805462635935498e+01 7.508476186590439738e+01 1.667960020398900269e+02 -6.981258362004210483e+01
4.834920678131768312e+01 2.422848194579656322e+01 7.192681919809244562e+01 1.570148165414975665e+02 -5.790147638751625436e+01
2.651036453765713645e+02 -1.832763284912194379e+01 8.961645927397461264e+01 1.905008776995765061e+02 2.721347448499404891e+02
1.069939492750881698e+02 4.910512108410441101e+01 9.728521837928904858e+01 1.633059431157192023e+02 2.516570285469353792e+02
8.513054108249406227e+00 2.770914378105609810e+00 7.184731625139657751e+01 1.783656955177914654e+02 -7.398737681066832295e+01
1.010962852535077729e+02 3.665685944447680100e+01 9.257883942294819235e+01 1.622976013475195600e+02 2.625889947900915899e+02
4.759675135638659071e+01 1.269635208388462999e+01 8.162020714814728706e+01 1.750845405324799344e+02 -8.342790374046160196e+01
-4.351425270425711744e+01 -1.148282668349080637e+01 6.131753600953427963e+01 1.905707806165110298e+02 -8.049341355788031649e+01
8.597886599952464337e+01 3.178527244878661762e+01 8.744403766321721605e+01 1.675536715715988691e+02 -8.660813010641408027e+01
1.580283692894479373e+02 5.105305743367354765e+00 1.062973808483525744e+02 1.805141497385656919e+02 2.647839123882198464e+02
7.496291799801306865e+01 3.626371916912069793e+01 8.244960774387485003e+01 1.612515820812980678e+02 -7.580672319562393113e+01
9.970279716226414735e+01 3.494827365155820331e+01 9.500044246797921232e+01 1.692342481032574995e+02 2.641605050850928365e+02
-2.595032107084736239e+01 -1.187228599347100655e+01 3.221332901127991022e+01 1.986967091335664293e+02 -6.930027953981660005e+01
7.091819398335773883e+01 2.659540600158019785e+01 8.145368311454539878e+01 1.569978668397519925e+02 -7.528838570670505703e+01
2.401135780828041177e+01 1.346354994576857322e+01 6.217466283681290662e+01 1.645488022213781960e+02 -5.252725517969001601e+01
1.478318788948647580e+02 2.033298514511897181e+01 1.054929953189776199e+02 1.755714542965067722e+02 2.564653637056139246e+02
7.442925159097242727e+01 2.463566468434483170e+01 8.574570169557661359e+01 1.693583183060684689e+02 -8.555122121925637657e+01
1.582521062412793924e+02 1.015774832677948147e+01 1.035713229036938543e+02 1.779871583211798907e+02 2.585786775651438916e+02
2.227534138415745133e+02 -2.590963517506841995e+01 1.147782920900638146e+02 1.850294673914412158e+02 2.610172444249496948e+02
1.363860233662235188e+01 1.099223455125487092e+01 5.695789500196742239e+01 1.677235783353240208e+02 -5.971142791474329670e+01
-5.827821361194556715e+01 -1.322849931715331984e+01 7.611830408920924640e+01 1.888335217376903756e+02 -8.288785826735812634e+01
3.513822293537302954e+01 1.768289894119099870e+01 5.993647269977530812e+01 1.557310404863060285e+02 -4.574835399466944352e+01
-4.371991511587415857e+01 -1.447035373270874281e+01 5.496669357165716718e+01 1.936419634286731082e+02 -7.922775733278250243e+01
-6.686742794268248247e+01 -2.118877062049882909e+01 7.168547053075587883e+01 1.902872922193039074e+02 -8.611486445251053112e+01
-3.345349101720020535e+00 -4.492184266586106145e-01 6.599401147683494173e+01 1.823060756475540529e+02 -7.335474750271997380e+01
2.312392146745669379e+02 -1.916870095475134761e+01 1.068143810825471718e+02 1.850166974148817474e+02 2.645980535388277417e+02
6.439718891210694096e+01 2.892570134529978887e+01 7.934671032076542474e+01 1.582232892397051671e+02 -6.777875217026181076e+01
-2.111536043378160699e+00 -1.145188944010139931e+00 6.960680219463064589e+01 1.844721838727979275e+02 -7.554214776374416829e+01
6.407109280876102275e+01 1.228125054359367141e+01 8.209745920274153264e+01 1.723155819456933386e+02 -8.606566200949350787e+01
2.361324665401156508e+01 1.233049924152550147e+01 6.343908054017521181e+01 1.703049550721940761e+02 -6.351489984436913971e+01
-6.696525380587186760e+01 -1.166241066231454937e+01 8.399689434082102935e+01 1.846562860499462886e+02 -8.610994895152633433e+01
2.597809600142409181e+02 -2.285930867017036761e+01 1.010722312784322980e+02 1.926957135864045654e+02 2.700220649174187315e+02
-2.574323495471929490e+01 -7.161897961469580132e+00 4.665514423277532785e+01 1.913427468026021643e+02 -7.114903039946158003e+01
-6.400349096951037708e+00 1.398036980686891306e+00 7.255653895025812972e+01 1.819935625023476007e+02 -7.970983223129560713e+01
4.214360957640729310e+01 1.359564679943311027e+01 7.297251538302198526e+01 1.709211789066777669e+02 -6.819766909788721421e+01
1.309809387867768393e+01 3.025765316984169395e+00 5.934446272134708522e+01 1.759844022174249005e+02 -6.333070460902715126e+01
2.010026517360562366e+02 -1.678520858782363234e+01 1.158144886102429609e+02 1.849730160308025972e+02 2.575868648571239987e+02
7.614032859244019846e+01 3.224232829836040537e+01 9.053184477795954876e+01 1.643825294855161872e+02 -7.996849641897370020e+01
-1.020680074505782819e+01 -3.320849897394269057e+00 3.761158037807858534e+01 1.893526380444079962e+02 -5.494982818573203076e+01
8.997097255973169183e+01 3.426732884464125561e+01 8.984918460500645665e+01 1.644101195928869288e+02 -8.943531256786882011e+01
3.945276113318021061e+01 8.255773369028416298e+00 7.592054902429885033e+01 1.755322845720893383e+02 -8.335575570656219213e+01
3.188309627935938551e+01 2.018995645133585271e+01 5.491205901359138153e+01 1.437852223994803467e+02 -3.855460737009123307e+01
1.249980665065861842e+02 1.233660695815845720e+01 9.576097692903586278e+01 1.726624387486342300e+02 2.657200774993094115e+02
1.998978583495615169e+02 -6.221549995626811658e+00 1.039569026476030587e+02 1.852643040000927783e+02 2.623480667082300215e+02
-3.960427725338543148e+00 -1.006706511858621589e-01 7.786566600884266620e+01 1.801889175283398572e+02 -8.280713461771459549e+01
1.202889416244392606e+02 1.402026117600643218e+01 9.707776066082564626e+01 1.756262734443378974e+02 2.635513324564603863e+02
4.805716013696826394e+01 1.332788874978375837e+01 7.395335894913736752e+01 1.693976133343773256e+02 -7.642043071438266111e+01
-1.622363390454538390e+01 -7.662909080207739088e+00 5.007850481467470871e+01 1.852116197002811191e+02 -7.502321008642657318e+01
-8.492122080077329827e+01 -1.299374551211985285e+01 8.430179810293267906e+01 1.843928273519883305e+02 -8.995032525837412152e+01
4.326193233974787944e+01 3.288098172185019763e+00 8.730494638348739045e+01 1.789887508121078383e+02 -8.758616248819394912e+01
9.223372307104831691e+01 2.827174534291433261e+01 8.899876132832031317e+01 1.684324950751701522e+02 2.714938307909740161e+02
-6.687352099818794215e+01 -1.745600567241572776e+01 7.530055150252754004e+01 1.906457477946628671e+02 -8.365120962562576779e+01
2.587472661717550295e+02 -2.479007485137732303e+01 9.459335563973850469e+01 1.915220105414901752e+02 2.687521608556027672e+02
2.673881952557162549e+02 -2.377165202909037944e+01 9.213371164605526076e+01 1.897954862921559709e+02 2.683080395019795219e+02
1.120597331355566517e+01 4.583360900912874847e+00 5.045861553030717062e+01 1.675967389314709521e+02 -5.242720818614896672e+01
1.189435939656887768e+02 4.813195460352891075e+01 9.791846809851185185e+01 1.693450325579631794e+02 2.473810896823494261e+02
2.245687762973686290e+02 -3.141954555658437087e+01 1.210455183428131818e+02 1.862937395994671306e+02 2.626236590136205677e+02
4.100303871608003448e+01 2.112763800734698449e+01 6.847929776332547647e+01 1.588731897575790128e+02 -6.265219708790908726e+01
-1.739607840339473555e+01 -5.952794024525479344e+00 4.442431898242722355e+01 1.897955303576762276e+02 -6.821674958439443515e+01
-2.399778269949706555e+01 -1.064612618304100877e+01 5.980441119625972135e+01 1.835534102504722114e+02 -7.786481076488524877e+01
1.454475466846223526e+02 2.017530254379201438e+01 1.040040756090984502e+02 1.782776727954182832e+02 2.586890046817394477e+02
8.125218222744161167e+00 7.298430855596924616e-01 7.852835756427803915e+01 1.800265378587972123e+02 -8.225809715496730234e+01
3.057735039753240969e+01 1.545857403946211406e+01 6.375055639878384284e+01 1.655605158208988144e+02 -5.888020697825577088e+01
3.170551830180406938e+01 1.632416296776897013e+01 6.140014072147566537e+01 1.597437964801879104e+02 -5.417397670897542383e+01
4.731960448780512252e+01 2.203841814308260894e+01 7.331137668048674527e+01 1.657270951248139284e+02 -6.570816497465963835e+01
-1.086732066668957053e+01 -5.421626305083361075e+00 3.577151616509006260e+01 1.877502717282389710e+02 -6.395398432055195315e+01
2.379578273355256783e+02 -1.730767375400398578e+01 1.025060741267497093e+02 1.907032874165778082e+02 2.669434454034101236e+02
8.151642124432113690e+01 3.427682080313928026e+01 8.649829768305988864e+01 1.630181819863579733e+02 -8.302279845082895804e+01
2.673364321164971784e+02 -2.384092603492816309e+01 9.385777325029764029e+01 1.889133891421084002e+02 2.693081770569073683e+02
2.446062682363071303e+02 -3.120868522298048120e+01 1.117477024925451161e+02 1.861906564485772435e+02 2.635877315073020668e+02
1.175624861273990405e+02 5.068465852834981433e+01 1.035154422417273992e+02 1.658868223989392447e+02 2.435488024568255980e+02
2.782888884836797772e+01 1.563790484997710273e+01 5.283370296873040672e+01 1.531930760827166011e+02 -4.452330723239758470e+01
2.628339608096995335e+02 -2.557994858369146485e+01 9.684972135654241754e+01 1.888342981727965082e+02 2.711304153132688270e+02
1.219631993588771479e+02 4.302095615759588298e+01 1.061356372357581250e+02 1.696038900186250373e+02 2.491594765622919283e+02
6.169541439955209228e+01 2.256594202401571536e+01 8.347337143297109208e+01 1.663630626826359560e+02 -7.746404643191890216e+01
-4.322230658541801773e+01 -1.276746040054191589e+01 5.287804893099135484e+01 1.952302792839043661e+02 -7.920433688259029736e+01
4.316230357948116136e+01 1.068408978704555423e+01 8.297249363736862904e+01 1.729275438591956515e+02 -8.379095676460418929e+01
9.938670977284851915e+01 1.687540850972485629e+01 9.225459673499791791e+01 1.732374503358344384e+02 2.688966736732494951e+02
-3.456205156012833868e+01 -1.191630625802969590e+01 4.209092217059037466e+01 1.889502997863992562e+02 -6.994101215375336267e+01
2.579084941965671618e+01 1.076774875803411469e+01 5.808145305621389554e+01 1.599517080007844356e+02 -5.226603778027130431e+01
2.526935663943142458e+02 -2.138949525956369158e+01 1.009344490509760703e+02 1.871658732778312810e+02 2.676579942971883952e+02
6.044123305926679990e+01 2.521798724690036408e+01 7.801578643094966026e+01 1.618936787595413875e+02 -6.710864582959200675e+01
-1.281367333513846773e+01 -2.527970790254540301e+00 3.734104898194114242e+01 1.887341666530659552e+02 -5.956809055794018093e+01
4.087591023978307447e+01 1.777926971141670975e+01 6.579778351378121215e+01 1.573241839952963801e+02 -5.633701604963027876e+01
2.370018852641983287e+01 6.419708668390311956e+00 6.817327100539985452e+01 1.739658186041043848e+02 -6.935573982578651453e+01
1.204321191554380448e+02 5.757460586868247532e+01 1.048002360850115195e+02 1.635392660803552758e+02 2.367109791087088126e+02
-2.634153245726865222e+01 -1.606266129058110437e+01 2.691189294900578943e+01 1.965625982154971609e+02 -6.548864785086358609e+01
1.213114732609712121e+02 5.381274300779320896e+01 1.094573128362311678e+02 1.631743574456095303e+02 2.416587797680160179e+02
2.226559549021322582e+01 7.523920718577723932e+00 5.243736746559238071e+01 1.650639558275988179e+02 -5.359171013817510953e+01
4.651118995641145659e+01 2.148982022815958004e+01 6.656738719410769534e+01 1.538460994321388284e+02 -4.953270016537462084e+01
-2.660579382132574722e+01 -8.549589253526500343e+00 6.103248521067662580e+01 1.862232159431074194e+02 -7.554338094464587527e+01
3.052292568432163833e+01 9.547230665618062773e+00 6.367175095626474501e+01 1.688610919586467389e+02 -6.738036741861687062e+01
2.259955262472610968e+02 -1.858255378814549275e+01 1.040914050164870588e+02 1.823592734812898186e+02 2.621794169528271254e+02
5.380814115269526354e+01 2.284840669367427068e+01 7.351607127624201610e+01 1.597511802005781476e+02 -5.471488496139376423e+01
1.290328678120810935e+02 6.798931830942022358e+00 9.431251451545959696e+01 1.745983413189003954e+02 2.640438971021375210e+02
-3.367600545473996565e+00 1.594616595274391591e+00 5.170627087121918208e+01 1.792765864363838659e+02 -6.731925933590257216e+01
1.305268935010178382e+02 4.756526101180642030e+01 1.017338115993048007e+02 1.685849007913496393e+02 2.480590511110865464e+02
1.890612387753958501e+01 7.570486464496278600e+00 5.494405234459649279e+01 1.640002305672659304e+02 -5.154080216997277830e+01
4.532574757545467037e+01 1.549999108977560880e+01 7.597744231283382987e+01 1.747901211470762064e+02 -7.702411708121000800e+01
1.399394322309624172e+01 3.754732283211298149e+00 6.147714926139914837e+01 1.758814801734468745e+02 -7.027100398490314603e+01
1.128127556131458249e+02 4.865395081957205292e+01 9.857344432068785522e+01 1.607351537847573297e+02 2.532237091155818689e+02
3.961203352746283457e+01 1.674566190937422050e+01 6.194115453962858453e+01 1.615639781109694013e+02 -5.630006515130435218e+01
2.345395221962976393e+02 -3.392970345194866155e+01 1.222109898858433183e+02 1.947735811715487273e+02 2.618467824531036285e+02
1.955790323402198965e+02 -2.964904967459473184e+00 1.064795053972748349e+02 1.806175075233931295e+02 2.595302259941304328e+02
3.756818554803662380e+01 1.585624025192455555e+01 6.505224659527144127e+01 1.599993018864548446e+02 -5.888380572893426290e+01
5.502293352073176713e+00 4.641471031759312638e+00 5.418719206715906012e+01 1.763468963001421628e+02 -6.357628157295581417e+01
1.253293640541376988e+02 4.636754448069318357e+01 1.056764077777586550e+02 1.639248588354929836e+02 2.497081356754350736e+02
1.448328643780189964e+02 7.107201809465974129e+00 9.905310928584046337e+01 1.792266812214139975e+02 2.669214084042473587e+02
-5.173471144636921792e+01 -1.718283039623466379e+01 6.289722274297719906e+01 1.935028282519473066e+02 -8.473922740073930981e+01
3.410940233567793456e+01 1.496547556657217193e+01 6.430130686750966618e+01 1.601709057293350327e+02 -5.466121781984465144e+01
7.312772308807333843e+01 2.548843038767185476e+01 7.966291315568214770e+01 1.659624211764607935e+02 -8.067960366451984555e+01
-2.587694620974519299e+00 2.810730583191080711e+00 4.613267244313777837e+01 1.805640862459303833e+02 -6.448553187947528897e+01
1.562390064897229891e+01 1.129410480311941001e+01 5.417835977323277774e+01 1.650914292798882457e+02 -5.514011119115187398e+01
1.267837972495401431e+02 4.054355211491632360e+01 1.030067694986821891e+02 1.671483823024740332e+02 2.526821186200847080e+02
-4.395500421990940509e+01 -1.725450053868059186e+01 4.769788035870472953e+01 1.931722854753396632e+02 -8.127083253090805215e+01
-1.503414609210721942e+01 -2.993365675607167375e+00 6.595974827566803356e+01 1.804638355026387444e+02 -7.904272171630110222e+01
4.186671606496224740e+01 2.242097096922755384e+01 6.601415426024770738e+01 1.580738575558247589e+02 -5.716114615958623801e+01
2.930875573388939515e+01 1.704349216171458536e+01 5.820100141348952150e+01 1.492161360763757045e+02 -3.583190810135022275e+01
6.287402245725501615e+01 2.091574264203714151e+01 7.905087157894018901e+01 1.641097045003124606e+02 -7.774312528505913633e+01
-1.784103248022402255e+01 -4.649814291141749045e+00 6.439316525233378741e+01 1.829381227596103088e+02 -7.583229455479451531e+01
4.479164058460839470e+01 1.746246774351006081e+01 7.019123545742148451e+01 1.628079593843447981e+02 -5.783676215320532776e+01
-4.822657512390182433e+01 -1.902763174238450716e+01 6.244082959446430436e+01 1.931885358070540235e+02 -8.032504577945610436e+01
1.077048325531420545e+02 4.176497455014944649e+01 9.830693104277131056e+01 1.624988103548689651e+02 2.556090384817991890e+02
2.946722928087771720e+01 1.009203874560260061e+01 6.450948142539279218e+01 1.686117083101709397e+02 -6.224395987206040104e+01
-8.185130381533666011e+00 -3.239432524553649273e+00 5.022776626608651895e+01 1.845870652297290633e+02 -6.319391342533371869e+01
2.450853674833290938e+02 -2.232385305835268596e+01 1.057565389913305438e+02 1.879317139390163334e+02 2.639816833298195888e+02
-1.374443725611310185e+01 1.198399814010204345e+00 9.047014104654533639e+01 1.799161598755424905e+02 -8.923240127559319035e+01
-8.333377482445083473e+00 -7.981734294102739824e+00 4.862100408261998297e+01 1.866969908311740767e+02 -6.973224343515555290e+01
3.625487439727871930e+01 1.638098799745294087e+01 6.515580518852173952e+01 1.654453361504352245e+02 -6.442117305828034546e+01
2.477044179409816138e+02 -2.082853413408393095e+01 9.756789914540580355e+01 1.828537005271063265e+02 2.664180104718665234e+02
8.046453479627908223e+01 3.535486151076256789e+01 8.104985423039212833e+01 1.589653798918700431e+02 -8.010371969628499755e+01
1.612108054651031637e+02 1.619128469690764049e+01 1.081996463221246358e+02 1.769470371237849520e+02 2.556173732586898097e+02
5.858454215454536751e+01 1.414030383799860147e+01 8.208389387166231188e+01 1.718600477799058979e+02 -8.090316582987192362e+01
2.352470732878519470e+02 -2.316646313269050239e+01 1.119223559077991297e+02 1.877851087147029432e+02 2.635823738721621226e+02
-1.959951897172515700e+01 -1.305264876481232150e+01 2.503005186200220322e+01 1.989517866444146534e+02 -6.231979513476946408e+01
7.519555750555433349e+01 2.977312739542834663e+01 8.640829939208970245e+01 1.632321808558285454e+02 -8.455964345637919166e+01
-2.183497613705802110e+01 -1.193087320796594142e+01 3.375073109483209066e+01 1.958226908621292921e+02 -6.688574112199891886e+01
6.402331649931366542e+01 2.832474480340803780e+01 7.699737448203889301e+01 1.619787304960375991e+02 -7.326817467714992915e+01
5.186606613008271438e+01 2.005764961459481199e+01 7.466615825532045392e+01 1.644662680133348260e+02 -6.876733758089726223e+01
-2.755676307397247626e+01 -1.097065137283101244e+01 2.898383006145497376e+01 1.967582304773881674e+02 -6.691348593296736169e+01
7.576676319472589682e+01 2.360678634634163586e+01 8.538195016778590229e+01 1.651720346023180070e+02 -8.212868078507260350e+01
4.070969543935584767e+01 1.564141323169064357e+01 7.362410311337249880e+01 1.643232141513655051e+02 -7.116224242756622687e+01
8.317311583262970487e+00 5.576235713946032568e+00 4.563874999596905724e+01 1.724842776642047681e+02 -5.397504564339162414e+01
1.404391540134856768e+02 3.304389076098972566e+01 1.098828690715582184e+02 1.728830580481764514e+02 2.494252387577931245e+02
1.126865459752045240e+02 5.223713608368829853e+01 1.025853138740067862e+02 1.638586118228947726e+02 2.476950482227655641e+02
3.038510443040796005e+01 1.040201902651354438e+01 7.096433050094749717e+01 1.730990011452567217e+02 -7.826134016738228638e+01
2.613228403289265884e+02 -9.063499100943882780e+00 9.273819192179274751e+01 1.863925607106421580e+02 2.674835383850955282e+02
4.770810334219613935e+01 2.187233056833263234e+01 5.987205833850140380e+01 1.647773146835363036e+02 -5.730661187343459773e+01
-3.152892703035399435e+01 -1.584208002557055472e+01 4.383090632092444139e+01 1.989207685441735691e+02 -7.132671398362103332e+01
1.825393568452117066e+01 4.263855220362489540e+00 6.972430491250705131e+01 1.754935849920017574e+02 -7.020397541171085720e+01
5.095902973870641972e+01 2.288076720306312239e+01 7.430421854108362822e+01 1.665778882454991106e+02 -6.091517893498664193e+01
6.556347987925842347e+01 1.452766446184788052e+01 8.396882061162538946e+01 1.761926399015899563e+02 -8.438081459391118244e+01
2.291110373959805813e+01 1.110366560521656965e+01 6.106081216078889895e+01 1.695180684398367816e+02 -6.026957658274579188e+01
5.779860078152265856e+01 2.002552961269534038e+01 8.007378587666750036e+01 1.657818360557272399e+02 -7.366577273659449077e+01
3.294823687266405443e+01 1.668109785039643711e+01 5.822203765913118900e+01 1.466144685971950992e+02 -4.205870954619982172e+01
1.347056136353722025e+02 3.636439665455536385e+01 1.058491132061332536e+02 1.737480547661440937e+02 2.516935029878258376e+02
2.086457896954907767e+02 -1.208703436095462536e+01 1.130335811801028854e+02 1.843103152260264608e+02 2.556402109523044999e+02
2.247915876600991680e+02 -4.462732578784640225e+01 1.311348053007715180e+02 1.890567411526832871e+02 2.558703041910946183e+02
1.446855050806720300e+01 5.303191358022582236e+00 6.385836386912091456e+01 1.755984671953543170e+02 -6.976798737617501445e+01
2.629338628342002835e+02 -2.177246749759067868e+01 9.001814860591798606e+01 1.873105003352113158e+02 2.679821699327392821e+02
3.954281172737807992e+01 2.043881403066620095e+01 6.491235714934664713e+01 1.552143949641130121e+02 -4.777685387775011350e+01
-1.513257493485003380e+01 -1.437863627627054441e+00 5.474418111675489484e+01 1.871666447884851152e+02 -7.352482575073436522e+01
1.269439669169713767e+02 5.736191733757478772e+01 1.093739626522950346e+02 1.679787799755219169e+02 2.412166405831949305e+02
6.514376808830220966e+00 1.962074768687370074e+00 7.597427474619568954e+01 1.790849999823380188e+02 -7.829090226076566239e+01
2.309546841490219720e+02 -3.559064890968379302e+01 1.270855141037192766e+02 1.893808497528563350e+02 2.593884337627005721e+02
8.357004595850118278e+01 2.342850383240458711e+01 8.502847399488686619e+01 1.737344136703572133e+02 -8.750392503275429590e+01
2.140803615110789906e+02 -1.690102995408812347e+01 1.136414085908148621e+02 1.845122555546440708e+02 2.626198412812404968e+02
9.425025394619471797e+01 3.743466515122802463e+01 9.026885448477241880e+01 1.623917182390873961e+02 2.657258872800750282e+02
2.110512518426378961e+02 -3.013041901204628559e+01 1.229937459412149110e+02 1.828306948139230315e+02 2.559794246989634132e+02
-2.427938218389814651e+01 -9.303789046904416438e+00 3.791940508370428375e+01 1.952743258262742643e+02 -6.883521859262262410e+01
-2.187208469629529617e+01 -5.263473323971696871e+00 6.346484624307607447e+01 1.851135713072348210e+02 -7.199600797222635151e+01
1.376630745400734099e+02 2.409056949131046110e+01 1.049989144886694135e+02 1.740554105454363025e+02 2.542610105755609027e+02
5.554997958399955849e+01 1.161632786010007301e+01 7.970746139775783945e+01 1.709565416431073857e+02 -8.532831401984282138e+01
5.988559895671687627e+01 2.861720679966888525e+01 7.786799961224706124e+01 1.602048696977868474e+02 -6.593948932140125407e+01
2.672098804612920375e+01 1.847885815691937239e+01 4.898020726599930441e+01 1.540029230873329880e+02 -4.699388831177534342e+01
1.821237050803052284e+02 -3.747236834398344207e+00 1.156345651852579124e+02 1.796918281136156281e+02 2.529982780062787242e+02
1.106630931692993869e+02 4.381539595661310926e+01 1.001273671265232821e+02 1.618895088419925514e+02 2.532059276957256770e+02
9.517763891277868993e+01 2.958836530717150026e+01 9.056365370164500916e+01 1.668355519163704628e+02 2.717369483195844850e+02
1.582057728604352498e+01 6.022072768501131712e+00 5.250230194102176995e+01 1.668222400790387496e+02 -6.271020931340255089e+01
1.108179496151104644e+02 3.839552393361662297e+01 1.005175975938319368e+02 1.669108905532470430e+02 2.611505600276968835e+02
2.642782999066017169e+01 9.487069914746022903e+00 6.087836196589502435e+01 1.693939428346104705e+02 -6.815634313845131942e+01
2.156786755086429537e+02 -2.739978155604712029e+01 1.169825400646896014e+02 1.821592966286503952e+02 2.568884053104896452e+02
1.968301006470446453e+02 -5.429948195894501950e+00 1.061648317597977780e+02 1.839077707944524320e+02 2.597738059913904749e+02
1.671900843245436192e+02 6.132121399341480483e+00 1.012335465646557964e+02 1.797034571875097413e+02 2.612376200553401873e+02
7.199242035699015219e+01 2.817562109491451139e+01 8.592242354157018269e+01 1.664993825718549090e+02 -8.253139881285851231e+01
3.032183683576175426e+01 8.822810845815322267e+00 7.145194672234575251e+01 1.747810113843480337e+02 -7.083021158630435821e+01
1.027348483535175632e+02 3.544974122358188140e+01 9.685180239765958277e+01 1.668042573158292043e+02 2.612595090228762160e+02
1.229402872858293705e+02 3.545101347898501132e+01 1.059834483073331626e+02 1.730024177818087878e+02 2.521357446899147590e+02
3.968635963619778551e+01 1.112032249344388823e+01 7.240082710308166725e+01 1.696939432715424232e+02 -7.583059660957013648e+01
9.401213703430040880e+01 1.703898150188707916e+01 9.075853411145696725e+01 1.721814082837194348e+02 2.723905113696811782e+02
1.766502744398434643e+01 3.855857957437795136e+00 5.573524504631789256e+01 1.735833845330480472e+02 -6.698214836247932169e+01
2.421271928783812371e+02 -1.999108314196595870e+01 9.846135981848280494e+01 1.855577808377460087e+02 2.713451735416780366e+02
1.541685275884981650e+02 3.645426809063526452e+00 9.522724802657927512e+01 1.734316423523607398e+02 2.640440203374228076e+02
-8.333435930186783303e-01 -5.653085429935295059e-01 5.978245096525937186e+01 1.815647920688608963e+02 -7.159548958673586583e+01
-7.747613961464959509e+00 -2.423051741303376527e+00 5.262579464773184412e+01 1.840862114084937105e+02 -7.017652970370942000e+01
-3.574004040761724355e+01 -1.060495303516889187e+01 5.765353627029347905e+01 1.931573581463040341e+02 -7.593154451848684516e+01
1.095611266867923383e+01 7.801677904714725997e+00 6.691418668607586540e+01 1.762374473476031085e+02 -6.766995323855216782e+01
1.196582659723719928e+02 3.450092518056388258e+01 9.613070027585378341e+01 1.726318361059713880e+02 2.558533374564278802e+02
4.880236630323290115e+01 2.741300997012639229e+01 7.453199389544843712e+01 1.524246076274922643e+02 -5.382738574036440582e+01
6.730256185482133446e+01 1.714522216820615697e+01 8.493944387999860623e+01 1.697707894146287231e+02 -7.995760220028364529e+01
1.315409025037539550e+02 3.306357193816477036e+01 1.058181184042345535e+02 1.704974478796571020e+02 2.539391992213521689e+02
1.214273991393594372e+02 3.164036859215661579e+01 9.735984990409754403e+01 1.698468691360194782e+02 2.586538306602668058e+02
7.768926902743298335e+00 3.807969099815188496e+00 5.006705918321403459e+01 1.742841964158864698e+02 -6.403227547667169972e+01
9.642872023190609809e+01 2.652813535209859808e+01 9.347905795364005144e+01 1.667399552056056109e+02 2.658476894529097194e+02
1.246393392319182851e+02 3.397991187270175573e+01 1.071916314653480669e+02 1.697881324905904705e+02 2.562864317800578533e+02
2.864589988506794427e+01 4.277400762320908711e+00 8.075886212876071113e+01 1.741748534783261562e+02 -8.387604694675552253e+01
1.679367913857581129e+02 4.975901172206490308e+00 1.050108785446934547e+02 1.800299500606910499e+02 2.583601157776228661e+02
1.425650568746589215e+02 3.109662288928717899e+01 1.047785301352697616e+02 1.715926938420937518e+02 2.536341657945698955e+02
4.994365077643048600e+00 5.351302720585600525e+00 4.385995858650701251e+01 1.727444761072809740e+02 -5.378178896315320401e+01
-1.521578103838394869e+00 -1.831500394244227170e+00 5.806478833611411261e+01 1.813465135614563053e+02 -6.750145678551159278e+01
1.492956100713595617e+02 1.821377582073010259e+01 1.090117670230570752e+02 1.766920000386066647e+02 2.544160240426572557e+02
1.329684458350015142e+01 2.932563093038013324e+00 6.533004740173325331e+01 1.762304539450824734e+02 -6.933700353194288368e+01
1.068876348393249458e+02 1.944152717030971189e+01 9.582022151515485575e+01 1.753941372923345341e+02 2.659118919129689971e+02
-5.594294693985057165e+01 -1.472381465278220780e+01 7.680324025491393058e+01 1.867254269810946425e+02 -8.285005170940040387e+01
1.119241484298047311e+02 3.965033906482779713e+01 1.001227156615003082e+02 1.646924461709062371e+02 2.503247422267763227e+02
5.626766869419832062e+01 2.208103957217015889e+01 7.307103757359135443e+01 1.605578491528365817e+02 -5.885295455436595091e+01
-4.003781914697373168e+01 -1.448346663214503494e+01 5.183165511543045767e+01 1.938757386831370866e+02 -7.534637569796224454e+01
-3.665038372919367760e+01 -1.205014018853636415e+01 5.729586996575299196e+01 1.858032723605837475e+02 -7.965382660415968985e+01
3.067277649010371476e+01 1.348823321697853928e+01 6.946953251166472398e+01 1.654699414983063832e+02 -6.958706693160429779e+01
2.636070769488051155e+02 -1.931344820084402869e+01 9.408009664595097377e+01 1.883331127946501340e+02 2.690978772929476008e+02
-7.027861044090603748e+00 -3.599637506530404263e+00 4.164669712629367382e+01 1.859175205853663044e+02 -5.896488238210762489e+01
2.226860878954923919e+02 -3.335579244148694045e+01 1.240989891820615298e+02 1.901858110763032812e+02 2.566691899438287692e+02
1.096996607429024664e+02 4.439845924041096481e+01 9.823019892387937091e+01 1.604950220467984252e+02 2.524741481380382595e+02
9.181267386137086817e+01 3.847191993322723391e+01 8.913935364074876588e+01 1.629018533168578529e+02 2.636330634735588774e+02
2.663386917776697942e+02 -2.099492439639962882e+01 9.029754508089978060e+01 1.886611672115771796e+02 2.694804244257114192e+02
-1.592813679273236716e+01 -4.923836444218419928e+00 4.984510493003715936e+01 1.818024668930821406e+02 -7.039832893555760052e+01
4.125689970900377546e+01 1.545354928288734087e+01 7.071880824307586977e+01 1.724639177819327926e+02 -7.106492849420392588e+01
1.319523724095013151e+01 9.119411190168454695e+00 5.240257104219060835e+01 1.699086424918425564e+02 -6.341208374080591170e+01
-4.381671547126942556e+01 -1.662542785839031367e+01 4.531910267112883872e+01 1.968823212928600128e+02 -7.407131555904977915e+01
2.347102576193417462e+02 -4.598343741370587878e+00 9.618911503097280047e+01 1.808962126700188264e+02 2.681695902659365061e+02
-9.028987350593933314e-01 -1.679044089434494236e+00 4.316973162680319831e+01 1.835909073855276290e+02 -6.095497234059967440e+01
-7.915102054436768242e+01 -1.896529230556934209e+01 8.358545135363273459e+01 1.866530328771509346e+02 -8.809605607310044206e+01
-4.567721653736608545e+00 -4.921083335123025648e+00 5.131579097808447898e+01 1.823851477169320674e+02 -6.708572527602059665e+01
7.371346007840166692e+01 3.163499956180162087e+01 8.242087294870843550e+01 1.610531376555209135e+02 -7.399485951975596265e+01
-7.302093318466081939e+01 -4.986475460164359497e+00 9.224040311455007668e+01 1.841882717576116590e+02 -8.720112992608321179e+01
3.454531265830371467e+01 1.518943202731306386e+01 6.647345998759669783e+01 1.667582278147759212e+02 -6.687257242150296577e+01
1.583754382308279318e+01 3.697457890856926888e+00 6.845082305415489543e+01 1.725271495820156815e+02 -7.381917617250512365e+01
-2.157514934137676832e+01 -5.839153026325758944e+00 5.700671772047441266e+01 1.873748162185831063e+02 -7.573790525144276842e+01
7.509593074745792762e+01 1.259963227933233298e+01 8.455492015862782296e+01 1.738334240712998735e+02 -8.858087536552091024e+01
1.154715077384470447e+02 5.203382954716638409e+01 1.040377745243682881e+02 1.625915670646094782e+02 2.450895355385623873e+02
-6.896798597819897125e+00 -3.760798502088809059e+00 3.950974898172526650e+01 1.876342264646694957e+02 -5.926568188924768066e+01
2.011574606785588628e+02 -1.542173122586317469e+01 1.169028369896971498e+02 1.814346456787158388e+02 2.560551412418470818e+02
4.059573408160077435e+01 1.974422955435566607e+01 6.167417651884626650e+01 1.480326912767561396e+02 -3.631109729543261722e+01
-1.197749163873097622e+01 -5.249557292055806457e+00 5.763942083626830026e+01 1.856434188936618455e+02 -7.016642250627593569e+01
3.492210848136476642e+01 9.833409677659187054e+00 6.591694451388001141e+01 1.684996517600544621e+02 -6.551447516862947396e+01
1.408749976698868878e+01 5.156139203367381185e+00 7.267459942076622781e+01 1.766764357998227126e+02 -7.309880542082728994e+01
-2.530171775776094023e+01 -1.746563940009623650e+01 2.610332134425656392e+01 2.030556371507308882e+02 -6.310160022795612633e+01
1.146539634521626709e+02 5.024624848053507264e+01 9.965987253560176384e+01 1.645837452225317463e+02 2.464895265365198895e+02
1.190077027022540648e+02 5.089517526677990844e+01 1.013738675003471030e+02 1.664230458754302617e+02 2.478686171356205818e+02
1.780357569811353358e+01 4.651740664726452756e+00 7.637982332497705329e+01 1.779926119192350882e+02 -7.956679223654144550e+01
-2.228943727307048661e+01 -6.600671526502420505e+00 5.992402371327065680e+01 1.875343072420445765e+02 -7.667872803483192001e+01
1.245977807969757407e+02 4.521360661938918923e+01 1.066415518081736877e+02 1.653412499552831605e+02 2.516565197295723806e+02
2.724915928202432269e+01 6.236689630045415988e+00 6.747319355140579944e+01 1.685080166185890960e+02 -6.387796234733465894e+01
9.972195843815559613e+01 3.163125306375736301e+01 9.375743933637490102e+01 1.687759545310770761e+02 2.628864056944087793e+02
3.463577541526713333e+01 1.354505831506778790e+01 7.156401949888137892e+01 1.705916028349639930e+02 -7.193002666420271396e+01
2.667501476706588051e+02 -2.468538244746715549e+01 9.411922942851842322e+01 1.929381824626919411e+02 2.691531024434526103e+02
6.371283203559444530e+01 1.588444542260272918e+01 8.301415141448427448e+01 1.656481321789715935e+02 -8.046832549232860288e+01
1.238492726944241440e+02 1.869063353294808394e+01 9.432873760797376406e+01 1.726108753834216429e+02 2.642338474131431667e+02
-2.902803787354987008e+00 -1.320858230609366579e+00 3.663861324259205787e+01 1.842397889603874148e+02 -5.999185988848714857e+01
2.310431199725011879e+02 -3.904157555781721811e+01 1.277516903166365552e+02 1.886453351739604898e+02 2.574222252953381371e+02
5.975345401088981845e+01 2.694630155606449051e+01 7.940230683636848141e+01 1.607220102204923080e+02 -6.902553659517521112e+01
2.331737815156271765e+01 1.201299051446353516e+01 5.204609154643828361e+01 1.610176835390485337e+02 -4.692172451527178367e+01
3.348833521374903910e+01 1.621338276179460891e+01 5.948271677286435022e+01 1.562631822532332819e+02 -5.032614836635537614e+01
1.407294388581914291e+02 3.609635105787499043e+01 1.136691445823883129e+02 1.733862245282157062e+02 2.493449132157699921e+02
-3.910404634315569439e+01 -1.117786699355668034e+01 6.918125908363160192e+01 1.853920694427177978e+02 -7.947210906458573731e+01
-2.443502724303625939e+01 -6.382126898748867738e+00 6.453587274155668752e+01 1.864909266968369366e+02 -7.755729667251949877e+01
1.809684935879749546e+01 1.133655973401773309e+01 5.270031907503726387e+01 1.613398127715599344e+02 -4.456246086833954934e+01
4.320410715349387942e+01 1.628934749072629629e+01 7.308375102622207464e+01 1.645767143236694778e+02 -6.693942837096392395e+01
1.231123573744252013e+02 2.603400449273877371e+01 9.948257399205846241e+01 1.696373334841079838e+02 2.579092673768523127e+02
2.825868532797236909e+01 1.170772621136990388e+01 5.833363258442037846e+01 1.665063094835550146e+02 -5.859980499720981584e+01
2.442242524226747946e+02 -2.700712498647513726e+01 1.118049549005538807e+02 1.884716067369792256e+02 2.611503273821442122e+02
1.999308922786156302e+02 -1.288695553472947353e+01 1.081186337137989852e+02 1.853146529822109585e+02 2.587457919923452323e+02
1.826807958581854052e+02 -1.458317311698438701e+00 9.904021846096102877e+01 1.792380155114160800e+02 2.674314677946959478e+02
1.276744476603081679e+01 9.405890784671839810e+00 4.509123897964011007e+01 1.658372958099634218e+02 -5.107900651115864576e+01
-8.421416878019924468e+01 -2.733771512632529621e+01 8.519165977635759646e+01 1.934517001143918833e+02 -9.010481983758637625e+01
-2.503628491090636743e+01 -7.200435019398136127e+00 5.444979419040804913e+01 1.899646519766608321e+02 -7.448573137941119171e+01
-3.780746001612396157e+01 -1.553337066058261051e+01 3.919352854570389866e+01 1.942414504463253309e+02 -7.343696551474938872e+01
9.446689263652920943e+01 2.785649074951712834e+01 9.269748230830263935e+01 1.667811516819617736e+02 2.669816104578407590e+02
8.196709211579894827e+01 3.525513858320351801e+01 8.350210187172669407e+01 1.608568875492270251e+02 -8.445720499507280010e+01
1.265019910879373599e+00 2.677970295273955248e+00 7.313503321225438469e+01 1.764910679575676227e+02 -7.994527919553506479e+01
1.318468128623991618e+02 4.235684554594540430e+01 1.071123708446397842e+02 1.729855369167837864e+02 2.521148046409973063e+02
-3.435450410739767335e+01 -1.273842796341473083e+01 4.026317689587197179e+01 1.929252928319027092e+02 -7.229670547103724232e+01
5.289304690371113793e+01 2.372170408083107418e+01 7.114537022010644307e+01 1.552805660958179601e+02 -5.446201427982853005e+01
1.143045290335936528e+02 8.048248367121194846e+00 9.180948117380155793e+01 1.775402700898715125e+02 2.693347078051368158e+02
7.905167421695476548e+01 2.203783450693382306e+01 8.405889325544440283e+01 1.673040100449359500e+02 -8.849287474516216889e+01
-1.168651932656983661e+01 -6.014713329782883200e+00 3.304018878659860547e+01 1.909031565041297540e+02 -5.866439415681035285e+01
1.061356344942181451e-01 1.702194143918724256e+00 4.387314748993978242e+01 1.777629228720518597e+02 -5.398564697612453500e+01
2.228874277336173861e+02 -1.780794525667588957e+01 1.059038223967710621e+02 1.842091438165616921e+02 2.612220627583522514e+02
2.651850503477338705e+01 9.829499934057034594e+00 6.726725174481710212e+01 1.730267230645988263e+02 -7.020316365012750737e+01
4.284105492442341756e+01 2.636795380691749102e+01 6.970620536258937250e+01 1.530697684622851114e+02 -4.745095143027768358e+01
1.087318779156505997e+02 5.323555289111796895e+01 9.876505497344727758e+01 1.636472390666163221e+02 2.506143642097885618e+02
5.882221623061119686e+01 1.711791419035809270e+01 8.255089045693122785e+01 1.734625594986719079e+02 -8.032247811664505832e+01
7.867464747013821125e+01 2.841893383012755692e+01 8.378359448678565968e+01 1.620696900985174693e+02 -7.649430884767768646e+01
2.101134699532127570e+02 -1.148915246914386756e+01 1.018954881742769061e+02 1.828590797715288829e+02 2.597971090978748521e+02
2.126194956406920369e+02 -1.885796849812340525e+01 1.129339371313452887e+02 1.834256035545940051e+02 2.603400919034007757e+02
-1.758428811772240152e+01 -2.816186986688194338e+00 6.868177312983991101e+01 1.858864366986323944e+02 -7.630321189479985833e+01
4.993417953482271088e+01 2.120133084972607662e+01 7.343019262448817130e+01 1.625817543846661408e+02 -6.410864442843431732e+01
2.254190718766909995e+01 1.223066940827079563e+01 5.648924489095649193e+01 1.615610197567125681e+02 -4.708511542684606610e+01
8.319568293880575283e+00 4.474237123295437435e+00 5.642070239867676662e+01 1.767672503253240279e+02 -6.555426666036565564e+01
4.806894030977143473e+01 2.040740391224449013e+01 6.730243204855855765e+01 1.601769222445925038e+02 -6.159619480746046349e+01
9.658503042266995919e+01 2.733054034560037238e+01 8.717049656848308814e+01 1.700251243149119489e+02 2.696760962460808173e+02
-5.591891862301204696e+01 -1.518760277418462223e+01 7.793637459004979462e+01 1.838061495545505863e+02 -8.520185399391239400e+01
4.818234971636630348e+01 2.154223038225488551e+01 7.443801842752587561e+01 1.622358462376654984e+02 -6.373815975995193384e+01
3.707658640225213986e+01 2.195589937945674919e+01 6.167281941920079191e+01 1.495743023109909871e+02 -4.054893246969011500e+01
2.535402472685525055e+01 6.505469469035502605e+00 7.240576279926860082e+01 1.745611345508651766e+02 -7.704281879052975057e+01
4.077373478046739308e+01 2.175162879308744124e+01 6.049741328214418701e+01 1.540616258692781457e+02 -5.001027302334739488e+01
9.354864440983752161e+01 1.590819745948075514e+01 8.662890232968618420e+01 1.718332867813620624e+02 -8.900772175791351515e+01
-2.533898668091101669e+01 -4.119355117522971454e+00 6.169541063056119867e+01 1.875988632041754443e+02 -7.685838487211958636e+01
7.017653924459047232e+01 2.008300363496377727e+01 8.728619169751202378e+01 1.713574025034244812e+02 -8.175999990730930733e+01
2.150599789795357140e+02 -1.970825144540339835e+01 1.137717105510567990e+02 1.795099323116292567e+02 2.591676007585851380e+02
2.313586787148378505e+02 -4.410225074449736837e+01 1.349650066739659451e+02 1.919702299975788833e+02 2.576710367589178645e+02
-2.060572603236162337e+01 -1.318080237385263231e+01 5.452567689955101571e+01 1.825125677282976540e+02 -7.768640624280274665e+01
7.607088959083410984e+00 4.567703465955266218e+00 5.297979443210684281e+01 1.749881079919842080e+02 -6.362722031038273229e+01
2.260353798077083098e+01 9.903107198138812350e+00 5.531185956865193987e+01 1.659428231744872164e+02 -5.692289782111932084e+01
-2.099488651629534886e+01 -1.186340847377001850e+01 3.313597888169932304e+01 1.903190245404015002e+02 -6.381701079055728343e+01
1.629285859766522293e+01 9.337750872677899494e+00 5.476591965471196488e+01 1.703519475012132034e+02 -6.024308396171534241e+01
4.750645040938611174e+01 7.293123265988381121e+00 8.281760854887910739e+01 1.771608019483762178e+02 -8.466765872044496177e+01
2.706750607034283362e+01 1.033134152318079835e+01 6.504909811610704651e+01 1.682580187637487654e+02 -6.489826693323067275e+01
4.014652275154580963e+01 1.787596418391052921e+01 6.173344863021358009e+01 1.588480834903779169e+02 -5.058831912896577876e+01
6.291771635433678966e+01 3.292008225673934874e+01 7.818993776588365563e+01 1.623949472660163735e+02 -6.700700175526777969e+01
-1.638107301150085959e+01 -7.188656808394233266e+00 4.826772544049230618e+01 1.893571508596663477e+02 -7.198867952745048626e+01
-4.763660171166547741e+01 -1.411441244193770395e+01 6.790634367649769843e+01 1.894481519791958419e+02 -8.247438828336427719e+01
2.532121093991753469e+01 1.332650945335436177e+01 6.120318034224075632e+01 1.627432067945422887e+02 -5.510448244255662331e+01
-2.959884976900482556e+01 -1.110648778471633236e+01 4.359753725931680890e+01 1.909505071938691003e+02 -7.016606445525360414e+01
2.034165711598985027e+01 2.949133830788917443e+00 6.201028684764219889e+01 1.716217383227745756e+02 -6.917266637568265253e+01
4.373853340703028181e+01 1.753239722262021871e+01 6.478611561767426963e+01 1.585399011492020236e+02 -5.224551379352690361e+01
1.311765393349286057e+02 3.736143373508301835e+01 1.063462122351684371e+02 1.678405472864249077e+02 2.524607674027514861e+02
1.823942345135457686e+02 1.632291859903030939e+00 9.841355108667980289e+01 1.806612059382231621e+02 2.692677155263550617e+02
2.395504022835395688e+02 -2.769956519587208277e+01 1.129509114217973007e+02 1.880584916342019710e+02 2.647665783535907735e+02
4.806018480148841832e+01 2.530439856526591669e+01 6.568903779777913599e+01 1.549014097119017777e+02 -5.340931259458798763e+01
2.487219948620276000e+01 1.361828424050326980e+01 6.099507003602982991e+01 1.627662118826209507e+02 -5.543193339346814241e+01
9.551972531584764781e+00 3.106342733428892444e+00 7.351806518665750900e+01 1.784165528228907363e+02 -7.292907600472231877e+01
-2.060118329960512185e+01 -1.290825019735274637e+00 7.499112879982020274e+01 1.844504057964230128e+02 -8.142985709112220150e+01
2.730987183779564020e+01 8.894378520530652921e+00 7.261755034459496017e+01 1.777910084447001964e+02 -7.674023092678517344e+01
9.236954522655041444e+01 2.056100580660864807e+01 8.752721009352856640e+01 1.694140814480271331e+02 2.705543788808080308e+02
1.134912986350109634e+02 4.976703063808485439e+01 9.968875587234050784e+01 1.641980211390629165e+02 2.494716836386625118e+02
-1.314258520025978605e+01 -4.400928424291333130e+00 4.837895356413584125e+01 1.848970276413249394e+02 -6.803802692346388881e+01
5.666049652549207138e+01 2.561933337755031204e+01 7.399747667573176102e+01 1.597913625795489736e+02 -6.850119391168122718e+01
1.233314391107498693e+02 1.909145570193786057e+01 1.011353358557887248e+02 1.757608974811259657e+02 2.633419527296358638e+02
-4.374770046791174138e+01 -1.797766189365548328e+01 5.181665673863300015e+01 1.955283192212565098e+02 -7.876930594302750421e+01
1.310482381542057162e+01 6.778622018351192047e+00 5.799003664327621266e+01 1.736692456288219262e+02 -6.687061759382589798e+01
-6.921490780508099760e+01 -7.717618289906694073e+00 8.792576891373668957e+01 1.861574825643873794e+02 -9.035068956230414017e+01
4.605102188408058339e+01 2.287336942549272933e+01 6.651991499042794942e+01 1.559953667756304299e+02 -5.541363048080309284e+01
1.946702178229678282e+02 -4.373710306279702920e+00 1.072952856507683919e+02 1.798716486098194878e+02 2.660250291325700687e+02
1.329536438707085040e+02 2.395067681175555663e+01 1.023608547013597132e+02 1.712070486882490741e+02 2.571926466733191887e+02
4.209215762702584840e+01 2.236342774454012527e+01 6.588487095907581192e+01 1.525420411949158108e+02 -4.775490730938140871e+01
3.149385149950390073e+01 1.661496196908066381e+01 6.466277242199677744e+01 1.603862893956935238e+02 -5.604692192664187900e+01
1.175627870764214151e+02 4.878508955314779882e+01 1.006581690646647189e+02 1.641731021182911547e+02 2.480932222020228437e+02
1.534718962383454688e+01 1.042388282777145037e+01 5.498710279462249417e+01 1.693406848291248536e+02 -5.771257754764305758e+01
8.574301709717944675e+01 3.209259017704059147e+01 8.651609557757566904e+01 1.611499095538825088e+02 -8.473851690496411493e+01
2.038883408128195995e+01 9.480159877825967030e+00 5.326806126230949445e+01 1.605450429834636168e+02 -4.757486730749708670e+01
1.208445146303511279e+02 4.873858038762037381e+01 1.005273023104597172e+02 1.668669125064543550e+02 2.493683730880698874e+02
3.341575910761800827e+01 1.860384064737777621e+01 5.982507612387559703e+01 1.471376107648658547e+02 -3.841382514711121132e+01
-8.385264835951045370e+01 -1.901756842049420015e+01 9.040663925215075380e+01 1.876645768883195160e+02 -8.936311612600327692e+01
4.054220748427562171e+01 1.276434366582741653e+01 7.515398843603858836e+01 1.693564736491467784e+02 -7.348959073292249400e+01
3.670120259433925014e+01 2.517147345012275039e+01 5.857451680876884126e+01 1.454292752850595036e+02 -3.241010336933338465e+01
1.153179420000665623e+01 5.546741263902510433e-01 6.623675218147464250e+01 1.740213068803142278e+02 -7.093880598958385519e+01
7.906899526559612923e+01 1.446582892380412133e+01 8.667498138911273031e+01 1.751029700090263077e+02 -8.476340988422394673e+01
1.845740090897703851e+02 -2.902664287350501748e+00 1.137467114096896665e+02 1.818033925067222469e+02 2.499010105805690216e+02
-8.389337215864191677e+00 -5.905854601402969806e+00 5.780538521446201372e+01 1.828560780439756854e+02 -7.138496779986968477e+01
-3.690242925691989484e+01 -7.585945982704045853e+00 7.157818965751671669e+01 1.833046165192331216e+02 -8.410834318453751735e+01
5.799198409891721440e+01 2.524777471678157426e+01 7.405260320631515469e+01 1.594740649688091594e+02 -6.011128423290483624e+01
9.486811471522250372e+01 3.411582115160633322e+01 9.554836110232636770e+01 1.632299838099011140e+02 2.645739496329875919e+02
1.601673541085804402e+02 1.090372027129781785e+01 1.134613312811183619e+02 1.776115871169525349e+02 2.542654869368879531e+02
3.079155230693881151e+01 1.660919750713113530e+01 5.573043174862143445e+01 1.534772852929610849e+02 -4.570622887038057058e+01
3.053355577165200074e+01 1.708124168010191823e+01 5.320005614635981317e+01 1.508737167285817975e+02 -4.086222412990166220e+01
-3.405380820761317651e+00 -5.481703357003888666e-01 5.914664077867241332e+01 1.804437020475653810e+02 -6.806650844296923708e+01
-7.654925662138907683e+00 -6.090181298447108205e+00 3.579289622634363610e+01 1.917673947261302487e+02 -6.116826561182281807e+01
9.273096166618113045e+01 2.387039422839668745e+01 9.336026237364019664e+01 1.688791330172171001e+02 2.668272028087229160e+02
-1.014988909221626301e+01 -6.123883956250441685e+00 4.849875487624769477e+01 1.862240415489866905e+02 -7.441302633302881020e+01
2.716253309820066875e+01 6.113940698426405973e+00 7.733634156947002225e+01 1.797285672674155421e+02 -8.246552266716761892e+01
1.432080890493020320e+02 2.149089038420560627e+01 1.105318953417320813e+02 1.741423100689904402e+02 2.576799460583989685e+02
2.575561829183142208e+02 -9.177142589883247936e+00 9.317327786566276870e+01 1.841518513498915297e+02 2.717767540166103117e+02
-8.180282880712753979e+01 -2.663846881729928384e+01 8.257521620404503437e+01 1.956363888848391639e+02 -8.604279550447753877e+01
-1.921231027477439568e+01 -4.158576148431479602e+00 7.413108137488427474e+01 1.835375296378688290e+02 -8.427078979293007421e+01
-3.309553853240769428e+01 -1.485223513356344505e+01 4.110384589417301981e+01 1.898913313954945750e+02 -7.394264790586473168e+01
-1.975578667698713886e+01 -9.613538778833831344e+00 3.827943994716304843e+01 1.919190142773050809e+02 -6.493088304249938858e+01
-4.721551635845177941e+01 -1.577712775899891717e+01 6.907929107337422181e+01 1.926603739238708783e+02 -7.819517057945792260e+01
6.408292377471256884e+01 2.559264610194868794e+01 7.911189767811804074e+01 1.617302558009769200e+02 -7.439330033708974099e+01
7.277220976999601021e+01 2.769731635368057354e+01 8.236242484096146654e+01 1.628090546765352258e+02 -8.122289237239633053e+01
1.843181384960092544e+02 -1.131703565497265362e+00 1.081711052272119105e+02 1.761439187181556747e+02 2.582771334385837463e+02
-6.603922041584684877e+00 -2.733724939769438755e+00 5.762494480424633991e+01 1.857757837518212511e+02 -6.944907693709136254e+01
-2.281067461392578366e+01 -2.757634007698624323e+00 7.969111919701778390e+01 1.825276627335553030e+02 -8.463502275864082947e+01
3.812552093802119657e+01 1.496196967420047308e+01 7.232679278570876136e+01 1.708323996953022856e+02 -6.764077777863329288e+01
-7.617171989326106285e+00 -4.501778796058466980e+00 3.942743544455160531e+01 1.824088278123115856e+02 -6.046761617063644678e+01
4.644584410364086580e+01 1.814612082780579527e+01 7.240209829299324440e+01 1.676831613092065254e+02 -7.119985079147600970e+01
1.858111524117538238e+01 8.722498140577226167e+00 5.359746099783638584e+01 1.695192238092791968e+02 -5.719210202745315996e+01
-1.065155710982691062e+01 -5.929553920755390450e+00 4.094312144341215287e+01 1.868481449734220803e+02 -6.303597546873314883e+01
1.238810971179930220e+02 2.765704192455487842e+01 1.047622680552356798e+02 1.715036758900750442e+02 2.575277727128519700e+02
3.533014685721532544e+00 3.911697987880013105e+00 5.166687392556793412e+01 1.802357798617412925e+02 -6.315338424951115570e+01
7.146696221688411299e+01 3.037239017580220235e+01 8.171116766193001979e+01 1.641741817046379879e+02 -7.847268854003486638e+01
-3.042817206004066577e+01 -1.283284663475636656e+01 4.608782488357669394e+01 1.892747928845134595e+02 -7.224686158961092985e+01
1.466504460135202237e+02 2.597651865046631059e+01 1.094023826084966515e+02 1.777005779774115695e+02 2.540139594398176257e+02
9.273520735917604441e+01 2.312728386396220515e+01 9.206441796565526658e+01 1.707282599015361200e+02 2.675950057822758481e+02
2.845170637137944070e+01 1.799318853593443635e+01 5.781645218886199444e+01 1.592913948886633193e+02 -4.981502337991687313e+01
1.718012688208204253e+01 7.820365203362499962e+00 5.045015267267383763e+01 1.607306435801666566e+02 -5.297413923370143607e+01
2.523106488795091025e+02 -2.284675827924300506e+01 9.685749511241796483e+01 1.885870314340369589e+02 2.704935683888157882e+02
2.234763700637322188e+02 -2.016489415003311336e+01 1.084575409987449319e+02 1.824899653391854315e+02 2.595217300635889046e+02
1.673480165353250300e+02 2.733374201892147415e+00 9.557455223953120083e+01 1.785624319489443792e+02 2.649192654413316745e+02
2.148690788254663744e+02 -2.005387328540633973e+01 1.121193280291868035e+02 1.852014358339373814e+02 2.575447383262913945e+02
2.590944913352209937e+02 -2.112599073808813799e+01 9.742372467230573818e+01 1.902772012611146124e+02 2.656633087086093497e+02
2.452348677901587166e+02 -3.196516128713957983e+01 1.162026032617546178e+02 1.888298591162277660e+02 2.659083230650456926e+02
2.130583728807052069e+01 1.054167922759882181e+01 5.147241924719115502e+01 1.594542917633161210e+02 -4.916299909340551011e+01
1.773124196485552062e+01 4.872457125572964287e+00 6.473312228104153121e+01 1.732714919434672822e+02 -6.792876146832675488e+01
1.436840740515694108e+02 2.031542305987925801e+01 1.059138648068531694e+02 1.744376736031421444e+02 2.577871515181201403e+02
2.240714340562749101e+02 -3.895000464808620677e+01 1.297484312907681954e+02 1.892257137239613769e+02 2.597495678806554906e+02
-6.059856399678189121e+01 -1.532195765919040653e+01 6.952679314028407020e+01 1.870359766342028820e+02 -8.350385180234387406e+01
6.294837620515904320e+01 2.317525408227286476e+01 7.431617567694145521e+01 1.652741054075997909e+02 -6.927256921514124599e+01
-2.318119644681060620e+01 -9.487472424095097168e+00 4.257690330474350304e+01 1.919466464015550287e+02 -7.028729515577454379e+01
7.043259949567594447e+01 2.645845941298529524e+01 8.365873586223230518e+01 1.681416893893349425e+02 -8.245159272629139480e+01
5.028717320930456935e+01 2.389634148335576569e+01 7.127546251968468027e+01 1.613676406734431055e+02 -5.780668465024002955e+01
6.753780762969668672e+01 1.859792617655362745e+00 8.969982540859750486e+01 1.798071697962552662e+02 -8.803339346395824805e+01
9.706058247300894948e+00 5.769751059102508961e+00 7.298911148396045689e+01 1.828568491043628228e+02 -8.002042651370253168e+01
2.010422218505555634e+02 -7.866491343441933459e+00 1.024924150718934612e+02 1.838638130453196879e+02 2.602061590298507099e+02
1.870656897547557662e+01 8.143376799968926605e-01 8.385350825673867803e+01 1.792094735892240465e+02 -8.149478010454826915e+01
-3.359241637549421711e+01 -1.078542656812281741e+01 5.230295932922768287e+01 1.927378765463630543e+02 -7.671901273711210933e+01
2.751247664507892310e+01 1.077601365468375327e+01 6.217359539547915404e+01 1.672877008427015824e+02 -5.927862014610590080e+01
4.488709802861729514e+01 1.746171439166449701e+01 7.299090417815577325e+01 1.687167257657658013e+02 -7.059090137482095884e+01
2.307773764873310824e+02 -1.237039610441287074e+01 9.776999007954731269e+01 1.851570898316460614e+02 2.675985556920991257e+02
8.709086420240053883e+01 3.299146308264278815e+01 8.876431401161130452e+01 1.594555628255781130e+02 -9.017917304392139499e+01
-4.432881704749063090e+01 -1.332917887942176449e+01 5.773174666531187427e+01 1.913261397667471897e+02 -7.892992090570065500e+01
-5.627923921070269841e+01 -1.525313605310154408e+01 7.493791647714883197e+01 1.892989188007882433e+02 -8.309877894255450315e+01
-1.167051848660295654e+01 -2.479243359689604631e-01 5.410990012572109720e+01 1.881541493273488470e+02 -7.143573345342826997e+01
5.467147709728698146e+01 2.121837086575619935e+01 7.412548118957953136e+01 1.600429325915263234e+02 -6.866282078324070426e+01
2.353960725907123788e+02 -3.281219503170665064e+01 1.178668117353877420e+02 1.913126552406282883e+02 2.643668429310943111e+02
1.086756552769986541e+02 3.694870068307844235e+01 9.583711147387998608e+01 1.698583798076840026e+02 2.593678861530215158e+02
8.509340479960394532e+01 1.055726249443090836e+01 8.685516453872824627e+01 1.760254814758935709e+02 -8.951553712331472923e+01
6.042914488748462531e+01 7.165144018308946983e+00 8.475939140655289350e+01 1.787603797272789734e+02 -8.764883658238566966e+01
2.010420830438709316e+01 3.834757140345597559e+00 6.808443379858590561e+01 1.756387051267248012e+02 -6.737690742372164721e+01
-1.498718694884703417e+01 -8.969743670032713112e+00 4.589283533616987398e+01 1.854408001521259450e+02 -7.070048448641979633e+01
-4.290400429314953357e+01 -1.426690240210275906e+00 8.210941158155996789e+01 1.847704719632701540e+02 -8.490946352484834847e+01
2.534244091997388750e+02 -2.693941269170929687e+01 1.015145013332634107e+02 1.868265117917396196e+02 2.643838640962009663e+02
1.305333638803317626e+02 2.593636819762743073e+01 1.005030782189810878e+02 1.722515166006330389e+02 2.602768720410982723e+02
9.417392725435655620e+01 2.201897378715506548e+01 9.372835732504451300e+01 1.694097535703333506e+02 2.689199083484355697e+02
7.796890551306891837e+01 3.354880532007543081e+01 8.949302292352608390e+01 1.609259523030862340e+02 -7.990363533865127010e+01
9.303471298846847759e+00 1.822108176328651519e+00 8.257517554778974045e+01 1.776526485586688864e+02 -8.525436500007832308e+01
1.342725440021328041e+02 2.805244625660731117e+01 1.074126184547644840e+02 1.699600257415111457e+02 2.533229736798161866e+02
-1.469388350809938260e+01 -4.298050826990826856e+00 5.362797712472298173e+01 1.847585085122576345e+02 -7.005475594177161724e+01
2.126685244303578486e+02 -2.371590351336972802e+01 1.162810641360955657e+02 1.860054546739698083e+02 2.621793669811505652e+02
-2.827845790531773318e+01 -5.778196542773519795e+00 5.342176667662513978e+01 1.927983585103236237e+02 -7.394744284765968700e+01
1.923449721526830842e+02 -1.327565846933116411e+00 1.114733625722289503e+02 1.834011302242769261e+02 2.620879601220532891e+02
2.070316785115312257e+02 -3.185179385996499857e+00 9.839460030997767603e+01 1.803258195975500371e+02 2.630680125254256723e+02
4.054748168484141502e+01 2.237896864319074908e+01 6.159389515418894945e+01 1.522487900763086088e+02 -4.639780737241482456e+01
1.472979619212152897e+02 1.879961668795340302e+01 1.044318430028423563e+02 1.752285365419940604e+02 2.548855160661654224e+02
6.924212752555230388e+00 6.510066076884468700e-02 4.494316718212796502e+01 1.767490023905861278e+02 -5.997965091173087160e+01
2.225320056380502365e+01 2.533652120208512937e+00 7.721560860977200491e+01 1.771690265693785875e+02 -8.015916675343694919e+01
1.112156920121149994e+02 4.428400437054954608e+01 9.773597319033511610e+01 1.647130478814293326e+02 2.536539036382432926e+02
1.766113142016351389e+01 1.148029296448002512e+01 4.983793495947977448e+01 1.623401789832722102e+02 -5.015872146306595880e+01
-6.498075254384227151e+01 -1.611457140317863690e+01 8.098846301057963615e+01 1.888932988271563431e+02 -8.471456561142383634e+01
-4.699918217227428840e+01 -1.668487421902486645e+01 5.852601233963528671e+01 1.894673097029887572e+02 -8.070487626639985024e+01
5.645052200261644515e+01 2.248235483054608963e+01 7.513217996986863056e+01 1.615795744618515357e+02 -7.356266817363098198e+01
4.092832536369265028e+01 7.795890902395621325e+00 7.493100529119034547e+01 1.732849065889616895e+02 -7.365637249010335097e+01
1.458201025985448211e+02 2.222088402090844994e+01 1.071692331188931604e+02 1.743258597617987391e+02 2.546865665588563559e+02
-2.334707978946945772e+01 -1.506184812868023570e+01 2.608522741942718781e+01 1.979651147144963375e+02 -6.045570150606921800e+01
-2.899111369419642514e+01 -5.642248895225562499e+00 6.104153705081832015e+01 1.874512678879753480e+02 -7.882873127740296582e+01
1.478187092098019946e+02 3.256999070099369220e+01 1.093115887432896898e+02 1.748743278125384961e+02 2.527831614910227529e+02
1.686013994671064609e+01 6.709277762034826509e+00 6.289486472031910580e+01 1.725736972622586904e+02 -6.454865808029833829e+01
-7.610676302457045495e+01 -1.989578963416936475e+01 8.152291248289621706e+01 1.915106676328081221e+02 -8.832557868639955245e+01
2.160240764328880516e+02 -3.047985965908324602e+01 1.204101485909085625e+02 1.900285798948764864e+02 2.593233679870880337e+02
4.857297266329794638e+01 1.833688506215262493e+01 7.416554570681688574e+01 1.690633541758656406e+02 -7.298980931242864756e+01
5.515198065141445483e+01 2.914162899562397158e+01 7.353247673681755714e+01 1.533520830178868550e+02 -5.446014229524565309e+01
4.532281030787716247e+01 2.306691091247840575e+01 6.929295364245471944e+01 1.563711219174443556e+02 -5.906529468247698134e+01
7.801369800388587805e+01 2.514988077172100844e+01 8.829917307070253685e+01 1.655639662693225489e+02 -8.505413260373454420e+01
4.636608458510367825e+01 2.182121693980817767e+01 6.455350606075278108e+01 1.599174316468732400e+02 -6.242548592506157945e+01
4.157763700589360845e+00 2.849735853523483797e+00 4.340419894922740696e+01 1.778407300722279274e+02 -5.401924680977146664e+01
9.899203274436959532e+01 1.437182068898902010e+01 9.093665048803451612e+01 1.735893911646965364e+02 2.680618030997038659e+02
6.830996552729270377e+01 3.260379552845687101e+01 8.216320354510108359e+01 1.602934005934891957e+02 -7.400924036561299602e+01
-1.446255529173226151e+01 -9.820995623954519971e+00 4.959894325776925683e+01 1.840116005407269029e+02 -7.034654010500396737e+01
2.404515333281943583e+02 -2.013167886103217086e+01 1.071657745851489949e+02 1.886225730332361934e+02 2.625392026340661005e+02
-2.043121403091671695e+01 -9.074750991215955409e+00 3.700998845749345634e+01 1.906251191519759800e+02 -6.387437909075117659e+01
2.229332475460317653e+02 -3.834273442117498121e+01 1.342333352278732548e+02 1.919268258496855140e+02 2.576930433870666093e+02
4.650324616103578990e+01 2.115221363180247138e+01 7.154713792382345616e+01 1.612988499476041966e+02 -6.479367833240648622e+01
6.277769622912994407e+01 2.569124356219798244e+01 7.582948194168510270e+01 1.624656192972694271e+02 -6.496455697036978449e+01
1.025458595503063819e+01 2.605900321318297408e+00 5.070509213113774649e+01 1.738149897072136696e+02 -6.323811737518904863e+01
-3.721248818447518403e+01 -1.345864534191807316e+01 4.329681399885423332e+01 1.940696791620543138e+02 -7.384318253800690002e+01
1.188924689360940476e+02 2.588215164433113458e+01 9.753802220487118291e+01 1.745472639074133667e+02 2.647238376304429153e+02
1.482866311794014393e+02 3.358867201955052195e+01 1.079324237370153128e+02 1.758794451838757880e+02 2.506475905360912009e+02
-1.910870622980494815e+01 -7.122508357346672980e+00 5.627174447008857783e+01 1.849104752250386809e+02 -7.284626090744190208e+01
2.671304559695044389e+01 7.920006560316112498e+00 7.921460309884967899e+01 1.760149434566258719e+02 -7.757500994777552705e+01
-2.648567301181154932e+01 -1.126175478055884760e+01 4.416936516684255309e+01 1.907187494327629622e+02 -6.899740199001126939e+01
-1.830114535022709044e+00 1.651736973673689324e+00 4.852229857053836781e+01 1.801340827246013987e+02 -6.476618138019587434e+01
2.281523478534832066e+02 -1.513328282956958404e+01 1.038831640256877904e+02 1.817930125005602804e+02 2.639321281206251228e+02
1.034635146006965130e+02 4.346440010839754819e+01 9.350734329273782919e+01 1.625168054601299445e+02 2.580874824833953198e+02
-5.799535096421923441e+01 -2.335471348749387133e+01 6.316769414592651088e+01 1.948679144558860798e+02 -8.399018959242049220e+01
2.935536951216624146e+01 1.442104154797205595e+01 5.433599107201276013e+01 1.610284195290418552e+02 -4.916559516370914906e+01
4.585168434822313799e+01 2.506204346076964740e+01 6.424824369168021576e+01 1.529335570785596872e+02 -4.718890441016863235e+01
2.311323575017198664e+02 -1.359386238775412536e+01 1.010899051225722758e+02 1.894591647326394082e+02 2.663839589622888866e+02
1.949755316100568621e+02 -9.451014335297436730e+00 1.161352972221117454e+02 1.854299075177873135e+02 2.576688062583216947e+02
-5.604767385160912596e+01 -1.409921528767720744e+01 6.592862299349300770e+01 1.915817178512956502e+02 -8.305663681673328824e+01
1.079866488022226356e+01 4.176311367452868240e+00 7.024676437574137822e+01 1.778633708247079426e+02 -7.551650000182401357e+01
4.569624395643057113e+01 1.600831395186802197e+01 7.478210921927733068e+01 1.717501534394770317e+02 -6.830405497257511627e+01
2.476254276258845834e+02 -1.070769472387987697e+01 9.827824151774908046e+01 1.845337469635371122e+02 2.649193876792828064e+02
-2.705035071043070261e+01 -1.467196285642830311e+01 3.645831878367109624e+01 1.947768326060375159e+02 -6.957822402680756113e+01
-1.940327948704152661e+01 -1.155362331900375850e+01 3.245080986338287943e+01 1.950926020319401459e+02 -6.373460794074558322e+01
9.368756582638500419e+00 1.844874517058466168e+00 4.547776390399020130e+01 1.715669448352494726e+02 -5.117645197845335048e+01
-2.147667587388007959e+01 -8.136173666482195088e+00 4.711271087345534170e+01 1.878813575030949892e+02 -7.247356362261734830e+01
4.562595652112214140e+01 2.529070758752198955e+01 6.607549590820666197e+01 1.564962088989342135e+02 -5.586373758661702027e+01
3.682775907668121818e+01 1.020949089688043543e+01 7.751960533284055543e+01 1.704793718026020031e+02 -6.979124086144356909e+01
1.605212904423724751e+01 5.688159162196297025e+00 5.294355487479349165e+01 1.726360381626002720e+02 -4.938960390419634905e+01
1.074806649072876041e+01 2.751328597659848718e+00 5.986514759971749555e+01 1.744429102765830351e+02 -6.907727100723894864e+01
-7.481601698955829249e+01 -8.950860918514830900e+00 8.723446994659478548e+01 1.846341055978016357e+02 -9.255836472071744936e+01
1.195438467720731239e+02 2.397411091399960981e+01 1.003689847783306277e+02 1.705394123012963234e+02 2.653309376928107213e+02
8.495222112799156378e+01 3.598859756738306714e+01 8.689069535098727215e+01 1.622265647028766580e+02 -8.421062235743849556e+01
3.000565154869665818e+01 1.036929967573627742e+01 6.694638712660869828e+01 1.697553049613485996e+02 -6.777607715537776301e+01
2.715905899872571183e+01 9.745467782824624337e+00 6.787115173636999543e+01 1.723230202181524078e+02 -7.143767116814083806e+01
2.499506715146016802e+02 -2.154503268982539410e+01 9.480223089106472401e+01 1.829287040740652799e+02 2.657456314664689216e+02
-2.700814686631964179e+01 -1.136726724968486835e+01 4.166517200954866240e+01 1.858715255660846140e+02 -7.006572488396413689e+01
-1.732828969298066113e+01 -7.481201836390121152e+00 3.646806620798395926e+01 1.925301149883907215e+02 -6.186630898702669157e+01
1.087501663444285640e+02 2.378094278252492799e+01 9.284760267325781058e+01 1.736406749508961980e+02 2.624438664807939290e+02
1.830650520416590155e+02 6.602554857451927717e-01 1.127991611923107342e+02 1.816923318526035587e+02 2.573087087243420683e+02
6.639777322152073680e+01 2.628744488636776566e+01 7.867921162549544079e+01 1.626564799197008142e+02 -7.466855259746097317e+01
1.573474132042837539e+02 1.689746769310388785e+01 1.108697883056752147e+02 1.789775167031867511e+02 2.587214500453222854e+02
-2.158094361064368272e+01 -1.300006638356715172e+01 2.858524343166505943e+01 1.995013839146915018e+02 -6.111399624891465976e+01
3.221054493104683303e+01 1.226306424693111907e+01 6.380426034802653845e+01 1.670519719429687200e+02 -6.523586171105368692e+01
-1.247119420229125364e+00 -5.235625151778117825e+00 6.284471054076640684e+01 1.780487046690614932e+02 -8.069221020853908044e+01
2.607489983776285314e+01 1.662011178044050297e+01 5.788474587960111961e+01 1.535473463183425054e+02 -4.582564286820915811e+01
1.287645312794496704e+02 4.736299658566474591e+01 1.067311866545514079e+02 1.661437255093786973e+02 2.473031213163758935e+02
2.474532849036666278e+02 -1.805815190025541916e+00 9.350223439682905280e+01 1.838110949593180976e+02 2.692037323242690832e+02
-6.397480299308983831e+01 -1.637631298486428477e+01 6.669558461388909620e+01 1.905029319578731872e+02 -8.565040874659308656e+01
-8.232616411885162577e+00 -1.394642441201296101e+00 4.587604615653185647e+01 1.867276672767324897e+02 -6.252119364345657715e+01
-1.698011208843929154e+01 -6.570242520002733677e+00 3.163236779796518761e+01 1.973566267809117107e+02 -5.883700115155403410e+01
1.791048373329290655e+01 1.922936600218541736e+00 7.849715789696251989e+01 1.798314116923260713e+02 -7.845477074710578336e+01
2.206462689121627818e+01 9.896890973990217333e+00 5.969966480088575622e+01 1.681935880207245759e+02 -5.587689649354517485e+01
-2.261947369423846155e+01 -5.850469010574540718e+00 7.704049806068303496e+01 1.811667416326704938e+02 -8.335044850072316081e+01
1.331005547117749757e+02 4.269430649968929714e+01 1.075167659924167793e+02 1.680603417582512122e+02 2.465763345063356553e+02
1.423971487671984733e+02 9.875034106740098849e+00 9.880720947544959643e+01 1.774005618627470540e+02 2.639121664260988496e+02
1.007541815599722526e+02 3.237326231797868559e+01 9.193347319315527955e+01 1.712006141798772489e+02 2.652113442203028058e+02
-3.567170601084461623e+01 -1.393243088333435686e+01 3.465478212219181131e+01 1.971543281191974302e+02 -7.088630140618417386e+01
-5.124361764184300227e+01 -1.704156465382281027e+01 6.448586836577054271e+01 1.901570337134677686e+02 -8.251910970579427840e+01
1.514191369047994726e+02 1.231298881049604610e+01 1.035939083127215241e+02 1.752955389070964713e+02 2.617029618663775636e+02
2.372541418593592653e+02 -2.681881329328805563e+01 1.084380423413137748e+02 1.872221496306682980e+02 2.626345870861208596e+02
-1.915462981488749605e+01 -3.228678045083475556e+00 5.907825452287794121e+01 1.833764003701101046e+02 -7.120726693230977844e+01
-8.841660186563940371e+00 -4.640438175224308459e+00 4.527198822020055502e+01 1.842221186988688828e+02 -6.336042081318564811e+01
1.927281431432525594e+01 1.156503159803897951e+01 6.010791416798183207e+01 1.688067871552490828e+02 -6.162337077375501337e+01
2.332971830169664429e+01 1.060835267930960768e+01 5.333677180936751938e+01 1.643804310276167939e+02 -5.277498877412704559e+01
1.855139981298050031e+02 -2.839051547723467905e+00 1.162978380107192322e+02 1.820889895896706605e+02 2.543424683679213558e+02
3.017026751488536718e+01 1.922754039790923031e+01 5.199386970298338895e+01 1.542452469097849814e+02 -4.124924127787659955e+01
4.850741804557338099e+01 1.296688347362180238e+01 7.278960428988659714e+01 1.719911860912203849e+02 -7.534185888796707786e+01
1.326419165650671346e+02 2.904360796856755300e+01 1.042040567851913266e+02 1.707554630142284680e+02 2.582503796150858193e+02
-2.231183512252107803e+01 -1.496652315815489587e+01 2.523940993927188359e+01 2.001222619974622035e+02 -6.382015732938145192e+01
-8.877089058193237747e+01 -1.120012707931446272e+01 8.875686294722761716e+01 1.855967739069030529e+02 -8.942728537620959628e+01
4.530978940036056457e+01 2.236692365559808593e+01 6.986697313245959151e+01 1.646827388239021843e+02 -5.924181343062294047e+01
-5.749033849238916360e+00 -3.270986100270296681e+00 6.027442277095477152e+01 1.825269391386258633e+02 -7.670739803452786987e+01
3.890488113945018700e-01 2.056325940356749982e+00 4.516281008971447619e+01 1.798020161966133230e+02 -5.826790385521893256e+01
1.961114079214305050e+01 1.205762041057066014e+01 5.709369520008760901e+01 1.716084496316096875e+02 -6.262377134091003938e+01
1.089614066221160726e+02 4.962624165574901269e+01 9.695758865906212520e+01 1.649502181853943910e+02 2.529649207642838746e+02
-1.678218949612497823e+01 -2.015634185866818306e+00 6.913219860402006134e+01 1.843438588989102129e+02 -7.952567241227428951e+01
9.105450565857553613e+01 1.372846296139358557e+01 9.084793437052104537e+01 1.701746556406892239e+02 2.688817889493845428e+02
5.319228799406081976e+01 2.652193585723796687e+01 7.256208124586811437e+01 1.556888304181779290e+02 -5.694820128601197240e+01
1.679527337420762194e+02 1.433632955442491141e+00 9.088436927775038043e+01 1.784339845161246956e+02 2.688469749307023449e+02
1.398818450608941077e+02 2.218787946167327974e+01 1.045809157425985632e+02 1.730773197025977481e+02 2.566747339701328769e+02
-3.922342896188581562e+01 -1.556084627036755030e+01 4.639383133026825590e+01 1.942651502710746456e+02 -7.458580127310608532e+01
-2.484577697069121882e+01 -6.904811538444994845e+00 5.736138709881094400e+01 1.890131331263354753e+02 -7.646218484503914681e+01
2.205764367356940454e+02 -3.601696603361986604e+01 1.317918707963775375e+02 1.877352661641091345e+02 2.590531099662263159e+02
1.533787638725683955e+01 8.374255916438555047e+00 5.051586607023485698e+01 1.617806902082031684e+02 -4.763990098431166587e+01
5.593205729110398039e+01 1.125947835770758410e+01 8.223659016636783292e+01 1.706891301745805265e+02 -8.618112182622529360e+01
6.292837116447159929e+01 1.795475945044088917e+01 8.310564392419820479e+01 1.662011923183403894e+02 -8.249964360729140367e+01
2.816564741070427047e+01 1.258327135149087894e+01 5.506016538830098739e+01 1.604981444993071307e+02 -4.608340291688452339e+01
5.822126899771132003e+01 1.929165280871094978e+01 7.522284234899258593e+01 1.630163582343131452e+02 -6.649116599112890924e+01
-1.141123373390668760e+01 -2.923781125955569937e+00 5.948760514374215802e+01 1.816319799898884071e+02 -7.510963960770651227e+01
-2.009095637688259472e+01 -8.746601189249105346e+00 3.919413733016459389e+01 1.920242350308894004e+02 -6.750001696552598673e+01
4.008473970918037921e+00 1.905343372027028304e+00 4.840181465610277911e+01 1.783086031066771113e+02 -6.060544427637373843e+01
6.103690419950207513e+01 1.809552056961059208e+01 8.244357396572290497e+01 1.677211172701439352e+02 -7.750399170581351882e+01
-8.053202188185277066e+01 -1.083463261666417488e+01 8.929827661630424984e+01 1.881955683369734516e+02 -8.868131341965990089e+01
7.110540592434361429e+00 -1.508566873930687890e-01 6.676895413330066731e+01 1.801291174777932440e+02 -7.681532566334955447e+01
6.260171562755830976e+00 1.516301124886362484e+00 6.019337146573205644e+01 1.754947790703154453e+02 -6.866429334728930201e+01
3.925631509570596478e+01 1.729649154976145198e+01 6.873100190661470776e+01 1.646864301621775155e+02 -6.052614048075479758e+01
1.104855917602173179e+02 5.137145922646864982e+00 9.274378904450766470e+01 1.793025106934859139e+02 2.694009257371990316e+02
2.575991669995946864e+01 1.100038947929120603e+01 5.564829726796693876e+01 1.595758810779530563e+02 -4.978127248300940977e+01
-4.060371881647746761e+01 -1.062762725255552887e+01 7.219635547346308613e+01 1.869471198448937344e+02 -8.041711462422094314e+01
-2.293119685036669608e+01 -1.224366328868561027e+01 4.989946255182358925e+01 1.891031590980864792e+02 -7.049478916797004047e+01
2.610964566615833604e+01 9.500672382107495650e+00 6.689219060822435381e+01 1.709302766276791203e+02 -6.875513502812141553e+01
2.462990157132193190e+02 -9.431429216158271345e+00 9.309936008580503142e+01 1.818701237690140715e+02 2.634127321122504100e+02
1.269526531570226808e+02 3.360302112331633850e+01 1.040009016041818199e+02 1.704765647273439981e+02 2.511782061512452344e+02
5.722483837141912488e+01 1.383020466478254384e+01 8.457443873378402088e+01 1.747777587578217435e+02 -8.066264228386448565e+01
4.168391679702417463e+01 1.869181157843032892e+01 7.156361173284766153e+01 1.632176773576783262e+02 -6.330201285754761642e+01
8.088436299625688264e+01 1.966537427755921996e+01 8.598793775554021579e+01 1.755738949562121434e+02 -8.771366614261121697e+01
-2.679341490037069917e+01 -9.533643309767580121e+00 5.955124263368552562e+01 1.861387503291688006e+02 -7.827559550328345495e+01
-1.398969432340933849e+01 -7.832777531899639989e+00 2.873659618589704934e+01 1.948798795677588203e+02 -5.712655392478880145e+01
4.323278905225835445e+01 2.246530696648544989e+01 6.437823905100322008e+01 1.577514040294677500e+02 -5.857926190492361229e+01
[truncated: 863,225 more chars]
