# Supplementary material for: Generative Adversarial Network-Based Joint Mapping and Localization for Millimeter-Wave Communication Systems
Source: Sensors (Basel). 2026 Jul 7;26(13):4319. doi: 10.3390/s26134319 (PMC13364231; doi:10.3390/s26134319)
Supplement: Supplementary file 1 [file sensors-26-04319-s001.zip › doaMat-random-noise5.txt]

-2.513492826650859158e+01 -1.596564039138428903e+01 3.446314798382586986e+01 1.984047344997349001e+02 -6.533222783278534962e+01
1.883770575875990687e+02 1.145063272718306635e+01 9.683375397081515246e+01 1.819303308521799352e+02 2.586929023808208399e+02
1.349903280704805582e+02 1.376670899430581585e+01 1.035153094031319938e+02 1.672039248015813371e+02 2.591139983018202884e+02
-3.356655835569232238e+01 -1.397425974453379816e+01 4.653050257119691935e+01 1.943495311612176124e+02 -7.295956962663042589e+01
3.484407056283284732e+01 6.715886771871103278e+00 5.506951524373813101e+01 1.637341266334711634e+02 -5.103078681079428236e+01
1.589296839446788212e+01 6.532380699518203215e+00 5.481335373439546998e+01 1.699419972347895111e+02 -6.095290626191471262e+01
3.112011502900314852e+01 1.389429354020628615e+01 5.934387804972632807e+01 1.473632521864346643e+02 -4.734563695751833023e+01
-5.023870067106302173e+01 -3.953607581670453897e+00 7.927488412272016660e+01 1.887602480881848521e+02 -8.761299732843882282e+01
7.974746074859070610e+00 9.753960247780990578e-01 8.556117539987067744e+01 1.818398380537554146e+02 -8.969009908680818910e+01
4.044618289476930073e+01 7.714137278907919004e+00 8.129832385624452229e+01 1.654253283348388663e+02 -7.814143708692186863e+01
1.266991241235939327e+02 5.239543763124192566e+01 1.020399888532258501e+02 1.697677186855053151e+02 2.398105453093550068e+02
-3.063869408298040042e+01 -1.629314049050427116e+01 6.067777685145790656e+01 1.833181198292977570e+02 -7.723498131657801480e+01
4.276946867785046891e+01 2.614478426393282007e+01 8.274804583021426652e+01 1.687559042399378200e+02 -6.301701633709718209e+01
-6.500938820899815340e-02 -6.511012836067298082e+00 4.085585599995589234e+01 1.879422569047815728e+02 -5.092253960788659128e+01
1.384573551924107164e+02 1.141070919381630766e+01 9.941483627588826266e+01 1.689301904981539906e+02 2.531475126239482734e+02
1.207098369700376423e+02 4.094841872794103210e+01 1.010298421782975424e+02 1.704909703976744595e+02 2.541980815453915454e+02
-8.846532140693156521e+01 -2.187989786425268690e+01 9.571447575221996829e+01 1.846739126817709860e+02 -8.495242000693022533e+01
3.819565706283219697e+01 8.527775975813746356e+00 8.528666289518025678e+01 1.809874778955911836e+02 -8.127560507854647653e+01
2.026347727638677725e+02 -8.769081276740184450e+00 1.011737275137653143e+02 1.858375148341658019e+02 2.741649679226812850e+02
2.460551799131050643e+02 -2.661598019205217724e+01 1.019735415930610287e+02 1.921410100703358808e+02 2.776382589535098759e+02
3.226602862405908212e+01 1.354280865036809089e+01 6.651510429172255101e+01 1.491439573296727303e+02 -4.165772532927604033e+01
4.764454129542200889e+01 2.562887384988931672e+01 7.179734290513144401e+01 1.543787405927907912e+02 -6.160709870742255134e+01
1.513388477888004786e+02 5.252473656218341169e+00 1.015753930412972892e+02 1.782137801843977627e+02 2.694116214084879175e+02
6.447081574306001706e-02 7.978545430318495946e+00 3.810457790175491510e+01 1.875822014115233856e+02 -5.483274824605622655e+01
-3.500916728147936396e+01 -1.474067059944319880e+01 4.431296393805775580e+01 1.935763616549600385e+02 -7.255973594154882278e+01
-1.481278304637552701e+01 -7.022558589947456298e+00 5.137593182337053577e+01 1.828949878188169862e+02 -7.458429742469779455e+01
3.860176146933464736e+01 1.976583133883847054e+01 6.043002170665334916e+01 1.408021884437051199e+02 -3.554783655450205515e+01
7.566286204365661661e+01 2.895483323632392469e+01 8.872377532040687242e+01 1.646960900380873056e+02 -8.214831577388613937e+01
3.966327182217504799e+01 6.646274253207096194e+00 5.454127003006125562e+01 1.507066257668224694e+02 -4.493548999747500972e+01
1.849327335845032749e+01 -2.861087956195346393e+00 8.571619705611711026e+01 1.690667964136223134e+02 -9.062579949405224511e+01
1.090295127793095276e+02 4.783651754227522446e+01 1.005158180094934863e+02 1.646722859278258966e+02 2.510423778319052133e+02
1.344801144353635607e+02 2.795997899313096724e+01 1.029846168290720527e+02 1.736487363170209619e+02 2.615447551515548525e+02
-5.266273496664902609e+01 -1.829745708927602976e+01 9.068813127308246180e+01 1.812342194260849908e+02 -8.925050516478967211e+01
3.591512208346884005e+00 -1.003154527871399893e+01 4.340163458852460820e+01 1.787499408641828609e+02 -5.664981720591859471e+01
5.161164548649793460e+01 2.127853728060378913e+01 7.209024256985691181e+01 1.560924043178179090e+02 -5.737754285908526697e+01
1.523329001633317148e+02 1.813295943615689509e+01 1.063010547050490686e+02 1.779843878561031261e+02 2.432657011653348036e+02
7.491532696999405161e+00 8.762669300533293182e+00 5.188696174564272923e+01 1.787396796679450119e+02 -5.612510788461216293e+01
4.050876132992738121e+01 2.426900315640602557e+01 6.907060340236930074e+01 1.580732428135732448e+02 -4.784148500826150752e+01
1.188162139756168045e+01 -7.171956089519193611e-01 4.881593301234439508e+01 1.767062094273833281e+02 -5.530501325699420789e+01
-3.595365998376685468e+01 -2.610133609603080274e+00 6.876276865526531878e+01 1.894951112199503598e+02 -8.493749921440134187e+01
2.357939440251982717e+02 -2.148010409813030108e+01 9.760079206876459068e+01 1.878850391599823695e+02 2.682743137532547166e+02
2.055873422853163675e+02 -9.298490636234706397e-01 1.001588671405293098e+02 1.719478681089649683e+02 2.715852715472086629e+02
6.306800234222890822e+01 2.549610613566666473e+01 8.366914658229555357e+01 1.700583677113633030e+02 -7.905231169872557473e+01
1.944299269975475681e+02 -8.952166787355984923e+00 1.038981836249641617e+02 1.913158772843894724e+02 2.614375185076451089e+02
1.996833246625421054e+02 -3.119708720791124712e+00 9.975993892912543970e+01 1.780244434213115028e+02 2.601941920523913723e+02
-2.853067801841613260e+01 -1.175040902615627658e+01 4.872017411851196300e+01 1.872370676131758955e+02 -7.945173540573442494e+01
1.945284160021557440e+01 7.516310431748689069e+00 4.497631845325001620e+01 1.538440873876034516e+02 -4.080110559137669668e+01
3.303431520056550852e+01 2.097309558434359644e+01 5.900658713465797689e+01 1.549884583631811665e+02 -5.319170957265148303e+01
-4.659557579613339584e+01 -2.140715946542481873e+00 7.248813007293496469e+01 1.864807267273735647e+02 -9.047649345269472576e+01
4.644260960128848481e+00 3.404583368532971832e+00 5.964577884433524702e+01 1.824910154779373102e+02 -7.006199515290016677e+01
9.028889174863438427e+01 3.839609290596541058e+01 9.041959000795098689e+01 1.684866185168922357e+02 -8.474970333455465266e+01
2.504181701290706386e+01 8.663879388788966907e+00 7.372401342389719048e+01 1.804679184017562648e+02 -7.734460670489792733e+01
1.898824268021407846e+01 1.844787082621159513e+01 6.334942047021704781e+01 1.639674614262570742e+02 -5.166171372345681334e+01
3.917911711932037377e+01 1.872263263001551437e+01 5.051287573135393671e+01 1.547958762522323468e+02 -3.753804115813655784e+01
2.301165430077006846e+01 1.390511475144859865e+01 5.420067907704057575e+01 1.706937949465561530e+02 -6.289313415959603049e+01
-5.829001417311510380e+01 -2.243598520909667826e+01 6.199860659840342691e+01 2.049676252047954108e+02 -8.214973446287120851e+01
8.154339746544053469e+00 5.240601073220704009e+00 5.266552250625737486e+01 1.716095428649296366e+02 -4.940484938752241106e+01
1.563582790529426916e+02 5.758930002574636831e+00 1.193334831139902690e+02 1.820068244913966851e+02 2.500691288273661996e+02
5.415108005247100920e+01 1.360405980109110402e+01 8.600528947374968425e+01 1.711408750142391000e+02 -8.139448402968339735e+01
2.346416938294426657e+01 6.416615087173825671e+00 6.235113248110631901e+01 1.678361818640688909e+02 -5.841925797916876206e+01
2.010297756158504967e+01 3.671139829921262532e+00 4.805639892166294658e+01 1.733087311444485579e+02 -6.211170957718929486e+01
1.221685045682896771e+02 5.124763075989821459e+01 1.084014420485099919e+02 1.634008162392223369e+02 2.491991754826590011e+02
7.996289229612477811e+01 1.954736838852874570e+01 8.562605193384931113e+01 1.631535647510139029e+02 -9.187064504698378187e+01
2.191375355365700557e+02 -2.798645591729911430e+01 1.283955142053669931e+02 1.880852738650648064e+02 2.618379444842618682e+02
8.848423964338773828e+01 3.765421657379231846e+01 8.587444808152039855e+01 1.622522991708459870e+02 -9.477278787071303157e+01
2.147839076177147888e+02 -3.078338009531516661e+01 1.214904595368989391e+02 1.819467188365303798e+02 2.683274008804710888e+02
1.455925733348227880e+02 2.981813436259949057e+01 1.043433968805474166e+02 1.730159500671989576e+02 2.500166798437912234e+02
2.753999915162427925e+01 1.053547426929622688e+01 6.147182422083663766e+01 1.685068462977472450e+02 -4.987656194280660316e+01
2.238397084737767386e+02 -1.687812589885882630e+01 1.031372290417417474e+02 1.853854671062284751e+02 2.666240947026344656e+02
9.494888078990814506e+01 4.661757702039912488e+01 1.018233288747161254e+02 1.632729361379296051e+02 2.707081105286390539e+02
4.168363411500257598e+01 1.318422395070683173e+01 7.800341058977264197e+01 1.691318174035856714e+02 -6.613292884870188004e+01
7.136909244851092637e+01 3.361128092414850954e+01 7.814478548268438374e+01 1.693719254526284885e+02 -8.116691795472705451e+01
1.585043455478140295e+00 -2.119394865533749339e+00 6.281524351157967345e+01 1.722206854259792692e+02 -6.816714636525512105e+01
2.443574743501416719e+02 -2.922202755796858398e+01 1.158656104886720897e+02 1.870131175118186491e+02 2.687182384105118444e+02
9.159110877078016699e+01 3.569792265705326884e+01 9.625809706840337299e+01 1.638671938279571521e+02 2.637617650187370373e+02
1.969940566070507373e+02 -1.456705780804660577e+01 1.187758409031454931e+02 1.760440153250358151e+02 2.545863956978258500e+02
2.282202030629291585e+02 -3.061548947878562998e+01 1.243882279850834891e+02 1.848002119136669705e+02 2.554942675570259212e+02
1.164966693588256952e+01 5.320920807001469299e+00 5.605437596592543059e+01 1.682164666647870490e+02 -5.364693920115154668e+01
9.774999611913409581e+01 2.524085894029774479e+01 8.049166320158973065e+01 1.643506783226591779e+02 -8.363398755937107865e+01
-7.271391943601220476e+01 -2.839684348995739782e+01 8.203242800438887627e+01 1.872274811378225365e+02 -9.411852341394286725e+01
2.069516556010535453e+02 -3.923000524784732157e+00 1.032195731852278868e+02 1.846206689508056797e+02 2.645202516407693452e+02
4.388063247152672375e+01 2.734677820835696949e+01 6.748575974146390877e+01 1.592701248071464590e+02 -5.215405088878286932e+01
1.515388985263320478e+02 1.398852764018787731e+01 1.044453385385883166e+02 1.865177091635812303e+02 2.612253113089211070e+02
1.637513830687220562e+01 1.236875652600424402e+01 4.571339290685835977e+01 1.606077655492086080e+02 -4.386660605710208927e+01
9.770449024472310384e+01 4.096393165651614510e+01 8.386642861506325630e+01 1.582281636658159698e+02 2.730614152510133863e+02
1.985861216083770842e+02 1.444762793347003083e-01 9.399558150863128958e+01 1.815535526438623037e+02 2.595626057957975377e+02
1.971110537135078999e+00 -4.138841541579796335e+00 4.866481837993356407e+01 1.915105572963512373e+02 -7.012031576181539094e+01
8.681202158192031959e+01 4.293810962946619725e+01 8.855417002421299344e+01 1.662241725146701299e+02 -9.535910777911307434e+01
2.632386116519635877e+01 1.868540810797467699e+01 5.992244672516498127e+01 1.681920513024890624e+02 -6.528432164740407018e+01
1.537118655572674868e+02 1.209358539486473560e+01 1.033901063874547930e+02 1.719301655890398877e+02 2.570613501663476654e+02
3.448680572577728753e+01 1.030024122653391139e+01 5.717489434912549484e+01 1.547661454958451941e+02 -4.601306771124887973e+01
-1.425779045040694015e+01 -3.487335271559703909e+00 4.231568159375181892e+01 1.763972540524604540e+02 -6.171386157022101315e+01
-1.667476268418533891e+01 -2.491519269049025098e+00 7.107699734800172564e+01 1.869134013988017387e+02 -7.831858634659066354e+01
4.058097839372223348e+01 2.695256221448135037e+01 6.536111305407982286e+01 1.539208382349478654e+02 -6.313750129599640104e+01
9.213619494661944032e+01 4.153390135019843399e+01 8.538938117725916754e+01 1.619062404854377917e+02 -9.156540506056190054e+01
9.764899747483575254e+01 4.584934165898306446e+01 9.341774293016081288e+01 1.585543143437863876e+02 2.674565716295383027e+02
2.897016631046617618e+01 1.733935193807423758e+01 5.694643519857334013e+01 1.679357483460003380e+02 -6.821378352900366338e+01
2.339373685364111282e+02 -1.811489815245214530e+01 1.070720079612921438e+02 1.864248821220587047e+02 2.617372209312058544e+02
1.536255037216306221e+02 1.325721697558322276e+01 1.120491276005811869e+02 1.745193104922239229e+02 2.542820321291009122e+02
1.330948233696394709e+02 1.748333146687563655e+01 1.035296222174879830e+02 1.692888343779870013e+02 2.673826006843027017e+02
2.275931696955573500e+02 -2.095527648313364821e+01 1.095256675455024862e+02 1.895490789731297525e+02 2.658842534959043746e+02
-4.102694323942733945e+01 -1.718648097902429583e+01 7.446730858252625751e+01 1.861159698563747327e+02 -7.877981629567317157e+01
7.813852164444416104e+00 -1.213271405051363772e+00 5.075762026737941568e+01 1.817992161963468902e+02 -5.140659237641057189e+01
5.529937339587651479e+01 2.873082356858503772e+01 6.791137058820596906e+01 1.549752481550484333e+02 -4.759861127954034288e+01
-3.090747646457269404e+00 -3.057835520594616163e-01 4.532402455286619158e+01 1.904157407559930846e+02 -5.683274342202161478e+01
4.585345095378334435e+01 2.062962362995834553e+01 7.050496196139401661e+01 1.470118963278435160e+02 -4.679655332256102440e+01
5.706106234671050004e+01 1.713127391427664747e+01 7.573578250419485869e+01 1.651837410192773348e+02 -7.904112419167893222e+01
3.546351745424313151e+01 1.821376442279956009e+01 5.838254523276333430e+01 1.513949377764627684e+02 -4.178834921033746497e+01
4.761710233213079846e+01 1.189369208215089557e+01 7.384056586957804313e+01 1.588231732669366636e+02 -5.607732426897329248e+01
1.019069266988008735e+02 2.201762460003818944e+01 9.726345385631675811e+01 1.640854296873112617e+02 2.683131669346703347e+02
-2.075713683785513552e+01 4.548598021591171658e+00 2.831124634157115949e+01 1.969436489874247513e+02 -6.322887140320399624e+01
2.801460812344041074e+01 1.629390069416584197e+01 6.691943926832655620e+01 1.669615641467510159e+02 -6.290834960933003828e+01
5.182945950270406144e+01 2.026680272865233334e+01 7.553030112903674365e+01 1.561173429864939237e+02 -5.939259572735525694e+01
-8.433105253538373347e+01 -1.253078393649332334e+01 8.065042129707829588e+01 1.929087724745311903e+02 -9.412309508047772511e+01
-6.621147177715759113e+00 5.269416482380571587e+00 5.409154637565664814e+01 1.736998918781400789e+02 -6.449407084830923509e+01
1.760178044902068706e+01 4.163737134751710478e+00 7.319601523494175410e+01 1.792319055613851617e+02 -8.546707183931903273e+01
-7.490863861095724552e+00 -1.151231892571528093e+01 5.237043483516622189e+01 1.868153963771122505e+02 -7.070958288861179142e+01
-2.942973427930073438e+00 -4.174578540043430763e+00 4.845320022787682746e+01 1.856046359562271846e+02 -7.565046611617505334e+01
6.128422378341715415e+01 2.279447024603162930e+01 8.023026199764679234e+01 1.706485904069469939e+02 -7.223341169911748239e+01
2.030727010371455421e+01 2.017222019053387072e+01 4.697063886621864981e+01 1.676208673778432114e+02 -4.757765518893249634e+01
1.706190899832660648e+02 -2.424175090575587888e+00 9.135181262718224104e+01 1.869106003917314069e+02 2.692396944955031586e+02
6.252379537349658989e+01 2.352503433979362057e+01 8.187186961738284197e+01 1.609447531254648140e+02 -8.741652375217027782e+01
4.063315648505427902e+01 6.986886663525368135e+00 6.433551322100372261e+01 1.741040215623723668e+02 -8.040079389658187381e+01
2.298060944946552127e+02 -2.620860354404902992e+01 1.150652606315793491e+02 1.839930677649059589e+02 2.579245339612567136e+02
-8.214518616350409275e+01 -1.526338640374816080e+01 8.630525051817113535e+01 1.915204602729615146e+02 -9.428586016448772966e+01
1.309684709491972399e+02 4.533302920119342616e+01 1.085452100580546926e+02 1.660842730904075779e+02 2.394221099513054867e+02
-1.055739926623625102e+01 5.729146134139053714e-01 5.093005542132424068e+01 1.812444917127679673e+02 -6.768295301308209844e+01
7.008084988159067663e+00 3.611771137102819385e+00 3.628356919523181290e+01 1.781644012939945583e+02 -6.174745152744267074e+01
2.130057726230448907e+02 -1.293115071428374918e+01 1.214937115148930360e+02 1.760366956818508299e+02 2.679397194617681066e+02
2.209013719177556254e+02 -1.917042952119041388e+01 1.143560866833873746e+02 1.909837742189806420e+02 2.603428294898373565e+02
2.249399215811552608e+02 -3.501562604426589331e+01 1.161246498718785745e+02 1.924275953532524568e+02 2.611389939242540095e+02
-2.160194903148312306e+01 -9.129661614464154695e+00 3.017149682930715926e+01 1.943580012911980077e+02 -6.116264407066559272e+01
6.576926331622161115e+01 2.567252278763749374e+01 8.774541402134724422e+01 1.579037280467558162e+02 -6.616027774692032892e+01
-8.105205132602795004e+01 -1.702206202467990792e+01 9.424316335206259510e+01 1.853299597260183873e+02 -8.992310154128790600e+01
9.067411659092910270e+01 2.549136406691687640e+01 8.721475857820608724e+01 1.726490274213117004e+02 2.676703452960912841e+02
3.197937728880181041e+01 1.897527957639891127e+01 7.139349222704005626e+01 1.748732317346274101e+02 -8.253579780918501285e+01
1.038752005256599347e+02 3.157535355880925376e+00 8.900651923131272270e+01 1.926825524063359580e+02 2.665120459980330452e+02
7.748117445332799491e+01 3.006571447678244624e+01 9.063812347545315617e+01 1.585603258502427195e+02 -8.096539788081415168e+01
1.211108860548807087e+02 2.044319854631893918e+01 1.009582497025395469e+02 1.625501652335925939e+02 2.611800958249613700e+02
1.187688560977451457e+00 8.698360383061155554e-01 5.962606989023026927e+01 1.806781434104623543e+02 -7.608512876535553460e+01
4.575910080026115168e+01 1.099584902796953756e+01 8.069886993100470818e+01 1.635295568386912350e+02 -7.753060185365877999e+01
8.437928226253659147e+01 3.313448387363170156e+01 8.881793339513836827e+01 1.630059995418878600e+02 -7.985751911113720780e+01
-1.997587431914898204e+01 -2.680863681220193584e+00 3.890532055032475256e+01 1.812685266942615385e+02 -5.989854508878514139e+01
-1.854648490063011579e+01 -1.666858203684758877e+01 4.798857023203204619e+01 1.797648301149082215e+02 -6.841147414421490680e+01
2.264384641585666600e+02 -3.006298430069678318e+01 1.181499380106015735e+02 1.890586006387063378e+02 2.562197615631455960e+02
8.557338216889611715e+00 5.841565098792255384e+00 6.952786677433527984e+01 1.654079416817600361e+02 -7.633605696161056642e+01
2.059501451721552101e+01 -1.874760035424598570e-01 6.133253073611349038e+01 1.809555619667643214e+02 -6.805229496078915474e+01
1.921852921263350567e+01 1.400554321035802730e+01 5.257120621325981347e+01 1.684063387323460574e+02 -5.748125946686248966e+01
1.526502445089892603e+02 1.067748937473385773e+01 1.064392448041313060e+02 1.831998766737252993e+02 2.543285281123761195e+02
3.324209174004598566e+01 1.781332387496749092e+01 5.889114158493178763e+01 1.484453699866959653e+02 -4.595749859583808217e+01
2.453717317596767771e+02 -2.605992987737488420e+01 1.019824107536716724e+02 1.845584349432447766e+02 2.656985978078395760e+02
2.750733064508310122e+02 -6.385955377778257613e+00 9.647656608103197584e+01 1.825145315296517481e+02 2.714845893519511719e+02
-1.544243694814479984e+00 -6.741112599004641659e+00 6.882799853215098551e+01 1.731224564741653467e+02 -7.790292294748425661e+01
1.507793939578542961e+02 1.286030170096026204e+01 1.012875102057712695e+02 1.777678742528787552e+02 2.563888139986742658e+02
2.505990627625151745e+01 9.130463476413012813e+00 6.710954678706912091e+01 1.686786180193340101e+02 -6.065156814187282208e+01
9.378414516335021744e+01 2.197114260722874235e+01 8.765196821262911442e+01 1.678835903416287465e+02 2.684999961517427209e+02
-1.148554522766787755e+01 5.347854871438220137e-01 6.016461009807217408e+01 1.832500026805287803e+02 -7.015811927819454752e+01
1.732933802014823854e+01 1.736977957111633941e-01 6.247659845777977949e+01 1.787962980296261435e+02 -6.468328328551589834e+01
2.662121042408593325e+02 -2.101879663813491206e+01 7.805032955206264944e+01 1.869298614033510830e+02 2.713347359097535332e+02
2.949006782043818475e+01 4.829560779227344725e+00 5.852574396684150315e+01 1.561019799277300990e+02 -5.297643927759497728e+01
4.428104057444172525e+01 2.273773665311853520e+01 5.304553474445508243e+01 1.574758125263910244e+02 -5.227840510974466781e+01
4.119985150492301784e+01 1.453391360050534153e+01 6.741119220021140279e+01 1.710952130888179568e+02 -7.696733505276536391e+01
1.623900509443633950e+02 1.334173954571937593e+01 1.152892345535881446e+02 1.835230832170053361e+02 2.507466274858051634e+02
-7.278774903434745625e+01 -2.576579380190974078e+01 6.451884482745280991e+01 1.940709140795803194e+02 -8.582404326183812771e+01
5.497661062874810511e+01 2.407281865275651001e+01 8.036341523324003333e+01 1.801143760887918006e+02 -8.895361179877875202e+01
1.635536607086183025e+01 -1.266986293496761284e-01 5.827146593224701832e+01 1.697055813212560906e+02 -5.510635655919888620e+01
-8.097144939820555720e+00 3.547481477539222716e-01 6.372674496513074160e+01 1.862576037234383932e+02 -6.881570445257227675e+01
2.848226202213358249e+01 8.237814905783814368e+00 5.613081433464083858e+01 1.660490697325885492e+02 -6.356794158676626694e+01
1.063952004168377208e+01 3.005374589905033034e+00 5.768844218911950605e+01 1.732129568901367236e+02 -6.848386986303451351e+01
-4.011195675055871845e+01 -6.114671614699310531e+00 8.710647383063364657e+01 1.796458755247298029e+02 -8.547675545833334354e+01
1.632819319868520154e+02 1.462537167696582863e+01 1.219540020623819174e+02 1.727074158243428883e+02 2.557880444374956994e+02
6.976784129921091449e+01 3.051050340188752941e+01 8.345334506547366971e+01 1.648343592338133874e+02 -7.699740897130493522e+01
-4.279103861831202238e+01 -2.550096423749570462e+01 4.747937825957277624e+01 1.899783533255689747e+02 -7.715036274079868406e+01
3.267877852900196700e+01 1.687283899035544366e+01 6.247622934058586708e+01 1.470725609934798399e+02 -5.447851845228995415e+01
1.626369474229441181e+01 3.125487318401185988e+00 4.747774628976301869e+01 1.700557062705181579e+02 -5.641118773714916301e+01
1.247417439583683141e+01 5.939249121497487849e+00 5.439466364717508640e+01 1.679870406211747422e+02 -6.018671818715360899e+01
3.113626695236685649e+01 1.589569840205815332e+01 5.179258575377538421e+01 1.721898282930301605e+02 -6.087878717003368934e+01
2.508759755801050417e+01 1.481500335873748853e+01 5.249697024480342833e+01 1.611216589513289250e+02 -5.621313141817358172e+01
3.490890600300645730e+01 2.348444170057172187e+01 6.256448301130679113e+01 1.508997377782924048e+02 -3.958444248770143759e+01
1.958058033348035849e+02 -1.600581775087643166e+01 1.200460189620385734e+02 1.832275976181126396e+02 2.489211686205077001e+02
2.455538332301959485e+02 -1.308282314591579087e+01 9.936049771461776459e+01 1.908336019177793617e+02 2.628871932260169046e+02
-5.802658010655502352e+00 3.984518022227470091e+00 4.357240202475090030e+01 1.885564860616395322e+02 -5.654623884126743860e+01
5.325046913287424388e+01 5.820198290378023387e+00 8.337038079152003434e+01 1.777022349428228267e+02 -8.283035986418640562e+01
-3.875540313475939058e+01 -1.550531555248658400e+01 4.462706196484420218e+01 1.951004511591069672e+02 -7.168281766103076791e+01
3.674199439283633950e+01 1.576301634319179534e+01 6.522319123179558176e+01 1.681517247397173946e+02 -6.007721893410363379e+01
1.996431246659175542e+02 -1.224584496484005802e+00 9.814792098623155425e+01 1.753029314604478373e+02 2.599313127656408824e+02
7.673721450850189285e+01 1.621183955955867262e+01 9.235201605692898852e+01 1.696796624247162129e+02 -9.411041382369515418e+01
-3.947864176971909700e+01 -1.044606102987304297e+01 5.498076458055409432e+01 1.926530812936835844e+02 -8.068425436628376701e+01
2.609393982409512347e+01 5.066551222594981141e+00 5.184621268671807570e+01 1.695932584520124067e+02 -6.338114344346486462e+01
9.793183248638838378e+00 3.474464115626045402e+00 4.763852422545244281e+01 1.664398044695586236e+02 -5.516173540316227530e+01
3.523005883929801740e+01 5.346677544118344727e+00 9.374689387962015985e+01 1.717964544236359927e+02 -8.742369074608656376e+01
2.348524974588481768e+02 -2.826138005470425441e+01 1.122519693509887446e+02 1.926961996226924896e+02 2.660659172467857729e+02
1.428183062044866176e+02 1.969887287511720686e+01 1.092756444724768556e+02 1.750721450176129110e+02 2.517712490472718798e+02
5.752218801798390757e+01 2.652029900958723374e+01 8.286447816347723005e+01 1.590886672539459710e+02 -7.331586634103058486e+01
2.490468568173879476e+02 -2.740538907420375025e+01 1.106219750443720216e+02 1.801326058779875154e+02 2.666921859195841193e+02
2.290207654171241245e+02 -2.314163674223004818e+01 1.131233206644554343e+02 1.679112939851636099e+02 2.637267082437244881e+02
5.226048033774240054e+01 2.571331352391305813e+01 8.041657018285017955e+01 1.669639668417565019e+02 -8.072989391081556221e+01
2.359527154359616645e+02 -2.239235056487403952e+01 1.091757355744084919e+02 1.831313152995361975e+02 2.657096621572318895e+02
-1.278168824331319620e+01 -8.292868038909851691e+00 6.230998169707800827e+01 1.887378629975836191e+02 -8.305316613819748284e+01
3.720603580306776337e+01 1.247530456881881378e+01 6.184249691524596670e+01 1.560570906962484230e+02 -5.982504277138622228e+01
3.445908316029934326e+01 1.860603980623878684e+01 6.380109619613035221e+01 1.665671235460985429e+02 -7.217018087086589162e+01
-4.308037395057482399e+01 -1.806019828801040283e+00 8.426648941389431968e+01 1.774339379703280031e+02 -8.095118963836482351e+01
1.323440911350108422e+02 4.134834776779302246e+01 1.119857925210123710e+02 1.702600880366637455e+02 2.468248666865625580e+02
2.438303844388146615e+02 -2.801261657087212953e+01 1.000795295519896513e+02 1.812987845097133004e+02 2.642239030220997051e+02
2.378683072261596578e+02 -1.832902561083377435e+01 1.041310952508116401e+02 1.850100455580672474e+02 2.559353547408726399e+02
1.394027242447448316e+02 1.609252148768472068e+01 1.003477966337632381e+02 1.720029000957884477e+02 2.662601800106636460e+02
-2.194895445761467911e+01 -1.000064814680543890e+01 2.773390619813469726e+01 1.936600452162394106e+02 -7.327669005424428406e+01
2.506718969081729824e+02 -2.219287956661218431e+01 1.113409247528689860e+02 1.917324908799178331e+02 2.636011025728332129e+02
1.467988885829057999e+01 1.241364036441261476e-03 3.756151453427422382e+01 1.759548084988886387e+02 -5.905448038005748401e+01
1.173090969700422193e+02 5.357448046989934909e+01 1.090700673496266830e+02 1.688898875780077731e+02 2.404482280931345315e+02
-8.291802821498374954e+01 -1.741164610725191508e+01 7.869509249475723323e+01 1.906892545017403791e+02 -8.372384464856489217e+01
2.211698047312884796e+01 3.431012841442020012e+00 7.569982485954295726e+01 1.701103870916008418e+02 -8.373735996649388369e+01
1.869898653466953249e+02 4.737991498421174619e-01 1.012630899266871864e+02 1.795902706068668806e+02 2.729060397765522339e+02
1.108005764561826823e+02 3.995338170262576938e+01 1.059053021620735535e+02 1.661160905471710976e+02 2.560833782464515593e+02
-6.698572377088953544e+01 -1.093683681290767140e+01 8.535904371932798540e+01 1.813004973311087724e+02 -9.438928919262619388e+01
1.260436894683429330e+02 4.937313748237607314e+01 1.058825237788671245e+02 1.685573026905206575e+02 2.491660562240688250e+02
1.561350337676507536e+02 2.422622448879538837e+01 1.093536882756768591e+02 1.776972459428462798e+02 2.682394533514589057e+02
1.030988065693008764e+02 1.319209118567943051e+01 9.508868987474400569e+01 1.779742805868864934e+02 2.609886213090055662e+02
6.622102499762790728e+01 2.824772966577753053e+01 8.347426420471808228e+01 1.653386034259201551e+02 -8.849369987241475144e+01
2.008150890564390920e+02 -1.024962697279050161e+01 1.063829386091642135e+02 1.687776001291028933e+02 2.563829840115270144e+02
8.210149226121777133e+01 2.964662447398374212e+01 8.085596173173861700e+01 1.650902075941542364e+02 -8.676226908292179019e+01
6.043186216520321352e+01 5.741023593637961220e+00 8.411544656601290626e+01 1.756045600874589070e+02 -8.714607108260875634e+01
5.728030827946821546e+01 1.488999072887298070e+01 8.716204017791389447e+01 1.728109554005944801e+02 -9.185082534250668118e+01
2.942108664776839433e+01 1.157380274686217980e+01 5.991691940393320692e+01 1.643786341022729687e+02 -5.371582012412505946e+01
-6.082531268062735563e+01 -1.207867827093846458e+01 9.364310709470875338e+01 1.785462979435957322e+02 -9.843586588218268218e+01
7.102974394498258448e+01 3.364192399569108005e+01 8.023200141303232158e+01 1.687045244108568056e+02 -8.366686079579197610e+01
2.141911185672200020e+02 -2.701563611953008959e+01 1.093856642514362534e+02 1.855065576011774908e+02 2.615520647878065574e+02
2.735764271955679661e+01 1.664960034188939986e+01 5.866641868639224811e+01 1.596724694048853621e+02 -4.086226186146294026e+01
1.464529787502281977e+02 1.951279332470373973e+01 1.115852459941016690e+02 1.730824928919707588e+02 2.472180589745254053e+02
2.001730057790210537e+01 1.061008312493567018e+01 4.927711636571023490e+01 1.538128508700036718e+02 -4.865874627483427872e+01
1.009969931305231583e+01 -4.251051908744206465e+00 9.044384257949414518e+01 1.791180866958166007e+02 -8.534287828006110033e+01
4.815246692395324146e+01 1.548263133439121475e+01 8.076203494565596941e+01 1.569766279356771292e+02 -7.789336174775851873e+01
-3.476048518971024404e+00 6.257865265010143396e+00 7.034988551333155726e+01 1.774559413502187510e+02 -7.459921934591970683e+01
1.614594364155313855e+01 7.603687682677717774e-01 6.989343959067122114e+01 1.749864406842033588e+02 -7.035061497698951882e+01
-6.771725310606387893e+01 -1.714215869999325648e+01 7.948244783021181092e+01 1.832258969165185647e+02 -9.211278909653839264e+01
6.218910952955106097e+01 2.757901318059526474e+01 7.747181381176490333e+01 1.669219276667819827e+02 -6.911892408512036923e+01
-1.264105632723155459e+01 -4.268185914434920569e+00 5.751377445107823405e+01 1.822981551765083168e+02 -6.396709676454475613e+01
4.448586557997661117e+01 1.366541857874601362e+01 7.280376088753298802e+01 1.606459374274366212e+02 -7.411532804118918705e+01
-2.674462137365279446e+01 -1.059162865192009306e-01 5.547597797531999930e+01 1.917502574341671391e+02 -7.566005548743855513e+01
1.917713430022916441e+02 -2.688836388405901445e+00 1.116691453926956399e+02 1.753022213878968500e+02 2.510090197076681306e+02
-2.032451732991076909e+01 -1.228204333728124809e+01 4.377909703084220894e+01 1.888984627731033186e+02 -6.735801384932140934e+01
-3.227555843587217765e+01 -1.059871107554096525e+01 5.618061705920835891e+01 1.985806983573566242e+02 -7.335390142149547898e+01
1.306002391445156547e+02 3.184779568392637827e+01 1.005382563581754880e+02 1.722774945741238071e+02 2.627135295274570126e+02
-9.215866481875446325e+00 -1.060810572834878229e+00 2.983361748941099734e+01 1.941454694796401839e+02 -6.086719788683104326e+01
1.371232407167532870e+02 2.178754316990224638e+01 1.017079375346965691e+02 1.700855762020417217e+02 2.467909105114186445e+02
2.108663853223882256e+02 -2.309945028082308482e+01 1.188657435051455167e+02 1.855889538072403298e+02 2.535435979259299302e+02
1.537169633544362455e+02 1.810550946246091897e+01 1.063640042302141921e+02 1.795010534609147328e+02 2.516775402318793340e+02
1.144150534540552115e+02 2.240481654231723496e+01 9.951148193364088002e+01 1.699956016720585126e+02 2.752178972359787394e+02
5.864426743475584125e+00 -3.997170326670124396e+00 5.529854902128289496e+01 1.742802071599410567e+02 -5.860208301912042828e+01
-6.543639444747273615e+01 -1.502426402061622390e+01 8.267032456972017940e+01 1.749681383750048838e+02 -8.236700893526534628e+01
-4.211848402840699634e+01 -1.862680726451972646e+01 4.447635360630668799e+01 2.001575923880444066e+02 -7.505580817658011483e+01
-5.125242788594544407e+01 -1.519311784999952408e+01 7.620108885707855961e+01 1.839035403802398605e+02 -9.035219049089457144e+01
1.425602107328602131e+02 9.900143802426031314e+00 9.448759313142463157e+01 1.757446514538206372e+02 2.633039166066024563e+02
-1.031444347615479451e+01 -1.072434371946862619e+01 3.913885867304159660e+01 1.949431751225165215e+02 -6.277310097010126810e+01
1.538389042318767785e+01 1.210834501261586382e+01 6.179542017527624864e+01 1.768709887002393657e+02 -8.221107779643395475e+01
1.230096005072234355e+01 3.068360336795832755e+00 4.817061349196504949e+01 1.765141001658766129e+02 -6.139919771506642121e+01
1.707521964068974683e+02 1.418982764474858271e+00 9.914107741360619741e+01 1.790850724203543791e+02 2.659795650575392187e+02
7.103408863368746040e+01 2.789710849592893283e+01 8.560828732073187552e+01 1.591705638934386968e+02 -8.448058751476730777e+01
1.265082777342259703e+02 3.669807832662603886e+01 1.032548986075076698e+02 1.720134834122995358e+02 2.541011162811263375e+02
1.990378284748064175e+02 -1.367351387224967496e+01 1.094098523996829613e+02 1.845841599560613702e+02 2.678096834792071945e+02
-1.390949626536659878e+00 -2.193955309722912528e+00 5.336317275233567869e+01 1.723942978234289569e+02 -5.666154780155332560e+01
-5.622807921545685161e+01 -1.400444563786353847e+01 7.059552009693868513e+01 1.904958922069173752e+02 -8.388345990463841417e+01
2.141528629244677404e+02 -5.492727803150746269e+00 1.110745699946175620e+02 1.939268384704997175e+02 2.594200131124100608e+02
-1.732918126498601197e+01 -1.224278011239563035e+01 3.757287042642091279e+01 1.937146849475995225e+02 -6.592421905199326204e+01
-4.226987892220218868e+01 -8.063494328948062062e-01 9.311012598594075484e+01 1.858429081101700149e+02 -7.726520955759626474e+01
1.148612818310767949e+02 2.762330255722875094e+01 9.628372725676796051e+01 1.760404310200542568e+02 2.575653003151581970e+02
3.928134545301286806e+01 2.192729644651789656e-01 8.477582650570096234e+01 1.762511156837356623e+02 -8.234035003301084998e+01
8.566112908971854267e+01 3.842395607169240890e+01 8.477199599314950262e+01 1.626984802813086333e+02 -8.712761473155858027e+01
-2.255382019590633291e+01 -6.284953236230508722e+00 4.839050186410327825e+01 1.857199530554468652e+02 -6.791655653525269543e+01
-2.342748079709702935e+01 -4.634284920886186931e+00 3.541054990404695957e+01 1.920092580589155773e+02 -5.405260565789003380e+01
1.401283962378712999e+02 2.080041024625153767e+01 1.029440653707387128e+02 1.761131336540136374e+02 2.576110111497464459e+02
4.134920685358447656e+01 1.227853595915103568e+01 7.474233265907830059e+01 1.767258312739871258e+02 -7.804079176848698296e+01
-4.843065333623260926e+01 -2.364744704325642388e+01 4.288005428995433732e+01 1.904640278975772958e+02 -7.994308665127165625e+01
2.204610678864496265e+01 1.894076507376960450e+01 5.317523698918198960e+01 1.571873398676874842e+02 -4.884257812674777455e+01
1.822358661117587246e+02 -2.701865665321840915e+00 9.698188300058480138e+01 1.773707063397286561e+02 2.635037626120297887e+02
3.153672555918227260e+01 1.465295194508009757e+01 6.766721018893807127e+01 1.572308759028857992e+02 -4.727190448795761313e+01
2.458965961486506728e+02 -1.768746971506875809e+01 1.016227193904271360e+02 1.869994447787048273e+02 2.587698412546168356e+02
7.406182868609897696e+01 2.820926247413375521e+01 8.346002997293159353e+01 1.643515380310655303e+02 -8.231136287579325028e+01
1.351118752258947779e+02 3.570310327740751433e+01 1.120678914891210525e+02 1.693815885599530020e+02 2.451743139746551208e+02
1.458174091206118987e+02 4.208096313840397507e+00 9.940940588486941465e+01 1.827721847002115680e+02 2.519317820743932259e+02
6.143199935251236354e+01 1.248796503104314937e+01 8.214262245931125506e+01 1.747976244819006126e+02 -8.802834551444003353e+01
2.038958438761982848e+02 -1.049828392129688659e+01 1.145304005299927184e+02 1.906506326941301381e+02 2.563327161923278936e+02
1.734212189243498585e+02 -2.305747289263367694e+00 8.728740879690332122e+01 1.840276572334723255e+02 2.630374257293630649e+02
1.956012052372882408e+02 -6.968310455128390757e+00 1.091867067785001808e+02 1.847746126854744091e+02 2.614668236620522634e+02
7.295870443443267561e+01 1.783093757094287568e+01 8.418254846770459210e+01 1.678691256916993666e+02 -8.980649856255236330e+01
3.826287510994753660e+01 1.183098410216027041e+01 6.832604205722768143e+01 1.680296279475370511e+02 -6.972024035376409756e+01
-6.163778344690773459e-01 -1.711421451303290375e+00 5.573006228023240283e+01 1.789406173592507514e+02 -7.193601328847668697e+01
2.955208165312055968e+01 1.866588988534977034e+01 6.811041437186713665e+01 1.567033290635397975e+02 -5.105827232578167951e+01
3.698806536160722658e+01 2.552417998585679371e+01 6.232850090347810834e+01 1.673736499355505032e+02 -6.454168417713016481e+01
5.879792248326747028e+01 2.147029625726447577e+01 8.268586585786259491e+01 1.552984132196979488e+02 -7.201462507927060130e+01
1.249659428255630189e+02 4.337486547367120693e+01 1.126504148621294803e+02 1.736098698040538295e+02 2.421788161409058375e+02
6.037177957667888961e+01 3.808996933899148729e+01 8.408881892088024301e+01 1.457068416340667909e+02 -6.916049634847760785e+01
-6.598908713355871036e+00 -6.116033343874764938e+00 4.066976424326538364e+01 1.852538767882955142e+02 -6.060954007157572221e+01
-5.907875580880798339e+01 -1.715514519129976634e+01 7.035734246992308272e+01 1.928465330669074831e+02 -8.348337038968409729e+01
3.362917029162383642e+01 3.918531929238081801e+00 7.437559910486778847e+01 1.665959921720917691e+02 -7.456546251691864313e+01
1.117833440538637859e+02 6.036822004721788204e+00 8.833891494371422937e+01 1.773035748840926829e+02 2.603082050975073685e+02
-8.013197746407669797e+01 -1.876520649380021410e+01 8.120709372557445249e+01 1.914215265279950984e+02 -8.409162512437579551e+01
3.426682881790468116e+01 1.423204269505180442e+01 5.463291861326069920e+01 1.613832710650630133e+02 -4.376073968105167467e+01
-7.645179360717894212e+01 -3.076668751153248849e+01 7.553077924742581217e+01 1.962631135979794976e+02 -8.128750694017840317e+01
-3.206929532317882803e+01 -8.485375346943987651e+00 5.753868114103033093e+01 1.866292263286781576e+02 -7.749894105859016236e+01
3.311012134087583547e+00 -2.422070366904757410e+00 4.266222364407612844e+01 1.799415071073601382e+02 -5.467220516185949464e+01
-3.384978459133674278e+01 -1.302794078026581026e+01 5.824096582510014741e+01 1.924766364871684914e+02 -7.804122253999076975e+01
2.033103599789764075e+02 -2.559773233474410148e+01 1.217754367203042278e+02 1.861968031363025489e+02 2.505350303696631329e+02
1.022209031054767081e+01 5.495950322788902831e+00 5.712360666307738200e+01 1.716796431064696833e+02 -6.855689416391903990e+01
2.605306187061813361e+01 7.153145762910913419e+00 6.570757534943547284e+01 1.750188328888212084e+02 -6.416118216034257671e+01
2.630066519337012210e+02 -1.155344403735405123e+01 9.573688110314550670e+01 1.948822735073672732e+02 2.801867251660726765e+02
1.196387373531548945e+02 4.557618122996220222e+01 1.010092637397837905e+02 1.683417691518343986e+02 2.464704916935374115e+02
3.115156254599101615e+01 1.138875620707733205e+01 7.157249404544712945e+01 1.761304327359769673e+02 -7.591640701401311730e+01
-6.520210321903077499e+01 -1.220852419488309337e+01 8.391497413311576281e+01 1.889666557441334760e+02 -8.312624855840137172e+01
1.739027771994043405e+02 -5.989876104070432916e+00 1.012188471317203664e+02 1.844964160990962796e+02 2.626880532807595614e+02
1.749610274340372484e+01 1.059543575090168588e+01 6.859320688246612008e+01 1.718002949987355237e+02 -8.002385149721348512e+01
-5.468625375260582899e+01 -1.660115785074552619e+01 8.057639681494228512e+01 1.905911239819599814e+02 -8.917349665971863715e+01
5.925302933066398481e+01 2.648434394275683346e+01 7.720565731749115912e+01 1.528986760710444628e+02 -5.580620358549511906e+01
-2.040622324500218188e+00 1.277050886507325345e+01 6.502792823477739148e+01 1.814263807731461497e+02 -7.006057830030459854e+01
1.088331694882101601e+02 5.570761035530553684e+00 9.843232755029750081e+01 1.784362309054858713e+02 2.732875905507787024e+02
4.498534438059994756e+01 1.994686722614609664e+01 6.165285425923240581e+01 1.670089840120680833e+02 -5.531560115634892583e+01
3.268758466817531882e+01 3.940224782184635011e+00 8.671424985469420221e+01 1.688829076233474495e+02 -8.556041299915408160e+01
1.734788237753028284e+02 7.236779600208030239e+00 1.028702220371323648e+02 1.818944613617111656e+02 2.615403303465282647e+02
-2.523599170536941472e+01 -1.221067618743291128e+01 2.922570134339595072e+01 1.937287935021259671e+02 -6.275150203591415021e+01
5.539958021453811554e+00 2.276793757058888534e+00 6.009888635755436326e+01 1.728425372281733701e+02 -7.054335774805441872e+01
-8.205231114243461832e+01 -5.006988271847617966e+00 9.335586557067389890e+01 1.836674534511298589e+02 -9.103657079887280190e+01
7.223918567644376765e+01 2.237629232200759333e+01 8.330726827371232446e+01 1.676662644003050957e+02 -7.852629332623102698e+01
2.210830142779080063e+02 -1.695300533604260451e+01 1.056539273584294989e+02 1.873326883060822752e+02 2.636859801249888164e+02
3.011723010637038556e+01 2.223738809448765608e+01 5.387480547311336920e+01 1.493846716982032774e+02 -4.963910186792238477e+01
3.391440602059985565e+01 1.575852891915593723e+01 6.512024082087822308e+01 1.677915277987079037e+02 -5.507478035436577812e+01
9.242115566313169950e+01 2.394930166947892758e+01 1.001654877415436857e+02 1.773185856789991419e+02 2.673647550888773026e+02
-9.479350955355828390e+00 -2.026153188704519437e+01 4.185793421424693150e+01 1.967254442055528898e+02 -6.309271181604677281e+01
2.225190176840246536e+01 1.019480795891279712e+01 6.382434286339803720e+01 1.717548278337424108e+02 -6.924700260141977992e+01
1.922746986845021127e+02 -1.439956009305396734e+01 1.094505406050165277e+02 1.899324187900312211e+02 2.613539293710695688e+02
1.092652419179353984e+01 6.363306480011942767e+00 5.844711960038547005e+01 1.719799876671401080e+02 -6.913134762519833032e+01
1.064030055668466730e+02 3.411394822405380012e+01 9.743570517722142199e+01 1.624887852349684181e+02 2.588099258600151416e+02
3.476036080420082186e+01 1.058578827347284879e+01 5.019486410073068328e+01 1.569007727693539493e+02 -4.836877410779408137e+01
-6.401120084319794046e+01 -2.361878507290131068e+01 6.340969803769571200e+01 1.989604885853717349e+02 -9.055030431441221594e+01
2.781266629933038104e+01 1.179862423377646152e+01 5.402004072875017471e+01 1.639356744645775734e+02 -5.217503759323361123e+01
2.942681713611871075e+01 1.377251765379216408e+01 6.346244006786058378e+01 1.703486167798811834e+02 -7.739741476997095049e+01
5.794715290493946469e+01 2.760711605802946877e+01 7.810711585296070325e+01 1.603820269638412412e+02 -6.700910582124456027e+01
-2.574350569189329718e+01 -8.883994807144835804e+00 3.136046834836903230e+01 1.962018935211795849e+02 -5.870717595004356326e+01
-2.880738056205829167e+01 -8.612165444623286703e+00 4.462308765178217840e+01 1.883160793291691562e+02 -7.227000601472695962e+01
1.567789545433972975e-02 1.508203283641996295e+00 4.805671408409330070e+01 1.856570721723571182e+02 -6.764217217274145355e+01
-2.844911949315962474e+01 -1.638094950756743273e+01 5.901189608918819829e+01 1.875743583072804199e+02 -7.667333769341203720e+01
4.267377432820129712e+01 2.293631568256520836e+01 6.566621701496170260e+01 1.609232816231665595e+02 -4.275422539211609063e+01
2.856356941363976887e+01 1.613332646575461737e+01 5.640998357595657353e+01 1.579224292452559553e+02 -3.618303303382519687e+01
-3.185873571035605067e+01 -9.611199643422994043e-01 7.432127970312197363e+01 1.859137878563009281e+02 -8.343322337955500245e+01
2.010256125854509150e+02 -5.651443594773680523e+00 1.168579574604524538e+02 1.759766755297940222e+02 2.614061029479825038e+02
3.789380471322168376e+01 1.298781792015183889e+01 6.797184989000605526e+01 1.747593246147668538e+02 -8.210540017760182252e+01
-1.991579542030678596e+01 3.474696734639244333e+00 6.733532174414155236e+01 1.801499984007685384e+02 -7.712949955176607375e+01
2.326831899883102039e+01 5.360025883170156824e+00 5.372454452423718863e+01 1.733168061258491548e+02 -5.978301825591429264e+01
1.233836140777099999e+01 1.447741540953296635e+01 4.990460950144505148e+01 1.708450688175870198e+02 -4.883358356972185277e+01
4.252452117218918204e+01 1.941008345624097586e+01 7.350516272570185095e+01 1.543495312342054149e+02 -6.334747333995125729e+01
-5.943325608127931758e+01 -2.376734761474990165e+01 7.057869959025053674e+01 1.915863941202176761e+02 -8.324895010079175961e+01
-1.569756435107339598e+01 -4.546132139160311780e+00 5.594511676458855476e+01 1.895551130201092747e+02 -6.281454699008315856e+01
2.421390054147679791e+02 -3.184086939144330053e+00 8.617506702232815030e+01 1.746409856852220912e+02 2.668856736117200512e+02
1.854354637265068995e+00 -6.540072359143939806e+00 6.524333646646600471e+01 1.804411866580352068e+02 -6.861137579054704361e+01
3.471500255223992326e+01 1.637623533622737781e+01 5.615784661694732449e+01 1.564559737935489352e+02 -4.259366628391344989e+01
-5.899121806037588556e+01 -1.409365200014620001e+01 8.677142872822390984e+01 1.958175522851170740e+02 -9.539989073462223246e+01
2.355618079872157864e+02 -3.014585050900767271e+01 1.137254666255116433e+02 1.905532872210740436e+02 2.635109880296971028e+02
3.164014745104267945e+01 2.562938457175759410e+01 6.381504386488565217e+01 1.607508130463922100e+02 -4.839329931419594288e+01
-1.058475159654929953e+01 -6.455733148995525639e+00 4.708338598685983101e+01 1.794987001111288691e+02 -6.755673450245151912e+01
-1.046762770744505744e+00 -2.941131505392086787e+00 4.218554143992093231e+01 1.795041593784535507e+02 -6.715280795118536616e+01
1.348101000036325843e+02 4.397711054316657453e+01 1.047793715945073671e+02 1.692219556850919844e+02 2.472923898909106128e+02
3.360593747443854085e+01 1.423563512783747420e+01 6.833992663996160388e+01 1.613701025538226190e+02 -4.880481653454910429e+01
8.827195773273946600e+01 2.898589179123671400e+01 8.557291200761021344e+01 1.584426034722320367e+02 -9.168978643162810727e+01
2.058237124068359094e+02 -2.077616792063494700e+01 1.120028172934354274e+02 1.824534914143679600e+02 2.620860895665312569e+02
2.223162540177713993e+02 -4.066267174468388390e+01 1.324853143052128246e+02 1.970122327022529021e+02 2.604348975399239521e+02
3.544109735531241512e+01 2.122679483390859545e+01 5.435818896609732320e+01 1.562584823160082976e+02 -3.436711421212505968e+01
-4.990082272143726527e+01 -1.523661975916260936e+01 6.571569417380811728e+01 1.961279787333802176e+02 -7.912298340289507337e+01
-2.103704487451403438e+01 -1.165651570894140932e+01 4.266152226263132263e+01 1.941495037487910054e+02 -8.092657052677397189e+01
4.041452970055212290e+01 2.783777204517815562e+01 6.909034238497530112e+01 1.546458532998525470e+02 -4.788120476527721792e+01
-6.022957913239393690e+01 -1.908257783523955453e+01 6.905894999276250701e+01 1.870438308212151242e+02 -8.432379924789078984e+01
1.007313639925392152e+02 3.015280582008330157e+01 9.662511724858605078e+01 1.552801400654978181e+02 2.597660485041452034e+02
3.437179972891973279e+01 7.865595319907161098e+00 5.952520811672628298e+01 1.694764837556254520e+02 -4.248941763134403971e+01
4.192792831673201448e+01 2.691414565981654405e+01 6.237647743157801017e+01 1.519517899538711845e+02 -5.824013512762046929e+01
4.712767095626068681e+01 1.958232258051659613e+01 7.486704762700981064e+01 1.663530789070563571e+02 -6.505172372116051349e+01
-3.592574540357894364e+01 -1.672958723526765823e+01 4.790127720714125559e+01 1.901933158401928381e+02 -8.022881145417379400e+01
8.451544761803501160e+01 3.632132595057263558e+01 9.160623115193750721e+01 1.586986466133944020e+02 -8.979453961851818633e+01
-5.642468392029689994e+01 -1.660065681210706146e+01 7.663193143320093270e+01 1.909754667285104404e+02 -8.047949788511421332e+01
4.864789439677897320e+01 2.673166092209833167e+01 7.424517327748205275e+01 1.612215619984328612e+02 -5.844825539377196577e+01
1.019197636024551734e+01 5.216698493907946599e+00 4.614938039359189048e+01 1.690340494240843157e+02 -4.855721861340805390e+01
2.084592138911697532e+02 -1.766442845304185383e+01 1.124300568988240769e+02 1.877809925205064872e+02 2.593163243979719823e+02
1.106804985379030910e+02 2.822294792633764970e+01 9.758702941395894470e+01 1.682705837427991753e+02 2.622301445816866021e+02
3.872853433845630633e+01 2.094546979592424663e+01 6.599240511577797008e+01 1.505785697531725873e+02 -4.528957147084594936e+01
-3.928722152974832937e+01 -1.191503629639657902e+01 8.654399370806508784e+01 1.830645710427992299e+02 -8.748370876773216764e+01
8.034724040994213112e+01 3.870540174076666773e+01 7.709074310233627614e+01 1.570380355791977252e+02 -7.864010236876882232e+01
5.714430686718353414e+00 1.474333158946283540e+01 4.749531730461077927e+01 1.581816926275767230e+02 -5.406883213622645457e+01
-7.678888370724818913e+01 -1.910841255739041600e+01 7.131849800564805264e+01 1.952592506438967632e+02 -9.058491191341640558e+01
5.538566808467244584e+01 2.542366957342415645e+01 8.192411364337925761e+01 1.571175818977137908e+02 -6.816356778913888093e+01
3.238531729459998587e+01 2.744561585145478944e+01 6.780154377923415154e+01 1.658271277888517261e+02 -6.705272765383173805e+01
4.426783487639201553e+01 2.366578332300928622e+00 7.020946212879056247e+01 1.736556440459486055e+02 -7.479909951851912808e+01
1.396130639601584562e+02 2.842624695410686542e+01 9.959698202162249459e+01 1.756441208586779510e+02 2.466890528882845217e+02
2.332305456163535595e+01 1.172962130626595467e+01 5.260139003339462249e+01 1.728025026267781925e+02 -6.230617637300765921e+01
1.198523807043451797e+02 4.180544314709707976e+01 1.069619026844356569e+02 1.545245800738732953e+02 2.491667026479908316e+02
2.323516421589328900e+02 -2.790641747397277328e+01 1.100464431523546835e+02 1.829678669951181575e+02 2.571729979042278842e+02
-1.420309895929679556e+01 -9.717266106057286024e+00 3.768708026427396618e+01 1.945416523339310686e+02 -5.886851043015259677e+01
-5.391947024698528423e+01 -3.002944264626249193e+00 8.556512149639098652e+01 1.918620303276823620e+02 -8.523189504227082125e+01
1.650652786697635221e+01 1.319561755413381832e+00 5.633224396733788097e+01 1.666445173946834188e+02 -5.538370812643282193e+01
7.218569700866514438e+01 4.152914193809387200e+01 7.333911935488617928e+01 1.631806543582043787e+02 -7.121086356957806629e+01
-5.344127288290698274e+00 3.507339113550389520e-01 5.933834422932192609e+01 1.770673598218557458e+02 -8.089619225284970128e+01
2.589223196104165368e+02 -2.360015773502849612e+01 9.058439519146133989e+01 1.922611702077072096e+02 2.666619423843599179e+02
3.519589221228841325e+01 1.707110708308008995e+01 5.352651222587386570e+01 1.546777111256876935e+02 -6.330791031948636061e+01
1.383125170052485942e+02 3.006220827235282655e+01 1.112632756005582593e+02 1.726818850569109998e+02 2.545482697257696145e+02
1.133712406255561120e+02 5.677602559368966695e+01 9.371072515917889234e+01 1.680662476082853232e+02 2.626569578591726213e+02
3.744523098476413026e+01 1.164519689706821737e+01 6.435087657641219039e+01 1.640061740773162455e+02 -7.054934354503227212e+01
-2.781421973396539826e+01 -1.311374540569234881e+01 4.111471102399518429e+01 1.932603753291396345e+02 -6.408517149173263761e+01
-5.522218430140323164e+01 -6.637696497392314043e+00 8.241317548131401338e+01 1.866486100373516024e+02 -7.832601289747810824e+01
-4.456977122029225313e+01 -1.279034790471741445e+01 5.315984875820426936e+01 1.979740280586798349e+02 -7.775105458095342215e+01
6.368749327819514860e+01 1.775776177546694612e+01 7.770281385981350297e+01 1.697235868140309663e+02 -7.435678782131289211e+01
2.398361085921161191e+02 -3.530619212216490865e+01 1.149514066135075865e+02 1.855839386811788359e+02 2.674825220862098831e+02
1.603618024880777000e+02 8.979591560809414119e+00 1.005329238036990063e+02 1.685196798886812530e+02 2.621783263173989553e+02
1.727248807461234881e+00 2.070778129796545741e+00 6.360477555553254092e+01 1.799523220682796989e+02 -7.250472520279512878e+01
6.384184571255309493e+01 2.513562042176739908e+01 7.753868009167510422e+01 1.661827660816319963e+02 -6.858159510227422118e+01
5.530807056289933143e+01 1.337624193152442231e+01 8.730033589817176676e+01 1.713932658933845801e+02 -8.382497188342155425e+01
1.020622150281917726e+02 5.018801907969227472e+01 9.095417202988598149e+01 1.609022848545544946e+02 2.584252494452132964e+02
6.450439214505335883e+01 -5.606504136851882869e+00 9.016451436360571847e+01 1.794095023149225483e+02 -8.975269961930098361e+01
-1.313337445868597442e+01 -5.727461295808486064e+00 3.751046861953037137e+01 1.875063476648047072e+02 -6.364318702421240914e+01
3.558207047672699730e+01 2.267437031136786629e+01 5.529144923951145074e+01 1.539479855266473294e+02 -4.288022347712837501e+01
1.169075294765590201e+02 1.870707515631395168e+01 9.339715036050803576e+01 1.739681883565432088e+02 2.634379735453982221e+02
4.766500172449843831e+01 -7.922316005455201093e+00 8.478292401269462175e+01 1.803496056306857440e+02 -8.582279680121011722e+01
1.911733024742610212e+02 6.062813690711379877e+00 1.148603084386343198e+02 1.744905021319674177e+02 2.554207394296745690e+02
4.977394682959306316e+00 -7.863525115038885183e+00 7.318331363064410766e+01 1.801056101685358897e+02 -7.797653569227362880e+01
-1.108118417091457175e+01 -3.903856867612920389e+00 3.364408061153866925e+01 1.980844344494866505e+02 -6.807098608667081407e+01
2.885221478595010680e+01 1.102055023829452907e+01 5.782422978979656136e+01 1.770597059470347858e+02 -5.382353964428336468e+01
5.103763858487015881e+01 2.000508805189065598e+01 8.147831913762274780e+01 1.778548334643872693e+02 -8.514569362717845991e+01
1.118675382511652003e+02 3.822577660382004439e+01 9.838673142197568211e+01 1.625352732750880591e+02 2.562230492051819510e+02
1.152271483150087761e+02 4.053397467773647378e+01 1.049149207661032221e+02 1.640899350058701884e+02 2.559540192596499253e+02
1.081123239717012439e+02 2.116117873224280999e+01 1.064592705389760710e+02 1.676849860531328034e+02 2.594584052329494739e+02
9.740750206919271648e+01 2.949710241526018351e+01 9.329020556964754007e+01 1.673922432040548927e+02 2.719485031334464225e+02
-1.911716822910175750e+01 -1.114358457851390050e+01 3.137300284570878617e+01 1.948768461419901712e+02 -5.694934445468133788e+01
2.518604562724151208e+01 1.240116162738331163e+01 5.874101213355988449e+01 1.558403805299981286e+02 -4.994172655103421476e+01
6.170483111172531210e+01 1.387592885960905420e+01 7.710920447268595979e+01 1.696365139390081822e+02 -8.132279088214612273e+01
1.979863996920298064e+01 8.656461273684557867e+00 5.597598152189800658e+01 1.645062207065248572e+02 -5.435112227398269624e+01
9.412697577718770248e+00 1.142589693229260916e+01 4.688431768600538874e+01 1.762905081605340456e+02 -5.586393598683878992e+01
-3.405472089494951859e+01 -1.096677663247312040e+01 4.046603246512466967e+01 1.973066492837432691e+02 -7.696453844455933790e+01
1.005314659820523957e+02 4.083900474417060877e+01 9.532441301084497809e+01 1.669809861972242970e+02 2.656852641783372633e+02
-2.370372702139705012e+01 -1.169225920875634905e+01 5.844078796330566661e+01 1.884771509305721509e+02 -7.402189571288295156e+01
5.361610843090137912e+00 4.181704220299095276e+00 6.221844196534326699e+01 1.836786683282240631e+02 -7.453774116465217503e+01
6.392534548941110017e+01 3.042752108018786572e+01 7.440540657230725685e+01 1.684699399434462634e+02 -8.147462583938859382e+01
1.037298874490946332e+02 3.347937369813896780e+00 9.733406046756783780e+01 1.730986995187172965e+02 2.766024252209538190e+02
2.241091719997022480e+01 8.807177077588807634e+00 5.832264899482219533e+01 1.702977615657367778e+02 -5.764288834370661618e+01
1.101020799818615927e+02 4.006775776879735673e+01 9.180345269174028999e+01 1.634958765641167986e+02 2.640257857021750851e+02
2.590692937545081875e+01 1.922760080543341843e+01 6.129829664682582546e+01 1.673540667089587544e+02 -5.955739222367115104e+01
8.956954672677644780e+00 -5.393603775481248697e+00 5.903868333489122477e+01 1.765785256761276685e+02 -6.949433967271022539e+01
2.360219646976208878e+02 -1.811548388576640889e+01 1.014409246350852527e+02 1.862552299349221983e+02 2.644733969734659240e+02
2.523849086135685127e+01 8.672208899346765421e+00 5.578488849018565787e+01 1.680622445198369235e+02 -5.834631904032733019e+01
1.073510822707855681e+02 3.854214342248459246e+01 1.002671795965035955e+02 1.696833977401155096e+02 2.564883365375885660e+02
1.407275042637303102e+02 1.341981260178074109e+01 9.771195821714809426e+01 1.742108180576942971e+02 2.496611032113328292e+02
2.403308308580916162e+02 -3.919117232866025802e+01 1.139492098242046580e+02 1.984852610813830438e+02 2.616648998377478392e+02
-2.283963217422616410e+01 -1.118284720874545712e+01 4.096852664698553070e+01 1.853197265175843995e+02 -7.065833990277971566e+01
-2.796630234482288557e+01 -1.552705176741335258e+01 5.105391339046717292e+01 1.876996081872421485e+02 -7.542927521677141556e+01
1.520636582283959513e+02 3.337442598989461118e+01 1.097835582215605399e+02 1.691930333789278791e+02 2.425645488868451025e+02
8.708369940539999732e+01 3.651101743230232444e+01 9.078892394688075740e+01 1.590758430339177494e+02 -8.795602916350320299e+01
-3.535770146346423815e+01 -1.532463354155333235e+01 6.441742522068061305e+01 1.912705624322461517e+02 -7.740070448488593513e+01
-3.558503631104790177e-01 -1.261359756495403772e+00 5.347747364518708935e+01 1.795066104917490009e+02 -6.238073046294075397e+01
1.924967005431621203e+01 1.688625356867941818e+01 5.791219587949345993e+01 1.666578391529844794e+02 -5.313469259087757735e+01
1.296516185955075287e+02 3.281883891918234752e+01 1.075401680738795136e+02 1.756559935292594616e+02 2.556679901847848555e+02
5.866809107506410470e+01 1.145743270887545151e+01 8.667981988781389191e+01 1.696286202984247780e+02 -7.696705975732869831e+01
1.419606656596299104e+02 1.013891218184329546e+01 9.186402831318024198e+01 1.788727411904394842e+02 2.670855606376185278e+02
-7.802298259996283036e+01 -1.869607008218594046e+00 8.641310343187670640e+01 1.800799212614290070e+02 -9.006018686592400968e+01
2.354751118990616874e+02 -1.529304826715218013e+01 1.117452109195130845e+02 1.778458033152120379e+02 2.710288061953259557e+02
1.253576777351367184e+02 5.237536554210310413e+01 1.056440521619903876e+02 1.678282248743393552e+02 2.478674546830124257e+02
3.269438972368168095e+01 1.699545248450706580e+01 6.350926525045267113e+01 1.751994948296700443e+02 -6.190576879780963537e+01
1.684118355445277189e+02 -2.103287974899475721e+00 1.159304454895133887e+02 1.777665635226751704e+02 2.566868999531661757e+02
1.062372544604099147e+02 3.039850570132937690e+01 9.546548039238416550e+01 1.687085747964267171e+02 2.663586527024962720e+02
4.313234744163829504e+01 2.161173193484820132e+01 7.478510710122986893e+01 1.551268754888675119e+02 -5.615255636137509754e+01
4.495453775642796757e+01 1.436240813306159403e+01 8.505441048940893722e+01 1.739435744825649124e+02 -9.044274379770702410e+01
-8.246838812935626706e+00 -1.958768265340959935e+00 6.986807363729354847e+01 1.699594555680254189e+02 -7.322963380161665725e+01
1.900636093655649859e+02 2.951483284704297994e+00 1.195017677980058295e+02 1.721345889179042388e+02 2.544561648214493914e+02
1.202260712848874675e+02 5.705154994412470160e+01 1.016158475145174123e+02 1.613537399443852394e+02 2.424814979895691067e+02
1.339933540623778008e+01 3.500619128361571075e+00 4.717971713213801621e+01 1.702833572193062537e+02 -5.854385103971364401e+01
-7.356256692196680547e+00 -2.002330320557522469e+00 3.639105246835762131e+01 1.835279504043301984e+02 -6.373769423520408139e+01
8.297340010721354986e+01 2.880222559258115567e+01 9.462539110799708908e+01 1.591109150278617506e+02 -8.815342187198311308e+01
3.112738324254243949e+01 1.804788993656900153e+00 7.088954737016707952e+01 1.818613134575570314e+02 -8.118658239668515364e+01
7.799033477895537203e+01 7.478274863563642683e+00 7.843341764605672495e+01 1.760243560599466264e+02 -8.798659329092880910e+01
2.815227181636426934e+01 1.471177692624862132e+01 6.831108856294775933e+01 1.728570225512312675e+02 -7.233719688529617997e+01
1.713418729008663632e+01 1.117166889238156990e+01 7.924782248415191077e+01 1.874145521580009017e+02 -8.645461983158854480e+01
2.043462422165753978e+01 1.243175865383201462e+00 8.117771141917474154e+01 1.793467457357530748e+02 -8.190292272128127138e+01
9.349825509180840299e+01 2.018102876880290353e+01 8.632879829332715360e+01 1.812130348692477355e+02 2.607130824161774854e+02
9.946100957312552282e+01 4.240274879181642120e+01 1.004817255283744828e+02 1.574884137136955928e+02 2.579533079044453530e+02
2.873649466452529921e+01 1.665095077958799763e+01 6.158117818129426979e+01 1.592222643633753307e+02 -5.153005836127056938e+01
1.201622356088356440e+02 4.305907856158206215e+01 1.113764008181954210e+02 1.702151199556068377e+02 2.560241828416318981e+02
-3.478995046270578939e+01 -8.512798307608505866e+00 3.900917159020291081e+01 2.041854181205827956e+02 -6.837565832159555157e+01
1.048353284875708340e+02 4.088335092139575977e+01 8.996783572236199689e+01 1.589457493693113861e+02 2.588305769918152350e+02
1.370398571136815349e+02 3.754206694555506374e+01 1.003902735010708227e+02 1.678552838205631872e+02 2.522029333595334606e+02
2.393436574379562103e+02 -3.388621088945360071e+01 1.217773293218473754e+02 1.898437284693713423e+02 2.556745119250861364e+02
2.913509151278024589e+01 2.502438158097120002e+00 7.932855781243723925e+01 1.737501398672099810e+02 -7.495335400984697571e+01
2.447586083092838578e+02 -1.756377721987865925e+01 1.052419851418718935e+02 1.894934737840785601e+02 2.596738933573612940e+02
-8.615965168089982740e+01 -1.684041169970022622e+01 8.151372655397463518e+01 1.803218700858369345e+02 -9.504736574921709291e+01
-3.761493720720643097e+01 -1.963501205630209867e+01 4.843652980751509318e+01 1.865875902970721256e+02 -6.806328011664207622e+01
3.958342880387712626e+01 2.033442433975536545e+01 6.649998595472844443e+01 1.595725710103660049e+02 -6.480336512262431370e+01
1.076464729973086492e+02 3.975659289929835438e+01 9.320472766867355574e+01 1.745299304843453285e+02 2.577595289875776530e+02
5.886791341522602039e+01 1.005691625711767934e+01 9.657640431438626649e+01 1.748347440189434110e+02 -7.658511693038190060e+01
1.346317024072268111e+02 4.976633366449720342e+01 1.036598735402436517e+02 1.733665206088513742e+02 2.429239798088007092e+02
-1.614178065962694575e+01 -8.409623105226749828e+00 2.912270934369185227e+01 1.990710020082064773e+02 -6.457793150763100698e+01
-9.818115978651029252e+00 -4.737755674307095433e+00 4.995362286421325138e+01 1.787120551036871632e+02 -7.955327407389444261e+01
1.716325262822257969e+01 3.113933313423764560e+00 4.959513192695716555e+01 1.645657907525529140e+02 -5.282912829012657596e+01
2.441800529676810356e+02 -1.085875762600794481e+01 1.098268928023934734e+02 1.929370893762569494e+02 2.623861163485820498e+02
1.008443496820732577e+02 2.058671091501790684e+01 9.183683030189935437e+01 1.644181661150647074e+02 2.689829195972330922e+02
-4.360740460592586487e+01 -1.090812263688682648e+01 7.554775743349975414e+01 1.923835532566465076e+02 -7.320026503883678970e+01
1.243410530181958684e+01 3.896024557951740519e-01 6.534876713933950043e+01 1.785011355611114254e+02 -7.309016953087895274e+01
1.049400084115516307e+01 -1.717906685017579260e+00 4.763070426542471836e+01 1.673696947393104324e+02 -5.880106322013951825e+01
5.131899879478120141e+01 1.061983686630716761e+01 6.442617325618437008e+01 1.652072296339876800e+02 -5.875227027251663259e+01
1.794617221666020157e+01 4.757110272770444404e+00 6.951198983653398500e+01 1.760255338278897739e+02 -7.819599835493777107e+01
2.192854039143566069e+01 6.583305764908859103e+00 6.230590587172987682e+01 1.646306271637253644e+02 -7.118779289825806700e+01
2.229494127996804309e+01 1.717237705746162746e+00 5.143015742667338230e+01 1.643746587287870113e+02 -5.495543212999036342e+01
2.984660470499778562e+00 -4.220659903994691931e+00 6.915909571196233685e+01 1.886205786614306703e+02 -7.418129594687758299e+01
2.397239700184184130e+01 1.811336484748978393e+01 4.594213343435544061e+01 1.593807625826311778e+02 -4.171719985861952296e+01
1.393935009703856309e+01 -2.133616941607483941e+00 5.842255506803591913e+01 1.797548399494346256e+02 -7.064733022730176515e+01
1.553760966123934679e+02 5.773151386378447825e+00 1.120499698877829076e+02 1.820751849137627119e+02 2.644295088059913041e+02
1.291732643868001844e+02 2.062927810856252364e+01 1.032808923776616865e+02 1.703691119722715541e+02 2.654444632284529462e+02
1.014052977450246544e+02 1.726028741976509906e+01 9.184447094044429605e+01 1.838708125470507184e+02 2.707635923841484100e+02
9.570429148917662587e+01 3.454619436670736121e+01 9.749949889224777166e+01 1.604733651708740467e+02 2.641310448022693436e+02
-1.908701151101708682e+00 4.931811373503111717e+00 4.804907176252250167e+01 1.799197925053345273e+02 -6.964572150067738221e+01
-2.958441132229062731e+01 -3.258338916754427661e+00 3.317462261430711834e+01 1.870816524801915079e+02 -6.729284596611302049e+01
-3.068079693643953121e+01 -5.771694146113323320e+00 4.708118522069877088e+01 1.877734416804099169e+02 -7.312046323542340076e+01
2.530590796980422041e+01 2.451130445885443976e+01 4.732559289299469185e+01 1.569720436082235722e+02 -5.089142360888130412e+01
1.250366424255063436e+02 3.744793912747399389e+01 9.694996267888858199e+01 1.762893644167759817e+02 2.508019955300148069e+02
-5.813950927284878389e+00 -3.917189536870693711e+00 6.264307072453995318e+01 1.860415746067278633e+02 -6.641288406199485905e+01
1.622927030465804137e+02 1.742849015717843741e+01 1.154786718516556476e+02 1.784381736981597157e+02 2.543981163428279615e+02
-3.155701176508132644e+00 3.258592118364908696e+00 5.422950194804280244e+01 1.847955845588310808e+02 -6.516596825941905990e+01
-1.049418519819118956e+01 -1.167747974268932687e+01 7.289500759561801146e+01 1.815667926941619328e+02 -8.433245815479828877e+01
1.034710515895369412e+02 2.472388996738143518e+01 9.615045893900038720e+01 1.646688939464364125e+02 2.618846999426220918e+02
-3.058094774295867069e+01 -3.516469092145735331e+00 3.063341982547660081e+01 1.908490925427278171e+02 -7.082578403654802912e+01
3.412942785104323207e+01 1.767907051720134248e+01 6.208139171130899570e+01 1.622859911311637120e+02 -6.543326652717001934e+01
-3.062867488262748594e+01 -3.918332018909670200e+00 6.770489185959566214e+01 1.735261962438711123e+02 -7.948694001020652422e+01
3.837206125551675484e+01 2.172826672928332314e+01 7.304537574363904184e+01 1.584903065602920265e+02 -5.166542949788083661e+01
2.799118277399526278e+01 1.641270069584660973e+01 5.922971737837170281e+01 1.640821689440177806e+02 -4.095377470623474636e+01
3.979964258465198412e+01 2.881351180588276506e+01 6.445567532903979213e+01 1.510721300363805426e+02 -4.001824646828809762e+01
-5.811505612665235532e+01 -3.502483323697362039e+00 7.381810065914602603e+01 1.922693207674645635e+02 -8.990898444963292491e+01
2.991191711358570160e+01 1.357020822439470109e+01 5.403302695030082958e+01 1.570496739091313998e+02 -4.219908116590925573e+01
6.171726504761487320e+01 1.118770518835785488e+01 8.537112390841404874e+01 1.693478393322196212e+02 -8.285547436640104024e+01
8.207594299473045751e+00 -9.022097899874049531e+00 7.762060949706744850e+01 1.832824792680215467e+02 -6.951140151934664857e+01
2.046461457688854182e+02 -4.546046683177699776e+00 9.737321664823832634e+01 1.703559199058756519e+02 2.739364675731642365e+02
-8.511246853285811653e+00 -1.245210361695098911e+00 3.027028097869947842e+01 1.892974890757414528e+02 -5.355491856611809709e+01
1.951640804226306898e+02 -1.018735706892298865e+01 1.081983506706130527e+02 1.789831585060537975e+02 2.620529396167445384e+02
6.856700218983348805e+00 4.757542790343349814e-02 4.168178345549399211e+01 1.760659070576652141e+02 -5.664588668782360514e+01
2.064590566898513373e+02 -7.890241184380368367e+00 1.107409609137780819e+02 1.827976784702662201e+02 2.612914370584293238e+02
9.453826444108699434e+01 2.876161046005378452e+01 8.894811280482019811e+01 1.734161822753163165e+02 2.721103852353384127e+02
-5.501395820144918503e+01 -1.550683903035354838e+01 5.802761971998552326e+01 1.858781670209937715e+02 -8.435284020005205718e+01
-2.449794963713439699e+01 -1.197563105956880136e+01 5.621296220300573765e+01 1.828709899959351333e+02 -6.932316117881025264e+01
6.663746706010894627e+01 2.106050859931268349e+01 9.026476823029176444e+01 1.741771314096891672e+02 -8.060237064416595842e+01
1.943194659860516538e+02 -1.930101270089227050e+00 1.137894689932773673e+02 1.860281237274292039e+02 2.484134814477591817e+02
-9.117727507464871906e+01 -1.925945426453158404e+01 8.580018939918639376e+01 1.955684229866019166e+02 -8.712370053146672433e+01
8.271643794764588620e+01 3.183693687583311771e+01 7.893648889341355357e+01 1.539826499606974721e+02 -8.499317947372743731e+01
7.628696648517814083e+01 3.390931360568187358e+01 9.200781297260051872e+01 1.726888500716984538e+02 -8.068844959298372999e+01
6.020048557606132533e+01 1.839823389737746950e+01 8.275745759139833524e+01 1.622561622379181756e+02 -8.181260563631411742e+01
2.388608638196828053e+02 -2.531344444783462677e+01 1.180128210477060122e+02 1.897067643165709114e+02 2.707020904474845224e+02
-2.482966304340592600e+01 -1.982122882295347210e+01 3.744108259122867821e+01 1.908119465164032249e+02 -6.424828625696652296e+01
2.198960675530022684e+02 -3.774894691205769703e+01 1.069357615425702335e+02 1.886292507622557082e+02 2.582891738379049684e+02
6.100045172332259114e+01 2.809910403977652393e+01 8.201906915105513463e+01 1.594078868959938973e+02 -6.514993960087960545e+01
6.310115559602449764e+01 2.497410377873727327e+01 7.217141724715261830e+01 1.619040717388379278e+02 -7.271356520117132050e+01
1.536015020442716548e+02 2.522269366953306502e+00 9.431000598161998028e+01 1.772434252578480596e+02 2.679681416192355528e+02
4.045777469545801353e+01 2.328102434672317855e+01 6.038640899906391013e+01 1.598595712805190772e+02 -6.697088108455308486e+01
2.147848111626358900e+02 -2.834951227237955607e+01 1.191338842991037126e+02 1.871683517456521315e+02 2.579402351698637972e+02
1.392792746681972176e+02 3.074251251703613974e+01 1.116314435426407954e+02 1.778368737586773989e+02 2.559544035903652741e+02
3.765239595200259970e+01 2.061201866158178930e+01 6.064899822609985591e+01 1.527805839538343946e+02 -4.079965434948159952e+01
1.804092813306966292e+01 1.005634567633777721e+01 5.441272868391271800e+01 1.709621586476548885e+02 -6.940605569906298911e+01
4.791541230260366291e+01 2.618424681424902900e+01 7.810247799931684654e+01 1.687123483397849952e+02 -7.810167158638442686e+01
2.412425898911465083e+02 -2.337631893213038481e+01 1.173394471748849810e+02 1.908814048356013586e+02 2.591088671214959618e+02
5.850820770707307616e+01 2.589266025900136370e+01 7.711648445373738525e+01 1.579981994993032686e+02 -7.006711561171908897e+01
1.809004109668403828e+02 -5.930645082036908100e+00 1.166312576470848512e+02 1.798348225441291106e+02 2.633254430887973854e+02
2.304479824122824283e+01 5.144639860645201068e+00 6.428195163662084610e+01 1.740736030423378224e+02 -7.357075836908543920e+01
-4.799395051352214381e+01 -7.602858814161370660e+00 8.647028333563743274e+01 1.849926359250945040e+02 -7.952728718562691768e+01
-1.972795237598563745e+01 -1.041337932469324379e+01 4.088129708711985444e+01 1.924918024009284636e+02 -7.347457911630127114e+01
7.916814465767130571e+01 3.858144010686916658e+01 8.154903068738035188e+01 1.704253285700122831e+02 -9.264874917182078207e+01
1.065411960772211728e+02 2.728702534919628064e+01 9.545845060265308746e+01 1.737002055892554608e+02 2.590537819538345730e+02
-1.808951406823577912e+00 -7.310124325052937966e-01 5.813692728721747471e+01 1.760816621741024903e+02 -6.844866817168571060e+01
-5.286222928447286051e+01 -1.398639591689543948e+01 5.926898212370331009e+01 1.839323831900979940e+02 -8.768940221931075030e+01
-7.252281082658812750e+01 -1.177355801149104586e+01 9.100360538612770256e+01 1.782340661375244508e+02 -8.642817890137926895e+01
1.365392695231705318e+02 3.646118210775883739e+01 9.691283908877940689e+01 1.666805979509450992e+02 2.525342083092052121e+02
1.252855137414495488e+02 3.738013145265394144e+01 9.723856037663598784e+01 1.701744518832599340e+02 2.600070755212740323e+02
2.608606263045458107e+01 2.066097504488115533e+01 6.379215079919002562e+01 1.550995581005106487e+02 -5.165356114178606362e+01
-3.498356533433446458e+01 -1.611608340257321359e+01 3.202759596934357234e+01 1.946054314014640170e+02 -6.368261416872201153e+01
2.511127323192170735e+01 1.158227565500843781e+01 5.680896619888312671e+01 1.524191227792416612e+02 -4.962816915366031623e+01
-3.663101383820861656e+01 -9.968474911301623109e+00 7.885627770301820760e+01 1.703307006753521193e+02 -8.999553500018862451e+01
-1.191625637235720525e+01 -9.351495912899748575e+00 4.548058128417291357e+01 1.796745300328768735e+02 -5.420921283783548006e+01
-4.586382867732430313e+00 -1.265937267792962118e+00 5.991044608044146003e+01 1.775864711184896976e+02 -7.202834708366523842e+01
2.787716065393204268e+00 3.143739333674808734e+00 6.256476491631573822e+01 1.813698782865972419e+02 -8.178650432132032222e+01
1.026379190407583053e+02 3.764073163653618082e+01 9.955389929771897073e+01 1.619564113911797278e+02 2.540994509252357716e+02
7.798918956052197871e+01 2.035012756193741978e+01 9.170621812127120620e+01 1.726788935340019862e+02 -1.020603799919456094e+02
6.204267125141912231e+01 2.261083317649449498e+01 8.073407544249431567e+01 1.714573829418392279e+02 -7.488829291993434367e+01
2.278929098678022669e+01 6.066545845841874396e+00 4.991179572899110894e+01 1.565654135445535644e+02 -4.608459632166766795e+01
1.849257007472809633e+01 7.890240107659932889e+00 5.080652478839304820e+01 1.758587401717797434e+02 -5.965043469539516252e+01
1.332785199236178926e+02 2.197897725264968116e+01 1.065906522563768419e+02 1.713018446838001694e+02 2.672113044263043093e+02
8.577050047703082214e+01 3.808316006103476070e+01 9.354230379640286230e+01 1.643948779910039661e+02 2.629805524854571672e+02
6.546697655076243905e+01 2.910900527916329494e+01 7.947587420616811471e+01 1.655542040995433410e+02 -7.466718428765895510e+01
3.666200699328322088e+01 1.033335609899644325e+01 6.348334033015924405e+01 1.565201914309537869e+02 -6.188709238289587944e+01
5.552089510589747334e+01 3.243482622443088559e+01 8.337985850645630137e+01 1.608640223447951314e+02 -6.733996617931941842e+01
1.218304042859858782e+01 4.675511529462104576e+00 5.821376789379917938e+01 1.689435112945914739e+02 -5.979090359914279418e+01
7.905834657009950917e+00 6.107693206813711306e+00 7.220739372512754528e+01 1.740186901335305265e+02 -7.536337662457644626e+01
5.291128977476338235e+01 1.302988231435193889e+01 6.920565806804034992e+01 1.695713829257274199e+02 -8.278253671960541737e+01
-1.874475353944461276e+01 -1.545729787353574736e+01 4.065547034344202615e+01 1.871897307082894599e+02 -6.993764569662947395e+01
2.280263689722851268e+02 -2.306339463861365857e+01 1.123770663764830147e+02 1.947042785275335461e+02 2.660742668599644958e+02
-7.660149693111972624e+01 -1.436995772059587040e+01 8.716090014471498648e+01 1.892515822606043230e+02 -7.506776126900493296e+01
1.270888173662306997e+02 4.488364474476789212e+01 1.019013081208347131e+02 1.719272016560936720e+02 2.479470707251871886e+02
-7.835455516665044584e+00 -1.136101297052033843e+01 5.865310321468383847e+01 1.844064294203747636e+02 -6.729729672632649340e+01
4.131059811053210495e+01 1.979070986633075080e+01 5.781834338285204922e+01 1.513136541480974131e+02 -4.130845469517695534e+01
5.786598239318040982e+01 1.032980739351003407e+01 8.876856179702835448e+01 1.795320275187918355e+02 -9.263671854276756790e+01
2.302478405275032856e+02 -3.370919278813795472e+01 1.167517717048476129e+02 1.890717467904650846e+02 2.636933196800764563e+02
1.655626617445475119e+02 1.140223184827971536e+01 1.075240779622936742e+02 1.796142205944796615e+02 2.538031194141523201e+02
2.998792274081040432e+01 1.631385304966701355e+01 6.498434238768055593e+01 1.598943189617243945e+02 -4.942031032918107059e+01
8.571656601807458742e+01 2.884508226873671788e+01 8.085998715138067894e+01 1.780380651651614414e+02 -9.106817568608241231e+01
1.451022827828985555e+02 1.632686445453855839e+01 1.089701384866265954e+02 1.779105903447210153e+02 2.540130036144323356e+02
-4.851368610276889370e+00 -1.103612972141698734e+01 4.104952973855287723e+01 1.821401457489015456e+02 -7.465424954609207475e+01
2.804569163739928683e+01 2.056681832500011353e+01 6.965837832840648502e+01 1.669993715265388232e+02 -5.828671781839474875e+01
-2.337094701791142981e+01 -1.217858954208561606e+01 6.492984569060519107e+01 1.818224917194280010e+02 -8.015704592737353096e+01
1.267567664973207826e+02 2.148502553160489548e+00 9.198248941249603661e+01 1.780488300268980026e+02 2.614065658441825235e+02
4.995507190642459250e+01 2.271718786129272871e+01 7.724071543871325218e+01 1.604241681722004387e+02 -7.875652960036599382e+01
4.944073167902458721e+01 2.682563527210071541e+01 6.964893801010570940e+01 1.693042614034921485e+02 -6.512063199801160351e+01
-1.584931525092243376e+01 -3.806031661246246145e+00 3.163942483578851039e+01 2.018157340054368092e+02 -6.806038537179530579e+01
6.347343931595825239e+01 1.579406300667798035e+01 7.850653404038573058e+01 1.698347290119863828e+02 -7.709847247077887289e+01
-2.420894308218482749e+01 -1.124114407538382565e+01 2.502174383192592444e+01 1.991770642061040064e+02 -8.047483508408498665e+01
1.536248713726656945e+02 1.903594062409197374e+00 8.805749535814894102e+01 1.734166120395305768e+02 2.692946989002633131e+02
1.859111236808846002e+01 1.702146650602252720e+01 6.964415918483615542e+01 1.699428645514794880e+02 -6.049583757483147650e+01
-2.900685280168411317e+00 3.057933797835664880e+00 5.543187114475968968e+01 1.790261473799441205e+02 -8.031937340850119256e+01
-3.161199544441820564e+01 -5.568647091899915580e+00 6.786645001141795319e+01 1.817486053105088217e+02 -7.461936583483340257e+01
-1.332911930507660259e+01 -1.968055717179157948e+00 6.107058365179954507e+01 1.912532605940952521e+02 -6.540762175388560706e+01
4.151563453710740248e+01 1.649628021903901498e+01 7.417428215610799214e+01 1.648592926167335406e+02 -6.919774986453320764e+01
2.195560185263337871e+02 -5.325221452748863271e+01 1.341900042292614046e+02 1.922758401370938373e+02 2.522132690433020912e+02
6.104722250352635626e+01 2.665318014594025087e+01 8.984401139899355826e+01 1.609291071011928693e+02 -7.082240158604051317e+01
-1.753881224853359555e+01 -1.072166117296117349e+01 4.730477028871560208e+01 1.800980900216493126e+02 -7.811000027026190651e+01
-5.988687385546451480e+01 -9.550885443018703569e+00 8.258521208696667770e+01 1.804829944870356542e+02 -8.436366368191772835e+01
-1.346199470368173667e+00 1.838139540554682583e+01 4.705510688372731209e+01 1.818594213956378951e+02 -5.337349033019798128e+01
4.184694035684456992e+01 2.864750543739511812e+01 6.048035204434165024e+01 1.530124324403618630e+02 -4.299979859367253709e+01
6.522072388476971128e+01 2.361474583066222621e+01 8.654175079158352446e+01 1.617511111840313731e+02 -7.592489100086197595e+01
-1.504379133141435965e+01 -7.337576187577753650e+00 4.875137002069833869e+01 1.936206996737454631e+02 -5.981685669836883790e+01
1.814134758750324750e+02 -1.128533237070893591e+01 1.181147881491787643e+02 1.844973041944052454e+02 2.474253062150101528e+02
-2.136083007519359533e+00 -2.711099684664377119e+00 4.695474808193745986e+01 1.850712773101043069e+02 -7.335667338633872703e+01
2.215486284667972257e+02 -2.267516419650186066e+01 1.185490488171842571e+02 1.859306744060701817e+02 2.538118415814260800e+02
-6.402092605349982257e+00 2.630672300619411264e+00 3.767799968719211279e+01 1.831512836165451859e+02 -6.171258410885623391e+01
-2.256825305757126188e+01 -5.706055871712067962e+00 4.548714404326302230e+01 1.913569734316701840e+02 -6.020061815528504212e+01
4.047198749119151984e+01 2.143436535082429728e+01 6.320112519949265106e+01 1.464255293238856552e+02 -5.334377223193484951e+01
1.634107755339559560e+02 1.028955966299747971e+01 1.014125653637625959e+02 1.697305083899147462e+02 2.676989417363695338e+02
4.911987325788549441e+01 1.784956011042769930e+01 7.523487542588426891e+01 1.668018787190513024e+02 -6.537165051152436490e+01
6.048074110269030257e+01 2.192025288269773498e+01 6.776401570061534585e+01 1.568162211849206358e+02 -5.831959153711686383e+01
-1.579030613935357596e+00 -3.841839625631904731e+00 6.346388842991578372e+01 1.797377367379961299e+02 -8.185913721747326122e+01
5.498252392049526804e+01 3.030731670796863497e+01 7.378115984954249029e+01 1.608341538382153715e+02 -6.055528750204855726e+01
4.525139198899605475e+00 6.113707953882143720e+00 5.649894732465019587e+01 1.813676821328120923e+02 -6.776624818679270845e+01
-2.826347077840273947e+00 -4.635653157622769527e+00 5.338413798861071768e+01 1.830777686682002070e+02 -6.551999194812984229e+01
2.142954889325790191e+01 2.218688928874889221e+00 6.403472118985823158e+01 1.802122692869951948e+02 -6.261856978797184325e+01
-6.981206155351588727e+00 -3.523790468223673145e-01 3.530763586023460476e+01 1.823204654300286620e+02 -6.111802507793125727e+01
1.231627831943010065e+01 -2.370358964293282966e+00 3.836348571361112647e+01 1.615341745485225715e+02 -6.189822277896733738e+01
-5.390127251887214754e+01 -1.726395549433554777e+01 8.108676530115134540e+01 1.856804634926363633e+02 -8.685692735969901435e+01
4.861326711116942256e-02 -9.408310791448478483e+00 5.340587581015840613e+01 1.876959935623875708e+02 -6.632073118241920895e+01
1.096125594674562933e+02 2.795704705984153549e+01 9.718457399186418399e+01 1.628614913974504077e+02 2.616742056709020403e+02
-2.126959500693277327e-01 4.797525415026972162e+00 4.962156871641034428e+01 1.816028145398067863e+02 -5.529092897167399911e+01
2.970429521078650126e+01 1.605786835830822312e+01 6.043890230206562819e+01 1.618775687403753807e+02 -5.337321515436733677e+01
-2.780885126222199588e+01 -1.398002231333671119e+01 4.616822008448982473e+01 1.809048459993984750e+02 -6.600523949239375554e+01
6.334597887728587295e+01 1.111580958262839403e+01 8.778696156684409857e+01 1.716830702287701627e+02 -7.590236080868174895e+01
2.231537389029380947e+01 1.118134153771120509e+01 7.096776950835955233e+01 1.786811166701133686e+02 -7.354441367879672953e+01
1.553712903908223097e+02 3.307318654755707854e+00 1.017479823298901493e+02 1.749558686207122093e+02 2.582430390360489127e+02
-3.232829795056897382e+01 -2.820810422327857836e+00 4.833302249521815241e+01 1.926208474980071514e+02 -6.926283174002530529e+01
1.225709807854152729e+02 7.686596704753771547e+00 8.923129701181318296e+01 1.661401719376671906e+02 2.601813737143270941e+02
-1.506357667322431659e+01 -1.607613959137278226e+00 5.497919159318972504e+01 1.814459359136996284e+02 -7.353802311842844119e+01
-1.789000489266835103e+01 -7.551087144384347027e+00 5.787456438463963337e+01 1.934577058252851884e+02 -6.985580272174534855e+01
1.288056997871357190e+01 3.220226854242548509e+00 5.564951423928719976e+01 1.741823620250742977e+02 -5.549205413531295505e+01
1.325603792522934441e+02 4.062642134826081985e+01 1.023397214783002624e+02 1.753371568482764644e+02 2.549125178186345124e+02
1.322395263926412667e+02 3.022059704290433757e+01 1.009033512105706052e+02 1.714998587110244443e+02 2.542356719041003998e+02
9.144056794643142894e+01 2.512530338387480455e+01 8.243847992038377015e+01 1.716835850162221107e+02 -8.921911290251772186e+01
4.354308209133782981e+01 1.748665553705397002e+01 7.337339730195552079e+01 1.800275344292554109e+02 -8.618471117453006514e+01
2.029154306919570843e+02 -5.180947909487454872e+00 1.099149207270711486e+02 1.840809418126002583e+02 2.567654217885901744e+02
1.925604785785529671e+01 2.714806504425499867e-01 5.630905496803553234e+01 1.669346704244996715e+02 -4.570624942160236515e+01
2.588834409608700593e+00 2.680177408446614784e+00 6.345471388165675108e+01 1.803336638182350100e+02 -6.394924756825391654e+01
1.816202594538447670e+02 1.450435721770224173e+00 1.038768113249788598e+02 1.746458912150537799e+02 2.599513147291619362e+02
4.363749867323137011e+01 1.955633815545628451e+01 7.822480979213280250e+01 1.716219664830652221e+02 -7.118640987775272322e+01
1.081156743935101332e+02 4.221161467848364168e+01 9.711727278395230201e+01 1.678666287338814413e+02 2.521456316299614571e+02
4.846682606013430217e+01 1.717883514315899873e+01 6.967083764997354933e+01 1.447086499235738870e+02 -5.034774541588959096e+01
1.848991307545191276e+01 1.505369478957508633e+01 6.390877337582271167e+01 1.629769242468045718e+02 -5.988921214787619363e+01
-2.247003622443414628e+01 1.433538848922450981e+00 3.126619551403022257e+01 1.953089180782050391e+02 -6.859770488897204643e+01
-2.033272971170670118e+01 -1.384794919551307046e+01 3.987798041378588465e+01 1.964296680604745120e+02 -7.124728943991421204e+01
2.453950041170032250e+02 -8.091758011249066129e+00 9.223094854962667455e+01 1.821196211439116723e+02 2.681060677627422137e+02
1.000137781874471088e+01 4.229625381829262842e+00 4.651506910269646511e+01 1.844927205905770222e+02 -5.889022762934564525e+01
1.615873258779636501e+02 1.068545831582216721e+01 1.086116996110887101e+02 1.713727902477421594e+02 2.504567099826966796e+02
-2.216705387683006734e+01 -4.846808645984787667e+00 4.098208646580980741e+01 1.913186432566911606e+02 -6.406447628720411558e+01
8.710829163633678718e+01 1.811912610788912659e+01 7.799228571438982272e+01 1.674290989383245858e+02 -9.657830297689473298e+01
1.283981670199522966e+02 4.281797258456032296e+01 1.031932553015104190e+02 1.724513653132634090e+02 2.525732393840475822e+02
8.293535619616761778e+01 3.781219916436240425e+01 8.544443210682263157e+01 1.638623989880139504e+02 -9.402576120740108934e+01
7.539263783120277651e+01 1.851139932102815067e+01 8.567502849788135677e+01 1.621845574877550575e+02 -8.544701515330037012e+01
8.825984519522134519e+01 2.705992954471700074e+01 8.879084051754776397e+01 1.708250132608297633e+02 -8.282275879046856915e+01
1.833944646333719106e+02 -7.871508773567876815e-01 1.112405544514529510e+02 1.756033666970404568e+02 2.614305237054898043e+02
6.778894164051442317e+01 2.558108756746602808e+01 7.774400223862542703e+01 1.681615754354889134e+02 -8.133903082199560686e+01
2.555125074352300203e+02 -2.422074985113862411e+01 9.848881052145742387e+01 1.883996897536909501e+02 2.656270282245526460e+02
-2.344527774295029587e+01 8.409332414731032657e+00 3.736622013712553780e+01 1.906045373046896430e+02 -6.491106214227056626e+01
5.332692779106044156e+01 1.514296973068988805e+01 6.754576175896274037e+01 1.785145556591402283e+02 -7.551958376189941191e+01
-4.300583558999257150e+00 -1.821102973989875418e+00 4.540547294720499849e+01 1.785630329292857255e+02 -6.621643808120117569e+01
2.138496901229417801e+02 -3.392366766091281249e+01 1.329160566338663330e+02 1.818723794053530298e+02 2.597037908005937084e+02
2.128537033316750069e+02 -1.205321992075134041e+01 1.031180839222637928e+02 1.874292623612290640e+02 2.654053973950427121e+02
-1.441164345823624515e+00 3.947938903766083918e+00 5.948407788326912282e+01 1.841374145538369191e+02 -6.855014137309028399e+01
-1.382642466036167228e+01 -1.588123559081806668e+01 4.936181315773604439e+01 1.848031881391409854e+02 -5.503958621110868421e+01
1.204478266991616096e+02 5.526888488340664907e+01 1.031709317484801431e+02 1.665084892208723204e+02 2.445238549161288972e+02
1.530907010721715835e+02 1.063359660827164888e+01 1.038160333641261985e+02 1.737220840744779196e+02 2.657878877715133967e+02
5.791708800278355085e+01 1.769821081924295925e+01 8.483883579556055565e+01 1.633065336115550679e+02 -6.642975846775520665e+01
1.259206849487043485e+02 4.031202488339979340e+01 1.065414087697580214e+02 1.588813507074173970e+02 2.544362880125385402e+02
8.970608313617165663e+01 2.591242081472686820e+01 9.281745932002553445e+01 1.707535457996281707e+02 -9.372158360125440879e+01
-1.426837285092499030e+01 -5.710573448100946692e+00 5.996971002239313009e+01 1.758756491378487112e+02 -7.040409489198719939e+01
1.146812343759037844e+02 3.306297666562784343e+01 1.044362143363930642e+02 1.730543241314426268e+02 2.696581950120155398e+02
6.424493655893999744e+01 3.184627619311184077e+01 8.166931785626952944e+01 1.716166175110756171e+02 -8.041484227077803837e+01
2.570889048318962011e+01 1.344707795621616953e+01 5.582299700049117064e+01 1.583835649720530512e+02 -4.673822783590822638e+01
8.053822464983454665e+01 3.313405171925467130e+01 7.846902461466613943e+01 1.671350986348988954e+02 -7.126271844966976232e+01
2.077730361897438058e+02 -9.517452146221950571e+00 1.117809667707141159e+02 1.825799989945579114e+02 2.640155198131125189e+02
1.281133580162315013e+02 1.241887195863384363e+01 9.630003372206917334e+01 1.726777560941551712e+02 2.608906766420980716e+02
-3.870314936678069984e+01 -1.041087819653844093e+01 9.036847514021488337e+01 1.846497786844263373e+02 -9.606205215803316833e+01
5.951690881292088786e-01 -4.005623779395940609e+00 5.763344213670499983e+01 1.777334984255729751e+02 -7.538635975808105627e+01
8.716839418638643622e+01 3.225095771320447824e+01 9.298543638299702252e+01 1.571940621507794447e+02 -8.501629487676790120e+01
-1.816438015472238732e+01 -1.113395548131549262e+01 2.900439570988840643e+01 1.893421335387473334e+02 -6.535041050884079539e+01
2.609188422345830816e+01 2.821141586513665800e+01 5.478529067379967898e+01 1.562705062338267794e+02 -4.240425406323161184e+01
5.470501164696727869e+01 1.430001790838403330e+01 8.028413555832349857e+01 1.702638444740084367e+02 -8.419846245317692990e+01
1.061987919557123377e+02 4.507829223921062578e+01 9.891198990829404636e+01 1.724300586823029562e+02 2.496375430551681518e+02
1.420524912692052055e+02 1.974103649182510978e+01 1.062643809677300482e+02 1.868911769973500441e+02 2.627928762625680861e+02
6.420105378310528010e+01 1.683712155435470237e+01 7.372856376332808281e+01 1.623367435511607368e+02 -7.490821284253851786e+01
1.106988257140441902e+02 4.915204264531670475e+01 1.050408668570465238e+02 1.659640485542851138e+02 2.556021115680900380e+02
1.784018058651211049e+02 1.753628444206561499e+00 1.045246892245417314e+02 1.775380896687205450e+02 2.600263296875560854e+02
8.345231262945223705e+01 3.130315443044381141e+01 7.771770631509551208e+01 1.613797383116217077e+02 -7.188714005993928424e+01
-7.790456002324296136e+00 -2.097847933026804501e+00 4.796063100595200979e+01 1.795058597062794945e+02 -6.311719997144179217e+01
6.870946116108302704e+01 2.198896997734070879e+01 8.467875952262413364e+01 1.703337764842856927e+02 -7.318035097424973401e+01
2.480450378873472062e+02 -3.586326954723504823e+00 9.090398191870056621e+01 1.821661646855012293e+02 2.777239443565488273e+02
1.646365023603161148e+01 6.701508043375234536e+00 5.021343146923660328e+01 1.644054000447697490e+02 -5.543037026505436415e+01
1.504785209307007392e+02 2.828468450859261019e+00 9.991298845912696436e+01 1.819226765951536322e+02 2.614643894101693604e+02
4.121616144592136521e+01 1.746681497077540257e+01 4.920559082767641712e+01 1.564538192069126126e+02 -5.624912310769250468e+01
3.312173329422331847e+01 1.362230067230695596e+01 7.891559330848456000e+01 1.705507766227948707e+02 -6.804313834132142347e+01
7.986309039597290216e-01 1.834756819812192186e+00 4.952342339927649562e+01 1.789284727393480523e+02 -7.254932842736475607e+01
5.852549551807065598e+00 1.698243215793278527e+00 3.932225384446880412e+01 1.816028569003577786e+02 -6.444962457133431144e+01
-6.683445494834847977e+01 -2.187308422178621115e+01 7.344193204912323836e+01 1.928433803791445769e+02 -9.012530798748177574e+01
3.431241791631615712e+01 1.406609063236675361e+01 6.289673685760797639e+01 1.504726556764050827e+02 -5.157708273901524620e+01
1.552731619346602088e+02 2.853855746094725987e+01 1.051052735994173020e+02 1.742871098580579883e+02 2.526716898876209996e+02
-2.454268029380728677e+01 -2.399889473551441110e+00 6.666648888883571544e+01 1.814741953846875901e+02 -8.170723995003093876e+01
1.012805006232695462e+02 1.701840626738432150e+01 9.946464583112386038e+01 1.708805204469940975e+02 2.565587800259127107e+02
1.239492741155687838e+02 1.738417312866125997e+01 1.037565804834180625e+02 1.708837146616621681e+02 2.590877835692308508e+02
1.042533356028722125e+02 2.253926850044050667e+01 1.004971273772430180e+02 1.766099632385409564e+02 2.683997175445250605e+02
4.900333479660501723e+01 1.716015935004558202e+01 6.308595818860493409e+01 1.701568985184696317e+02 -6.704687354591399640e+01
3.567591685201303164e+01 1.862696045926361776e+01 6.869713391957986914e+01 1.528011125367107468e+02 -4.931842943810929825e+01
9.830470474693804306e+00 2.023281164680109612e+01 4.981973192087086488e+01 1.710743907172849845e+02 -4.938628770273663804e+01
1.494132883072132927e+02 1.799917596357864724e+01 1.119600368965933797e+02 1.770495458734359602e+02 2.531990425284963351e+02
1.559647380329343136e+01 1.771077341850709530e+01 4.803002127091146889e+01 1.694213090621308879e+02 -4.936533238171757176e+01
-2.852314687098735035e+01 -1.919633098664981219e+01 2.582948986901336497e+01 1.992329828714094333e+02 -7.501830497037236967e+01
7.345328758913123579e+01 3.140300959653982460e+01 9.018037069169513131e+01 1.642439932274089642e+02 -7.597199331910124442e+01
5.106653558782822699e+01 2.532628579796261192e+01 7.323656605558336707e+01 1.725205959050297508e+02 -7.612986133390614896e+01
1.081805757501395817e+02 4.305066997555419306e+01 1.019442373752194015e+02 1.642232752789265362e+02 2.560874377661342578e+02
1.403109006028926764e+01 -4.145754684044984373e-01 5.147804895410597226e+01 1.787850371101253586e+02 -6.888038022168336738e+01
1.501186631134240486e+02 5.696973500609914254e+00 1.019606986309574665e+02 1.692590455768935840e+02 2.592033844681772621e+02
1.679148304279990711e+01 4.511623626028284484e+00 4.892508227010523569e+01 1.650785298710859195e+02 -6.118817468369015700e+01
2.511945822409826121e+02 -1.596486341163415190e+01 9.772563030075710344e+01 1.952449169937082445e+02 2.674889830815461664e+02
8.528794002066869950e+01 3.374240131902975293e+01 9.579551297677153343e+01 1.630853925462515122e+02 2.600079567020990794e+02
-2.333009207985328004e+01 1.746873391966643041e+00 2.781676304127948995e+01 2.015699286191635338e+02 -6.677632383883666023e+01
7.478009803472828310e+01 2.388274711151785112e+01 8.104293384394109978e+01 1.729756557626205051e+02 -8.203902021434392111e+01
2.796832828500807366e+01 1.464686448853793976e+01 7.056416274867777361e+01 1.709748695146993782e+02 -6.273022352043464167e+01
4.150124231804395691e+01 2.675848207843960580e+01 5.324372669530352198e+01 1.587288847188810337e+02 -4.297504930911551924e+01
-1.475503897890220628e+01 -1.566140161656005603e+01 2.891017849280211749e+01 1.926821655154218718e+02 -7.035246446174492974e+01
7.792860102743081541e+01 2.768205888994063102e+01 8.129710782912796674e+01 1.753023201769996433e+02 -8.534660969497660687e+01
-8.330877142441723038e+01 -2.203543097198017264e+01 8.327156565306124492e+01 1.893298423265034103e+02 -9.264494750625532049e+01
-1.721640764346573604e+01 -7.045037827053223900e+00 3.955415229061753024e+01 1.928705767012443175e+02 -7.049871554200717583e+01
9.812265014017346232e+01 3.683661066611097112e+01 8.795421714237029676e+01 1.632760490228101560e+02 -9.313776621698104918e+01
1.754668259929794658e+02 -5.021694714233186474e+00 1.070274612147300246e+02 1.809358557999085804e+02 2.569880723765717789e+02
6.392556925094262255e+01 3.765177460537289278e+01 7.458451257054197470e+01 1.560779238432233740e+02 -5.917470424226741699e+01
-5.165162366138747529e+01 -2.276480466031938477e+01 5.109448569263686579e+01 1.958869707224665433e+02 -7.769248392736786002e+01
3.692723153594151153e+00 -2.459241854381919445e+00 5.628678923910050003e+01 1.849132473906087455e+02 -6.188847141886291325e+01
2.072411106220295380e+02 -6.200732513868959295e+00 1.009219710122436879e+02 1.852489237810562486e+02 2.638973527096755447e+02
5.281992577248011855e+01 2.425665930468042575e+01 7.212141108256075483e+01 1.590095652193885201e+02 -5.390377225440541764e+01
1.006678100503210942e+02 3.816836354811090359e+01 1.050834305732700074e+02 1.779222618732660806e+02 2.456065535165548113e+02
1.167340141854791256e+02 4.892363516561434267e+01 1.039613129416990063e+02 1.655354085280449112e+02 2.487575694011341056e+02
-3.554554744435306901e+01 -1.619043897557135026e+01 3.342595058421001397e+01 1.943473108839353074e+02 -6.386036770471913826e+01
1.945229035299124831e+01 1.092458086874554191e+01 7.739409443029721558e+01 1.794533807411143300e+02 -6.781097715938278725e+01
1.270122287656290005e+01 5.840730471885467345e+00 5.553714665627042280e+01 1.803502525890448851e+02 -5.294363337007631287e+01
2.493185988452613628e+02 -5.131993212443287433e+00 9.141233630675449717e+01 1.892836014813645988e+02 2.640086597238332615e+02
-9.841747448956445155e+00 -7.149421821247694098e+00 4.198667838229179239e+01 1.998030656275583681e+02 -5.238248584073065928e+01
1.198747803121320743e+02 3.346303172109939794e+01 1.017974363319951436e+02 1.649370343334785787e+02 2.570671680117042683e+02
-2.896503275394022126e+01 -1.707338664699329556e+01 3.581624821185689456e+01 1.963041650445032928e+02 -6.850606044303796693e+01
6.865010901294418488e+01 1.103564835454307058e+00 8.764285145478710604e+01 1.767208231680657491e+02 -8.550273752263855442e+01
9.349598891565835856e+01 3.681686266268518182e+01 8.829267680092176818e+01 1.562811263775645614e+02 -8.967295330204633785e+01
3.436637865657667135e+01 1.062770811198978294e+01 7.074047296499863080e+01 1.709278094089916067e+02 -6.267712245148247519e+01
2.336096939896578419e+02 -1.894630316791718272e+01 1.235271506773415098e+02 1.920164783758465035e+02 2.613520327375155148e+02
1.334696936608838769e+02 2.917536039916805635e+01 1.093726507624125759e+02 1.742458217691965388e+02 2.602165037505301370e+02
8.006487377152826923e+01 3.676287339081267191e+01 9.180692105997250962e+01 1.593516828475397347e+02 2.674118796162919125e+02
2.309410502751784691e+02 -2.864292682785186628e+01 1.191595883428318956e+02 1.790889763171264804e+02 2.563232282239642359e+02
-4.045930251905492270e+01 -1.536094822207303423e+01 5.628336594216276012e+01 1.960236827099054153e+02 -8.174771626085299658e+01
3.518256108497901380e+01 1.971181686689805979e+00 7.604797309785595871e+01 1.804629408024723318e+02 -8.408947124991024680e+01
-1.496754673090042331e+01 -6.023131649641962682e+00 3.086491019003301162e+01 1.931095072435958855e+02 -5.796578065137951796e+01
1.212182516394194636e+02 4.455226378184108427e+01 9.757276483149388469e+01 1.670799397295522510e+02 2.505199840568002969e+02
-4.760182946914776636e+01 -5.638051296888368924e+00 6.840038003021091129e+01 1.873791029653251883e+02 -8.504491244352180956e+01
7.709445768090214202e+00 7.718788879892693799e+00 5.405796973485367118e+01 1.720073828178384474e+02 -5.468915317982040847e+01
4.998896144568962363e+00 -7.378277465654274003e+00 4.586793900398625112e+01 1.771490098613752195e+02 -4.952819913692626841e+01
1.774485364287854594e+01 1.371428712723396615e+01 5.883784072969630330e+01 1.687985246460283122e+02 -5.884045929822197252e+01
1.176162295847215233e+01 5.251542517508408281e+00 6.141022334684318906e+01 1.779176318574950528e+02 -6.244581032849354330e+01
-1.112135724238372525e+01 6.051063105744593607e+00 5.012003287924393646e+01 1.758720749187834826e+02 -7.000312196778156704e+01
3.649776954518744532e+01 2.091172868649048766e+01 6.330165141376039628e+01 1.586116711074146792e+02 -5.179842297153928143e+01
2.948845915250378624e+01 1.791839680275733215e+01 7.600912159717371708e+01 1.532506620383111340e+02 -4.313778901395558307e+01
-1.815316764315364395e+01 -7.385785894008087382e+00 5.185893548807158027e+01 1.845251083467299793e+02 -6.778220059903448202e+01
2.718319841193526543e+01 2.222637672851466561e+01 6.549245362589051922e+01 1.622582359648710906e+02 -4.593181128775427879e+01
-2.894664934401144762e+01 -1.619505297880585815e+01 4.763686442423641410e+01 2.003670758997928658e+02 -7.025306159186281718e+01
6.584937642230292987e+00 5.637599449940696061e+00 5.729776192067409823e+01 1.761278831410358237e+02 -7.579224883499385612e+01
3.092947800139157266e+01 2.637863954366007846e+01 5.548894882392106354e+01 1.437525119054023435e+02 -3.572721038948008498e+01
-2.740739224487158410e+01 -2.039834112894686768e+01 5.719931997865065654e+01 1.772525082315432314e+02 -7.194267663446596828e+01
8.049891142113747122e+00 4.284283204026661629e+00 5.346801151898816329e+01 1.688922902601339899e+02 -6.504126272050501711e+01
-7.568586920705336674e+00 -8.094123161030580604e+00 6.329315769506974476e+01 1.867685549693723317e+02 -7.508441984102235267e+01
6.254721429228742835e+01 4.055323523187718848e+01 8.057244517946415385e+01 1.545874929537465619e+02 -6.769599911937118009e+01
3.822055947922422803e+01 9.094148890860523693e+00 5.764687337140234291e+01 1.701100756635317168e+02 -6.224098651716233377e+01
-5.547371445499353371e+01 -1.259338977111809399e+01 8.395456229631211897e+01 1.846191243156468147e+02 -8.479526217558624523e+01
1.060604165072188110e+01 7.078778607312637305e+00 5.093537233897913552e+01 1.802539677071135031e+02 -6.301393150145921851e+01
-2.684959074107124621e+01 -1.499124977769628941e+01 2.277555727665383856e+01 2.074021134694408772e+02 -7.273078335767812064e+01
-8.170239630326916824e+01 -2.066820906212506515e+01 8.049016738417458328e+01 1.904404896094307560e+02 -8.303603148049252525e+01
8.489900211178992606e+01 3.350115298674524666e+01 8.877629239709284548e+01 1.699306813161929313e+02 2.689304538774833304e+02
5.565306192330554680e+00 3.188226213229961914e+00 6.031930923945208889e+01 1.791008242628711571e+02 -6.232535655091350435e+01
-2.294526396360131670e+01 -9.503849800027332151e+00 4.710316457757853215e+01 1.917309742808456008e+02 -7.299842174464269817e+01
2.480754893741453415e+01 1.073773480717121842e+01 5.336012328571167274e+01 1.642848747004215681e+02 -4.624660616818729864e+01
2.805689976007703201e+00 2.631899972207078608e+00 4.291691630072253361e+01 1.729280384750900623e+02 -5.798502955122690850e+01
-4.633472878402629647e+01 -8.863268721462816302e+00 5.472326939916938926e+01 2.033357924606054326e+02 -6.882213214552741931e+01
4.088356482462815933e+01 1.528520795086609496e+01 7.078654178977299694e+01 1.671312576188805394e+02 -6.112545274533407280e+01
-3.338245708014406787e+00 7.111737969185227826e-02 5.083805309756181146e+01 1.780714506469889216e+02 -5.649726123970354763e+01
1.596981953634269047e+01 3.095352241607072230e-01 7.763216780968500075e+01 1.779365176229696033e+02 -7.886317308242317381e+01
6.713606138071411067e+01 1.444609932075248793e+01 9.110593476802434054e+01 1.641346003578353816e+02 -8.784446946792436961e+01
5.366774721402195070e+01 3.176470567225502606e+01 6.700462289723913045e+01 1.602728411502295387e+02 -6.353031531814340127e+01
9.978563773074753840e+01 2.214768632988219821e+01 8.976665815460982856e+01 1.693290804946330184e+02 2.612178922683958717e+02
-3.936034935271148072e+01 -1.856854120027893629e+01 4.916097505982128979e+01 1.880584337991281814e+02 -7.992479610207367102e+01
-1.578747722481016069e+01 -9.859827541398292539e+00 4.466179664422369910e+01 1.949694235000490892e+02 -6.849783077968713485e+01
1.842722779403447220e+01 1.513674280982322529e+01 6.049148535264338733e+01 1.755396572141556817e+02 -6.998803872506624657e+01
2.535466103679728889e+01 2.079686898591297961e+01 6.035785683703164040e+01 1.616558470885125018e+02 -5.640647240524145190e+01
9.996820946087566995e+01 4.419219833737124503e+01 9.487052148586906242e+01 1.538962785116664804e+02 2.560462687998563069e+02
-2.176824166996858878e+01 -6.207471572328879361e+00 4.624159509561640391e+01 1.971070012490633587e+02 -6.485073174802293750e+01
-9.305912055002645289e+00 -2.938441960198755698e+00 3.914618779269668636e+01 1.915326524131028805e+02 -6.688514858600881041e+01
7.175851504871495479e+01 1.298418492728470319e+01 9.272971818563839008e+01 1.726969356671076525e+02 -7.632090886736088464e+01
8.907063632369431616e+01 3.825454769630164975e+01 9.149165019192989234e+01 1.567708787998040521e+02 -7.920576746742250407e+01
-1.361943323832609520e+00 -4.795056646775543108e+00 4.619702138371948763e+01 1.743704775936438409e+02 -5.577611018861156822e+01
9.167506375670211582e+01 4.399609638672446721e+01 8.425637995826716065e+01 1.638929647613434497e+02 -7.867948963963284825e+01
-5.227242645870867932e+01 -2.015492535939882046e+01 5.635148822499168375e+01 1.940345128730277793e+02 -8.631997576623558643e+01
3.083632652245638539e+00 6.378524503651210154e+00 6.611814999948802551e+01 1.823845706856513971e+02 -6.154084734072351637e+01
-2.432775924098059050e+01 -1.625054217972609649e+01 4.631480218187643061e+01 1.987657317262399772e+02 -6.571911772251455375e+01
-5.595596645560921445e+01 -1.234002193143701476e+01 7.866423077323948121e+01 1.794977992186815072e+02 -8.603860529026520965e+01
6.288852258252089200e+01 3.325963408355907092e+01 7.869008375363502239e+01 1.524936054560064065e+02 -6.610639807641381083e+01
-4.759783958551575012e+01 -1.845270134768809100e+01 5.305255431209884875e+01 1.959241720009043490e+02 -7.312716200608615225e+01
-3.033359680880995057e+01 -1.293746625750314472e+01 4.753699412733622864e+01 1.961425627052385323e+02 -7.009304557904734168e+01
3.777857914194928224e+00 4.228796481652027595e+00 5.739305355181490853e+01 1.732757173997564166e+02 -5.283436482167494574e+01
1.935092376601226078e+02 -1.525828524921814733e+01 1.041948761776694425e+02 1.876747644243205571e+02 2.573901431035330347e+02
-1.965818890028115007e+01 -6.792049094773722651e+00 5.207824760202223047e+01 1.853362515719925909e+02 -6.833273000228743399e+01
-2.632740350815011965e+01 -8.946564805235915685e+00 5.020497843024777040e+01 1.858600039248059375e+02 -6.818271779804382504e+01
1.265428026906897117e+02 1.168861318111649794e+01 9.469927300316304297e+01 1.816484813426539517e+02 2.604181365530708945e+02
1.332547459374058860e+02 1.518704402288547861e+01 1.012515713744372903e+02 1.658757319007069668e+02 2.611362338778171761e+02
8.419389835996973659e+01 1.606346458269034727e+01 8.185290361402759629e+01 1.600244186144981597e+02 -8.844515462749608048e+01
-1.260857109269515419e+01 2.784516569744792669e+00 6.983564612993072274e+01 1.810134938396848270e+02 -7.183455937273400593e+01
1.733893209329643810e+02 6.790822079590942195e+00 1.079077499901911636e+02 1.819163068961470344e+02 2.596080566997403025e+02
2.826090999538127591e+01 1.167410799010018962e+01 7.892546456581102632e+01 1.762136183430307312e+02 -7.114036036140878139e+01
-2.666412146543064310e+01 -1.968156032788890997e+01 3.844148463093640800e+01 2.000812860026422868e+02 -7.594839169887367802e+01
4.409649100809857458e+01 2.157905550849898191e+01 6.150007479672480315e+01 1.650773022248147583e+02 -6.380549116661626385e+01
1.370519211061608544e+01 4.017301129974898188e+00 6.373614307870982998e+01 1.788397353492885884e+02 -7.369271483710930681e+01
-1.896747684521817945e+01 6.024820062198887882e-01 7.505879738699445625e+01 1.814318579292250604e+02 -7.952144288967750185e+01
2.226620068118146207e+02 -2.654703327970921833e+01 1.129328259386031164e+02 1.802967218099088313e+02 2.579348095240467842e+02
2.020148853365882857e+01 1.805420559370862676e+01 5.924810422142325450e+01 1.615843635860759946e+02 -4.830521270335194117e+01
9.467066146542886429e+01 4.124263390121591044e+01 9.481000846835482321e+01 1.654611580005709470e+02 2.707909864899353920e+02
1.205083983972610184e+02 4.891419084697657382e+01 1.023122141714707141e+02 1.521887545483986628e+02 2.542016316914855736e+02
-5.995903179741763722e+01 -5.407794695584397182e+00 7.695977732253993508e+01 1.830025177219648924e+02 -8.406624613922362244e+01
4.020099715882749791e+01 1.473023684145315748e+01 6.702794284993782981e+01 1.545459734138809154e+02 -6.470404796637174627e+01
-3.269061942799202569e+01 -1.745333746062926750e+01 4.801839588935778380e+01 1.994812100901564236e+02 -6.986077591832588496e+01
1.567336758835928379e+01 3.371542691413115911e+00 8.333669549790735687e+01 1.769402488549672796e+02 -8.173702637883276623e+01
8.745132543469276598e+00 1.105736674800383845e+00 4.047997447390536507e+01 1.681893120255832912e+02 -5.238744211188612354e+01
9.574172279858828460e+01 2.432420938217271100e+01 1.029290741246152692e+02 1.725133008937825707e+02 2.632893306658536972e+02
6.805909739139099912e+00 -7.417076992441183236e+00 4.956128842871645190e+01 1.839809183328501661e+02 -6.414823697749520193e+01
6.187241313681820998e+01 6.974204512512802268e+00 7.776755481776822876e+01 1.735997377770638082e+02 -7.758152805684245834e+01
1.198544960472595307e+02 4.222628199599311927e+01 1.083046859527584189e+02 1.777533722817494777e+02 2.602793570426264864e+02
2.737544259055657392e+01 1.456933966943913106e+01 6.387396276947564644e+01 1.642046347337447116e+02 -5.647861168434555168e+01
2.269886020331070426e+02 -3.516940820083127761e+01 1.298224338827662905e+02 1.900055842416124960e+02 2.626451907140110507e+02
1.409752774141736253e+01 4.925460110926901613e+00 7.681380502836421442e+01 1.828139978024933328e+02 -7.575104302887551455e+01
1.426884404243083964e+02 3.855164580830484766e+01 1.044290475465504784e+02 1.755640469181470849e+02 2.459319029149269227e+02
1.173077858930493633e+01 1.050634235591498467e+01 5.708887707202207196e+01 1.749527290076213433e+02 -7.157953097968319867e+01
-5.102981073911491805e+00 -1.131550381206370748e+00 6.425427926651695998e+01 1.681276430316411279e+02 -7.749490604710926789e+01
2.296310614826367669e+01 1.936448767265854087e+01 3.898473973530021652e+01 1.629256971989000533e+02 -5.333556326672528058e+01
1.347041514571330936e+02 4.784621862506456580e+01 1.083005100135785170e+02 1.689899141940838661e+02 2.582786043559801783e+02
2.010023062981157693e+01 8.015244387716737862e+00 7.570083341264793830e+01 1.722214461642166441e+02 -7.162378005381825119e+01
3.783749847360805063e+01 1.832692131655202061e+01 7.756164721837809850e+01 1.633430429492449889e+02 -8.633424531119970879e+01
3.186697993776141402e+01 1.127438663125617779e+01 6.619356993404345246e+01 1.578965089919348088e+02 -5.758153422031448088e+01
-3.199676858087323605e-01 6.034686184226959682e+00 6.312245351466033583e+01 1.862512101751740659e+02 -7.124731143021286073e+01
-8.072728304391989695e+01 -2.361503745291480172e+01 8.329570391321588829e+01 1.932382607880088585e+02 -9.031446645691038100e+01
8.729865041376007184e+01 1.102921829673840648e+01 9.672162983395254798e+01 1.708102816587463053e+02 2.644084406885666567e+02
-1.423822092519701243e+01 -6.442452623473293727e+00 5.140516081390006065e+01 1.832900571951591928e+02 -7.375302754118759196e+01
1.148959190393775742e+01 -3.141173184814727293e-01 5.861155139203427922e+01 1.780883379131790889e+02 -6.998402263892636199e+01
7.689247247531609730e+01 1.847614813530531208e+01 7.328105574164690950e+01 1.698751564068972186e+02 -8.758767908967330129e+01
-2.665886749321532179e+01 -9.628092955841893286e+00 6.189744978163038525e+01 1.798056593419229330e+02 -7.954576619624909029e+01
2.911243049530112614e+01 3.621818489245024253e+00 5.347083274257642671e+01 1.810415414137194716e+02 -5.609734494338501065e+01
1.268114423457912476e+00 7.879826465693740900e+00 5.707169706797890996e+01 1.777059490056325046e+02 -6.537400051817553503e+01
-3.249832279080077058e+01 -1.286793378247516983e+01 6.232607152555464580e+01 1.893499977767230860e+02 -7.293809372899849564e+01
3.624042947687571825e+01 1.570590378981301605e+01 5.605426021101767731e+01 1.580143572296283310e+02 -5.058033518015861318e+01
7.603726864405935260e+01 2.568996132250254050e+01 8.579433601004716081e+01 1.675009115314161932e+02 -8.566239614485105847e+01
-3.946679561088176413e+00 9.741730112750741633e-01 7.002400281372784718e+01 1.760935672015347109e+02 -7.602559603532418464e+01
7.174089716566953712e+01 3.504546676651507653e+01 8.629853300214575995e+01 1.662186312489528177e+02 -8.284755993204707636e+01
6.595703515369504544e+01 1.798024159437954239e+01 8.431026976245404114e+01 1.696817826046066671e+02 -8.556736063233530842e+01
-9.282049132079816900e+01 -3.215206052592063912e+01 8.636982761683343313e+01 1.906457682804254148e+02 -8.676143588584895383e+01
4.133830529499446982e+01 1.516300590168022921e+01 6.594877064883776541e+01 1.414138671717389570e+02 -4.445031799330035227e+01
-2.918729425593200943e+01 -1.260941760278476664e+01 4.041105470763822183e+01 1.930376765570827047e+02 -7.800232566593246020e+01
9.631205253990032134e+01 3.348301896554079349e+01 9.230982304863627519e+01 1.592726601246696134e+02 2.533518214526594079e+02
-4.677617185191497384e+01 -1.211416064360203748e+01 6.011337726671818160e+01 1.879174190882638698e+02 -8.323927445474066644e+01
-1.637608573243047161e+01 -3.549503694257364117e+00 4.403193524270095338e+01 1.844479558870535243e+02 -6.311355810041931136e+01
1.463488558080214297e+01 2.198035106252918869e+00 6.849848099535648771e+01 1.660102663031283612e+02 -6.807644975189587910e+01
2.178944902762493641e+01 2.363137340330953151e+01 5.610460511539694295e+01 1.570704966121091388e+02 -4.146779601691098094e+01
2.514550007113611585e+01 1.855433132920038730e+01 5.380319204243333786e+01 1.594085465436238280e+02 -4.221349647936524008e+01
7.254955055354346882e+01 3.310632100157916113e+01 8.384793694776004713e+01 1.644602570474636423e+02 -8.703586821864283252e+01
2.297692142653505130e+02 -1.625076380634290985e+01 1.114157198676716689e+02 1.828894750336586128e+02 2.658587692777780376e+02
-2.117246527748221041e+01 -5.394119104761225358e+00 6.926107739649242490e+01 1.877377189186211695e+02 -7.419991371097157185e+01
2.621499199161278781e+01 8.051352912968358311e+00 6.273449193200921314e+01 1.577222824167250224e+02 -5.166534490520153611e+01
2.407351434280860758e+02 -4.080879362242564312e+00 9.748247028586304452e+01 1.784462839785607855e+02 2.687974890221508986e+02
4.639675249055441952e+01 3.207661550808317941e+01 7.602639394521186489e+01 1.606150265459593243e+02 -4.986680104095864152e+01
6.288622496770143755e+01 2.649872145993584382e+01 6.974150491842834754e+01 1.566690531050750224e+02 -6.366541154333207686e+01
1.304609816372673095e+02 2.851810107272812900e+01 1.044214232541042691e+02 1.641329250087370326e+02 2.571668519837787130e+02
9.610183631676768812e+01 3.740634485294916090e+01 8.946506993322412882e+01 1.626430749650448320e+02 2.628155340500496209e+02
2.134752772148544153e+01 6.797171196741730981e+00 5.685025943299037010e+01 1.731458674865121168e+02 -5.846649035074405276e+01
1.014162259345128270e+01 7.731797448554799779e+00 5.409151376416838275e+01 1.765803137558650917e+02 -6.308488074312373328e+01
1.279618677343476918e+01 6.388227944336827946e+00 5.595162056911387083e+01 1.559912317182116226e+02 -4.219936016489820929e+01
-1.432525196865357309e+01 -1.418784650961903004e+01 2.788971120487185118e+01 1.920993916939714552e+02 -5.635985013778145003e+01
2.008423513260970594e+01 2.057717773107797754e+01 7.319536395522204941e+01 1.741440514776335817e+02 -6.220021817517127971e+01
-2.822497403427610863e+01 -7.102440737987314456e+00 4.528834379379288322e+01 1.821041497950405414e+02 -7.533772260874012261e+01
5.860990114778284976e+01 1.893713196404078047e+01 7.245866624392701283e+01 1.508161743883605652e+02 -7.086399143481884266e+01
4.381266745185193656e+01 1.840590776835916031e+01 6.270788018435263211e+01 1.520784425944893030e+02 -4.228585321299049582e+01
-3.356013757572122103e+01 -7.601680243240894086e+00 3.057568375702611618e+01 1.934709507696562696e+02 -6.795964493702203413e+01
-8.388516209505331389e+00 -3.456122288656760855e+00 5.576516539223781876e+01 1.833678682279538350e+02 -6.583297973338426345e+01
7.417889961771365392e+01 4.209239377039035901e+01 7.907785179023031219e+01 1.622636627737078925e+02 -6.925055945342739960e+01
3.917519443070589347e+01 2.177862117742142445e+01 6.507096910504920118e+01 1.444197390830704251e+02 -4.658810705472499336e+01
4.918322018608138535e+01 1.094396120355827939e+01 8.970171032874209516e+01 1.795909613965161213e+02 -8.097265090705370483e+01
5.027810355499800465e+01 2.273248433233376531e+01 7.151419468872686025e+01 1.544041748974497068e+02 -6.474988355212720137e+01
1.105553000703975357e+02 3.594007633024057924e+01 9.417514829908077445e+01 1.665777214246915889e+02 2.583789995983172503e+02
2.662878411000738765e+01 1.826182956947729608e+01 5.463075401009768939e+01 1.570770912621472348e+02 -5.238071612275514610e+01
2.238267973150220485e+02 -2.601837481610068536e+01 1.148032022130368972e+02 1.923052163920549447e+02 2.590723237402063432e+02
3.884404994259129751e+01 2.699069155486332505e+01 6.501544901455237380e+01 1.428287579503439702e+02 -3.956688733634785393e+01
2.385453063840328127e+02 -1.805851195911844798e+01 1.121203516662779123e+02 1.866247679932923518e+02 2.662249747046135440e+02
-5.792926453873370463e+01 -2.293865343294091375e+01 6.139812668040599419e+01 1.911953549344368923e+02 -7.357204447199742958e+01
1.446894670990037071e+02 2.040538063617255915e+01 1.039818541325013967e+02 1.661783839778383651e+02 2.507949362107144395e+02
-1.428893290828331430e+01 1.739005838611876964e+00 4.174034371659746512e+01 1.848151146797416402e+02 -7.107141709591424217e+01
2.141761571382516252e+02 -1.453955705427878087e+01 1.140407486622172115e+02 1.780730291274521448e+02 2.538514897341208894e+02
1.337010254821612136e+02 1.671691055624142308e+01 1.021444293484106254e+02 1.738664325667336641e+02 2.647201298830595420e+02
-1.832058714158259249e+01 -1.344110721871122394e+01 3.974283995239580491e+01 1.927053453549188475e+02 -6.752721647449638454e+01
8.066265121205107391e+01 3.235285916202001033e+01 8.313100506642280152e+01 1.595899989032569124e+02 -8.894852348324140223e+01
-3.203653098570778468e+01 -2.620583026488382927e+00 5.384626299228189339e+01 1.980829664622785913e+02 -8.101896778065308524e+01
1.632548045439263547e+02 5.910017255970168470e+00 9.986594906773648006e+01 1.830496710552555726e+02 2.648925663402123973e+02
1.345711285258012140e+02 1.036762101353357224e+00 9.544787327118558551e+01 1.631511483986879227e+02 2.583540214443771674e+02
1.419176921191944984e+02 4.282378216845629026e+01 1.061741383173325062e+02 1.700480561730906004e+02 2.555108892389173150e+02
1.111766980196950811e+02 4.815547780002268041e+01 9.372904618835994484e+01 1.610522277109358527e+02 2.529999891281644295e+02
3.112476080654524324e+01 6.447601236806772107e+00 8.032022571003871292e+01 1.716948851280062343e+02 -7.396439504987520763e+01
1.588529678438733583e+01 3.718471412213236960e+00 4.249919712128582461e+01 1.729099750311752643e+02 -6.287059608865052240e+01
2.235166679584257849e+02 -1.629921510008957597e+01 1.010341636236396852e+02 1.864254922365760194e+02 2.650342147485459350e+02
1.566986104189074354e+02 1.131182924531051270e+01 1.060178372128928714e+02 1.756412896642973749e+02 2.516907062688371468e+02
-1.166754323883779421e+01 3.664971702024574007e+00 4.204466904134960004e+01 1.917495270356074002e+02 -5.200140144495826178e+01
-6.075677066119917313e+00 -2.864670603569653640e+00 4.612724658629037577e+01 1.832559362570794406e+02 -5.595715565279293457e+01
2.328995491467171775e+01 1.616701232252591325e+00 5.255229636504292046e+01 1.601217091386219238e+02 -4.667005942975396238e+01
-8.136666854500083446e+01 -2.583416678103354869e+01 7.757069801029678047e+01 1.877477170609641632e+02 -8.711915691908055237e+01
1.712795319834308216e-01 -1.546979074672291343e+00 5.097199042353996390e+01 1.771596916954468384e+02 -5.393815170002038428e+01
5.051764141564797939e+01 2.107691768699766754e+01 6.383186670894350812e+01 1.569201384992567796e+02 -6.207241835097265437e+01
2.424197559859897311e+01 1.159223404551603309e+01 5.095125358542842520e+01 1.727484308063126832e+02 -5.476700966368312606e+01
1.961445327922030231e+02 -1.766664563068983895e+00 1.105492347976384337e+02 1.785562816071040970e+02 2.793135784043182639e+02
1.993879134756298583e+02 -1.756687840819319391e+01 1.252196035540944195e+02 1.865516305689546357e+02 2.600327712298873735e+02
4.411226917269473802e+01 5.201250633637448217e+00 6.509866957869854787e+01 1.726152409278835194e+02 -6.251938683121198892e+01
-5.596074062417986994e+00 -7.445152293384336595e+00 5.500908292136205091e+01 1.730092984043888009e+02 -6.612901038899425998e+01
1.384285714537723244e+01 2.625170911603216251e+00 6.373448579026323557e+01 1.791801926270601371e+02 -6.239205514897587079e+01
1.155745633310065017e+02 3.619005274919398119e+01 1.051150043630475608e+02 1.740829254180942769e+02 2.503208717707473454e+02
-1.539248622258662103e+01 -4.933710203844496434e+00 2.072688291741946642e+01 1.994986772148144212e+02 -7.059367154843653225e+01
1.152696255011327082e+02 2.466809983921862681e+00 1.002673262510235332e+02 1.799140576078239633e+02 2.684017316899283969e+02
2.110762231954911670e+02 -2.638696345847163727e+01 1.201210757216096567e+02 1.870848327666182627e+02 2.626817880772812828e+02
2.385877966509333135e+02 -2.465616291989029918e+01 1.111561641156232696e+02 2.001615808181944942e+02 2.651668152923184607e+02
3.061525973989702365e+01 1.146960938097210914e+01 6.900751350046145660e+01 1.769160754062840510e+02 -5.935175275149511975e+01
5.060244118071843822e-02 -2.739240288429448000e+00 5.700851837530121458e+01 1.789322383654123314e+02 -6.416485942454259828e+01
5.233151876956239335e+01 1.708820617460342817e+01 6.274120429302998758e+01 1.562611310783423733e+02 -5.426391829280020573e+01
2.390187154830146596e+02 -2.830566969091997365e+01 1.096643370693735875e+02 1.782530879629181584e+02 2.560262505879079526e+02
1.848764098178092752e+02 3.823867660761711029e+00 1.095537521055756258e+02 1.769578419216813643e+02 2.607586718546775160e+02
2.094787682790194339e+01 9.263310514309701205e+00 5.146084515434640139e+01 1.654126044280960741e+02 -5.503495465744142479e+01
-4.559602752145021753e+00 -7.189390651807091359e+00 5.478098604632999979e+01 1.843167100921378392e+02 -6.622758476257634186e+01
7.597244071273672716e+01 2.778467103780548797e+01 8.482685652465869452e+01 1.708046378906686869e+02 -7.493402113677318255e+01
2.515956447694828455e+02 -2.554100708017503152e+01 1.008669201973979455e+02 1.876184959306598898e+02 2.594494376597984910e+02
6.002905446806757084e+01 2.064305911440212071e+01 8.086340085817158752e+01 1.689574611417575625e+02 -6.775479019252732371e+01
5.960397261347602438e+01 6.389280107695340050e+00 7.591187674114314632e+01 1.690424867162145119e+02 -8.458866706782497147e+01
6.236581668635433573e+01 1.904653828372989466e+01 8.408257930071533792e+01 1.641149144661719390e+02 -7.612161492342593760e+01
-2.636434380027230517e+00 -6.039923707223235461e+00 5.954774973828497764e+01 1.779937173194368825e+02 -6.489335288132836865e+01
2.103789214611323928e+02 -2.980487400795399466e+01 1.301988931240304623e+02 1.780104690628539288e+02 2.505621128609128903e+02
1.749963450183328817e+01 8.660770480171109398e+00 7.136420059913298530e+01 1.703031676452440024e+02 -7.440218477546726206e+01
2.863873121991856507e+00 -3.651334959123942792e+00 5.031648441865213073e+01 1.814101303905971747e+02 -6.192122195138578178e+01
2.720764646707304735e+01 1.936832556401425265e+01 5.930509207767314450e+01 1.595055707182930007e+02 -3.736710617201039497e+01
-7.452206786903205149e+00 -4.695852985016548686e+00 3.954472301054315153e+01 1.873532021068613744e+02 -6.863116454241747988e+01
2.625643672410066998e+01 1.542462227609507863e+01 5.648709120298676112e+01 1.672158846987669278e+02 -5.674687684006688215e+01
-1.080003267881056139e+01 -1.861889190184570886e+00 3.225719878789531236e+01 1.709919637047323704e+02 -6.297141674867474848e+01
5.524935262408489933e+01 3.222564272837191623e+01 6.973458843753761016e+01 1.587866459226533209e+02 -7.194892469174638450e+01
2.020338300795845754e+01 1.672374374603771940e+01 5.712114070073713634e+01 1.529664772652062652e+02 -4.011826777780137121e+01
9.172764877063760025e+01 2.457779345150881767e+01 7.853029998064118899e+01 1.623102129230161381e+02 -7.680751506944930895e+01
2.732072615556173290e+01 -1.942559724213399619e-01 7.958452275174052204e+01 1.804777064796115837e+02 -8.901354875073180040e+01
2.379853964899988128e+01 7.099575182693556918e+00 6.793929652039250300e+01 1.676072932265502970e+02 -5.151782169499114161e+01
1.049220166583164797e+02 2.886806132035021122e+01 8.993981632033106166e+01 1.602217320752465923e+02 2.674562138935286839e+02
1.061563668030588730e+02 4.290636594615784816e+01 9.604944029613125167e+01 1.582115854188931792e+02 2.607025909445401908e+02
-6.055959900536843321e+01 -4.634449430281957660e+00 8.413602736235201007e+01 1.832207142668115409e+02 -8.278211440177625491e+01
3.258851743604982687e+01 1.097423509715303780e+01 5.488456476082460256e+01 1.496655184762825286e+02 -4.617201751198896886e+01
1.287298017124855676e+02 4.571579262997709492e+01 9.138725219139429612e+01 1.693765057823240170e+02 2.580673191144222756e+02
2.926759644087844237e+01 1.296490133145507961e+01 5.264618424364649485e+01 1.561893853376937784e+02 -5.147581507210890095e+01
1.135571929140653253e+02 2.851702160456308377e+01 9.572251910475816317e+01 1.722278224908932316e+02 2.731257501208160079e+02
5.067962858733459086e+01 1.696107853252978970e+01 7.084048466980235048e+01 1.692526351512800034e+02 -7.510024592916002462e+01
5.303182354489571537e+00 -5.507463997544994605e-01 5.349069696089118509e+01 1.788469832649847149e+02 -7.023144006043804666e+01
3.818965647253472895e+01 1.425326603167417971e+01 9.123900400256715670e+01 1.788269332906534714e+02 -8.458533188518460122e+01
3.329959254778550815e+01 5.545155399991983813e+00 7.100596224841341098e+01 1.783542707442362314e+02 -8.071914689760433248e+01
2.375820541151628902e+02 -3.314129052521485619e+01 1.197318417661994374e+02 1.940902141065759281e+02 2.636507048858181861e+02
1.114863373036486252e+02 2.761319122260095327e+01 9.192442023933669759e+01 1.765340843664898784e+02 2.663727961088051757e+02
-6.952758645002401749e+01 -1.911502520562688545e+01 7.942472465112233238e+01 1.855900950781438610e+02 -8.468240404485494821e+01
1.158916463935462815e+01 3.504616645156291455e+00 8.386983351330366077e+01 1.727231284394453894e+02 -7.607995164657084786e+01
2.607399132773217616e+02 -1.630704304920060110e+01 8.364168077608611895e+01 1.897255409775264638e+02 2.648559791092405362e+02
1.638117185364364445e+02 9.645014079550776387e+00 1.104410404308549403e+02 1.813143789456849788e+02 2.586767052286359103e+02
-7.577650161610651303e+00 -2.297107212869649917e+00 5.082334684542738756e+01 1.812509115921558589e+02 -7.427453195988755397e+01
3.999247458807626288e+01 1.765124048339311358e+01 6.305352291207138649e+01 1.601229513798242863e+02 -6.368906108712366176e+01
3.094074827186546983e+01 1.276571545296391719e+01 6.989505654997438455e+01 1.613779178240632177e+02 -5.175261044118861520e+01
1.970888219453096326e+02 -2.130927945098256515e+01 1.115786077250575232e+02 1.794654882396046389e+02 2.432500128749382213e+02
7.262935450117750236e+01 2.728766787849022890e+01 7.612218795761101831e+01 1.605523272677512239e+02 -6.589469710429241900e+01
1.140108423300183205e+01 8.919008121515894061e+00 5.377089160051178851e+01 1.783059618894347977e+02 -5.281949744795131352e+01
5.646831784901328177e+01 1.199856146789284139e+01 8.659679883744236406e+01 1.694083019264482743e+02 -7.572208519189679521e+01
2.102307669641137977e+02 -1.404144643561725125e+01 1.089309620590864114e+02 1.875958225231577785e+02 2.599273535310016996e+02
1.635178564428517518e+02 8.993975365581867720e+00 1.088040018085172420e+02 1.752623478873739487e+02 2.633041951908217015e+02
1.184650294516467568e+02 6.111559625479598523e+00 9.681181081356039897e+01 1.802225943545424798e+02 2.544146296213972960e+02
1.795994965677970612e+01 8.031777408605817570e+00 5.358080868583188305e+01 1.743518905498311256e+02 -5.705126801590895269e+01
8.249506626146957444e+01 3.775288659666486524e+01 8.930007047788903662e+01 1.581287401541850670e+02 -8.385381574230912349e+01
-1.030080051057095325e+01 4.426340802835861510e+00 5.127454995133005866e+01 1.877469003346913041e+02 -6.048411805833465849e+01
-9.049088926299877045e+00 2.975778235717706721e+00 7.407941372563993809e+01 1.780869127536670362e+02 -7.513743152025399752e+01
1.645657095258325597e+01 1.279885253868359740e+01 5.527725049572146077e+01 1.704136263648902343e+02 -6.957748566460153938e+01
4.156312464175353227e+01 -1.224763355388745367e+00 7.034280421979094911e+01 1.655643110936426297e+02 -7.115598705666238288e+01
4.596414087344008692e+01 2.352230460646009647e+01 7.258969890488570798e+01 1.489965590724671358e+02 -3.865565965095828460e+01
1.185618270476657727e+02 3.027825345131534718e+01 9.276680723450908772e+01 1.656797475883835773e+02 2.548703895058619651e+02
-8.790356098539909624e+00 -7.749627734464814566e-02 5.259515414550807577e+01 1.737417898172961088e+02 -7.786811861590280159e+01
1.141160427971294808e+02 4.346475227766419636e+01 9.899589111411012254e+01 1.712908301580787054e+02 2.460742667780652653e+02
-3.735743681674497196e+01 -1.733245973177730903e+01 4.373655898417577248e+01 1.924440127384972072e+02 -7.512524961224615083e+01
2.438327065245176328e+01 7.219800067185961900e+00 7.016046236911915912e+01 1.681993370622521979e+02 -6.292859589368521256e+01
3.194788763431385625e+00 -9.382157035833655900e-01 5.570693593117583475e+01 1.738561835084403242e+02 -6.564481946854301952e+01
1.076700050039606964e+02 1.057296163930378796e+01 9.905602014208750461e+01 1.721455337755596986e+02 2.762178469010946742e+02
3.046464555041706035e+01 6.754839118422125033e+00 6.378782897725881185e+01 1.786890314908620212e+02 -7.444189687528316313e+01
7.597477026876858552e+00 1.373330433519842586e+01 5.194866322211288434e+01 1.660476382889738431e+02 -6.387013136657962775e+01
2.460360101932526788e+01 8.577573820054491094e+00 5.598116115640341661e+01 1.633525020214559902e+02 -4.402308976722508049e+01
9.426025459464730716e+01 4.144059769348518074e+01 9.180535572999393423e+01 1.603039415864737975e+02 -9.026447656769325079e+01
4.324306509026277112e+00 -7.813851513544522120e+00 6.662693009795447097e+01 1.698725729946032459e+02 -8.292290207109252265e+01
1.961822084703754001e+02 -1.924618010905869170e+01 1.119211108509566088e+02 1.817997217013280533e+02 2.576003842889106181e+02
1.391107978946983081e+01 -1.179785748630838071e+00 6.287915878752332333e+01 1.766344002717945614e+02 -7.268103276687827474e+01
3.771701555638840375e+01 9.950974336543389143e+00 7.712699910511520329e+01 1.611325665423537430e+02 -6.270097003317718531e+01
-2.031272105097610847e+01 -8.390369630273509571e+00 2.441881214190097893e+01 2.097848350872486094e+02 -6.007429091463458093e+01
-8.701895617143466666e+01 2.442032615026643594e+00 8.760844310322858064e+01 1.750327312063454031e+02 -9.068417940659502108e+01
1.071063296644823737e+02 4.181301414882628364e+01 9.527610775210315808e+01 1.598222721460669504e+02 2.563253936566193829e+02
-3.547988516063031739e+01 -7.607861278339870914e+00 7.005795253173877768e+01 1.917321439134993000e+02 -8.076222284516254035e+01
-1.545069128027308381e+01 -1.107549654016179908e+01 3.653455146457873326e+01 1.889224796782992826e+02 -5.532215479697677551e+01
1.260601218244998591e+02 4.400958946159460083e+01 1.076315714161264623e+02 1.665661698569112730e+02 2.441398380795259300e+02
2.003607662272008838e+02 -6.587407934839244916e+00 1.008533956041429605e+02 1.828072754311615142e+02 2.581968183369557437e+02
1.386992673292803424e+01 1.390098311742687009e+01 6.262495490402400833e+01 1.750457851303119128e+02 -7.044960384445359125e+01
-1.333168218534937211e+01 -4.265084002657706819e+00 3.745218069654370652e+01 1.897014750047330836e+02 -6.663055567420866510e+01
6.551706387513919871e+00 -2.659656069312376747e+00 5.279577367949362099e+01 1.872534222921150899e+02 -6.416654147624336701e+01
1.181977226051878773e+02 4.230196784826029699e+01 1.065887091296800264e+02 1.740361931786518426e+02 2.443836775126931400e+02
2.485193539269857297e+02 -2.237594331778966250e+01 1.002798374913536890e+02 1.950969258223722136e+02 2.685382945097341008e+02
-3.043891152301519742e+00 -4.752204425409157551e+00 7.309493826729668342e+01 1.672798206656750608e+02 -7.426993967771022653e+01
-3.647867224313920786e+01 -1.670177277077538491e+01 6.047967340948260073e+01 1.885701130313705107e+02 -8.197015326748886821e+01
-2.266927134523905352e+01 -2.058442758208356871e+00 4.089227353284746869e+01 1.928640616959501699e+02 -7.059463739157537532e+01
1.426816134480762059e+02 3.907089668376234215e+01 1.040218545439810782e+02 1.718065970351143790e+02 2.594258347804597520e+02
4.798518666096940422e+01 1.753292188945457042e+01 8.087731963764680643e+01 1.703789909886412488e+02 -7.445180528865266467e+01
-8.371309544969173544e+01 -9.841105910187678774e+00 9.049972600951309687e+01 1.809846460947580624e+02 -8.933064973749536364e+01
-9.310257365577483313e+01 -2.119740875027096649e+01 8.970942493053800604e+01 1.899521538113638144e+02 -8.411690766383694040e+01
7.275262685319587774e+01 2.378934010763446594e+01 8.631523338849214610e+01 1.700996290211592736e+02 -9.492995337667193212e+01
-3.076106973065003558e+01 -1.512666075704006730e+01 5.204134283324304988e+01 1.926026013287512626e+02 -6.991196048313628353e+01
9.207992353218412518e+01 1.128797418449707735e+01 8.923569009193954571e+01 1.744630854799520705e+02 2.718711251822674626e+02
9.710153630646978229e-03 5.506948716939209731e+00 5.403156872422082557e+01 1.820972857623867185e+02 -5.549815257769997601e+01
2.508264032524680687e+01 8.112024256931707811e+00 7.967342101181351666e+01 1.766027828094094048e+02 -7.070907723746194051e+01
6.672338969382411733e+01 2.202199557685705500e+01 7.971542867974864066e+01 1.704561021403155223e+02 -7.228564620634649884e+01
5.506986317435052314e+01 1.552941855584879249e+01 7.364710204631346357e+01 1.636711399540951959e+02 -5.946015832582754967e+01
-3.006637888695293981e+01 -6.402727280430505097e+00 6.499481147175954732e+01 1.927282814935211093e+02 -8.154797759381600031e+01
2.569828124671367391e+02 5.143262734296971672e+00 8.581483423908923669e+01 1.856440713578035684e+02 2.698657337769373612e+02
-1.508795087841217430e+01 4.682835721734424084e-02 3.854757780702299641e+01 1.903926292037315307e+02 -6.262460384397058277e+01
4.194874706016192789e+01 5.220929218489224866e+00 7.444095581658258709e+01 1.755524368596636009e+02 -7.829541019163087867e+01
2.167245078533854041e+02 -2.481062075662747901e+01 1.204269655021553120e+02 1.841983112789536960e+02 2.606432977173466270e+02
-6.639306451748894666e+00 -4.881033817425165289e+00 6.480447552787136090e+01 1.832647175637255543e+02 -7.958969410772780861e+01
-6.993887233231706091e+01 -1.173361641097033292e+01 8.142772083217137435e+01 1.851762014302449302e+02 -8.355189549956459416e+01
3.521789523046059145e+01 1.256667454671039863e+01 7.018483355286340952e+01 1.750622369008147245e+02 -6.758031186766926623e+01
-8.854512118400371889e+00 -1.717659549613564485e+00 2.926303604342982467e+01 1.876887261108242342e+02 -5.545100226709826785e+01
8.225059175706651615e+01 2.337385258192274051e+01 8.199737516918790448e+01 1.531943653799779668e+02 -7.769865088879959103e+01
2.916488402485818554e+01 1.711717273892709912e+01 7.357039953674042465e+01 1.614902146038262742e+02 -6.147945526933843752e+01
4.020275344561321162e+01 -1.352560622982606375e+00 7.552470430722424055e+01 1.741149559464980427e+02 -8.764498653743711998e+01
9.386460400724062936e+01 1.106954964066967584e+01 9.070814803522787884e+01 1.700938228228775984e+02 2.691438307381007462e+02
9.712019633295705390e+00 9.732131252547202571e-01 4.829448366998551023e+01 1.837691379837078500e+02 -5.864102255943114272e+01
9.407250662524955231e-01 -7.062312069458630326e+00 5.606407589507951883e+01 1.916578947882205739e+02 -6.616060400144296239e+01
6.684718295533146204e+01 2.499502070886183702e+01 8.890004795785858960e+01 1.689874193018439144e+02 -8.884955704831854462e+01
1.300435490882033207e+02 3.248606577957328057e+01 1.082294248720241399e+02 1.784135223069818323e+02 2.506060265076222606e+02
2.674625829689980492e+02 -1.611595827715096618e+01 8.929491286394261351e+01 1.862376658669885785e+02 2.741536242531607854e+02
5.788417400997234097e+01 2.356121909128207648e+01 8.046988722833835084e+01 1.692525061286908112e+02 -7.684306115834735351e+01
8.159432253170235683e-01 -5.520038524793498880e+00 4.977734975839284459e+01 1.857138051641092034e+02 -5.451844581976273219e+01
-1.679432591859066459e+00 4.354093165772536800e+00 5.105573647187249264e+01 1.807872756589175651e+02 -6.658190023756046116e+01
1.027201022350445498e+02 4.685483018612021056e+01 9.088377123017713188e+01 1.698431684236392414e+02 2.662987623392231740e+02
-2.993163805840486802e+01 -1.194384776363352962e+01 2.672319395062491054e+01 1.935820975688970123e+02 -6.949419163875143113e+01
3.072859142651589437e+00 2.009221867122362504e+00 6.682847693356973195e+01 1.798842580970678853e+02 -6.645532961249095649e+01
6.132038697786459380e+01 2.394931591097193646e+01 7.834946616189138524e+01 1.638188472101211062e+02 -7.153147421357141411e+01
8.290738037843297548e+01 3.270480190374573937e+01 8.469169440573571705e+01 1.627713500077780111e+02 -8.549455623153457395e+01
5.758668221529989495e+01 1.346590345994003890e+01 7.708994128928229372e+01 1.612611693530893149e+02 -7.191135177213801910e+01
1.578404212748086195e+02 3.682851368099443246e+00 1.034954833644555379e+02 1.713815223529265950e+02 2.721665299322021383e+02
-4.224777667627022559e+00 -8.736153875752361131e+00 5.900929488663579292e+01 1.882078473311792663e+02 -7.520432588519047101e+01
8.578827734955820006e+01 2.266185081474373675e+01 8.119672004400808873e+01 1.710751233712607302e+02 -8.613787498329914172e+01
-4.028031193552968148e+01 -1.088064407994148652e+01 6.867003081382891594e+01 1.901764169386325420e+02 -8.079269904997865126e+01
8.017516618930381256e+00 1.461985648125565529e+00 3.469761634493210067e+01 1.734965932714141559e+02 -5.010807259991222651e+01
1.121532852157667648e+01 1.558726130277705124e+01 7.548801776438612876e+01 1.786215750660878712e+02 -7.262706485916515931e+01
3.105304129119731726e+01 7.235207937650491417e+00 6.073958857129390054e+01 1.699563271197962706e+02 -5.512421139435613071e+01
1.332738898352003432e+01 1.054895395039186745e+01 7.267477286920420454e+01 1.635270317285777253e+02 -6.934528101676066569e+01
3.223724632737298634e+01 1.261819685580627493e+01 5.820008138055847269e+01 1.586602724517976526e+02 -4.241163899723723318e+01
2.475403281257281947e+02 -3.025980766762076257e+01 9.984282706580867739e+01 1.885844407520311563e+02 2.695602504611264862e+02
6.624276540613914221e+01 1.284888036301545711e+01 9.537592654749465737e+01 1.813597032424893882e+02 -8.523671905010324679e+01
1.084446409577570023e+02 1.907153162694107706e+01 9.901264985974952992e+01 1.700825299715409642e+02 2.674034161904183406e+02
5.313644557986665262e+01 2.964678443060016377e+01 7.915463665278943495e+01 1.622362207750157381e+02 -6.139921574687747352e+01
-2.956780418788043718e+01 -1.682407367758948524e+01 5.821516621566912875e+01 1.970840509210382265e+02 -7.938560507386399934e+01
1.792153620689576599e+01 5.087409761557307064e+00 5.658053192650992713e+01 1.771237598423754207e+02 -6.316356481777065568e+01
2.472861753716003648e+02 -2.996598605383034197e+01 1.035164895452312237e+02 1.899313532882737547e+02 2.684294632195507120e+02
9.791524938803699740e+01 3.069099530588874103e+01 9.253598212241253407e+01 1.623799651611416834e+02 -9.452764036270987447e+01
2.082239966662694428e+02 -5.211341001329527600e+00 9.115327245373764242e+01 1.854580883530427968e+02 2.702360082622597020e+02
-3.477852259404679103e+01 -1.420419587028778352e+01 3.347729544519145861e+01 2.051764093983765918e+02 -7.234622889272722546e+01
3.426532710018830130e+01 2.434410449192607828e+01 7.177056972648045985e+01 1.480905980936165918e+02 -4.279292699843629322e+01
2.379126368537409633e+02 -3.140274379678557182e+01 1.272088074864667249e+02 1.991066581439111758e+02 2.694469635513546564e+02
7.438361817813706089e+00 5.716158569589353533e-01 5.349876777864302113e+01 1.760928791686485795e+02 -6.879665726554996752e+01
-2.133417670814046652e+00 7.537127852523971328e+00 5.157872673276258979e+01 1.774158099994528470e+02 -6.155775544610963834e+01
-4.630392305349928961e+01 -8.218170223569911670e+00 8.074039934858276979e+01 1.863569396784464800e+02 -9.659521314040480888e+01
-6.359958931219964740e+01 -1.199187164129687666e+01 8.065034878563139387e+01 1.895053331137927444e+02 -9.536739467930131298e+01
-2.859493478303612690e+01 -1.968813617887878920e+01 4.904941350442187087e+01 1.918764004691200284e+02 -8.133387441286872388e+01
5.113954996428573452e+01 2.121321992557867731e+01 8.174247257548148582e+01 1.676935641428149211e+02 -7.183690709915542527e+01
2.145210364304727761e+02 -1.622680891360687383e+01 1.227404350685645511e+02 1.902799551832870577e+02 2.620984829647892980e+02
-3.167149914207309624e+00 3.871821213511611237e+00 5.877416802343654467e+01 1.750996486433125483e+02 -7.194998040684342300e+01
7.176804986879278658e+01 9.534794523847500258e+00 8.738363762654483935e+01 1.807317854896741949e+02 -8.936624418977726236e+01
4.027490675023909716e+01 1.677066493702623262e+01 7.008264041056706617e+01 1.656868804970428926e+02 -6.165925362324280457e+01
2.025128605843102036e+01 1.252240353482084778e+01 5.611477315488411932e+01 1.655945253583243186e+02 -6.658102118441625805e+01
1.719026577046221007e+02 -7.589524693376414000e+00 1.039795922007654383e+02 1.785084614885564349e+02 2.657318944595729135e+02
-1.398724990138081381e+01 -4.762905480199981056e+00 7.738097252129156800e+01 1.784229192464589460e+02 -6.854697057219513567e+01
-1.927852721601297503e+01 -1.141027096432170485e+00 5.997953148497716569e+01 1.702853796922852894e+02 -7.769498528792105674e+01
2.341581927543929567e+02 -3.133262665215461595e+01 1.293129341092281095e+02 1.844874539476736288e+02 2.580274369471014211e+02
-4.102057187473418054e+01 -1.962530752838338088e+01 4.779271684647019924e+01 1.974120741902995064e+02 -7.773502797922705554e+01
6.448343519635254495e+01 2.235636544377851465e+01 8.080634928658525951e+01 1.569301672207957381e+02 -6.800789030122483325e+01
-7.589891119462691016e+00 6.984082995615734646e-01 4.760846963944343457e+01 1.884162619310613138e+02 -7.414170872438785409e+01
2.033548375145742426e+01 6.199637862210137129e+00 6.221374065920404917e+01 1.776712441443993953e+02 -7.075931472600385064e+01
6.542244755772872900e+00 -2.739519443439878188e+00 4.267163532981884089e+01 1.783614013904858666e+02 -6.077223403220952491e+01
1.143778902542950391e+02 9.095908642353588647e+00 9.278049310769679892e+01 1.776927491111212589e+02 2.716350616965097515e+02
9.096983352961519387e+00 4.680873954549086946e+00 6.816476138756681280e+01 1.883775043693329678e+02 -8.056284473533654023e+01
2.650752927156636929e+01 1.579559168181791762e+01 4.993143131455048689e+01 1.614706929314902197e+02 -4.730893169985128566e+01
3.483849431646029871e+01 1.586696201927568239e+01 7.418848042505877061e+01 1.719383368461345185e+02 -6.561014987948905741e+01
9.325849898451863851e+01 1.742814856975338955e+01 9.533156034748311924e+01 1.615794950090724171e+02 2.666683297101986909e+02
-1.543932551142648535e+01 -9.119605940234229990e+00 5.921508380533651206e+01 1.931246347586261152e+02 -7.436610367664368937e+01
1.573568509868395182e+01 -2.203871692497241241e-01 8.546878515164728185e+01 1.801501892578927482e+02 -9.248717579695616564e+01
9.668730116818683484e+01 2.797277530035317383e+01 8.795311741730242261e+01 1.740968671302180439e+02 -9.078107319584205470e+01
-2.493064518270448104e+01 -6.042291120382911274e+00 2.232885975235388898e+01 2.055759555341444127e+02 -5.829343802713095357e+01
5.201304860891667659e+00 7.870057868324060735e+00 5.653283913453623910e+01 1.837939886807193091e+02 -7.015894966471687155e+01
-2.341323001972179796e+01 -1.876941690767722903e+01 4.520213374396874428e+01 1.998238682379447368e+02 -7.132968343936981626e+01
2.923389768255974985e+01 1.432882057764524220e+01 6.453620228585442931e+01 1.523142034038284862e+02 -3.306072669827962329e+01
3.261161201879719584e+01 2.177928397276508221e+01 5.829611960007771643e+01 1.557734938564159108e+02 -4.707078009910153327e+01
2.193022560010851123e+02 -2.910944361030901462e+01 1.113830435991229990e+02 1.890919470745485000e+02 2.585576340541073250e+02
-6.198829234141722111e+01 -1.242862851299393512e+01 5.784778933927348277e+01 2.000566735635227928e+02 -7.245740396865775779e+01
3.321053127895770984e+01 1.825181247744005475e+01 5.725243270669741946e+01 1.626017146557565241e+02 -6.393048616709954501e+01
6.132888613990002824e+01 3.314628544154069800e+01 8.374554669937117524e+01 1.569214146679229600e+02 -5.399385999426134219e+01
7.733629337219809941e+01 3.811735454132671919e+01 8.366938503652070835e+01 1.486148779910027145e+02 -7.924896424552051144e+01
1.542050813835535195e+01 1.231802719711221883e+01 4.889691070052816713e+01 1.736723863767604144e+02 -5.897105778572399970e+01
2.053576991407908281e+01 -3.536765829916920012e+00 8.100724120174913878e+01 1.738354322847997366e+02 -9.284273539710304135e+01
2.169360324137990403e+02 -3.323190964131366343e+01 1.234150083201171100e+02 1.870063463010074827e+02 2.632966477790916997e+02
2.420756228097183396e+02 -1.646497527466974375e+01 9.009367303584491538e+01 1.805749369648013385e+02 2.666176521996825954e+02
-5.474459328560035232e+01 -1.445241640426143448e+01 6.141520687390088540e+01 1.915735098067813169e+02 -7.998605127509740953e+01
-6.136795230613180507e+01 -1.842619120758597262e+01 7.260051447167614924e+01 1.923063002436270494e+02 -9.265968369902246593e+01
1.160843155110069347e+01 1.036927464290231882e+01 4.799058634620287478e+01 1.599130184420956198e+02 -5.478067896351240762e+01
3.439354499551456712e+01 2.363440970294223220e+01 7.901918958775380020e+01 1.805453332197650695e+02 -8.153740848056551727e+01
8.283185733048846089e+01 3.523494091778346160e+01 8.483399522972830198e+01 1.532434248514264254e+02 -8.079639016789258221e+01
3.819528368467435708e+00 2.951489655486922103e+00 5.678676755587719072e+01 1.686225256172567413e+02 -6.417313858524738635e+01
-5.590976259231926981e+00 5.098471009967457057e+00 3.703616645120014539e+01 1.750461046850086291e+02 -5.705251452585348915e+01
2.073585943449058959e+02 -1.996023678687716441e+01 1.276853435952602212e+02 1.830615746006542963e+02 2.573051178906331984e+02
-8.601042464692829981e+01 -1.654464068355026996e+01 7.377576264689389518e+01 1.841652275964277123e+02 -8.953808784602490789e+01
1.278438807073074486e+02 3.315321037431679230e+01 1.052728443609596809e+02 1.783487864772868647e+02 2.653533098369637173e+02
2.365526871651303793e+02 -1.998383134293870000e+01 9.854648323666916099e+01 1.843078377402194405e+02 2.642923544230313269e+02
1.863283429469057495e+01 9.637171715462143240e+00 6.658818902312219734e+01 1.672293089622956757e+02 -7.112449327946907829e+01
-3.353600629023539881e+01 -2.067926302195188626e+01 2.975273551935720917e+01 1.918967536663448357e+02 -7.237360608980259258e+01
-8.406506390850556443e+01 -2.056660966694247605e+01 8.928787978717467411e+01 1.867270568277213272e+02 -9.562263080755239741e+01
1.287175163664380761e+02 2.739096262033955753e+01 9.584012439216326129e+01 1.675701859446947992e+02 2.573459963172803100e+02
3.272497704734650625e+01 1.057657269608302641e+01 6.350196344731678266e+01 1.536927750368486727e+02 -5.220891612534394710e+01
7.837415312542793799e+01 3.410714202405188189e+01 8.219478376316200752e+01 1.696292453193662482e+02 -8.652355521425862150e+01
2.225105729790683107e+00 -4.327164125970102582e+00 4.653627826957471569e+01 1.897403214666796600e+02 -7.247831126304905069e+01
6.727084088851955812e+01 2.970839310628738517e+01 7.744131731802482932e+01 1.615654737174626518e+02 -6.442389710981952078e+01
-5.460246558753734547e+01 -1.454850933136712499e+01 5.256049810386649312e+01 1.984127896018020465e+02 -7.966388460613381994e+01
1.036654196740182954e+02 2.919949618290489468e+01 9.719153930454639578e+01 1.671186730572600538e+02 2.652907343424784585e+02
2.274905165739808979e+02 -2.573897255497632841e+01 1.081747429972474208e+02 1.901970799852291236e+02 2.618504770742216579e+02
7.941271211294446353e+00 -3.123632646415365421e+00 4.579774041932861905e+01 1.835512836316944174e+02 -4.566967143658119710e+01
1.248463562931936792e+02 3.746521243853575811e+01 1.008572437481834214e+02 1.615994320528023991e+02 2.480772030550330669e+02
4.311380210606517238e+01 1.953805693449284675e+01 7.672089303045717656e+01 1.531162686063957210e+02 -5.278705898501424087e+01
1.899151769660560873e+01 1.296752072724634175e+01 5.179140652968529679e+01 1.571111721987775809e+02 -5.925185494098695926e+01
1.099706044401395104e+02 4.309867655320653768e+01 9.141145600340149713e+01 1.664847246433447197e+02 2.621304340715867056e+02
1.971133990396897957e+02 -1.542072843175563790e+01 1.180672691836967516e+02 1.890405571150471644e+02 2.485463182880016575e+02
9.848883765103865429e+00 -3.349022022708325608e-01 5.210108319147754941e+01 1.704643854404276908e+02 -6.212419463421738186e+01
-7.220590839215761036e+01 -7.747868193376490353e-01 7.306223306166376119e+01 1.848370659900127464e+02 -8.090584480883742913e+01
-4.642713745710154427e+01 -2.425812916911803185e+01 4.291100811653141989e+01 1.972468028711378736e+02 -8.184310745835072964e+01
1.638413858088350139e+02 3.245475181700477219e+00 1.045221021126736787e+02 1.837552324181593804e+02 2.561281856687953109e+02
2.187124389590955076e+01 6.942090412422428969e+00 5.917139461429420777e+01 1.716755610192743973e+02 -5.366636730296528413e+01
-7.008112703665192100e+01 -1.006520578965113621e+01 7.128342515171613059e+01 2.019366330847745132e+02 -8.528610072928915997e+01
-5.830968334574305345e+01 -1.646191079228984222e+01 7.871745296764933641e+01 1.993124549198815316e+02 -8.563979108971169296e+01
-1.853579337389667359e+01 -1.124645900927467324e+01 4.018265599768066210e+01 1.883225203993878552e+02 -6.718604150841947842e+01
4.648339641655961429e+01 6.444506777673232101e+00 8.212523705737933710e+01 1.816541051079638009e+02 -8.461058701866345189e+01
3.624370917830854921e+01 7.514789596444153119e+00 5.117345577450112160e+01 1.585595647680617049e+02 -4.130140409101964138e+01
4.499141444531172596e+01 1.491993138324404455e+01 8.531336148390073504e+01 1.754398892676909441e+02 -7.927945121638876458e+01
1.101960134373279203e+02 5.348580495718044148e+01 1.060363488060717003e+02 1.627445769009596006e+02 2.509109211583633225e+02
2.558877718485331343e+02 -3.128642582974470088e+01 9.616538554716593978e+01 1.903062767745180963e+02 2.593852026507489086e+02
1.528806357613366913e+02 2.399874250852074908e+01 1.020767416872014053e+02 1.784544087594907751e+02 2.521054105889773496e+02
2.134524154342194038e+02 -1.296069581267751758e+01 1.018910504453032644e+02 1.839530041171234700e+02 2.585272430344333543e+02
-2.639257370369053390e+01 -8.970265431607300499e+00 5.073332700514631455e+01 1.916292543281775238e+02 -7.420094386183568247e+01
3.914046269719315063e+01 3.033195131723650562e+01 6.189145637022721758e+01 1.530373581059952812e+02 -4.757882114569414256e+01
-7.446913641382951710e+01 -7.629918436233040779e-01 7.914641475176415497e+01 1.949918384429894331e+02 -8.996308432389082554e+01
1.706866766987513131e+02 -5.986342154486792744e+00 1.017109905390214095e+02 1.711720019721259121e+02 2.616823055392174524e+02
1.222257172903143818e+01 9.268335857424325752e+00 6.486846360880628026e+01 1.711331660052078973e+02 -6.469486427708085330e+01
9.614682919503961500e+01 3.197022566183786196e+01 9.441429791820441153e+01 1.655775399701446986e+02 2.618148778703412063e+02
5.823971452914032199e+01 2.346198145132450463e+01 6.811739865180068421e+01 1.631767413350902984e+02 -6.020779548159525518e+01
2.248334108531175559e+02 -4.697069989154000069e+01 1.303367687975256786e+02 1.915920750315942485e+02 2.574576122647009129e+02
2.091900096665820996e+01 7.609407553776133426e+00 5.524733458421780341e+01 1.591236015388971339e+02 -5.591061063443386558e+01
-1.881603790676159349e+01 -9.475877156650826194e+00 3.506266307222741574e+01 1.924940116569444513e+02 -7.165883647759203257e+01
1.997664058167781675e+01 6.458739298013332686e+00 6.683649252218231140e+01 1.726759002675850070e+02 -6.511196920072298155e+01
6.314241028493730923e+00 6.291069795799341335e+00 6.037046228869172637e+01 1.750507068166503757e+02 -7.168763836294199621e+01
1.006812915085240832e+02 2.262445097434341079e+01 9.101135472623175815e+01 1.681395614590801131e+02 2.698756339159308482e+02
9.245356305745060865e+01 8.967912683618587621e+00 8.855842492420394763e+01 1.776631554869526894e+02 2.765136200140817664e+02
1.305321421895803837e+02 3.079045449790278610e+01 1.030063650863920230e+02 1.665606977256700816e+02 2.560310611375842313e+02
4.753983626797463558e+01 2.209347611301049596e+01 7.191340828586685063e+01 1.546596718402823001e+02 -6.305098122967733332e+01
5.299280665470082852e+01 3.297357931454322255e+01 6.540519285163604479e+01 1.474715412600790501e+02 -4.552394452812463044e+01
-3.142804753890888314e+00 -1.993734663725061473e+00 4.062292411966327421e+01 1.870631526284947199e+02 -6.267139012044069091e+01
3.821127381014833624e+00 7.765231259642978223e+00 7.140366483642242201e+01 1.871610438474967566e+02 -7.562952731888631774e+01
-2.857897217931320100e+01 -1.497375533897852584e+01 6.726480672538498595e+01 1.808730281515721856e+02 -7.834888432622990706e+01
2.679155453824579922e+02 -3.218443976445337995e+01 9.317522968750108703e+01 1.920787267691412126e+02 2.740265961859798267e+02
4.557745847053678290e+01 1.507028103327124491e+01 7.317861715597483396e+01 1.732423779293774260e+02 -6.527882351826455931e+01
9.775714663706287411e+01 3.077904545983250628e+01 9.914210745240100664e+01 1.624553467335383914e+02 2.679007585952709292e+02
3.378263174488185427e+01 1.744089690201803222e+01 7.566445215109835942e+01 1.575355521084879911e+02 -5.479352542578260454e+01
-1.471378597807264654e+01 -6.363297164760032487e+00 3.358575416091070309e+01 1.976543753276851021e+02 -5.404945956898623649e+01
-9.056327787812482200e+01 -2.459561824709905764e+01 8.926269522046807481e+01 1.867320344868678603e+02 -8.965969495904886344e+01
-8.827123043164255023e+01 -2.750324287801457857e+01 8.990467661164873903e+01 1.930360791035939769e+02 -9.195742956235093857e+01
9.264950151079209206e+01 2.910570936867171454e+01 1.011813324755451617e+02 1.605598780027062844e+02 -9.229327279181313770e+01
6.665420092373544492e+01 3.616928154336717682e+01 8.118399587122934236e+01 1.603565648061101285e+02 -8.164114916025835100e+01
2.557891540150450282e+00 6.303057058652825617e+00 5.344133939145337564e+01 1.765658521965719672e+02 -5.589812706780853091e+01
3.255099251134920735e+01 4.185889101215888530e+00 7.649805510510481099e+01 1.773313720800091744e+02 -8.665042152630901739e+01
2.585948768220919192e+02 -2.570029191599274121e+00 9.429336830176731610e+01 1.861788944657335207e+02 2.748760994457449556e+02
6.813272772642767094e+00 -5.947260760185755224e-01 5.498512509941338067e+01 1.747509062170864240e+02 -6.380169990996833462e+01
-8.061438276695119498e+01 -1.831615936542901579e+01 9.073116352170650600e+01 1.853623595180601455e+02 -9.358099482729699048e+01
2.087358627764324126e+01 1.376016673844433491e+01 5.925311711798895686e+01 1.709073617235757183e+02 -6.659034974690155195e+01
1.279102437949938178e+02 1.672683466042298761e+01 1.016752650766757711e+02 1.723608571526384026e+02 2.604968546813674379e+02
3.955471101910338660e+01 2.119888823531490374e+01 5.379781005500949220e+01 1.626079016573031311e+02 -5.570946962197984931e+01
-2.212993393536176079e+00 1.783270665640935171e+00 4.286814215959088159e+01 1.738075840048940677e+02 -5.647877611343351134e+01
-6.593421792782335977e+00 -7.367487102165299895e+00 6.948871846069010871e+01 1.837261446516914134e+02 -8.262271868206276793e+01
3.356132183160638505e+01 1.745384944665931215e+01 6.112488997415000114e+01 1.616133544260401607e+02 -5.937010303261489952e+01
-8.680255698967320654e+01 -2.288392967935757127e+01 9.818364416536452666e+01 1.926269720908545082e+02 -9.358199003446215158e+01
3.047192527512848770e+01 2.211253929411405394e+01 7.057986872172978110e+01 1.635939849638632211e+02 -5.424209324703065960e+01
-7.427055611294130699e+01 -1.966209728411284274e+01 7.990202058382277528e+01 1.916011229747123252e+02 -8.898460060011363737e+01
9.515491182774557899e+01 3.025216586971736277e+01 8.978818479427226862e+01 1.618753644817363124e+02 2.689515735060979864e+02
4.584687888367843556e+01 2.285359646789550325e+01 6.823310275894269239e+01 1.548233093216621228e+02 -5.516804636395896466e+01
1.226780539159712475e+02 4.597693278347409773e+01 9.900860042062100774e+01 1.646483315443176707e+02 2.528308987884902024e+02
2.391264221424752634e+02 -3.440353496957929735e+01 1.207760771024712056e+02 1.922443588317188414e+02 2.726145609344149534e+02
-1.212069594069560274e+00 7.071955727760295574e+00 6.020799752327319965e+01 1.793741661198012878e+02 -5.886575764450844872e+01
1.689822724933793268e+02 6.739584796851563198e+00 1.023698974583130195e+02 1.821657100346592699e+02 2.650650487277271736e+02
2.659781609063211931e+02 -2.171873018106569830e+01 9.429343849488414264e+01 1.948701318279237853e+02 2.546493875573617913e+02
3.052323952853396705e+01 1.449316847766445626e+01 5.676923187504711876e+01 1.682741673462986967e+02 -6.676851924498203061e+01
-2.551768053617071530e+01 -8.966470607438347784e+00 2.965942310859673725e+01 2.007088558338672897e+02 -7.382085804008121954e+01
-7.068329397787590729e+00 3.326555027771357587e+00 7.186378619932781930e+01 1.795046115427055042e+02 -8.984426194302395174e+01
8.376640549918809597e+01 2.018476421917694097e+01 8.564734399547651833e+01 1.747626644984955533e+02 -9.655685966471162374e+01
1.184530887224733675e+01 3.029417335880128626e+00 5.203233288852286620e+01 1.725503656012401734e+02 -6.777628844372279104e+01
4.230752402351771480e+01 1.265540839480721047e+01 7.272319001706715369e+01 1.630050160779455553e+02 -6.323026553684878337e+01
-1.345060023012923089e+01 6.679998249377483432e-01 5.748469090682822724e+01 1.922454148917388181e+02 -6.851132118166154328e+01
2.301531164156739351e+02 -4.729779461936462148e+00 1.065467235906754695e+02 1.814572062825272951e+02 2.708716130374093609e+02
2.439491535016887980e+01 1.030805031102974567e+01 6.248305955181413651e+01 1.653668761830620610e+02 -6.038063007348593914e+01
1.433107843482667363e+02 2.519075337943255377e+01 1.086606557276084430e+02 1.691287764246283700e+02 2.582404387963552495e+02
2.722392359194655498e+01 1.905372895708247327e+01 6.090631254369532854e+01 1.624685104559962383e+02 -5.454887001136859936e+01
7.477926462880366110e+00 -2.064712806668173251e+00 4.302737438753948140e+01 1.810669018480273564e+02 -5.761121557172818086e+01
4.829629404624479427e+00 7.664379139709392774e+00 5.199273477688399225e+01 1.749633964237972350e+02 -6.954883360173741380e+01
5.692099065287462878e+01 2.631864518363648742e+01 7.203514568613175584e+01 1.563646434993673324e+02 -6.045171929688036982e+01
-2.136721652405077521e+01 -1.182316977939570712e+01 3.143119393927173988e+01 1.758128899473390163e+02 -6.701515237286088222e+01
1.590027050486996707e+01 -4.754104915792735753e+00 6.675546089918465498e+01 1.740272888982565576e+02 -7.861342927895542232e+01
1.363094142346865851e+02 5.648043927671246678e+01 1.071346841257758484e+02 1.660536434513625466e+02 2.456491140799216453e+02
2.015641199238817549e+01 2.846199337810043417e+00 5.111214318132801537e+01 1.645572140552772566e+02 -6.527001395980788345e+01
2.081819017470661777e+02 -1.862509362781752387e+01 1.118068760273114464e+02 1.767943623497773444e+02 2.510334156472389964e+02
1.988028518898473749e+02 -7.497970442909466016e+00 1.135162043999945212e+02 1.873861414677695905e+02 2.631821402944390229e+02
-6.210110920932136480e+01 -9.545854530719525499e+00 7.675493844016182265e+01 1.953055764631100715e+02 -8.851292804519212609e+01
-1.421384807336753653e+01 6.595546547703188267e-01 4.340407649434435200e+01 1.918199890179156171e+02 -6.001172875428513720e+01
1.174717284214858282e+01 9.731958891230895858e+00 7.068309949067001696e+01 1.785942477945169173e+02 -6.530749448098484322e+01
-2.126871960980942333e+01 -4.875457714138550003e+00 3.598162918893203255e+01 1.902203031070453960e+02 -7.195217780189031487e+01
1.079944324573317544e+02 2.592411824983008728e+01 9.221878209170442631e+01 1.704084012758565336e+02 2.629472538046586578e+02
1.901734158712858402e+02 -4.753708649254896557e+00 1.021712844292095497e+02 1.838983672124489885e+02 2.573757954651448472e+02
1.223383065153269484e+02 2.926677669200943654e+01 9.580008552569508140e+01 1.726980305095649442e+02 2.601130527076738872e+02
-8.973454460706008717e+00 -5.577473784677796864e+00 5.632159607183771755e+01 1.894145500796289241e+02 -7.497816286334145275e+01
2.409816475535355096e+01 1.532166247992565644e+01 4.979130232789022870e+01 1.629359425493988169e+02 -5.517141978962963833e+01
9.600360192005748416e+00 1.726243657828659295e+00 4.558362992612443065e+01 1.683215910218895601e+02 -5.356365800922790044e+01
2.085938539486693060e+02 -6.978262404408679842e+00 1.019952264305957641e+02 1.838751385066185833e+02 2.685642931919763896e+02
2.650439046857866288e+02 -1.261829637812198790e+01 9.164426333827529447e+01 1.894270311865634540e+02 2.743741800648867297e+02
-2.080122445956488519e+01 -5.707654549680123424e+00 6.167272392390012214e+01 1.962527020648309133e+02 -7.757845033625410736e+01
1.305837548683931573e+02 -1.126675236911856004e+00 8.911194401721714087e+01 1.745532450680826457e+02 2.683468100351914813e+02
-2.457126301373984134e+01 -1.421066646085546736e+01 2.944830569918705265e+01 2.039631139845926668e+02 -5.907888763274099375e+01
5.849956824344682005e+00 -6.678687724144971583e-02 6.293716818132476476e+01 1.761542072477613488e+02 -7.249279282721442996e+01
3.469133479503682338e+01 5.496428597919046588e+00 6.338017477798057087e+01 1.776695719466252399e+02 -8.082498007816910501e+01
8.664149458316383345e+01 2.777862818771897935e+01 8.730940919483794005e+01 1.680265840807449251e+02 -8.384032642596693563e+01
4.967399529479857634e+00 2.678858840342499992e+00 6.687805885363188452e+01 1.732006419095934007e+02 -7.568818005968319085e+01
-2.610107955208624375e+01 -1.593287133481442197e+01 4.677705868238238907e+01 1.873070230824195050e+02 -5.894108306846060685e+01
2.131470942727874842e+02 -3.543908961915403211e+01 1.202138324211494478e+02 1.834211054968800454e+02 2.620246886673768927e+02
4.409583475967414046e+01 2.853002936322839744e+01 6.624907427139747540e+01 1.614340808071476090e+02 -6.555266286207015014e+01
2.258961112434629683e+02 -4.819316993047276299e+01 1.373212251856229500e+02 1.945811589934373558e+02 2.561178471161605330e+02
5.185140423656423536e+01 2.539130848263474149e+01 8.014231095665817861e+01 1.604364575139799456e+02 -7.763088876682841999e+01
9.150451388127332564e+01 9.977876721911419722e+00 9.295408706598472293e+01 1.786275142813204013e+02 -8.820071763099916495e+01
2.776315820710209081e+01 2.120526562021469630e+01 6.230702968219718230e+01 1.599650552637437784e+02 -4.674890507303405940e+01
4.033300149843739746e+01 2.675417294261312762e+01 6.792763467825790258e+01 1.519154566596321558e+02 -4.062834900012476425e+01
1.638540044074316171e+01 6.585070778216548071e+00 5.053144454139189179e+01 1.713118673133917866e+02 -5.734493334728345104e+01
7.494471572239864088e+01 3.140655451072015936e+01 7.429930542308218833e+01 1.670721964708434371e+02 -7.090576824998873917e+01
2.199035363291910699e+02 -1.247821070733439441e+01 1.039827064469036912e+02 1.831442879108469697e+02 2.657663211419132949e+02
-2.169878455042220367e+01 -1.280874812283423481e-01 4.594689536317914502e+01 1.927463705175088933e+02 -6.154576706216062121e+01
7.881609931349161968e+01 2.939531175856662770e+01 9.734771624658651490e+01 1.782354866201636128e+02 -8.254549246213038316e+01
-7.495120138907020113e+00 -2.952982882766509221e+00 4.722057118438075918e+01 1.708064494365930841e+02 -5.243468281156395960e+01
1.378271695999598023e+02 1.691899357826259376e+01 9.902100710138923034e+01 1.724157524930334944e+02 2.617101749312100765e+02
-7.495916151255103799e+00 -1.675424713262684939e+00 4.711356079054193202e+01 1.885808657662336714e+02 -7.022216201204015817e+01
2.882664226089566029e+01 7.133361700346667611e+00 7.355355912863353751e+01 1.781708924753486656e+02 -7.524883102094607068e+01
6.658202273033253960e+01 2.860175662987645140e+01 8.591748440555676325e+01 1.611466447710147349e+02 -6.639328258716930975e+01
3.111069921267663574e+01 1.103561288548613994e+01 6.182735256493457143e+01 1.609724740676547299e+02 -4.747129789951562628e+01
-2.857686175457333633e+01 -2.507553941325722491e+01 5.028763691158973614e+01 1.801608932477241183e+02 -7.716711570664229214e+01
5.188515020238560282e+01 2.645283098516759779e+01 7.673173182019269234e+01 1.630638207426775637e+02 -6.028166247918463228e+01
1.250074060556525524e+01 -1.605239523595122675e+00 6.959586587672507108e+01 1.866938918845119986e+02 -6.775019227911107578e+01
1.728980919566573604e+01 1.132309412046089392e+01 4.729438601206705783e+01 1.551951580144545346e+02 -5.494800589227014598e+01
5.077875715229487241e+01 2.690947744456594570e+00 8.142680417454253927e+01 1.754617424302569191e+02 -8.056542543744616580e+01
9.016615277832690367e+01 3.525723737970415783e+01 1.059557894703373080e+02 1.611625530270265187e+02 2.617047440173432733e+02
-7.458580102855080440e+01 -1.433009336150563762e+01 7.641678130885507869e+01 1.916368791243710632e+02 -8.303206822280807842e+01
-1.441015980215102132e+00 -3.745684332336974620e+00 4.395416290171100826e+01 1.700652625186954197e+02 -5.856455189136445938e+01
5.437153089468424128e+00 4.313513887944344205e+00 5.818760255936084036e+01 1.636022839608302775e+02 -5.334925503823468063e+01
3.899108158960775938e+01 1.182458871646742260e+01 8.477362638302368225e+01 1.755680248003926920e+02 -8.075555401210152695e+01
-5.870556172374609361e+00 -1.501075951903885208e+00 4.007747263701406126e+01 1.859034081531619336e+02 -5.568394773564281763e+01
2.112355609202647315e+02 -6.327732851492119615e+00 1.099279370042837201e+02 1.818589605189645795e+02 2.622504309374703553e+02
3.285425311969037665e+01 1.600246300436283065e+01 6.358954205945730109e+01 1.663707019477103302e+02 -7.081949855280716122e+01
1.375705866309809835e+02 1.518485461578769247e+01 1.027892854824049067e+02 1.750322518330349908e+02 2.603342303330765048e+02
-5.912029277084077705e+01 -1.387303283635125695e+01 7.936350319403523201e+01 1.885421029150032552e+02 -8.341993342525960031e+01
4.594235704124870701e+00 2.756633459804729291e+00 4.745301575602402977e+01 1.812879951226415756e+02 -6.241880811984908917e+01
9.373230749909981796e+01 4.065138245260804695e+01 9.241581725367102251e+01 1.587841697169293411e+02 2.554243342474916290e+02
2.409598396223693442e+02 -2.267295992170254948e+01 1.070880058142296605e+02 1.884578599298083645e+02 2.688297626579654889e+02
-6.453833105397819736e+00 -1.722325997938550568e+00 3.412450861282655978e+01 1.907744732445067655e+02 -5.730049847433949139e+01
8.111024122768617417e+01 2.085822415151514519e+01 7.893663261644510953e+01 1.717233368471315771e+02 -8.467049025706231191e+01
1.171946025068302504e+02 4.644181195848896238e+01 9.830768674395439177e+01 1.578948070671263793e+02 2.574370998356342852e+02
-2.385171882788348796e+01 -1.690667629663561300e+01 2.922549085235743860e+01 1.992001456238892274e+02 -6.749989221784329629e+01
-7.589873577426058660e+01 -1.840668213723882474e+01 8.658794571792907391e+01 1.867410821249590072e+02 -9.367640152018786637e+01
5.826979389440185741e+01 3.629405176888892015e+01 6.967800534060262407e+01 1.502377864713604367e+02 -6.480324432315818228e+01
2.652529839849469795e+02 -3.119559466935027103e+01 9.760870968046590690e+01 1.880572743429019624e+02 2.652323186181471897e+02
-4.349626825497387017e+01 -1.899055607216046937e+00 6.540366474527046137e+01 1.896829002651274152e+02 -8.179790793184780284e+01
2.556086603784889917e+02 -2.542474007165765570e+01 9.685902514734443969e+01 1.895143423082140259e+02 2.657320553342108269e+02
1.046445555560806326e+02 2.948451418301556259e+01 1.035465494416100398e+02 1.615321447698608495e+02 2.540715661207971721e+02
1.028882804680396674e+02 3.682453079239692784e+01 9.707835058090195446e+01 1.715879567199235112e+02 2.541037392501933425e+02
1.458356086684302682e+02 2.839106695833975280e+01 1.045222098563418314e+02 1.730364661299153113e+02 2.529779999170341682e+02
2.258891835241217905e+01 1.411560855791179847e+00 6.905046574344964938e+01 1.815900486918599199e+02 -5.756516182557644612e+01
-2.478159607353987681e+01 -8.294809905016705898e+00 6.240933780065716974e+01 1.883570470490686546e+02 -7.114703837827076427e+01
8.876581818030899740e+01 3.684056379796962233e+01 9.835442346494795629e+01 1.714053572006700392e+02 2.673039696812421084e+02
3.274221401973507284e+01 1.429880136892294118e+01 6.420118512093887375e+01 1.592801816640683512e+02 -4.505482470887586288e+01
6.483878238458098053e+01 2.142667572180343072e+01 8.770677638100048057e+01 1.592726629581564168e+02 -7.970454249634181565e+01
4.269653871832163361e+01 7.614795282035625945e+00 8.683596324125670662e+01 1.673732286561171065e+02 -6.986068400967629088e+01
-8.699341817890038442e+01 -1.928404908802809814e+01 9.174506309878520938e+01 1.923632006778488233e+02 -9.114413066520668849e+01
-9.926107744404896849e+00 -2.854085894155943937e+00 4.853413198451746524e+01 1.731016858427318539e+02 -6.908173811360481409e+01
-3.168211337588137333e+00 2.556724456493881803e-01 4.363137850034854637e+01 1.898676278407608891e+02 -5.547677155409581928e+01
4.303028507357276489e+00 -3.450407643131407909e-01 4.009359305174987753e+01 1.822415819582765266e+02 -6.901821808276662296e+01
-2.172825283512478123e+01 -1.439415839631721106e+01 3.942619337643851907e+01 1.846643143583639812e+02 -6.643318231041989463e+01
-1.201746268574005683e+01 -4.875567507925651967e+00 3.301947345862814842e+01 2.025321210654413449e+02 -5.363643611931035338e+01
1.169441032119280237e+02 2.966705373447309668e+01 9.757840443612286663e+01 1.737771843957333715e+02 2.533338793194701566e+02
9.794082800053547544e+01 2.948730339297111414e+01 9.417077755438587872e+01 1.657779931497703672e+02 2.699303263766583996e+02
4.998421344283925549e+01 2.182049712539242137e+01 6.815854628342619037e+01 1.572630504570228140e+02 -5.136451085086111590e+01
2.231976727371978484e+02 -1.492474431581971217e+01 9.423341506086033803e+01 1.901276823400428384e+02 2.690648481250071313e+02
-7.788441672444298547e+01 -1.923256574052685153e+01 8.996461687617967584e+01 1.925432356022714657e+02 -9.663327566187079753e+01
9.583420173144884302e+01 3.182033231546212448e+01 9.871796813395248194e+01 1.639727348067677042e+02 2.727726900783649171e+02
2.031536362942642597e+02 -1.751426644608217487e+01 1.069131350977671389e+02 1.776242735379675253e+02 2.631730351603309259e+02
-2.468102782603310175e+01 -1.088471744906006577e+01 5.235919173789215364e+01 1.845285209643815563e+02 -6.518088410205470495e+01
3.519348386683499541e+01 1.246292649063224545e+01 7.674923524940710706e+01 1.708998108489330434e+02 -8.069531016437164794e+01
-2.758890026103362558e+01 -1.240017184020360475e+01 5.723064412836804138e+01 1.899813034493430166e+02 -6.471180206402355850e+01
-4.824623557149793385e+01 -1.930217232742846534e+01 6.682637610079954982e+01 1.923720157687138226e+02 -7.840223818298328240e+01
-8.573261844096458972e+00 -1.417670609894479572e+00 7.496358482344642482e+01 1.780518864710515743e+02 -8.547361285283591315e+01
2.170080336571447788e+01 1.375212369161713255e+01 5.991354869375130221e+01 1.724964806777632589e+02 -6.634027222656553135e+01
5.296291220456635784e+01 1.579884763332206710e+01 8.206621074776076341e+01 1.677225905243239481e+02 -8.613042344716409104e+01
1.268973649323302908e+02 3.385103871100288586e+01 1.092681338123696264e+02 1.681531550497790874e+02 2.543454820030284225e+02
4.028330539733674698e+01 2.570817451663010900e+01 7.392898825732137880e+01 1.508823812777000342e+02 -6.128335985869731672e+01
-7.195522719641526521e+01 -1.380329622950563362e+01 7.744350290831700079e+01 1.914834159888552279e+02 -8.959124354175048666e+01
1.474797139246287827e+02 1.737315158665674630e+01 1.045017521287068121e+02 1.791220463256927928e+02 2.578133012654908498e+02
-9.788589419479084341e+00 -4.864993724506516237e+00 4.619404236340110259e+01 1.855860906869508540e+02 -6.156144750693770362e+01
4.233667806241625442e+01 7.484965715453054003e+00 6.017838335848652065e+01 1.682870905474894982e+02 -6.335539841182035303e+01
1.694916051058822504e+01 2.581959008064918848e+00 4.532088534649433598e+01 1.684650798036910828e+02 -6.631222911073339787e+01
3.052577194695557594e+01 6.230160435181014478e+00 5.157916313640917849e+01 1.630787537303640988e+02 -5.763044018926220957e+01
2.407427157414524288e+01 2.059741113237256727e+00 7.600191070479684186e+01 1.744251557103702055e+02 -7.829469210934185242e+01
2.038593043583285578e+02 -2.422212168079632377e+01 1.273606874233332036e+02 1.815950771618131512e+02 2.548682552526022107e+02
-3.275240667925247351e+01 -1.644251022286282549e+01 3.077503916972518638e+01 1.988008569697238102e+02 -6.081495277864478055e+01
2.306981096650580696e+02 -2.738511371853288878e+01 1.023248436509627624e+02 1.909368152748557463e+02 2.718776204255734115e+02
-2.970232776550189691e+00 -2.091306150805893438e+00 5.305781258461058769e+01 1.846257875159834612e+02 -6.424527407958488823e+01
2.814202265729708330e+01 6.524819985865786265e-01 7.060084902077285562e+01 1.716455048880168306e+02 -6.686982609512185149e+01
9.154592530561924946e+01 7.805832413611641485e+00 8.875765469497510196e+01 1.747687132434347745e+02 2.786957842799946548e+02
1.372729973247335806e+02 5.305296038372532053e+01 1.060127081090918324e+02 1.640895124446569753e+02 2.489765144110131416e+02
-8.609912852517456372e+01 -1.674431086928880674e+01 7.245930503646722798e+01 1.921235731708080152e+02 -8.681701993751212854e+01
-1.615069585868000956e+01 -1.201277847532597143e+00 4.702040532491376013e+01 1.796234048723893579e+02 -7.319380197144985800e+01
1.821668770722367015e+01 7.590558901581725415e+00 4.866197174405964176e+01 1.698733600458205899e+02 -5.758821776404844428e+01
3.775261186558283555e+01 2.955660928180421365e+01 6.214651071101394564e+01 1.439993547406210155e+02 -4.247099290582455211e+01
2.358357482398452021e+01 3.129945369539483657e+00 6.382954262916697274e+01 1.658573745444288363e+02 -6.110973021905280689e+01
2.163939124281442972e+01 3.602082299846758318e+00 6.055783192264301817e+01 1.767565491133111379e+02 -7.260539130663381968e+01
1.328047106261438159e+01 5.718509605860584877e+00 4.441412526578164943e+01 1.742409285468013707e+02 -3.946263214633086847e+01
7.996884908508036460e+01 3.257998255306576851e+01 8.789518445398682900e+01 1.649333419599125818e+02 -7.902415677043821063e+01
8.151815703128339408e+01 3.856024467758746965e+01 7.863440691408534633e+01 1.772591803236467172e+02 -7.700505264040749864e+01
1.906050078953089510e+01 8.706869270963043306e+00 7.010285984429745554e+01 1.728511052942681090e+02 -5.826992167940047551e+01
3.498262918444734737e+01 5.534138360252736533e+00 7.399580002648274046e+01 1.684110363432235715e+02 -7.930929858390881293e+01
1.291210018171347258e+02 1.708010072212339381e+01 1.022204598752731073e+02 1.731693330063381495e+02 2.483835024267432914e+02
-2.567710697852006163e+01 -1.233368595015702596e+01 6.959835228470606694e+01 1.836750112116987452e+02 -8.482082105220308677e+01
-5.355849167554167423e+01 -2.358573180315097773e+01 6.721257635620416693e+01 1.909116208912016077e+02 -8.121029920142848368e+01
1.630929231094719967e+01 1.556979066521716426e+01 4.859598869276652522e+01 1.690834940664087753e+02 -4.550902234837231219e+01
-7.070042385004054353e+00 -1.467084425472482678e+01 3.481293307030257012e+01 1.918226476487588172e+02 -5.362342889730506101e+01
-1.827274854326365627e+01 -5.760206907311701485e+00 4.644245143972564449e+01 1.915856079655899293e+02 -5.506915831984981935e+01
7.593321468228671733e+01 2.839901815593120560e+01 8.938775516431473989e+01 1.658979043260943911e+02 -8.110056575608309970e+01
4.112158598329732939e+01 2.244279873479213094e+01 6.117979764417114552e+01 1.529181486540108494e+02 -3.989767275099639932e+01
1.118151832338464544e+02 4.984953715533017515e+01 1.028438187877054020e+02 1.603467583087709158e+02 2.589302797966975618e+02
1.027673037757883279e+01 1.366589822991662828e+01 4.555890767579475664e+01 1.794410896168173224e+02 -5.944587297230572176e+01
1.133052071854781184e+00 1.363289905432884197e+01 5.393054361061012969e+01 1.793647181574581850e+02 -7.013375381468443948e+01
1.186241084535352428e+02 4.238720778958735735e+01 1.019722819604931061e+02 1.605034683848521979e+02 2.622104711149811465e+02
1.106767239621922627e+01 1.104884141859822577e+01 6.175433389337356260e+01 1.767107273600950919e+02 -6.979784151771812617e+01
1.689085848504913940e+02 3.175953328550203736e+00 9.688838603262621518e+01 1.827035257500068894e+02 2.590395113862917356e+02
1.024305386614464481e+02 4.324649328643580048e+01 8.992761922812991315e+01 1.542971859517816142e+02 2.610282707902968582e+02
-5.579776105769942873e+00 -5.889707147660145914e+00 4.024393835017628618e+01 1.826199944612798163e+02 -7.034575275649946491e+01
4.221364827606105052e+01 1.902802429040386301e+01 7.207350079992306746e+01 1.697316515264870702e+02 -7.268897507226759558e+01
8.249351140749989497e+01 2.416283239244167991e+00 8.292502474223992692e+01 1.813322242958265065e+02 -8.513599160795160969e+01
-9.243486593600662715e+00 -1.229450464211733651e+00 6.321651084699428935e+01 1.790207416860115188e+02 -7.119214046721982925e+01
4.257226342272676334e+01 3.239204046421427563e+01 7.246935734939194163e+01 1.525752112446642741e+02 -6.902803011145989842e+01
-1.556762112990138114e+01 -9.485039240109099268e+00 7.818450457797888475e+01 1.855981889847858497e+02 -7.512517263891268726e+01
8.937599551937933029e+01 3.198702365952710380e+01 8.500466924390796919e+01 1.636669690136281758e+02 -8.913537194993659796e+01
1.190073487531667240e+02 4.682635278796466594e+01 9.780303940691781861e+01 1.676850277180442390e+02 2.613808025146250884e+02
9.642957539637254172e+01 2.678502162325852964e+01 9.557353653333285592e+01 1.682504932095935999e+02 2.673080219019283277e+02
1.198672677713683186e+02 5.044020424513071532e+01 1.044699192281506441e+02 1.647359824694131589e+02 2.567915115297877264e+02
5.719393272483236501e+01 2.442056783135299369e+01 7.095395211857979234e+01 1.624268278970495771e+02 -5.869243332893692155e+01
7.928082408867587105e+01 2.479242271264649133e+01 8.915692631990114592e+01 1.705251835184768368e+02 -8.001469141413238617e+01
9.632385167693527706e+01 3.780809084282742560e+01 8.297234472199060917e+01 1.579584935720411067e+02 2.587730684064375737e+02
4.808250641853552310e+01 2.143051445520312726e+01 7.441078461049723103e+01 1.696465633127188255e+02 -6.944269506911999201e+01
4.326306366737626519e+01 2.926117283264607494e+01 6.761630296834979958e+01 1.493774783508451947e+02 -4.577845540914704259e+01
1.581190076820178270e+01 5.619890098364221487e+00 6.441148340010018103e+01 1.709315657814063343e+02 -5.815184797108297232e+01
1.273604805492062724e+02 5.295320881999867879e+01 1.133542636801106482e+02 1.691502553405621825e+02 2.395714351485937357e+02
5.654125872845226297e+01 9.827326169922448784e+00 7.991785096523622656e+01 1.646052579688418405e+02 -9.227056159508215671e+01
1.410702542280047851e+02 4.929836188914534034e+01 1.107716320331564646e+02 1.721451341265431836e+02 2.559499392622282983e+02
1.809676213333569450e+01 6.373393916604422671e+00 5.658287560947547234e+01 1.736040462399353146e+02 -6.672642051383589035e+01
1.474705842979023096e+01 3.357730291125120559e+00 4.943295272867639767e+01 1.621860733409406521e+02 -5.610922428356712999e+01
-2.360576072752676424e+01 -1.308676421584614324e+01 2.522299666394091489e+01 1.973464351825753056e+02 -6.273346842332544782e+01
-1.629979153126313562e+01 -8.252292149250406439e+00 6.110574781916557185e+01 1.766038098797952216e+02 -8.682412602992832262e+01
2.366297316295029773e+01 1.238339956071166448e+01 5.965644345706082419e+01 1.609867441554322056e+02 -5.460277075297904048e+01
3.113267747633622662e+01 8.567942122762993051e+00 4.644115302391225697e+01 1.584715843648916405e+02 -5.163011045037443836e+01
5.030695501811907633e+01 1.664686398927706534e+01 7.464913263680269040e+01 1.733626822550651809e+02 -7.494730560060492053e+01
7.950942653408622718e+00 4.334320074986742100e+00 5.599007808127390717e+01 1.621900316141098415e+02 -4.588444148420229141e+01
1.226700194397578656e+02 1.244451559810132757e+01 1.007187365355119937e+02 1.748590952650786505e+02 2.750110064699492227e+02
1.062086159084952044e+02 4.243705449156892939e+01 9.487990128180494764e+01 1.615882662894436805e+02 2.584540744560368921e+02
-1.977319477497677624e+01 -1.029001012492667400e+01 6.740092143128272539e+01 1.815755389518173502e+02 -8.004923853514186760e+01
-9.087952815834379194e+00 -1.337262618057983632e+00 7.250480815521459022e+01 1.799250147033785368e+02 -6.951440494449386165e+01
-2.248751666034469565e+01 -4.881540115775392152e+00 5.619374577576033403e+01 1.893270747544527239e+02 -7.832119675837883221e+01
3.627279904907297947e+01 1.764744891656613035e+01 6.918560951095841460e+01 1.668391011431571940e+02 -7.043998490927639011e+01
-6.703864925393277474e+01 -2.302956313155589996e+01 7.579467971700037765e+01 2.040328648575140278e+02 -8.758030188936938032e+01
2.558672775605689154e+01 1.435974733572024142e+01 5.488158889526764739e+01 1.677676419823804963e+02 -5.588179071205238557e+01
1.550165237679499910e+02 4.429604416713916137e+00 9.031043924645631193e+01 1.798203172126487459e+02 2.621089587170982327e+02
-2.269474651129757348e+01 -1.252144288367313330e+01 5.053049589597473812e+01 1.861255289847273957e+02 -8.088384701766381113e+01
4.913925058666536216e+01 2.526761316389466572e+01 8.096476769289725439e+01 1.576264226508213255e+02 -6.859780656271108512e+01
1.852625084814147272e+01 8.655547988499796119e+00 6.391440918681838923e+01 1.797062874292132335e+02 -5.663961574216028794e+01
-2.356563810015303062e+01 -7.155671815513786171e+00 3.685698735199817122e+01 1.877679137449366067e+02 -6.045568901983173049e+01
2.285529774241038865e+02 -4.086539005787649614e+01 1.232018981200403829e+02 1.854203468781658728e+02 2.544341924747256201e+02
1.484644132289973228e+01 1.502822884889800426e+00 8.117936681749843331e+01 1.770698832848221116e+02 -7.503093274527849132e+01
1.974468042060539830e+01 4.161355919714103457e+00 5.158395951658544476e+01 1.671546166650810505e+02 -6.318137433010787163e+01
1.898579619990488823e+02 -5.618963221835457489e+00 1.063737530123160866e+02 1.838556060219444248e+02 2.611630507422431720e+02
9.768643361772863187e+00 1.164125664724258691e+01 5.168143358121557185e+01 1.697289006225225307e+02 -6.391310249585840353e+01
1.617681919096728649e+01 8.407120421192217918e+00 5.345738484839455396e+01 1.639150025427287289e+02 -5.223983782025822364e+01
-3.162325442614877247e+01 -2.623680227816891808e+00 8.339575189990853232e+01 1.816581993747354886e+02 -8.788116387388448913e+01
5.733262893776050362e+01 1.083154978299962679e+01 7.658170667847159052e+01 1.632724670983298836e+02 -7.677527628628178036e+01
-1.911142775208793410e+01 -8.304162872772920423e+00 3.911406885318770321e+01 1.982568023588722212e+02 -6.115979729538194221e+01
1.470690008844067975e+00 -4.330096182400139604e+00 4.878875475642010429e+01 1.829565197780610220e+02 -6.141664928972971893e+01
9.324362073108883209e+00 -4.888598137100265362e+00 5.322932590034923805e+01 1.690788956805956786e+02 -5.564574333226414637e+01
-4.118206787824552606e+01 -9.204559589488836124e+00 7.426456450674807286e+01 1.871524205094052036e+02 -8.616344894221774098e+01
-7.935651400220915974e+00 -6.722935910545882798e+00 5.155672608674858992e+01 1.846652101848984273e+02 -6.730618707674058498e+01
2.783019602935549841e+01 1.666678401282054267e+01 6.820123057459517213e+01 1.575102858394048440e+02 -5.133900764537722949e+01
3.290439281793399395e+00 -3.083055146398221424e-01 4.240248422797822769e+01 1.712777065218959081e+02 -4.895543811183443950e+01
2.095213697409430154e+02 -1.876778323523315350e+01 9.611360231680920663e+01 1.802568137863618460e+02 2.623261416062001103e+02
2.117079444406383004e+02 -4.029411953667257507e+01 1.261797861607062003e+02 1.866113236855280775e+02 2.477067447989147126e+02
2.360727378060573187e+02 -1.493405131125471108e+01 9.772424331850004364e+01 1.816767917892247226e+02 2.681896213462301830e+02
-2.031212048641149792e+01 -3.237726409712613052e+00 6.912035028950337789e+01 1.832957612372909750e+02 -8.297560600239098960e+01
2.751436781750343812e+02 -3.082570519969243250e+00 8.194029542770849162e+01 1.891050047126406071e+02 2.680812455737140567e+02
-2.607381558758150675e+01 -1.221101671084687368e+01 3.444295107700668268e+01 1.963271443180196059e+02 -6.392281267442780290e+01
6.491053360490690594e-01 -4.076641185046463445e-01 3.704854389327487496e+01 1.773495750222085974e+02 -6.280479844463891936e+01
3.299484463061732953e+01 9.400222341279217630e+00 7.243738704112237770e+01 1.624413626777951265e+02 -5.895817688147224800e+01
6.546067057426543556e+01 2.352696900862834894e+01 8.222425204373628560e+01 1.544229154673328708e+02 -7.459587206766967427e+01
-5.589603942980831164e+01 -1.428114967286328962e+01 8.175719226797944827e+01 1.944007845213614019e+02 -8.608273754351920104e+01
-4.421849632398126673e+00 -1.323009605799552268e+01 6.673525527797089296e+01 1.755819750687823273e+02 -7.943019360489168434e+01
2.680250146277617205e+02 -1.257390992167075439e+01 9.619040540063768674e+01 1.770814598361752132e+02 2.633815002097442175e+02
2.864766652085883791e+01 6.932402650625249407e+00 6.060673922256937374e+01 1.596035780217321758e+02 -5.786355474337395322e+01
4.278322694935637571e+01 1.320613846086375709e+01 8.476406797591963027e+01 1.798262357029546763e+02 -8.505129109758316019e+01
2.587720951886107201e+01 2.172091759607170758e+01 5.519878403365328978e+01 1.639701684489922968e+02 -4.031167504491600084e+01
-4.906219913528824605e+01 -1.551791829331420125e+01 4.857094982998859223e+01 1.864328260829064448e+02 -7.880567008962515274e+01
-6.205959356749664835e+01 -1.310741126665823586e+01 5.682547815357019516e+01 1.929127060866974546e+02 -8.799407080132712622e+01
-1.230180401396645351e+01 2.533192914336986346e-01 5.357923111359934154e+01 1.917639329197231746e+02 -6.704508008224037496e+01
1.259591393537298671e+02 5.191520132017818412e+01 1.080318898283745312e+02 1.566729358188804326e+02 2.399094499551737272e+02
8.728080386113282430e+01 2.666768343812427844e+01 8.660855103656570009e+01 1.598590883424054994e+02 2.672805488277363679e+02
2.467738753075469305e+01 1.913288657067234055e+01 6.322604614217522823e+01 1.716598792639302644e+02 -7.085524612263557742e+01
8.378711315738959797e+01 2.907287915737423134e+01 8.585693661818415023e+01 1.686022070256125858e+02 -7.946516179072497721e+01
1.425805076047008413e+02 1.008485567682004813e+01 1.015359210961793224e+02 1.756116506680702116e+02 2.662033055404269817e+02
1.283790119858669598e+01 4.065223934431307029e+00 6.162607039608018056e+01 1.776603985248165429e+02 -8.070514405214588294e+01
8.839164491404103785e+01 4.064970418626167969e+01 9.451163524636005775e+01 1.677385818416214533e+02 2.597586015455921142e+02
1.241360138580359234e+02 2.310001711702531679e+01 1.005353665625843433e+02 1.808260050263747871e+02 2.534969458294056892e+02
-2.839477866079218416e+01 -7.415122730256975991e+00 6.222795714301617664e+01 1.919988741374733650e+02 -7.695662014031168496e+01
1.779436936594040333e+02 6.218601747375124944e+00 1.184652186841489510e+02 1.707648654963058448e+02 2.427399138408774490e+02
3.263708918138274129e+01 2.582025475559705541e+01 6.255548783014265268e+01 1.537737611850246537e+02 -4.508040410811498333e+01
1.534469702452500144e+02 4.082913309252340639e+00 1.005223542726018167e+02 1.740010594485974593e+02 2.644757245170075066e+02
-2.374501509520944609e+01 -1.287891347374857176e+01 2.977216980360674370e+01 1.954098165362197790e+02 -6.657706303027691774e+01
2.285168116829657947e+01 7.365302479836971727e+00 6.567754632205567589e+01 1.688832637062197364e+02 -6.786457124834079480e+01
-1.975908914452738330e+01 -2.766077340398942042e+00 3.344400990009697949e+01 1.920660792339905072e+02 -7.186251752485209465e+01
1.787243799699742794e+02 -7.544209504043054793e+00 1.019669815419803740e+02 1.851745199598726686e+02 2.647104870728049946e+02
-2.498030744472801246e+01 -1.925638852166099468e+01 2.944037236373100797e+01 1.975016094828774555e+02 -7.528457032505315283e+01
-2.406612239677878406e+01 -3.748606524707806642e+00 3.140724744565775595e+01 2.003034178053081007e+02 -7.026006262896757448e+01
-4.485317693477609424e+01 -2.419422522707270673e+01 5.498631332939402938e+01 1.910786357981923516e+02 -7.798553450177151092e+01
-5.525035615951113144e+00 -3.824588778809289380e+00 4.335159593549369106e+01 1.830675027959267425e+02 -6.267952904412757675e+01
1.992093335412612589e+02 -6.382016081076171687e+00 1.136679712271795495e+02 1.785878254663814175e+02 2.529966658685775087e+02
-6.759130922720204104e+00 -9.685841221671907419e+00 6.974986587150384310e+01 1.792519916189508820e+02 -8.163362208685242649e+01
6.884149657311354531e+01 2.417390792883084316e+01 7.895721184295341288e+01 1.509704828926383584e+02 -6.159237656166739328e+01
9.949390910209740468e+01 1.575429797303072732e+01 8.723692166685329141e+01 1.689564614618616076e+02 -9.934550439818413281e+01
2.524093158369375658e+02 -2.730586407976645091e+01 1.021236309376032096e+02 1.913778663928490857e+02 2.633716412707718177e+02
-1.006966839363678901e+01 -1.473573368122645277e+01 3.687341781667124962e+01 1.870412211951386325e+02 -5.990973132106600474e+01
1.195062732925169691e+01 1.384860337889780979e+01 4.852084487563024595e+01 1.739541301047097477e+02 -5.854896489922668223e+01
1.796957789186435406e+01 1.874391629856744146e+01 6.070279351000386470e+01 1.601444478516347090e+02 -5.548969750060137329e+01
4.696231933963906613e+01 2.462998538690909811e+01 6.899723140823476797e+01 1.533692471747616821e+02 -5.118239390052033144e+01
1.900863354613574074e+01 1.361724317997411760e+01 5.744737569189109649e+01 1.607817495000259669e+02 -6.126035597062737992e+01
3.274536083963927524e+01 2.572426817433619561e+01 5.268502351760959357e+01 1.688597793674233003e+02 -4.603609069171624668e+01
-2.287284644900113761e+01 -2.103345770635949918e+01 3.799673885359321446e+01 1.964000972880253642e+02 -7.448727329501494410e+01
-3.175362859224860834e+00 5.571733149332514401e+00 5.828646757868899897e+01 1.854935581204476307e+02 -6.440818473226191543e+01
1.875432959755376316e+02 -3.433508562766129035e+00 1.208980518842182761e+02 1.807287610647816223e+02 2.587864864314648230e+02
8.491466515541564775e+01 2.141089254739322456e+01 8.652051563556548786e+01 1.649780410896089791e+02 -8.435184811242135083e+01
1.899839180543695818e+02 -2.013778021864219170e+00 1.199964660826420442e+02 1.742399685880104414e+02 2.594756375279541771e+02
1.506682988463043387e+02 3.585888801470650122e+01 1.053979228371200492e+02 1.734651904731908303e+02 2.583052840581317469e+02
4.260733241398207305e+00 -4.281544870840770400e+00 4.557973623662306295e+01 1.754901045388125453e+02 -5.083156617433958502e+01
5.447344678122598260e+00 2.194941570680431830e+00 3.462705043978321839e+01 1.624010484327962445e+02 -5.784951499939383268e+01
1.430600400513338002e+02 6.078053946005302244e+00 9.811951298608791205e+01 1.706034927458653669e+02 2.653450962317598965e+02
1.685999408421040613e+01 6.488284774181837022e+00 4.462165705938252103e+01 1.783034985639367846e+02 -5.258321133679898907e+01
2.109800635491707865e+01 1.582979352728842670e+01 4.870608474849430536e+01 1.546737000465461165e+02 -5.640430927559129515e+01
2.012700577650015248e+02 -7.312247735804404236e+00 9.413193803346683808e+01 1.786995516607793490e+02 2.795985673163968386e+02
7.364108396814819457e+01 2.650966779630931569e+01 8.227408127541941951e+01 1.527979036134445892e+02 -8.105372896522027304e+01
-2.663507214379538368e+01 -1.575636427366680614e+01 2.871048350085137102e+01 2.048704723444045044e+02 -6.720826046450054037e+01
5.066234279299970922e+01 3.450473219148691584e+01 7.676741283607614719e+01 1.590288447421153819e+02 -6.647348162496140844e+01
4.124312385589727370e+01 1.129224176963385773e+01 6.710457059844439698e+01 1.665103311736889111e+02 -6.270108702344371920e+01
2.362133436068724563e+02 -1.157985285339743164e+01 9.814084304301749739e+01 1.867160572034357529e+02 2.709661636656926476e+02
2.566228264444249518e+01 2.263559383714866868e+01 6.032207199837667844e+01 1.447620791445246198e+02 -4.544379193465958622e+01
3.411267560816472422e+00 8.008881307338064914e-01 5.612212314382472300e+01 1.754877752551219885e+02 -6.486817711630979488e+01
1.232518238515115456e+02 4.734957103320467553e+01 1.043280741027128471e+02 1.602759921752548280e+02 2.490418103005790726e+02
9.948125263379527894e+01 1.483996696667596993e+01 8.731641626727288497e+01 1.727846463092215288e+02 2.676596588039898279e+02
7.783330851376293325e+00 1.304699857885619485e+00 5.169911598651826523e+01 1.739913520349661553e+02 -6.085013998616511799e+01
7.185364616418050687e-01 -1.317917319427942324e+00 4.605857083998165535e+01 1.868457267878650043e+02 -6.867747653964694621e+01
1.767918980353671259e+02 -3.046700198290817951e+00 1.120320037009100389e+02 1.829688981136099812e+02 2.560048453186528832e+02
5.939438005802576193e+00 1.560173992238287788e+00 4.223055531374497917e+01 1.787103078631127744e+02 -6.156769483218826622e+01
1.215304046766901820e+02 1.682976562657960784e+01 9.420332522375062467e+01 1.685963692149220492e+02 2.548224045647787364e+02
2.190143787674132057e+02 -3.473791924817517440e+01 1.257333147540500846e+02 1.771563584149251085e+02 2.599888174673699268e+02
2.242298218424822949e+02 -1.897581529197850969e+01 1.152477987641645001e+02 1.806031148560525708e+02 2.559446127710527321e+02
1.061097163608115324e+02 3.780338212933793329e+01 8.978466299902672176e+01 1.699100435917399921e+02 2.519878247546016894e+02
4.845395987454653408e+01 2.627674366520226457e+01 8.496607911461161677e+01 1.645266371508534462e+02 -6.263724483619478889e+01
2.666937153320291713e+02 -2.417184814954205407e+01 9.349045273540714618e+01 1.875344353422652830e+02 2.665159818971207528e+02
4.018131759031545158e+01 1.910235650714490774e+01 5.892964349538652158e+01 1.527550581514400960e+02 -4.744327645618930944e+01
1.778785726866033201e+01 9.297454112080380639e+00 7.515362730116279977e+01 1.742264343851087460e+02 -7.510064900324614712e+01
8.969980414879267983e+01 3.045139990491367854e+01 8.454679271149873898e+01 1.691322599431768481e+02 2.611399484536758564e+02
1.326762397667952769e+02 4.101901932077593216e+01 1.040991529194888727e+02 1.719569381043801570e+02 2.546963791532358528e+02
3.538213675700286132e+01 2.276265184617130899e+01 5.812508570748076409e+01 1.609656793865718498e+02 -4.877824683683045492e+01
-4.865649149019134256e+01 -1.284736310322718644e+01 6.857330759130587694e+01 1.768807316555021885e+02 -8.178833028353338364e+01
1.229427352881828597e+02 2.293384270583916873e+01 1.056092586788331857e+02 1.701016002445700792e+02 2.477584309366272066e+02
1.961298446242621480e+02 -3.745161320453648024e+00 9.653679410259324811e+01 1.688627976414890668e+02 2.661786612482734427e+02
1.609885918746453513e+02 4.491847655249618931e-01 9.650123519562221475e+01 1.824940393678849944e+02 2.484523919057948831e+02
7.301173125426096533e+01 2.624317947679944396e+01 9.074798636558945475e+01 1.751850385880767931e+02 -8.319310296248900727e+01
3.715238228022020195e+01 1.308020241933372318e+01 5.733057603494321341e+01 1.583814362775903533e+02 -5.414480567178031123e+01
-1.514029874207156112e+01 -1.283831642418235397e+01 2.560840811806361472e+01 1.934590487941444508e+02 -5.878107068481198638e+01
2.509079012671644193e+02 -2.632533641418340764e+01 1.044134889644192157e+02 1.929419036064098236e+02 2.673029895029770273e+02
-2.377617336913410284e+01 1.444307732537470912e-01 3.218987295960334905e+01 1.829833269634250144e+02 -6.064304841550892178e+01
2.017574414242663181e+02 -1.487487687883668386e+01 1.033616420527932291e+02 1.841609715066097124e+02 2.629386500428938120e+02
2.213552299644211985e+02 -1.817606428279324859e+01 1.139468798018775146e+02 1.898070803298541875e+02 2.572439345842578291e+02
4.187497253346394643e+01 1.861073066309865709e+01 6.472199610898978506e+01 1.643299792830519550e+02 -5.990255914837514695e+01
6.055663702853670571e+01 3.210440217306201305e+01 7.305269810941928199e+01 1.563760587541404732e+02 -5.013148660306862325e+01
2.595327748835351045e+01 1.125188278009718168e+01 6.228189152153036190e+01 1.717682197811676019e+02 -7.447091462030410014e+01
8.175151376716658547e+01 3.636613145535463332e+01 8.169125525930734000e+01 1.696346291695739126e+02 -7.953647969722022992e+01
8.071930565357007481e+01 3.295491827007885632e+01 9.239764555970256765e+01 1.512237568957801841e+02 -7.604040144243371913e+01
2.601628631340211584e+01 1.898096038260003127e+01 4.454312919468293330e+01 1.590568062047326237e+02 -3.851994364501879176e+01
1.380923129738962984e+01 1.043367077071948756e+01 6.007213395967762182e+01 1.591662779629919271e+02 -4.884494263719069096e+01
-2.767499902672874867e+01 -1.198445785106503436e+01 3.158083584313505199e+01 1.969204530866281857e+02 -5.996431941920850051e+01
1.318400229674523985e+02 4.384582536646220063e+01 1.046646624249208060e+02 1.674590964749833972e+02 2.490407720204313193e+02
3.696256731316193367e+01 2.278033912001395578e+01 7.092177055610572722e+01 1.455357541896690918e+02 -4.715673290163231002e+01
4.629710534498673979e+01 9.752174962539637448e+00 8.056418320044234349e+01 1.784542490869751532e+02 -8.893902336269297848e+01
1.159279566555603935e+02 1.633249529617980755e+01 9.311223211473340200e+01 1.677852526865536902e+02 2.706362658531334660e+02
-5.267270473296839839e+00 -1.487106447311979451e+01 2.190909492872214059e+01 1.988235361909437700e+02 -6.044874831084992195e+01
4.212832368042165854e+01 2.242188228971082253e+01 6.017872869840503824e+01 1.613832249877210927e+02 -5.528499498927542533e+01
-1.008308164737600165e+01 -9.900180095527446156e+00 7.117134362480140908e+01 1.923758698943548211e+02 -8.318669231737818848e+01
7.291326459312239194e+01 2.338844069688974869e+01 8.709783384165012876e+01 1.628703173712542878e+02 -8.365861204181796040e+01
-4.588628283549265774e+00 -8.208746335102038216e+00 7.016961563678273706e+01 1.736916216213868438e+02 -7.900944861286154719e+01
-2.742757824190695359e+00 -1.440060112969969719e+00 7.442787524060658200e+01 1.813173060925219318e+02 -7.565888190065146546e+01
2.723850936179711368e+01 1.089643815249282710e+01 6.916852490595051961e+01 1.768238873257586476e+02 -7.997528837768292931e+01
2.822789207751076646e+01 1.088812138230951732e+01 5.322369904713930566e+01 1.638232577986204035e+02 -5.847386673090306175e+01
2.319206125318279987e+02 -4.078151333733405437e+01 1.272690012696921258e+02 1.897652910353550055e+02 2.551538381135535190e+02
2.078826545626039319e+02 -2.431216304446517817e+00 1.014148588319334863e+02 1.756710552535241732e+02 2.761575987235150933e+02
2.830859294153881223e+01 1.634223074028324518e+01 5.366207146757343338e+01 1.569966869917743395e+02 -5.298095802694987100e+01
1.236180586435456092e+02 2.211586588559994482e+01 9.511853186295364537e+01 1.764645791830911605e+02 2.576303991985171820e+02
4.161457460758132498e+01 2.539213469154010028e+01 7.026244909890792201e+01 1.545234121150004114e+02 -6.296434192709372724e+01
1.034009108647999824e+02 4.214003451865265504e+01 9.038548819388418565e+01 1.592724605565880438e+02 2.615247911583040832e+02
7.476478146385550971e+00 3.836278334034236792e+00 5.629955864092854512e+01 1.758697899030764802e+02 -7.286912718173657311e+01
-1.822308693740901830e+01 1.495899384291351275e+00 4.104679599505752208e+01 1.971482185512628007e+02 -7.016308871160657645e+01
-2.754190455603822585e+01 -6.902122209296582156e+00 4.905078648591467783e+01 1.835656783404460271e+02 -7.305312271531884960e+01
1.682489344738233683e+01 7.183714888613755178e+00 6.876926159012499795e+01 1.610141676957991876e+02 -5.997078677420394399e+01
1.035905161809874926e+02 5.174086998089672207e+00 9.102289712121438470e+01 1.823758266719361814e+02 2.623052324015973795e+02
4.809663852285340369e+01 1.944867396564703199e+01 6.120148549838481955e+01 1.529353645981392447e+02 -4.581363696791669327e+01
8.983818811115102676e+01 6.412296476095228570e+00 9.191435174630207428e+01 1.766307436181681965e+02 2.606149930551095508e+02
-8.934824989062087752e+01 -2.729637509195606526e+01 8.666595264437899004e+01 1.973547987443244551e+02 -9.333064111117121797e+01
6.910833482408973794e+01 1.815805155235156576e+01 8.092886471690954409e+01 1.709322508728671437e+02 -8.683072908109136279e+01
-1.202396911260942503e+01 -5.308008793701157302e+00 3.457421821227570291e+01 2.009355779273591054e+02 -6.461000589743622413e+01
5.460139579188776793e+01 1.845132882151234099e+01 7.589702473505306557e+01 1.621603573796959381e+02 -7.552582700060928289e+01
2.475419896078403781e+02 -1.796647459426248261e+01 9.545663122557883185e+01 1.919214304938598161e+02 2.662912149390476202e+02
9.895439269013603223e+01 4.258301393360870435e+01 9.625268890041277814e+01 1.567075989162777603e+02 2.618680677891347841e+02
2.292412483742633000e+01 4.835507103266651896e+00 4.588846444025293891e+01 1.600037139229496290e+02 -5.152911321048854631e+01
1.995257846279648675e+02 2.076973449026374041e+00 9.438878947342567471e+01 1.842322964478685208e+02 2.700613436613627414e+02
9.878773949821049882e+01 4.053860352816670343e+01 9.688929049446889508e+01 1.594983431081435299e+02 2.618628724805343495e+02
1.224096412635938691e+01 2.372655231993389791e+00 4.662574943042996267e+01 1.615702749351048624e+02 -5.710282996466932559e+01
8.766682083457187247e+00 1.260498178502150957e+01 5.676294862218421855e+01 1.792819410067494914e+02 -5.155156878123519704e+01
2.451129388032674967e+02 -3.498140060256424988e+01 1.132037868362863691e+02 1.924031380025442957e+02 2.567558757292086398e+02
4.836041523459049785e+01 2.131727780200218092e+01 6.464503722143234654e+01 1.631352982850838202e+02 -6.172522495103657292e+01
5.149995003433620155e+01 2.492337964163150232e+01 6.495186142900662674e+01 1.607038199391796525e+02 -6.758325446952066784e+01
1.329057317894238111e+02 3.536572510061924390e+01 1.036272586539326852e+02 1.714194524521224992e+02 2.585924055509049140e+02
-2.717006922561626681e-02 2.215774004357363491e+00 4.434884721490115567e+01 1.804750130392279743e+02 -6.560444581562987310e+01
3.609000433043028266e+01 1.821394584010101170e+01 4.488437971913096902e+01 1.499260692947896132e+02 -3.258733486516356237e+01
5.502767840586514581e+01 1.880809350354949672e+00 7.477188089297264639e+01 1.828473778394844658e+02 -9.075756769754876530e+01
-1.765204246532783827e+01 -1.184349447124846222e+01 3.326839231821561071e+01 1.938763797412958354e+02 -5.537218657354838314e+01
-4.942442693388942843e+01 -1.629464770237844462e+01 7.080404288014449321e+01 1.920024297758385501e+02 -8.021588153457024362e+01
6.092241845612829110e+00 3.536612505574112220e+00 5.215019903252728284e+01 1.627676743831309238e+02 -5.764816515300478272e+01
2.431669133607925630e+02 -1.805861015638144451e+01 1.164302507131718443e+02 1.885926418371624607e+02 2.655560794718277293e+02
9.880368855410492301e+01 1.674810367681556045e+01 8.177004538039372505e+01 1.838199436180387920e+02 -9.548212461775743520e+01
8.333182421053348321e+01 2.919777655835043717e+01 9.216586340735241833e+01 1.684423717941703558e+02 -8.776978201708429594e+01
3.312466515910255538e+01 1.472427565633482160e+01 5.986907903866657676e+01 1.758093918406722196e+02 -7.841935624041882136e+01
1.044291660641678590e+02 3.899681201659312535e+01 1.014691115026507759e+02 1.675476643718048138e+02 2.650102287308051814e+02
-2.330410485322816072e+01 -1.333482351293377377e+01 3.929065861456891895e+01 1.877093628945924024e+02 -6.813342551745621734e+01
2.363776783641231987e+02 -3.063109367576261022e+01 1.225464987870655449e+02 2.004184079526927462e+02 2.632664724780598817e+02
1.254793140795504236e+01 6.613025950838022915e+00 5.650704644798933884e+01 1.761045138339341065e+02 -5.860954001150023629e+01
-9.813173180365923898e+00 -8.517275302290492789e+00 6.261419631048753587e+01 1.933425438927452831e+02 -7.410573475387607800e+01
-7.087242141380484384e+01 -9.887527033203074467e+00 7.573093050001384086e+01 1.871196542528690543e+02 -7.878082287729260713e+01
4.162027339749519683e+01 1.814363503186684312e+01 5.479207028429370041e+01 1.470331008845122369e+02 -4.436501724274591396e+01
2.391855496474633469e+02 -1.688896410439475559e+01 1.111783287309268928e+02 1.836854206938986636e+02 2.588185543140825757e+02
-2.664920863828904274e+01 -1.289983303129625902e+01 3.310746109657030445e+01 1.943146871245444061e+02 -7.696339865726858420e+01
-1.472688443075995224e+01 3.936639995363829136e+00 5.523825881028420071e+01 1.812871309234911621e+02 -8.470843756720017836e+01
6.471201760617482535e+00 1.040089477765356207e+00 4.323826639226061985e+01 1.843967328521704871e+02 -5.012616768704682357e+01
-1.205847885636065797e+01 -2.747476242886209175e+00 5.387293965808935070e+01 1.868624893870704113e+02 -6.890575059922782941e+01
5.565408857079172122e+01 2.439614065444942881e+01 6.416127594156934322e+01 1.637299337271929289e+02 -5.746020509778060159e+01
2.796698267786216263e+01 2.809452512941742697e+00 7.269405276564341989e+01 1.760279718074649224e+02 -6.566379494744978729e+01
5.528992415621282674e+01 1.761108208725553226e+01 7.916086855871814976e+01 1.611287416210176104e+02 -6.952701218992078225e+01
1.212760381495365323e+02 1.340835031984830650e+01 9.831249855642688829e+01 1.756133796344641951e+02 2.703033399479044760e+02
4.969102648175864445e+00 9.759002263338924621e+00 4.454212105763632934e+01 1.739671761836111159e+02 -3.881861579037749266e+01
9.592720671938307930e+01 2.441538439838263130e+01 8.621729952803769947e+01 1.748522609321727828e+02 2.745778165405600362e+02
1.121578489201784237e+02 6.124203551040042726e+01 9.972865295951841347e+01 1.623490544105249569e+02 2.449405511315610511e+02
3.213346263153976423e+01 1.437896127874276786e+01 5.812995487638170289e+01 1.696331329173326878e+02 -4.668137836911844119e+01
-4.965903945350183335e+01 -1.508589947727028502e+01 3.766798381530554707e+01 2.024035290228034683e+02 -8.075722828973437117e+01
-3.407482877473132277e+01 -1.072471706217950072e+00 6.492462659873139330e+01 1.871820388021699557e+02 -7.053915915136484216e+01
7.323283177677606659e+01 3.350212408036573919e+01 8.238464149747635190e+01 1.649336507958380764e+02 -7.644402258951294016e+01
2.139842677150270589e+01 1.207594061642099703e+01 4.605608433564068349e+01 1.663226663227979998e+02 -4.611262633556873425e+01
1.453067625812104069e+01 -5.735748314875133147e-01 4.732122639433849542e+01 1.683656997733801859e+02 -5.332102250268218313e+01
-4.812773822824783565e+01 9.679048668459699911e-01 7.686688337751463962e+01 1.836850768022351019e+02 -8.707086199428488271e+01
7.757652345092022017e+01 3.592326611226459931e+01 8.350174133782392971e+01 1.614939546627485072e+02 -8.623126659666462501e+01
3.825125459006200401e+01 1.865362090919849081e+01 5.201610600682741392e+01 1.524361141814093230e+02 -5.240076856146524165e+01
1.622132616205423687e+02 2.028025707700785496e+00 1.031732253703389546e+02 1.771721911148829633e+02 2.637378215036359279e+02
-3.336205491633123188e+01 -9.101806589930623304e+00 7.680149604790780415e+01 1.864744667346928964e+02 -8.723726836863437484e+01
1.018653903852440976e+02 2.232542789506669578e+01 9.381234671739781561e+01 1.788782943473173646e+02 2.678326619173289487e+02
1.885914635507175490e+02 -9.013720097160273781e+00 1.067711704957623908e+02 1.782403504005668822e+02 2.631273489518273436e+02
9.045421135211134356e+01 3.573181973525567656e+01 9.690232252194246598e+01 1.638862734059306376e+02 2.707605269765182925e+02
-1.155755874692699869e+01 -6.743534787190297308e-01 4.604110881834306213e+01 1.669763303220840953e+02 -5.341218792911273283e+01
1.274540337902434146e+02 3.729722546933161453e+01 1.037783270169942682e+02 1.764438556909858846e+02 2.488177093099781132e+02
-1.463374938920590473e+01 -7.510030648661176755e+00 3.700304831391806459e+01 1.972881512559719113e+02 -6.899126189703501666e+01
2.257645397134759335e+01 1.842168278332702158e+01 5.172203604901672946e+01 1.630365971580098687e+02 -4.839254488537372367e+01
7.706903124103364178e+01 2.640377595390692278e+01 7.726636711478798247e+01 1.647415925154022318e+02 -9.068286346006026122e+01
-2.606812274729356460e+01 -2.477360836509243569e+01 4.131908093379846747e+01 1.917674705571247671e+02 -6.544837509589713420e+01
1.794071217521179165e+02 6.568185187834407301e+00 1.123014357040532474e+02 1.708785896621484994e+02 2.507422711017244410e+02
-2.346058694875901196e+01 -4.406759086555398497e+00 4.493809583456230428e+01 1.951303815698388746e+02 -6.077772229375719348e+01
2.032370275581422092e+01 6.231023228849039697e+00 8.028644520739547374e+01 1.804378255199540604e+02 -9.275987696592402187e+01
1.611467705205972578e+01 8.322606010542287436e+00 5.644636757785775671e+01 1.656529247482790197e+02 -4.944819147232472289e+01
1.225306019469107071e+02 4.979569604237302372e+01 1.070513355323403886e+02 1.662167271088510745e+02 2.587324622577958166e+02
1.818645085954835849e+01 6.734243381128258044e+00 6.024776288890695497e+01 1.725557901521975737e+02 -5.332088243932017235e+01
4.393753284025932970e+01 2.965678755663462596e+01 6.745299156431565279e+01 1.489163617932009629e+02 -5.930206237544531689e+01
1.538787211607070446e+02 1.830305148683839533e+01 1.094156897242147153e+02 1.808046571094737089e+02 2.577758039194995945e+02
2.358400262342235862e+02 -2.774263437877871397e+01 1.235598832566542171e+02 1.848747714685590893e+02 2.666742401654878449e+02
4.666107099717834217e+01 1.831692892036330989e+01 6.133480739697891693e+01 1.544199708448492743e+02 -5.196877935477288446e+01
1.311384265541960303e+02 3.891923002114253194e+01 1.009266684082417669e+02 1.745512457473278687e+02 2.530555987988829827e+02
-4.709603827463375580e+01 -2.693614124226057882e+01 6.052842978043468491e+01 1.862300055292927539e+02 -8.747463409476604568e+01
1.622660456301201748e+02 1.106375984206860252e+01 1.064342789804894807e+02 1.776419875100687875e+02 2.550923492264513186e+02
8.144676467177450974e+00 3.722967752800861341e+00 5.981776893679830920e+01 1.743771469875815967e+02 -5.940179875822558131e+01
6.852822894309440471e+01 3.712554206170367621e+01 7.990408473042978699e+01 1.656944412724568281e+02 -7.529657304331992407e+01
5.056981599942497496e+01 1.690620039037706590e+01 7.247805952954182374e+01 1.490331288016731435e+02 -5.228347188112067556e+01
-4.650913374937969991e+01 -1.817879481306004763e+01 4.221610264877140395e+01 1.927518994371941403e+02 -7.921368929806973824e+01
2.604061149794492849e+02 -1.863183891151794214e+01 1.024047127195309628e+02 1.859518574536498363e+02 2.663714636072380131e+02
2.348410318206550684e+01 1.621360559441330196e+01 6.375292381094015326e+01 1.600353844490409472e+02 -5.898084653225369323e+01
-1.687138300926423895e+01 1.207346075745114433e+00 4.274102596126261489e+01 1.894924665340876118e+02 -6.432099968389188405e+01
1.518329152141999998e+02 1.446579795597877371e+01 1.007662453642764717e+02 1.848699203724030724e+02 2.578658484466826053e+02
-5.876083227850585011e+00 -5.071458391694636525e+00 4.971297755328087220e+01 1.825416223149799180e+02 -6.894079257103865643e+01
1.239090781608535679e+02 1.101084910063978306e+01 9.112603496833203565e+01 1.771247674854428453e+02 2.580204294746691858e+02
1.712815292127867650e+00 3.515750888798698348e+00 4.632016176999153600e+01 1.651835550188179695e+02 -5.815779142455497919e+01
-1.453685891888561166e+01 -2.243682768747097711e+00 4.557864646501295880e+01 1.894703184083184055e+02 -6.675794780863257927e+01
3.800271192286328414e+01 2.747015122784009122e+01 6.619976859061773666e+01 1.563113433431268788e+02 -4.703299404713362009e+01
3.422472234649700340e+01 9.898358939476562313e+00 8.222671386796025672e+01 1.789287272008489822e+02 -8.500476648601623708e+01
2.096972238583759633e+02 -1.628779575277684089e+01 1.209533567885628855e+02 1.842334485338618890e+02 2.685906767642808290e+02
5.430063870181299990e+01 1.192918007447221385e+01 8.099457144677739961e+01 1.690592686999718808e+02 -7.209265826261108145e+01
8.879271718395936830e+01 4.496632659068321658e+01 9.376093449848920613e+01 1.605949982777673881e+02 2.722588902596710341e+02
1.185431996245297714e+00 -3.941376617836078289e+00 4.126951732125826311e+01 1.838074631833388537e+02 -5.386954702457053656e+01
-3.433485361063195285e+01 -1.145282696646054887e+01 4.750169124004590060e+01 1.952045181859470517e+02 -8.068799497399658094e+01
2.110611724995410157e+02 -1.591983574243299238e+01 1.141182898317402419e+02 1.771728946150933268e+02 2.542976297352032020e+02
1.243815329053636418e+02 4.493780337666485991e+01 1.072932063986229139e+02 1.628408302553281430e+02 2.539530414252777177e+02
-7.890009734435722066e+01 -1.979543213957103376e+01 9.187038401231251328e+01 1.833877733056228863e+02 -9.150704061029252046e+01
-7.745457996354835117e+00 -4.846453182453873687e+00 5.741737731610443518e+01 1.866417390467047710e+02 -7.194685974193319566e+01
-4.129235212400059396e+01 -1.723621326294706435e+01 5.188638578607965002e+01 2.000900814803086689e+02 -7.910379879055199126e+01
-5.819455969247735894e+00 3.291984250616923457e+00 7.951241762030966242e+01 1.782993076253565903e+02 -9.363145040992392865e+01
1.276789092738012243e+01 5.127831173129513864e+00 5.775244608394775980e+01 1.819293014729876745e+02 -6.493400111889891946e+01
-4.460872667218799847e+01 -1.860807385922208468e+01 5.532731034966934658e+01 2.091560532424365988e+02 -7.661147052206612784e+01
2.373254782592746182e+01 9.648307685091557673e+00 5.008877232083109021e+01 1.626825083580611988e+02 -3.367892912255309312e+01
3.217494015981306177e+01 1.359230458093940186e+01 6.105029315382584088e+01 1.739686268770736888e+02 -6.729356753165140503e+01
-5.166270579541769337e+01 -1.800404568628778179e+01 7.894530876449506707e+01 1.906655868039682673e+02 -7.777185460400681905e+01
3.485905653339882093e+01 1.634851647240639849e+01 6.860548774413163642e+01 1.532989315853052688e+02 -4.892340543530129793e+01
1.037145970789231697e+01 6.425334317405023477e+00 4.593944020465043820e+01 1.810336624630217557e+02 -5.300229161999200755e+01
1.004120333895635326e+02 1.867283160942152165e+01 9.788292905086922246e+01 1.810514116621630762e+02 2.712173963920607207e+02
6.952650299462044714e+00 8.483137158263286182e+00 5.416733027147966339e+01 1.708055113219386669e+02 -5.727525297878256083e+01
4.366580429277507847e+01 2.309167927382790708e+01 6.802368478143597486e+01 1.640147652160324583e+02 -5.895290429676922628e+01
1.380803167656854953e+02 1.732824427653127586e+01 9.715159240639917471e+01 1.757778954165613072e+02 2.674841086722589694e+02
-2.245781607477379538e+00 8.520441027397763989e+00 6.047878892451565491e+01 1.771378607130074840e+02 -7.353285813182033337e+01
1.234717404771223244e+02 3.645500224381933663e+01 1.006195510202085472e+02 1.734952993592777943e+02 2.557929546589568304e+02
1.854252908091358734e+02 -1.216964380940232893e+01 1.137352799535085808e+02 1.807065536204334535e+02 2.557203304504233756e+02
4.022198011941901541e+01 7.758597188993984872e+00 6.399089645073797072e+01 1.538994710744461827e+02 -4.982995537785624407e+01
-3.152171484994643613e+00 -3.885540562041167156e+00 5.638168096580304223e+01 1.764146715826859122e+02 -6.411986157690665777e+01
4.769777465493032764e+01 2.205482624704481864e+01 7.405196294891388220e+01 1.653238556027664572e+02 -5.601288827747669075e+01
1.210063211956975948e+01 5.877111116806537083e+00 6.783689512490525431e+01 1.785547996983435723e+02 -7.826747246188261897e+01
5.376998195834694627e-01 -2.312919142034242981e+00 4.859022247275657236e+01 1.822519710731820908e+02 -5.826608574672080465e+01
-1.805652728924249661e+00 5.589974008335282463e+00 4.842822099032353833e+01 1.861122830937120796e+02 -6.904486593034835096e+01
-2.046893552087505697e+01 -8.425903516614313915e+00 6.749652114601337871e+01 1.829464772806948361e+02 -7.371883340967305287e+01
3.882522421178712335e+01 1.419772414302648578e+01 6.463487973553272070e+01 1.659866317277910639e+02 -7.629498157176914219e+01
3.626880307527097358e+01 1.594808707691669447e+01 6.903769284365533565e+01 1.592897916987174938e+02 -6.606684498554767515e+01
1.255685260946362405e+02 2.646687564979072249e+01 1.069636908840935661e+02 1.703059540734870154e+02 2.662640499325671044e+02
-8.687946029293188488e+00 -1.595962815260937084e+00 4.486535783893147311e+01 1.800491963435253808e+02 -7.109956082572701064e+01
-3.795538014325799736e+01 -1.229653924149166855e+00 7.292538708113056600e+01 1.872955522128084738e+02 -7.538285748782335816e+01
-7.176161702916726171e+00 -4.868176875493496425e+00 3.683821671985061386e+01 1.899561824810559187e+02 -5.735939862272982026e+01
5.456611963422634659e+01 3.130719253801196800e+01 6.340205585171160152e+01 1.628495372802537418e+02 -6.533214479981423040e+01
1.196316195954110952e+02 5.909205434087997588e+01 9.815765105687820835e+01 1.644710390852826833e+02 2.486931126638837952e+02
1.229057272423767841e+02 1.572934350930739278e+01 8.726384755071320853e+01 1.739425402861836290e+02 2.630964027601708040e+02
1.068849555488546059e+02 1.465443508855039489e+00 9.342226469654096377e+01 1.705872110804980935e+02 2.646103512528212605e+02
6.538230717758665378e+01 2.160821959796562908e+01 8.073501956496507148e+01 1.677601490352865881e+02 -8.511623803303808700e+01
1.776209102929277606e+02 -8.576278604411436746e+00 1.147197190141093159e+02 1.806131178160540856e+02 2.535612285106090837e+02
4.753917786946783508e+01 4.661106576084374176e+00 8.652288465202748569e+01 1.767820565649118976e+02 -8.627030340660027719e+01
-4.026772311271569293e+01 -8.518151286363748298e+00 5.994068360907742488e+01 1.880371697585505331e+02 -7.298110519401124918e+01
8.749608707801769469e+01 2.107501063133700825e+01 9.760026708738767809e+01 1.733796465846242540e+02 -9.225180429620954214e+01
4.180160707331069148e+01 9.742151945012526681e+00 6.480747072302162337e+01 1.542604595125567641e+02 -4.749461886365004659e+01
-7.955294581824098543e+01 -7.991264675075330892e+00 9.365691457912797091e+01 1.862453723986892840e+02 -8.705134102716267819e+01
3.679145963339873049e+01 1.495168275205118391e+01 6.934959541780722247e+01 1.746364668307246291e+02 -8.368517000464493094e+01
-1.806985905326145669e+01 -6.907292464630215179e+00 3.338930424740343028e+01 1.898389461290066720e+02 -6.739208720461006408e+01
6.188446236229027164e+01 2.403025277229930623e+01 8.078987076931863953e+01 1.586417571195919436e+02 -7.221921176551128951e+01
1.997919802953234125e+01 7.796664211925300236e+00 5.041941683348575509e+01 1.673331786908416916e+02 -5.616387714207143489e+01
6.792946222158421676e+01 2.418779271779938966e+01 8.241436190336696654e+01 1.699508531029528342e+02 -6.619364797650452203e+01
-2.245710058497039086e+00 -4.547114667570015811e-01 4.085607122520890755e+01 1.816487575051716874e+02 -4.952304384210625443e+01
1.150545732360020708e+02 2.192190509293547507e+01 1.000513782844567885e+02 1.673869632222457540e+02 2.574439508583702150e+02
3.668475187859397124e+01 1.766903925092291416e+01 6.725386337083196509e+01 1.595421519210496513e+02 -5.290832595598021726e+01
1.264478248103219755e+02 4.536185693114708073e+01 1.107312774998724194e+02 1.684237881099193430e+02 2.490748546126476413e+02
4.333796326537942889e+01 2.437197902452494702e+01 7.778426107547554125e+01 1.592847287570677111e+02 -5.664223439095695056e+01
2.526347990654647049e+02 -1.713441245280141345e+01 1.048493590809568730e+02 1.775146531898717228e+02 2.700272803263329706e+02
3.457204408390617800e+01 1.518916459763756421e+01 5.972182224100311032e+01 1.655512256214600768e+02 -4.576293775514744766e+01
-1.943671241879271960e+01 -3.254097963529701154e+00 3.459884253186520198e+01 1.926494191025374505e+02 -6.542160368702616324e+01
1.769218688723187256e+02 8.385829350190832088e-02 1.236878004676110976e+02 1.793366433778627425e+02 2.579297845879825104e+02
1.805857800192779052e+02 6.664336187924808641e+00 1.040734784663985977e+02 1.769155701796705102e+02 2.565382209277566972e+02
3.707907291634173674e+01 1.294018607126602305e+01 5.658604969103098625e+01 1.564461628474120971e+02 -4.858425067876841297e+01
-1.212177303775730408e+01 -6.328938438398548527e+00 4.641192882207075598e+01 1.859807711988989354e+02 -5.812365647319210638e+01
-9.060614213592515398e+00 -7.766559974811451106e+00 3.588752639947085754e+01 1.804457439619349657e+02 -6.930161638321712303e+01
3.429692935443471669e+01 1.281295849247591434e+00 7.287536830978501712e+01 1.802517178392411097e+02 -8.063267848542368199e+01
1.089573576281485714e+02 1.800193775546472352e+01 1.101979429330656330e+02 1.732235657128064759e+02 2.725156793050083479e+02
1.071052916712259240e+01 1.040426361918171949e+01 4.804090891914880501e+01 1.661970590871178501e+02 -5.257918086075386555e+01
1.872302652735120034e+02 1.447468917366894203e-01 1.092840839969328641e+02 1.820015146157722654e+02 2.545152534055441436e+02
4.434062728103669571e+01 1.996508158591152338e+01 7.060299209434528223e+01 1.597934445313048002e+02 -6.118477353720325596e+01
1.653615531740838662e+01 8.308270426038552259e+00 4.969119394953198565e+01 1.637595745573904082e+02 -5.132206287191364424e+01
3.105242925586084013e+01 1.348375308820721585e+01 5.876569832889491352e+01 1.659522169883169340e+02 -6.288883164542055937e+01
5.695825327388962478e+01 2.007369506435748008e+01 7.235796622029072012e+01 1.637848974319445290e+02 -7.486539510399599351e+01
9.836449606578656812e+01 2.035334767929994015e+01 8.819059115137510219e+01 1.743803152006907169e+02 2.704878473000640042e+02
1.696290902307218005e+02 -1.519274764279805900e+00 1.043435329474605027e+02 1.772191608419100533e+02 2.606689901457918381e+02
-2.107977677698237073e+01 -2.116855187420329187e+00 7.478470510442767250e+01 1.808077986132874742e+02 -8.896558320132125175e+01
-3.242070334882182436e+00 -6.402826173730879589e+00 5.100255372303012535e+01 1.831242319859938448e+02 -6.949641316219232579e+01
6.348089697305612589e+01 2.264257852601150312e-01 8.770200143403572213e+01 1.784674775874755142e+02 -9.949960742351062493e+01
1.431490819336938713e+01 5.751806459204851230e+00 4.843634009342237334e+01 1.623371891036693171e+02 -5.295920552393791070e+01
4.464602011375320956e+01 1.804981896148063214e+01 6.861598456748245667e+01 1.677464108245824548e+02 -6.381412112722355801e+01
3.012322370154886997e+01 1.078479982693302297e+01 6.085209432496660042e+01 1.675415216291869740e+02 -6.436933648110313300e+01
1.424140492463689895e+02 1.398728470940827862e+01 1.071173672747984256e+02 1.775992181159939207e+02 2.574597520970438609e+02
-2.553188792164131016e+01 -1.838105113315516803e+01 3.512714298790135103e+01 1.913199443888250357e+02 -6.346411794708016174e+01
2.373487265896924896e+02 -2.646785427506435795e+01 1.082077246436273867e+02 1.870016188045717627e+02 2.753345899238090624e+02
1.834316122545415055e+02 -6.412248206906236092e+00 1.174227008989333711e+02 1.887857873356708467e+02 2.589068309535032881e+02
3.232322450067746189e+01 9.065427418129800685e+00 7.571921440617700227e+01 1.833734747550886368e+02 -7.234436541227780992e+01
3.856963157125777286e+01 1.479195092341442930e+01 5.600359045754913012e+01 1.494299526407587280e+02 -4.921377730529329142e+01
7.649501253739971673e+01 3.548511119580989259e+01 9.290385287510463286e+01 1.635434334711456756e+02 -7.986363483409643038e+01
5.032010007233512283e+01 2.901706958544025738e+01 7.513813736725862213e+01 1.575028772794857161e+02 -4.952185742794878109e+01
8.261540466123072690e+01 3.342692084308372102e+01 8.785490538276826555e+01 1.585874183514853542e+02 -8.366594288417351777e+01
1.069460492374829528e+02 2.469656756875727410e+01 9.726489851612896587e+01 1.772311776796472884e+02 2.599613712617135661e+02
6.650575848967967829e+01 3.058065786588598911e+01 7.405689180393163440e+01 1.552509676038657460e+02 -7.295542312858472656e+01
1.283043948689413583e+02 5.205840747613466490e+00 9.699954762645425888e+01 1.675942815423938441e+02 2.666408619290273805e+02
2.575575115693491171e+02 -2.288155767728682477e+01 1.055166799635154291e+02 1.828016209225721127e+02 2.578150294741076323e+02
5.488788794394440629e+01 2.508693898573900682e+01 6.802428871577426150e+01 1.522347609171017382e+02 -5.385105245117441086e+01
9.563826530861663855e+01 3.992164335895251526e+01 9.720995260430572671e+01 1.690720045005837164e+02 2.647399183672883964e+02
5.171824529418675809e+01 1.831853506311010804e+01 6.676183244119154381e+01 1.567542051773015999e+02 -4.505801862335983543e+01
1.158018175496035269e+02 2.956104179259659759e+01 1.018179924283386697e+02 1.620994454837121452e+02 2.675142634219192246e+02
6.458128272484812271e+01 1.845436585837646248e+01 7.052079538248746360e+01 1.668168535720495242e+02 -7.760847194947542960e+01
4.568663946989025249e+01 2.869298946734475209e+01 8.169845763829985685e+01 1.762023284369568898e+02 -7.091528476210267229e+01
1.100810271773033122e+02 4.196588667523676008e+01 9.887452200325880369e+01 1.586603471941962198e+02 2.544162261206759581e+02
9.909941987775134464e+01 3.082573478214756335e+01 8.388605335150408848e+01 1.761644921641513974e+02 2.573624902182964433e+02
1.368740805152683890e+02 4.382914900803265823e+01 1.128551472945588898e+02 1.642358151298107884e+02 2.518963844960369727e+02
-4.197939638631368098e+01 1.959575219525522272e-01 8.139828363246377307e+01 1.791711863572408276e+02 -8.209860648463529742e+01
-8.815486883557724695e+00 -8.439405318455499128e+00 4.052507647429386850e+01 1.885068555752995394e+02 -6.811415082668399634e+01
-4.316802730099681185e+00 4.977587479018628080e+00 4.961810666029535355e+01 1.900021402120684684e+02 -6.433898207223795396e+01
2.400399952744872323e+01 1.396779744623438191e+01 6.152472391319881240e+01 1.590703469010412618e+02 -4.908387237236078704e+01
2.331988975543431195e+02 -3.696803866184178844e+01 1.294726270282877181e+02 1.817202723079634836e+02 2.588698798321036634e+02
-7.589388320851703895e+01 -1.544999606038312834e+01 8.137007392936185113e+01 1.830926446446251532e+02 -8.591774262957427766e+01
2.164867311241472123e+02 -2.226915357418947750e+01 1.167945637288532481e+02 1.891920699200213392e+02 2.551349958345827815e+02
2.604551673626703590e+01 1.290183631194275193e+01 6.255745018769859200e+01 1.664471663462626054e+02 -7.075088424436945900e+01
2.507736631082604362e-01 -6.620257975569048270e+00 4.444728613916258553e+01 1.778985933162090589e+02 -5.693552794258043548e+01
1.114211190610674329e+01 9.612033274515077608e+00 5.280070999738165227e+01 1.719306398933876210e+02 -7.198651135143357749e+01
8.385717184397282153e+01 3.490460122938134191e+01 9.276729220713984603e+01 1.484558047734358581e+02 -7.700291690683776835e+01
4.057890650557177459e+00 1.096151151455296180e+00 4.315669568020273772e+01 1.868765887642353221e+02 -6.668420282193405058e+01
1.338496796699439813e+02 4.724390330069596899e+01 1.005147433024706487e+02 1.672075480785264006e+02 2.474654141891499535e+02
2.182552731158036465e+02 -2.084838449399887850e+01 1.240275814355442634e+02 1.823973321316956060e+02 2.627115945956714995e+02
1.211384277430127838e+02 2.392854050720132619e+01 9.642777851060336047e+01 1.708463850423698887e+02 2.649125298011226732e+02
-4.026480155477371170e+01 -1.479859778693414718e+01 2.270858814869414388e+01 1.806256363734615320e+02 -6.239919097207058485e+01
-2.319386131112072746e+01 -7.858249098566156832e+00 2.723237899238295512e+01 1.958226013825361633e+02 -6.332475630171443015e+01
1.373997643188109308e+01 4.990971199970445582e+00 5.719059938184614822e+01 1.724291883972087760e+02 -5.441785823531911603e+01
1.882612156805354573e+02 -8.584497134375396854e+00 1.127747660417091993e+02 1.854256322376124899e+02 2.579001755694780513e+02
6.513910633261673411e+01 3.452283097242670351e+01 9.142848342362289316e+01 1.613308274714937909e+02 -6.471661883732733145e+01
2.491343638180294704e+02 -1.336653506883560638e+01 1.018156365755737340e+02 1.862374586267924883e+02 2.706967997614360115e+02
1.032817871940890200e+02 1.914802825474187031e+01 9.274040352543376287e+01 1.761012958707096061e+02 2.756359897080295127e+02
9.542992652653181551e+01 4.878929382493503653e+01 9.261904536190127146e+01 1.657445968761197435e+02 2.563185119730098336e+02
1.259808008452279893e+01 -5.379267554136724527e+00 7.367072975308252580e+01 1.789126906154689891e+02 -8.252933746769345191e+01
1.198086430231699779e+02 -8.897560492778833208e-01 8.874351161655253861e+01 1.851540102407585380e+02 2.764978425715628987e+02
-1.506332139008665649e+01 -3.291021543676801553e+00 8.501036407054218103e+01 1.747425590727111739e+02 -8.501058667126420687e+01
2.765852152191946445e+01 1.166996723326060703e+01 6.299462058604999015e+01 1.662938097546731058e+02 -6.443953674174449020e+01
1.147336525483188296e+02 4.203551961006850490e+01 8.771891674600072974e+01 1.665499324953781866e+02 2.626057321759067236e+02
1.403173814009650044e+01 2.729169788286660570e+00 5.700675451737782851e+01 1.773267696098257602e+02 -5.495440252626252686e+01
2.376308181333654446e+01 3.713017669523378750e+00 5.776880135672757888e+01 1.751652732193421684e+02 -6.600906525629024202e+01
6.164956536843672552e+01 2.492595157802263017e+01 8.296759472751526232e+01 1.543253179442496617e+02 -6.134260930089711650e+01
1.276945265037137744e+02 4.435302362573294488e+01 1.098630328653775337e+02 1.621226132908488182e+02 2.471376915796591902e+02
1.335062865846576017e+02 3.195833252109676792e+01 1.016512741106253230e+02 1.739478949228685849e+02 2.591459760498983087e+02
3.123798945146974759e+01 2.205806833227552488e+01 5.711277775028700177e+01 1.499781260761021429e+02 -4.077868567288223289e+01
1.166894166307809115e+02 3.314940915532444876e+01 9.714358236760260468e+01 1.646126033668961668e+02 2.586845389361544676e+02
1.795457878280734860e+02 3.782574571659123031e+00 1.125139905479170892e+02 1.889569916446516515e+02 2.461392904510924211e+02
5.079881303542520499e+01 2.103473762376940570e+01 6.128123096691400917e+01 1.601194446625884495e+02 -5.209752032334064609e+01
-2.302956113257054582e+01 -1.830145899361559714e+01 2.355721262132598071e+01 2.021721054841006833e+02 -6.136939008166631027e+01
-9.100114880581951127e+01 -1.389857422653887120e+01 8.421423916431204759e+01 1.841057511216199316e+02 -8.300656004731230553e+01
2.398707225650163650e+02 -1.998593114205626620e+01 1.025399468470465365e+02 1.915123902291922491e+02 2.617293666840448054e+02
1.184894395005873804e+02 4.192546190319623634e+01 1.113852937329191377e+02 1.655686653778889479e+02 2.512780506390801634e+02
1.549702737212336103e+02 1.526416665744638479e+01 9.660406445434031752e+01 1.797667448464199254e+02 2.569174827143111202e+02
-1.701723992541287345e+01 -1.326616198537134750e+01 4.994968628280469147e+01 1.837842768160659261e+02 -7.707911318668874401e+01
1.840525548959409363e+01 7.678971319377032145e+00 6.955354458306922538e+01 1.741857094160312442e+02 -8.199805469269843172e+01
-9.353480194014242244e+00 -1.380975466443577382e+00 3.653559369647898336e+01 1.875919215500993289e+02 -6.966524731303809403e+01
2.705540252443021387e+01 3.723110828315476795e+00 5.315845124187371340e+01 1.635179369157787619e+02 -5.509369354553111009e+01
-3.906350317943848438e+01 -1.361709742650716315e+01 3.285452370043583414e+01 2.000137767422298225e+02 -7.077982477100087522e+01
-3.583522858793550370e+01 -1.519409790113207492e+01 6.161006277799448583e+01 1.798321055270322404e+02 -7.939851454150131360e+01
-5.920415422666945204e+01 3.292277260728893928e+00 9.332695755974232554e+01 1.850109754933683632e+02 -8.690738875014675102e+01
6.799830492147415839e+01 1.927230597608075868e+01 7.783202155700587355e+01 1.713340653798044571e+02 -7.976107711736339922e+01
2.560186533271577787e+02 -2.978149789873577191e+01 1.005853751301736736e+02 1.820369582171746572e+02 2.654298091352559936e+02
3.300549500866708286e+01 6.726404155581896305e+00 8.260022626085736874e+01 1.794704972718798217e+02 -9.285331244449163535e+01
2.036268314226715574e+02 -2.226810756621072329e+01 1.093901023179739269e+02 1.813306158404922144e+02 2.543420211938532702e+02
1.630792750558076705e+02 1.035229615888179922e+01 9.631319525936557113e+01 1.775642239369499578e+02 2.566724628077991497e+02
1.129788475191569006e+02 4.072914755250028662e+01 9.774860458221878901e+01 1.563015011399266996e+02 2.479917528219594942e+02
4.617518643132949308e+01 1.532670035962870969e+01 7.218708077187955041e+01 1.593352650238205399e+02 -6.432378902477225324e+01
6.818200811383560733e+01 2.218175472486105448e+01 8.799753892943978428e+01 1.750769379371014054e+02 -8.184224537024311985e+01
1.358929420505949111e+02 2.004083839360954755e+01 1.021635719023707338e+02 1.709143067797302820e+02 2.557608644551797568e+02
-9.169496001758970394e+00 -5.488481852899318447e+00 5.526624110589656169e+01 1.862972904325226011e+02 -7.200683344391956098e+01
-4.492296448381866725e+01 -2.572918574948889159e+01 5.624657985549860939e+01 1.889866538453228486e+02 -6.794229870768459989e+01
1.020409046419564447e+02 4.101708156229939561e+01 9.623100112112041415e+01 1.639169926090505101e+02 -9.474794505965826374e+01
-2.090191440262964218e+00 -1.699415627727133282e+00 6.737146005480147437e+01 1.815830356559040126e+02 -6.833538295215488745e+01
-8.292787633580185513e+01 -2.117062669984784407e+01 8.789266588731821628e+01 1.860314219168272700e+02 -9.031104266946071846e+01
-3.007858521875624547e+01 -1.562668171448761356e+00 7.834018203031295968e+01 1.736342591185961908e+02 -9.346602165365412418e+01
7.379494711966875009e+00 -3.858000047767256024e-01 4.044864224107405448e+01 1.737480980105446804e+02 -6.276828410535036085e+01
6.520196443575495948e+01 3.413975737879361816e+01 7.509709990898514320e+01 1.633494999706038868e+02 -7.555707351837897079e+01
-7.498646962007366312e+01 -2.457766080651785146e+01 7.716763712658537600e+01 1.926938471890867959e+02 -7.928403144337828223e+01
1.146082719487753963e+02 5.056451082252110041e+01 1.050199342872823962e+02 1.636815909244910472e+02 2.474806343700230968e+02
2.024303923886750738e+02 -1.052493739854510224e+00 1.177290210959382364e+02 1.868002391139792167e+02 2.726659167361566460e+02
8.308762935293451335e+01 2.757145251129179186e+01 8.213188623288728252e+01 1.607460234087156152e+02 -8.597544796283263224e+01
1.103525353776524582e+02 3.948181079187560982e+01 9.771519817072289982e+01 1.608944142419915977e+02 2.642372958798678155e+02
6.026017184341848321e+01 1.564589750868837115e+01 7.676408270835970882e+01 1.702608316400211947e+02 -7.701204764759695820e+01
-8.678041190685922857e+01 -2.371279917655959224e+01 7.866521658805517347e+01 1.835879810699049131e+02 -8.823773093624019737e+01
5.115859229608675207e+01 8.579003579853658579e+00 7.202380834926356101e+01 1.691469628088778165e+02 -7.591824270062176083e+01
3.155419226382955600e+01 1.756833509589421638e+01 5.836160160770121053e+01 1.570963250360279915e+02 -5.582012832055672646e+01
-7.568971953486288839e+01 -1.828151427805879337e+01 7.558597817312301004e+01 1.874969302260607265e+02 -8.951892434575661639e+01
5.438431540378330453e+01 1.901553184059767432e+01 8.349138555474826262e+01 1.758261873455267050e+02 -8.484975122347745469e+01
2.405125632891049747e+01 9.909442643162183373e+00 5.631115371511767620e+01 1.626798854036509567e+02 -5.009810681498507989e+01
1.694025609108404140e+01 1.351256204317569765e+00 7.307544418219396221e+01 1.673232436752247452e+02 -8.190275321177531964e+01
1.225172236756611284e+02 4.867853544852025038e+01 1.046988939130244773e+02 1.656567851024352933e+02 2.530455465019000485e+02
-1.787727673762657332e+01 -1.082652802803037062e+01 3.409665085949077223e+01 1.947256667875200549e+02 -5.354164027680062077e+01
1.900146786570851418e+02 -1.079692144034019918e+01 1.076254858370924268e+02 1.863847486028499247e+02 2.531602640064665195e+02
-3.480067513711253469e+01 -1.463982199112349214e+01 4.284667402113513646e+01 1.914770209646382568e+02 -7.545445166441918161e+01
1.654432856459148979e+02 6.579062143473199065e+00 1.036723007993012402e+02 1.794664887353301594e+02 2.625884519544774207e+02
2.584470375885496551e+01 1.604621328843757055e+01 4.939039992039228366e+01 1.579255017201814724e+02 -5.256976151737961089e+01
5.149661206475981601e+01 2.267695847512582219e+01 6.850600042367115350e+01 1.609996872584607956e+02 -6.682527666526554810e+01
2.630422806314713284e+02 -2.175869771954202392e+01 9.662125713752681122e+01 1.891803214069452395e+02 2.666604964176744943e+02
-2.760484020267336902e+01 -1.243661808419440185e+01 6.100491072755046673e+01 1.898772924215016644e+02 -7.809279631954846934e+01
-3.236658438177754782e+00 1.792493721511145388e+00 7.960356936879355771e+01 1.928299293680071003e+02 -8.919759193758838478e+01
1.215883697916273434e+02 9.817125316067462748e+00 9.784955388242519803e+01 1.720410344173289161e+02 2.666267337987799806e+02
1.655409246974213389e+01 8.633763320938255603e+00 5.129096160652543546e+01 1.727126931051393228e+02 -6.190357556252713067e+01
3.126253907509330077e+01 1.513352897155753318e+01 6.080757818845169993e+01 1.701877867870358614e+02 -7.778493330036454267e+01
1.252633400194128512e+02 3.574100585515326145e+01 9.871484944574571330e+01 1.730181555225040597e+02 2.554426140753637071e+02
8.153320228010092308e+01 2.896658135577892779e+01 7.880378041962869418e+01 1.620242039051890686e+02 -7.833743836166979690e+01
2.592968942175543816e+02 -2.549918361666158972e+01 1.069162737795462732e+02 1.840639365940211292e+02 2.603674919282880182e+02
2.704046316547882967e+01 3.155100324651143495e+01 5.365849128631766263e+01 1.537140637709675843e+02 -4.335702510010086996e+01
4.694842714872930145e+01 1.382837213479887595e+01 8.049287169056826485e+01 1.625471081501270021e+02 -7.238699332208121007e+01
1.030919505209925973e+02 2.038440132677534322e+01 8.907184144956136151e+01 1.713246082114466731e+02 2.709093465146244739e+02
-3.450372153479170834e+01 -1.028434749194744846e+01 3.835512117463513704e+01 1.973184783146161294e+02 -6.974758879752110374e+01
2.623239624429153309e+02 -9.492999022484720939e+00 9.588992946117213023e+01 1.915987934534732062e+02 2.727084429608165124e+02
1.821840627019707171e+01 5.615504218739017617e+00 6.186638761274120668e+01 1.687195139543222524e+02 -6.385617340103026862e+01
-1.226257323880195926e+01 1.347370690643523439e-01 6.209390879738740665e+01 1.769147685496106988e+02 -6.822896895732363021e+01
-4.978460817750477219e+00 -4.340554432126120687e+00 7.452264647297714362e+01 1.721711499167770398e+02 -8.922906257608903502e+01
9.703390909867326286e+01 1.996166888387274341e+01 8.417951091233732086e+01 1.605970523860036678e+02 2.779283941038501098e+02
2.610766989725222587e+00 -4.320525399544180800e+00 6.016747208841768213e+01 1.750568395487921123e+02 -7.371231849140906434e+01
-7.070136923189079425e+01 -2.457396558796141051e+01 8.449585659963896944e+01 1.887794362443967771e+02 -8.909607202664903980e+01
2.606750152236600115e+02 -2.599827970847388059e+01 9.575969244135663416e+01 1.906260603384874059e+02 2.719862736421434306e+02
4.854092132132414861e+01 2.509794006228755947e+01 7.702972535377242025e+01 1.587379408285659679e+02 -7.563040190505142846e+01
1.598507986253260515e+00 -1.998599983143073411e+00 7.720084382734226836e+01 1.755391007285318210e+02 -8.419609171495184796e+01
7.462764381141070658e+01 2.077031944339926639e+01 7.981906925073610637e+01 1.611618083401508841e+02 -7.858502477787449436e+01
7.879437717350575099e+01 2.638786708520497015e+01 8.508878890999710620e+01 1.727334450421490430e+02 -8.527190985528211797e+01
-3.318174352591341147e+01 -4.610521173738479028e+00 4.601192713278280877e+01 1.914853222401776804e+02 -7.490435329485984539e+01
3.823765678354785535e+01 2.720910176440127159e+01 6.065605241026332806e+01 1.543536190694944708e+02 -4.701733231031122529e+01
7.122904543265298116e+01 3.251294976735689346e+01 8.972569006196285102e+01 1.578080896244078417e+02 -7.539325173055433993e+01
1.476549052045832866e+02 1.560564001655740185e+01 1.035063321901980657e+02 1.785874580659212825e+02 2.693295223278746562e+02
1.382252585165568064e+02 3.494324712749271811e+01 9.785966759860485809e+01 1.771327935770270585e+02 2.547997107863576787e+02
1.099087998820972167e+01 -3.605468308615650930e+00 5.908038813144629131e+01 1.806927127155524317e+02 -6.858888719812267709e+01
2.357747798838484243e+02 -2.830671812973641721e+01 1.101109798154905235e+02 1.899189859268552425e+02 2.621011984417316967e+02
-2.845670765700746507e+00 -5.796693520624715212e+00 3.993326744731442801e+01 1.774379565128853358e+02 -5.842110838722704358e+01
2.334223909925072338e+00 7.798139734454872851e+00 7.866926409029355227e+01 1.842478480635677727e+02 -7.819907300528134897e+01
1.383984674303173001e+01 -3.752409111068821801e-01 7.223339418549258539e+01 1.804901498728529816e+02 -7.271955258380057785e+01
1.033758970692486514e+02 1.911254228818019030e+01 9.311766872595462985e+01 1.728117252820646286e+02 2.704542502057423121e+02
6.838763728949115261e+01 3.444659258706044369e+01 8.543853455586466339e+01 1.701032731602397803e+02 -7.846583191893859066e+01
2.209735028214151953e+01 1.336228385083700765e+01 5.994265037676746033e+01 1.528202777292232781e+02 -5.156773159384312066e+01
-8.667763027312708202e-01 -1.753371365515017821e+00 4.329885560006800915e+01 1.903279002018442441e+02 -6.109989753435743154e+01
4.459647884727009881e+01 2.039280102805037131e+01 6.672384185805252343e+01 1.740143308781974838e+02 -6.678079598159973784e+01
2.531534274882745876e+02 -1.214714271952912839e+01 9.572834454635058421e+01 1.862965488626254000e+02 2.658601679087840353e+02
3.693937644921451380e+01 7.892862998720033829e+00 7.221496931364015381e+01 1.784085043723745230e+02 -6.542051834897418416e+01
2.880584266141227090e+01 8.559269887933588450e+00 7.063613389473950122e+01 1.721680443599472028e+02 -7.179802323426248734e+01
1.346358704932527530e+02 3.848964664650384293e+01 1.112062166541090562e+02 1.734281995113207984e+02 2.600609439473733460e+02
-2.022329812680271033e+01 -1.463416133461792334e+01 2.381298059877464013e+01 1.939224634606766529e+02 -5.901075733542691637e+01
2.462150400026356749e+02 -1.756276444872062115e+01 9.776952186552134094e+01 1.740637168361434988e+02 2.676693506181205748e+02
-8.382260821624512914e+00 -3.687487582688613763e+00 4.719981045254829866e+01 1.851590778926940573e+02 -5.663931648913927575e+01
7.126728076076604168e+01 2.920278456134440148e+01 8.432689314370125544e+01 1.650467836452797883e+02 -7.767463222993639249e+01
1.274762721347906478e+02 3.741317732185448364e+01 1.003690013212488168e+02 1.669489506015555662e+02 2.518612058582731663e+02
2.624115885301636908e+01 1.408429242224647204e+01 6.035752501794526381e+01 1.611369700120595212e+02 -5.982656206872715643e+01
7.077543886300769316e+01 2.802430510208545655e+01 7.839530698750741067e+01 1.629569889430167677e+02 -6.792070396225670947e+01
-4.409260329790647859e+01 -9.940988256204903450e+00 6.343921739400999371e+01 1.916975514457561758e+02 -8.053979563207546732e+01
6.004667792131824910e+01 2.552060309422269313e+01 6.421410086464186406e+01 1.602291048456548594e+02 -5.255975092014287497e+01
1.022223512920964481e+02 4.196731960243414505e+01 9.806635464897100007e+01 1.636726382693338735e+02 2.695083791695566902e+02
1.639039849745466881e+02 3.832878029263790509e+00 9.665698432104774440e+01 1.792736007024131197e+02 2.716343150480886379e+02
2.464213593601357672e+02 -2.098001101032079418e+01 1.019918870496476160e+02 1.916978354574424372e+02 2.633193379733476149e+02
7.628378513570737596e+01 2.698436324294263144e+01 8.769783429532236596e+01 1.618449775892494245e+02 -8.189756978873539595e+01
9.049982711208237163e+01 3.284308057997819219e+01 9.206898521744412278e+01 1.684931957533043203e+02 -9.704860123777656611e+01
5.513424279138319406e+01 2.445497503320058641e+01 6.818930998034386448e+01 1.693703685415289897e+02 -6.821723311865676465e+01
-1.516609005625956286e+01 -7.518670106228253047e+00 4.532635406331286276e+01 1.896243754429607407e+02 -6.449414536398393238e+01
3.272839026000807650e+01 1.168484572216326356e+01 6.911604956892779228e+01 1.671817932454538038e+02 -6.637762981112965122e+01
9.382348320895819427e+01 2.765048331443748353e+01 9.854471251174953750e+01 1.715216178658770616e+02 -9.120455140273662664e+01
6.612494896148908197e+01 2.543753057537320217e+01 7.345055463681134711e+01 1.562149375732538772e+02 -6.870214815872844838e+01
1.894076002357305128e+02 -1.011159804995478773e+01 1.099463484485404763e+02 1.869792631375029828e+02 2.512965832964806054e+02
1.441578169905815798e+02 1.088531689105583489e+01 8.606691037999894434e+01 1.811856285360138941e+02 2.657434925393875460e+02
1.177362271574011210e+01 1.089769150685453525e+01 5.453436662354469888e+01 1.760099935058831875e+02 -5.674659915130674648e+01
2.509681392623052716e+02 -2.660527092514039893e+01 9.831677000773522934e+01 1.847603778028780255e+02 2.575314488539429476e+02
-8.220019652341197514e+01 -1.798317392186707053e+01 9.352830203330674408e+01 1.833285917210062337e+02 -8.954388883479894901e+01
4.834072244358674197e+01 2.229826937269050546e+01 6.268527294446839448e+01 1.747403858441913940e+02 -5.649427191619359689e+01
1.692243032750706391e+02 -5.823741015660681697e-01 1.059636685553561364e+02 1.879602858506784742e+02 2.577747556846986186e+02
-5.626302017715466519e+01 -1.122150822481489207e+01 7.337525378276421861e+01 1.806262731100500218e+02 -8.078692464928526817e+01
7.057197580212965171e+00 -8.353895283247528170e+00 5.787890075744603990e+01 1.762555194738748128e+02 -6.127293745812874448e+01
8.805350962355763045e+01 3.824075756146801552e+01 9.217846993483958329e+01 1.620675927412529802e+02 -8.916146995736602321e+01
2.313325641834028659e+02 -2.025113429442483337e+01 1.027569890144917366e+02 1.755168434657075807e+02 2.591434206543863183e+02
1.884787652263133282e+02 -3.161507195032021045e+00 1.087627682441333690e+02 1.894472663796360621e+02 2.640032665867541937e+02
7.952548444639967684e+00 -8.335097027642175860e+00 4.903901386392254125e+01 1.803072376618217447e+02 -5.321093894798253388e+01
1.147686823750969722e+02 5.045756061379729829e+01 9.721894915286036110e+01 1.660470389170450289e+02 2.527470527966998475e+02
1.633405726135903535e+02 1.288474997369309705e+01 1.128397767611727147e+02 1.733744261710929493e+02 2.649275893626249854e+02
-7.244833871625374400e+00 -2.708235426504627785e+00 6.530232699234800009e+01 1.884721804065791559e+02 -7.689296072288321682e+01
-5.031052193878707612e+01 -6.466112201408467541e+00 7.040587318677194162e+01 1.805102638363397887e+02 -8.169010343792193396e+01
2.770640268557287555e+01 1.004896554555581822e+01 5.727504068056096997e+01 1.605621768118460864e+02 -5.879034675853804970e+01
2.579744006708742745e+02 -2.647038850016246059e+01 9.815221940373368170e+01 1.907026510298983624e+02 2.653288983125567029e+02
-4.898127269232484338e+01 -9.910575376195596142e-01 7.741413449629298782e+01 1.715614408657986019e+02 -9.263154609181107446e+01
-7.535609888634711240e+01 -1.732156416288004408e+01 8.841715926328654973e+01 1.965928862559086667e+02 -8.161497477995618510e+01
2.596907574501266325e+01 4.020771874813117819e+00 7.017150339343677956e+01 1.716216533048725523e+02 -7.213402948391355096e+01
4.442413241857073558e+01 1.857734810529698777e+01 6.594455015028398748e+01 1.494700846415386479e+02 -4.603587602177275784e+01
2.933664983459889442e+01 1.511448074405126007e+01 6.406687020996868398e+01 1.550310675641134139e+02 -4.727565019604985252e+01
-2.277256569375344952e+01 -8.548036314063480745e+00 3.505977971201331655e+01 2.015809075823476633e+02 -7.177057112812076412e+01
1.324594319508324247e+02 1.588883058141868787e+01 1.040824955608389928e+02 1.635962905019985953e+02 2.653115043562161190e+02
2.012040861672738146e+01 7.139719030481744610e+00 5.964361088686499812e+01 1.697549026673427761e+02 -5.281388761062729031e+01
2.989427474172538268e+01 1.557941474530653636e+01 5.523749348685510085e+01 1.521914898950114150e+02 -4.606962273072538494e+01
1.421119528980843256e+02 1.937100037116032070e+01 1.039297537607488664e+02 1.748493969912863406e+02 2.596289470634866348e+02
-1.978114567345635422e+01 -8.516166858707698850e+00 3.879476512711809022e+01 1.951172534326593961e+02 -6.000333947112810762e+01
5.894999488789446573e+00 2.277808439258794948e-01 4.805275645025937337e+01 1.678967379484282105e+02 -6.245733048593882586e+01
-4.233220563555692451e+01 -1.043661005987602763e+01 8.024627280979828470e+01 1.872203343731183907e+02 -9.280440848307483748e+01
2.849185049074416654e+01 2.693761307559671536e+01 6.770065455519089426e+01 1.526008053348516569e+02 -3.793525358882003928e+01
6.508352847828946608e+01 2.806393487311756019e+01 8.392586669139663513e+01 1.655083700872572479e+02 -7.521560447253676784e+01
2.689940000113465999e+02 -1.244275132107920534e+01 9.407607325373743379e+01 1.817780939550816015e+02 2.733654144946474958e+02
-7.870142578409884848e+00 -1.025352099884624302e+01 4.152230507908200963e+01 1.931719432778563714e+02 -6.049958772041915012e+01
2.107918377587235170e+01 -7.352364275793229709e+00 8.470517642964708216e+01 1.778213491421271613e+02 -7.508560034110422521e+01
-1.476997424645268531e+01 -7.317077168160851741e+00 3.309480794043923879e+01 1.969722536471678325e+02 -6.424115369653340224e+01
-1.493644677988940117e+01 -9.615874925100971637e+00 2.759083613666598112e+01 1.991792606053918746e+02 -6.726968023001582253e+01
1.590422338200321519e+02 1.329763502780727613e+01 1.093493976662636840e+02 1.767930078200311357e+02 2.572532218641046029e+02
1.390591636428322602e+02 3.528468855758982947e+00 9.591803791950124491e+01 1.686824668526282949e+02 2.590526530360058359e+02
2.366360164293971593e+02 -2.280631299144785373e+01 1.180557272681229506e+02 1.904357434595429481e+02 2.665495899593835247e+02
6.247815310461142246e+01 3.574997019759706518e+01 8.382678764531924287e+01 1.580217268969946645e+02 -6.680011960984789710e+01
7.863195344032953926e+01 1.770812596873980738e+01 8.778592475821595542e+01 1.674440227884968238e+02 -8.379724309758981349e+01
-3.693543524028931557e+01 -1.105941096489802611e+01 7.089925854764048552e+01 1.859979756037265020e+02 -8.049190271935192698e+01
7.994938008484081138e+01 1.696521007831224992e+01 8.996012469868948358e+01 1.717368275376222186e+02 -8.812927461772048332e+01
6.755068399553043434e+01 2.581305109145968402e+01 8.286962144483533166e+01 1.556947148880596217e+02 -6.917844991691691803e+01
1.134829025802771270e+02 1.963796701930610311e+01 9.681293517049715547e+01 1.703600723370037713e+02 2.588817900523729350e+02
2.698226296307094074e+01 1.521202919348691474e+01 5.308370993160986018e+01 1.439317626972529069e+02 -3.714592556447149718e+01
1.806397019188335946e+02 1.870382234196361182e+00 1.055310931263327205e+02 1.756495842666660110e+02 2.539777373448887090e+02
2.599208262362020037e+02 -6.468528359854376575e+00 8.677824949584289982e+01 1.881109319976511074e+02 2.683398965330947021e+02
-1.167963349039775167e+01 -5.118520651479843586e+00 7.278988797108563347e+01 1.868193662894411204e+02 -7.629883516944933319e+01
2.030624420189325008e+01 1.373089777197546368e+01 5.246772754041369780e+01 1.661706518366497960e+02 -5.247682794298241760e+01
8.754362129278285920e+01 2.827379047031446646e+01 9.163332241135518075e+01 1.598923853453358106e+02 2.677642016896444943e+02
2.437530796014415202e+01 8.032414289238955618e+00 5.906383977209932112e+01 1.691132140888191771e+02 -5.353158794124468756e+01
-8.015654087805543782e+01 -7.842092437770000757e+00 8.633502840842569981e+01 1.960987167319696027e+02 -8.623986239523851793e+01
-3.134102213679637217e+01 -2.143890766588986097e+01 4.312538380159927698e+01 2.026354757384839615e+02 -7.352897868562985195e+01
-4.673542445948202584e+01 -1.204453511871096083e+01 8.408081563764007171e+01 1.779173496276609683e+02 -8.868701296419391156e+01
-2.056670280203814372e+01 -1.118563745021620015e+01 4.762395528542002410e+01 1.909895720623885893e+02 -7.541727439534616906e+01
1.009957038922993462e+02 5.134175436927947800e+01 1.006784622087901084e+02 1.591988762865293552e+02 2.630101104300796919e+02
1.249906167158169126e+02 3.965314282208300511e+01 1.044814944361074538e+02 1.759290324850904312e+02 2.609957500623130500e+02
1.155267891885152096e+02 1.241205198152904288e+01 9.172051114691221585e+01 1.657305473278063914e+02 2.599611834992207378e+02
7.408345369922830059e+01 2.027583556539243048e+01 9.485214178436787336e+01 1.653788417829281059e+02 -8.956489637835251472e+01
1.446592238368150447e+02 3.777077823583091742e+01 1.077198960334425806e+02 1.697151261941354790e+02 2.460950675623693655e+02
2.086749042088543149e+02 -2.983351457788832661e+01 1.294721557554885578e+02 1.934819604157327149e+02 2.630683368095546371e+02
-3.512223333516216428e+01 -1.567445441182321453e+01 6.127329874796752307e+01 1.907009127060327103e+02 -7.754250131847624061e+01
-8.019460886559640755e+01 -1.615376577123477730e+01 8.879885958187506390e+01 1.821397083177518255e+02 -9.028227455040429561e+01
8.373783861748358959e+01 3.177696870770062532e+01 8.372748147849512179e+01 1.688607826624405845e+02 -9.015042470336716462e+01
-7.510723210979532105e+00 6.213486445880241682e+00 4.797489862336967548e+01 1.694430117856360596e+02 -6.000308893871456206e+01
4.344467409108770539e+01 2.506897265644368034e+01 7.726076236857687718e+01 1.651349925178714955e+02 -6.249818247589349340e+01
-2.650079913227368777e+01 -1.077843443361034659e+01 3.276337201356254525e+01 1.951724862455431264e+02 -6.324558198092367434e+01
-2.158337862751008629e+01 -1.500850421650779865e+01 3.625550440682070530e+01 1.997905801460108819e+02 -6.694870484181359416e+01
5.627503033344432914e+00 -3.063194940283875845e+00 4.886960635873183634e+01 1.846497614280261814e+02 -5.491927121571434611e+01
6.243493360754023058e+01 2.789197092610130824e+01 7.810587603522482425e+01 1.551915897954399668e+02 -7.770699812659026406e+01
1.493880415136260886e+01 -8.686497421190666479e-01 6.140999088054476118e+01 1.742483651539828884e+02 -7.065879758554936529e+01
3.007175092812608241e+01 1.593277566949916491e+01 5.125453546614380684e+01 1.615883529843148949e+02 -4.899973181871807526e+01
4.580473258675739601e+01 1.961574221655161665e+01 6.549888628997101137e+01 1.578712512291365897e+02 -5.249157750389096577e+01
4.425881233682424210e+01 1.766057886706193969e+01 6.248032990732632186e+01 1.668390246048379879e+02 -7.144002424170730592e+01
1.621789496806087527e+02 8.702286585052176449e+00 1.108044956724081374e+02 1.788721884696446978e+02 2.449845190071908974e+02
6.183080848249687733e+01 1.390549365099139933e+01 7.792960978540543238e+01 1.707906653641136927e+02 -8.059140743750447200e+01
6.070146327315667278e+00 2.789457872313558351e+00 4.689329971977078060e+01 1.856906117839334627e+02 -5.159078658801220030e+01
7.227300168441331607e+01 1.428066181266573764e+01 8.258774153515096828e+01 1.710163263288197015e+02 -9.469968664762353683e+01
2.619072778463511497e-01 1.614481005858861007e+00 7.337399167169691339e+01 1.705433524333255377e+02 -7.562291900945106704e+01
-3.786089779914588149e+01 -1.633707534250551774e+01 6.288450404120243320e+01 1.963524255630886159e+02 -7.768598294867679499e+01
1.574726327473518097e+02 9.250430276895283299e+00 1.125638355700723139e+02 1.781945389513398368e+02 2.567625818969228817e+02
2.064749849721713204e+01 1.155834250738247704e+01 7.457523999177129781e+01 1.725165220277281151e+02 -7.194667240921961593e+01
2.891413855838640501e+01 8.160719392282178575e+00 7.110590547974001652e+01 1.810379067391089052e+02 -8.032386828180365512e+01
5.885317868158301025e+01 1.124475392449923739e+01 7.734138601571677896e+01 1.786873518245759271e+02 -8.234453509543020289e+01
-8.096235994658711377e+01 -1.932541254971330336e+00 9.254209079712025243e+01 1.714349711924218695e+02 -8.810499719136707597e+01
5.447147957769848858e+01 2.135106094759981943e+01 7.010662513646984451e+01 1.613733718355748863e+02 -6.726320330749089749e+01
1.732127533425216370e+02 3.222185657741388098e+00 1.093822779262941225e+02 1.804896778623603950e+02 2.561156582266515898e+02
1.908415529912395314e+01 7.816254704261721642e+00 5.024298256766842030e+01 1.659451681941340837e+02 -5.586292225944970369e+01
2.895171034816732103e+01 1.083284917253561730e+01 6.167532572551238701e+01 1.721177220908761285e+02 -6.333354641666073803e+01
3.200791500211602880e+01 1.450400177528548085e+01 5.949504033537795777e+01 1.546267466710333736e+02 -5.346879452183337378e+01
1.328427733435694336e+02 4.139216214942378258e+01 9.830564506191338126e+01 1.701835823254033642e+02 2.469438164450611168e+02
1.029872123609064829e+02 3.586096157427906661e+01 9.355967530810370647e+01 1.695511305696372233e+02 2.628069804382201937e+02
7.219740767883000387e+01 3.390569290543520964e+01 7.809210729920370397e+01 1.686018515431446758e+02 -7.936901508176758568e+01
2.702905845848352939e+01 2.241894376461537775e+01 5.335250250400930128e+01 1.502810650355850726e+02 -5.007460709715680025e+01
4.467372660102589776e+01 3.024779422682043162e+01 6.914364526547166179e+01 1.565776873097665600e+02 -4.721553600873727419e+01
2.205524880169300843e+02 -3.950272060896164561e+01 1.269962381241017226e+02 1.831833468881348210e+02 2.684194226399388867e+02
1.010871253332295367e+02 2.489285526093979328e+01 8.709197540486154310e+01 1.679382420395988618e+02 2.680074385607840668e+02
1.063574676844499152e+02 4.362781331699839882e+01 8.269399112760710580e+01 1.567410453422472187e+02 2.669120596631688045e+02
1.330709892583132792e+01 1.539283717640358873e+01 5.086532877025469190e+01 1.739250718480047340e+02 -6.851842707489960560e+01
1.009667403084036863e+02 4.781554275267075127e+01 9.463158449019520901e+01 1.717452195292630677e+02 2.567906982847780455e+02
8.286558864238355682e+01 2.705729734327864833e+01 9.336169943466438781e+01 1.727844072696081525e+02 -8.763602440578104336e+01
5.029507244196118165e+01 2.260768153985804219e+01 6.458558844975303259e+01 1.645391238555842790e+02 -6.352013446775768557e+01
-7.617111741411336823e+01 -1.374919758577938644e+01 8.859487950442337478e+01 1.898742353182947795e+02 -9.462515561461982827e+01
1.061019337650167245e+02 8.038924076375652206e+00 9.216129874434338376e+01 1.846713762484840515e+02 2.804530735987802359e+02
-4.302119668479551251e+01 -8.353916056947387148e+00 5.800342118568226368e+01 1.938486366307912192e+02 -6.811776386403464301e+01
5.023148617637099278e+01 1.848895418709476957e+01 7.152477074500626486e+01 1.519194779729814400e+02 -5.594269343181021981e+01
1.072935773743932515e+02 4.980666891857249112e+01 8.766988226170728637e+01 1.706018652472025678e+02 2.581699815897962935e+02
-6.227070320674752857e+00 1.026708780618810302e+01 5.348452999337511926e+01 1.803629394970583348e+02 -8.052217797833401391e+01
2.181058823842030137e+01 1.383336635660970160e+01 7.981608338726081797e+01 1.828320629657128791e+02 -7.141624148270010153e+01
4.946061540313932881e+01 3.113278640815703469e+01 6.529390772400824972e+01 1.521626793434067508e+02 -5.223295673058196797e+01
-6.060584291053913830e+01 -2.877106750327725138e+01 6.936396983709884978e+01 1.912995629240710116e+02 -8.292889037902253335e+01
1.473373847316715057e+02 3.254374943875994575e+01 1.092347895558192619e+02 1.741672616810554359e+02 2.533831712788686730e+02
-2.238862693989921127e+01 -1.288373590434300908e+01 3.248830675883699826e+01 1.976217709611835289e+02 -5.914041144117854998e+01
2.792749883355044815e+01 6.392965276087705817e+00 9.225358710857126709e+01 1.778404956210515024e+02 -7.650150689823861683e+01
7.745320095557018192e+01 2.234648017541804066e+01 9.058429165789921456e+01 1.708506990493841613e+02 -9.429023719902029654e+01
-2.465559058928554759e+00 -2.552041107588927105e+00 7.780975713741094069e+01 1.824931961245862055e+02 -8.248570517482481534e+01
9.249494584608219938e+00 6.370932098686147960e+00 5.158297341229217636e+01 1.755941894905912193e+02 -4.917204011098549898e+01
2.333953787132831081e+01 1.163987826363737099e+01 5.183423885500901918e+01 1.486530758189929315e+02 -4.714063819625524587e+01
2.563062052328145768e+01 3.519481908741817655e+00 7.158316505767210458e+01 1.721793271796364024e+02 -8.178311691349711054e+01
-3.119893596496830668e+01 -8.108868926017917644e+00 8.208303297297302947e+01 1.816521683050722231e+02 -8.365420478530830906e+01
1.717075496782545088e+02 2.737353977129723503e+00 1.109071931682610028e+02 1.814546293183337298e+02 2.563074240943303153e+02
-1.678499326224635624e+01 -1.429388757548581523e+00 4.333421758556301029e+01 1.837543123122022450e+02 -7.203805495944558857e+01
1.880251875816376383e+01 9.375139248899341027e+00 8.745179034658573869e+01 1.774718851598506433e+02 -8.345283747064411273e+01
1.021810171961936504e+02 4.226799924439466594e+01 9.502934207293318991e+01 1.651149280856017754e+02 2.624813576272354112e+02
-3.539139332346358913e+00 -4.500381829458244276e+00 6.376656876780683803e+01 1.795540464470626603e+02 -8.120386772998141112e+01
7.540330539191650416e+01 1.501109582777461426e+01 8.532850805421327323e+01 1.767195035532961924e+02 -8.484082286635201342e+01
-7.373268424033665269e+01 -1.091327484279496396e+01 6.827051277623465353e+01 1.917405086526712239e+02 -8.224026231262797637e+01
9.889368006618853713e+01 4.245733920119594274e+01 9.112482985434255056e+01 1.635819778457205871e+02 2.612894528992894720e+02
1.339583337499560969e+02 1.924703978421914741e+01 1.050693221625642764e+02 1.698406247719433964e+02 2.556199022082862200e+02
5.824893669145057018e+00 1.228124977763945935e+01 5.312440032608368767e+01 1.859137942403942816e+02 -7.259558597639593813e+01
-1.788708124248312004e+01 -1.686410072684525829e+01 4.112034775199955305e+01 1.979990260213000113e+02 -6.692194627427366527e+01
2.306252309656549926e+01 1.205614443480608600e+01 6.008691157846285336e+01 1.757629494723458379e+02 -5.363288651640515070e+01
2.442181622538078329e+02 -1.652127869953008599e+01 9.180454957362695723e+01 1.781676126758380292e+02 2.674099304280709930e+02
-8.867486118095240499e+01 -4.347651170879824889e+00 9.653714993834287839e+01 1.816528296078244296e+02 -8.693121447695948234e+01
7.994950088043435699e+01 2.734932595236865538e+01 8.729079603245206442e+01 1.673504356720636395e+02 -8.851111597721447311e+01
2.919191531252923610e+01 1.864755244834767112e+01 5.896056060573119595e+01 1.501940843010212348e+02 -4.106062011923805244e+01
-1.339475497797034009e+01 -6.001587168848285359e+00 3.853544656016440939e+01 1.891785738526817511e+02 -5.841975266490130991e+01
9.390121283969219235e+01 2.463757220108487189e+01 9.086929033076644657e+01 1.746623662195943325e+02 2.742089103719224568e+02
6.714367931787501220e+01 2.747665866753856179e+01 7.867969842907260158e+01 1.489038964823917013e+02 -7.553842952801917932e+01
1.349850042084569850e+02 8.927938967488067590e+00 1.061035360424343992e+02 1.791083135080572504e+02 2.666632758600730426e+02
-3.818786102452972386e+01 -1.054369667239644315e+01 3.693151860843121170e+01 2.028573555828295127e+02 -7.453303089983107554e+01
1.808602132730393208e+01 2.183056676364933057e+00 6.512265994652362622e+01 1.713158456964885943e+02 -6.912748581690775040e+01
1.174005615164139300e+02 4.629770143574017283e+01 1.001269374981608280e+02 1.748990709951432336e+02 2.564477853835973633e+02
1.318538401797329129e+02 2.053854624311695787e+01 9.935122077068757562e+01 1.729299217057925375e+02 2.511863985292653467e+02
1.055073078661359460e+02 4.260515170167786181e+01 8.714190607040453074e+01 1.624077751654726285e+02 2.600577953474323749e+02
2.549447307960749356e+02 -1.261143507297338395e+01 9.787635358372959615e+01 1.780283395437419642e+02 2.679410013554007719e+02
1.173835823542729884e+02 4.237034880964251471e+01 1.045126814440501448e+02 1.732033432110899014e+02 2.576804522699424638e+02
1.191746384297324965e+02 2.363889168012776310e+01 9.837597847661426442e+01 1.699141068072223675e+02 2.721519610313833937e+02
-8.735622592282982879e+00 -7.925978474632437099e+00 4.621496948376734792e+01 1.925395603272688163e+02 -6.457193582495737871e+01
1.499357229925144850e+02 5.270376032573869551e+00 1.004297142025718017e+02 1.868339935937427470e+02 2.701538154479702030e+02
1.376312565612391481e+01 9.874591563856103704e+00 6.424995005961493177e+01 1.768770178359734189e+02 -7.335886745169648293e+01
2.140495580629162120e+01 1.956413610973303463e+00 4.862743012035799950e+01 1.642720362021109111e+02 -4.841370966761160588e+01
7.595113766084361728e+00 5.326402160763462845e+00 5.527976653498296145e+01 1.791467129940740790e+02 -6.695360383661392234e+01
-3.840079382731066460e+01 -1.455110439093734342e+01 6.986536871494995182e+01 1.898963834239191897e+02 -7.709899612617790865e+01
2.089304651180908650e+02 -6.130576354356947810e+00 1.075199753045201874e+02 1.823733105435799757e+02 2.728456846041619315e+02
1.429498112936357472e+02 2.925997444078287657e+01 1.063874541083847589e+02 1.721816257463082422e+02 2.489010730075485185e+02
1.011864379771184019e+02 1.885731515483638887e+01 9.100699877730498599e+01 1.754165221560621717e+02 2.774596786090991714e+02
3.869752100582559962e+01 1.206316460859975770e+01 5.868152391827378977e+01 1.550466008436814604e+02 -7.036408208158000832e+01
-1.941619821893972420e+00 1.772352073812625273e-01 4.740189996322857269e+01 1.819331169037191387e+02 -6.258542980293918845e+01
2.019794231791006496e+02 9.555363124169513611e-02 1.099549481157528845e+02 1.824560168217341811e+02 2.648568779556930508e+02
3.746828899578803629e+01 2.238778041132955465e+01 7.360717501736438351e+01 1.532075473016946603e+02 -5.027414414581804181e+01
2.210129052667513747e+02 -1.428563018918674032e+01 1.026443574580360263e+02 1.801915191817338382e+02 2.655001622333062414e+02
1.431244437501849021e+01 1.326378809133627712e+00 5.365565628167294676e+01 1.743398365825366056e+02 -5.472054533991779834e+01
4.350918759124274970e+01 1.063144046130773823e+01 7.104943593393205958e+01 1.744527134563733455e+02 -6.822121535376552970e+01
1.466236063076044900e+02 3.185904183696879244e+01 1.082604711456224607e+02 1.678481994736508796e+02 2.512112033112246081e+02
7.351323402276069885e+01 3.353021079825811057e+01 8.962318752220045326e+01 1.569917224112261351e+02 -7.744152764254447163e+01
1.151232791285896724e+02 4.832378428918680413e+01 9.797999085179654344e+01 1.584241257010342565e+02 2.476212558575464300e+02
2.178264399153129105e+01 1.056435704821361909e+01 7.324189711543625947e+01 1.906816454406350658e+02 -7.499721432379716646e+01
1.061828347361060594e+02 1.969373837677301253e+01 8.410533509359653692e+01 1.740131922896423191e+02 2.698276890286451248e+02
-3.936926045052636880e+00 -9.272137644415836988e+00 4.864392322207739028e+01 1.822983209903278521e+02 -6.288484931323861105e+01
1.306572038702161365e+02 3.113170087218529503e+01 1.043357852733704192e+02 1.626010588571303401e+02 2.485412526855819806e+02
1.737176659849388614e+02 -8.176611826743091171e+00 1.116215866753543366e+02 1.753460564318361605e+02 2.625719395594493903e+02
2.401941897552727028e+02 -2.844167412572031495e+01 1.145033305190229242e+02 1.876224436379403642e+02 2.609174782398037564e+02
1.781302220801355247e+02 5.939953231075138618e+00 1.179175006458735595e+02 1.791847587338829157e+02 2.545664578069125810e+02
-7.821222341654973320e+00 2.293802610191835178e-01 3.129669105389451289e+01 1.843772140182591386e+02 -5.289884987554960816e+01
3.441990213408295318e+01 1.362176563976388444e+01 5.291183469374651338e+01 1.555887598829047533e+02 -4.749995298585546522e+01
-5.233050901441374236e+01 -1.449157824860169264e+01 4.613934674665491542e+01 2.040656563351378736e+02 -7.747898496659801992e+01
-1.964456939865057450e+01 -1.325751976206537464e+01 4.595038772762887191e+01 1.912013956211111747e+02 -5.699417848477862947e+01
1.142515105766325547e+02 6.945863776542293522e+01 1.067661874061862761e+02 1.621344931418568365e+02 2.384259520233855483e+02
-4.467742436039446652e+00 9.746936635205649679e-01 4.044603945517906851e+01 1.861354395906120658e+02 -5.975875819818465118e+01
-9.894530396793788540e+00 -2.836731765594497023e+00 5.486868058740542864e+01 1.756937164220395857e+02 -6.975295860376434121e+01
4.982675617627464248e+00 -7.918249334919753579e-01 6.233043936147012687e+01 1.781860643522173007e+02 -5.868321722770870252e+01
2.647993381640228705e+01 1.513425478752165709e+01 6.496050028730809345e+01 1.438634231031349486e+02 -3.490791436406549053e+01
1.190868625015191355e+02 5.257469381783470652e+01 9.897172013453325690e+01 1.601523436153502473e+02 2.387436169552860008e+02
1.533923253308494417e+01 7.638706535393351871e+00 6.638222919704820413e+01 1.819964997588290316e+02 -7.703733135738114868e+01
2.927099110478626187e+01 2.085725691623074596e+01 5.870544874759997356e+01 1.556021729213793208e+02 -5.173865911467808587e+01
7.202540970030419487e+00 1.422901262497933139e+00 7.255134715372606991e+01 1.808586971192575561e+02 -8.051632777756888970e+01
-4.667975281882719152e+00 -1.153979873109709331e+01 3.161431656645555321e+01 1.804814001902946643e+02 -6.357471450723323869e+01
2.357775437474238629e+02 -1.362041492432663503e+01 9.763308979919349895e+01 1.916402735397827826e+02 2.707907140793144549e+02
6.793562291686046706e+01 3.010387855998821749e+01 8.032527798690554732e+01 1.600000686413332573e+02 -8.052196726199156274e+01
-6.000612698927707811e+01 -1.609705918264191027e+01 6.584320946921390316e+01 1.836579536957529228e+02 -8.034981605822183326e+01
-8.031534611579324690e+00 5.213886214014037401e-01 5.988200100052502250e+01 1.861320060809958647e+02 -6.606212756858985813e+01
1.823633194867049383e+02 -5.869375936360029300e+00 1.085695028576573407e+02 1.760247501397235794e+02 2.542347300294331660e+02
-2.713950959843156241e+01 -1.510918194677778104e+01 5.419125849320820976e+01 1.856009165184258904e+02 -7.935919247147013778e+01
1.174217552875860520e+02 4.537198293300204455e+01 9.769703082406648775e+01 1.630783718635468631e+02 2.524739718845340235e+02
2.071745815676688096e+02 -1.616366333872947081e+01 1.116940297289661430e+02 1.853858716582525403e+02 2.486341650818091864e+02
2.138830524194343639e+02 -1.146659641225782700e+01 1.025696188011752668e+02 1.853446311945796197e+02 2.712344533572718888e+02
-5.886335286828818880e+01 -2.918895537184917544e+01 6.528735115720311910e+01 1.926665648347458841e+02 -7.245053358397703391e+01
6.987829628344665700e+00 1.212361525247657923e+01 5.833008258118303502e+01 1.739082225458690232e+02 -5.479691358616396712e+01
-3.065853533236756689e+01 -1.510111465981776568e+01 3.509795425231418164e+01 1.966477121587546435e+02 -7.049984760906406223e+01
1.407178322414318927e+02 3.345817437690909912e+01 1.040791155334986655e+02 1.783880180042335439e+02 2.547467159217700896e+02
-7.783616330203372513e+01 -1.697264179373157589e+01 7.409694905357120831e+01 1.866833425125749102e+02 -8.656985185026158547e+01
2.587318302055650747e+02 -2.923602594789666043e+01 9.797344408953379968e+01 1.823105574376693312e+02 2.701564021640025999e+02
1.118499777588067872e+02 5.553561012394927587e+01 9.909208262038298187e+01 1.672485590460055960e+02 2.419667407949382891e+02
1.085846474011044194e+02 3.309945874689687173e+01 9.137058491996357645e+01 1.724706844130753609e+02 2.651786650345395628e+02
2.860010635724688655e+01 2.266457361726748587e+01 6.772492489990852960e+01 1.596304256492015554e+02 -4.171426993373278691e+01
1.274466547836466077e+02 3.718216654906994734e+01 9.427741114745916207e+01 1.683711826687536757e+02 2.631584869160794256e+02
1.416485727172660631e+02 1.155153388832806982e+01 1.014456695458164006e+02 1.770961527238668509e+02 2.612649990275119762e+02
1.707314094277148513e+02 8.682193571111106678e+00 1.108921628953508645e+02 1.751582356048135978e+02 2.519483897997958195e+02
-2.158556055979163091e+01 -1.931708567270427945e+00 6.377881836261052939e+01 1.840547125564530120e+02 -6.757788544801107378e+01
9.929205419347697514e+00 1.451747866614278593e+01 7.429014616701044815e+01 1.727242451034795181e+02 -7.560556179019020817e+01
-2.506737418180323473e+01 -1.595201088765900366e+01 5.070722260949613514e+01 1.853766038008046451e+02 -7.670543410669728246e+01
1.303362752019580171e+02 3.875244304922321703e+01 1.057022842432581200e+02 1.610009630440358421e+02 2.660092089658139116e+02
-2.176254417652244655e+01 -1.044790293187408992e+01 3.110338570118331702e+01 2.016987118022257164e+02 -7.110205737836913897e+01
3.867739081632385734e+01 5.119236846580374589e+00 6.897396466098669521e+01 1.756289600788057896e+02 -8.090211664376464284e+01
-7.225512701429357776e+01 -1.424984918081672269e+01 7.624122259039556582e+01 1.922914131451356070e+02 -8.785022039271503047e+01
1.886121035616302066e+01 8.465048692938523800e+00 5.908094486055967565e+01 1.677656976213091014e+02 -5.885573465029285956e+01
5.645586246916840878e+01 2.808882926757153697e+01 6.756545985624289585e+01 1.658103210913612315e+02 -5.263415843887826640e+01
4.801185301184217380e+00 5.450449961401210963e+00 6.495703306799863697e+01 1.722262416096459958e+02 -7.748534464514564490e+01
2.321208753499120689e+02 -2.434068561559072208e+01 9.899752466429166020e+01 1.853540518540016535e+02 2.742792625728505982e+02
6.706716284931567884e+01 3.248285687234703545e+01 8.190861513388570359e+01 1.662014966643217804e+02 -7.152099844834819464e+01
5.948114362269934219e+01 1.943870254929082719e+01 7.125011830918555233e+01 1.541679597742985663e+02 -6.972182130436485181e+01
3.018407286537701850e+01 2.239671971086933766e+01 6.289017003912493919e+01 1.403737806040746250e+02 -3.629480801867891415e+01
-2.475709954279380653e+01 -1.992464952171792447e+01 2.831595902888553695e+01 2.010866147623752909e+02 -6.490833365338487226e+01
8.419360200817758155e+00 1.066193230083366972e+00 5.935772649272891499e+01 1.746830045130892586e+02 -6.478551154377831267e+01
3.334766625758740588e+01 2.206622366175630390e+01 6.350493098465612718e+01 1.560488090064782796e+02 -4.665775483845924043e+01
3.614268504029578111e+01 3.214174570493337058e+01 5.850769059721986309e+01 1.487901369347193565e+02 -4.869794353313952939e+01
2.456321653488351586e+01 1.994554759823802215e+01 5.373498332962910951e+01 1.578613473023268057e+02 -5.002308217796286982e+01
5.060142757774046629e+01 1.836544918881913446e+01 7.951676144282762948e+01 1.591759821661656531e+02 -4.402288801123005157e+01
7.522416073915438517e+01 1.033710342676948635e+01 8.785393471936946241e+01 1.823409307213401007e+02 -8.516219659862174751e+01
1.535396123308406686e+02 8.572148615361228963e+00 1.128263366806941832e+02 1.781590631143617998e+02 2.546024612492316237e+02
1.126733172352179793e+02 2.315769554684144538e+01 8.615982792190480666e+01 1.670073720849314611e+02 2.653033981913329740e+02
1.158633306194236035e+01 2.291818477661088593e+00 8.116690557052710631e+01 1.804226542163019076e+02 -7.863712307187410033e+01
-2.838387227906273935e+01 -1.317366858063544299e+01 3.344254229173980519e+01 1.890486817074720989e+02 -7.425341808563327106e+01
-1.909391134021181813e+01 -6.630598621984480801e+00 4.076759633032298780e+01 1.892178782828313217e+02 -6.701163218149621059e+01
8.704357706950976592e+01 3.410478022209199622e+01 9.337454949329305975e+01 1.626167528577601615e+02 -9.191195023305311906e+01
-1.974474415540274919e+01 -1.046301502371400005e+01 4.308365419800237106e+01 1.938499369683923987e+02 -7.540706107566316518e+01
2.525992450886245138e+02 -1.048316895985231412e+01 9.927595387610683986e+01 1.891684501267699829e+02 2.651283197256955191e+02
-8.402255518388714872e-01 -1.656062829522631619e+00 6.734305129120724587e+01 1.700586939006595628e+02 -6.731478282585602813e+01
6.839307165593003113e+00 9.028542167083312364e+00 5.777276811346713004e+01 1.763399806817095623e+02 -7.549097041841027078e+01
1.811243428303415612e+02 5.905890200340740748e+00 9.400387059696207359e+01 1.808425984749970041e+02 2.678773984015427914e+02
6.211641133903469836e+01 6.581410400722495169e+00 7.942315262898499384e+01 1.656410380575967451e+02 -8.673648935207297939e+01
2.721119577482271623e+01 1.280036149114474675e+01 4.817486081209723636e+01 1.589822356912634689e+02 -5.773692610402098069e+01
1.347341573760438038e+01 8.301900996301242230e+00 4.436367884221864699e+01 1.694792779732816541e+02 -4.473579821263716383e+01
6.711581698772454274e+01 2.567961914391277745e+01 7.490819172122871805e+01 1.660684233230787754e+02 -7.100336302681417067e+01
1.336794356429776656e+02 1.153997792729245297e+01 8.958960326029479404e+01 1.849992040730427902e+02 2.619244973440447666e+02
5.976974629804881545e+01 2.138979448524819915e+01 6.761204088431823322e+01 1.549627158801869200e+02 -5.108022649558004247e+01
2.108804952648627022e+02 -2.127803525120552486e+00 9.160560787689786366e+01 1.792844311353749731e+02 2.730118438045372500e+02
-1.232643844595331117e+01 -6.719842385614859026e+00 5.098610441309096331e+01 1.808277662944043129e+02 -6.698629203943545463e+01
3.712972230688809105e+01 3.136492389255882784e+01 6.384935110921051660e+01 1.543169761858584934e+02 -5.275729270747973487e+01
-2.424299567244001352e+01 8.198015468091739422e-01 3.549235165434537009e+01 2.012525016008285945e+02 -6.441910779875000514e+01
3.662598994223426985e+01 1.972063046929651975e+01 6.438598466123066544e+01 1.427628142452915654e+02 -4.787563987447222047e+01
2.273433485307321291e+02 -3.250641501870444472e+01 1.168827470141686575e+02 1.901896743025808121e+02 2.550625534668322985e+02
-2.643683010583914950e+01 -1.583061996106393465e+01 2.413868419082066197e+01 2.009485288690628124e+02 -6.414265291869571683e+01
9.061009101155495671e+01 2.062688030025537955e+01 8.936172688511572915e+01 1.617536387616407012e+02 2.770865914401144323e+02
-2.210662056413944399e+01 -1.026082216409627534e+01 6.724392463015971089e+01 1.833970136333532253e+02 -7.580023026391907592e+01
1.344997136577975105e+01 7.252915814422842722e+00 5.089023695255890800e+01 1.748065909324018605e+02 -5.614145621581858592e+01
2.471391784015465731e+01 4.329659507239011162e+00 4.788468391277430669e+01 1.661458657449506404e+02 -4.906832247113214862e+01
2.102507405029456038e+02 -1.238260549584113512e+01 1.034217122206913047e+02 1.873449075274547226e+02 2.637376241833238737e+02
1.923559315822796236e+02 -9.805919744346905276e+00 1.026265314528268675e+02 1.874467548561714523e+02 2.526692878989206292e+02
4.101792563756671228e+01 6.307443839751103454e+00 7.979666794834558630e+01 1.708938174389537039e+02 -8.441732730029094967e+01
-8.086246945076497994e+00 -5.655681264928087870e+00 4.030513441397199870e+01 1.833811593928995194e+02 -6.805109860735925054e+01
-3.484049975981899472e+00 -3.209759787316398771e+00 4.527212482617260747e+01 1.809120490318394729e+02 -6.191479331140519093e+01
2.508342653346391273e+02 -1.848486131794137322e+01 9.714458056687308840e+01 1.899374638417887979e+02 2.691739196248129247e+02
-5.452958170862109455e+01 -1.151063446532156576e+01 6.752373306138829889e+01 1.937111264422726151e+02 -8.087346782480683771e+01
1.498677531446622879e+01 4.607148085358478973e+00 5.746520132624815602e+01 1.781240065661091592e+02 -7.453803166491881882e+01
-1.906022310447024637e+01 -2.222526264505136595e+01 3.596602211518742109e+01 1.902034737422727915e+02 -7.137364498155032777e+01
1.440315460586588614e+01 -4.362379575704993684e+00 6.013084535687519860e+01 1.731350336994605357e+02 -7.338506021095216170e+01
4.569560642514316129e+01 8.422452094076207985e+00 6.929658700790395187e+01 1.570254824623179104e+02 -7.542041747699205700e+01
-1.607965242138876505e+01 -5.968355712212715325e+00 4.036194319611398384e+01 1.965001764327111573e+02 -7.773631945916352493e+01
-5.814311920974505554e+00 -2.219212133998623493e+00 5.701734058177085274e+01 1.814460545804610945e+02 -7.236341588878148912e+01
1.080375383844781112e+01 3.208918189596632331e+00 4.983128867927448624e+01 1.672578520125112789e+02 -5.204907578290713133e+01
3.003772148049217350e+01 1.415700239440881170e+01 7.715362033631426186e+01 1.659179343570200444e+02 -6.893444742942227776e+01
2.020463068005083755e+02 -7.257777762076060846e-01 1.030260796589878680e+02 1.807962987496940741e+02 2.660074357522997275e+02
7.099541489360346702e+01 3.292801982375968350e+01 7.320459755762028919e+01 1.500582365293151099e+02 -7.509665882668168990e+01
1.003693182414965435e+02 3.734917804324541635e+01 1.043543996913931551e+02 1.645524601164497369e+02 2.482505943190171536e+02
6.912122965527856877e+01 1.508509284456305366e+01 9.246446892772209480e+01 1.815139505432162252e+02 -9.018206185043695200e+01
1.145762914269508599e+02 3.063251462970615435e+01 9.904937548292974725e+01 1.682216959191379146e+02 2.574368496121890644e+02
2.048420574638834069e+02 -7.076441384039799942e-01 9.736921480785287031e+01 1.790090427043501791e+02 2.604482209936030017e+02
1.050218616333910688e+02 3.529204716419784660e+01 1.056343582278663433e+02 1.539589597793100495e+02 2.531493471640604298e+02
1.488770530884921186e+02 3.019092526871759929e+01 1.051336695024055246e+02 1.766305513165068533e+02 2.575390927698575183e+02
1.733467304231741579e+01 6.634929869571374539e+00 8.007716979636880694e+01 1.722206427055396318e+02 -7.963756276429316472e+01
5.072018683819747764e+01 2.495331699650229496e+01 7.356165705594767701e+01 1.635574166399258900e+02 -6.239909226607560555e+01
2.967228793690196298e+01 1.252261820837571449e+01 5.986033567845228731e+01 1.763158628082159112e+02 -6.786123827694883914e+01
-1.896082694487291676e+01 -2.172649543854706167e+01 3.447507546817944046e+01 1.927610697224061767e+02 -7.055488282818762968e+01
1.347076955291099409e+01 7.845209686863542586e+00 5.887889412502402564e+01 1.727782889145769616e+02 -5.767808757431252076e+01
7.950222264359570090e+01 2.682068488509915483e+01 7.828593738139304037e+01 1.678023830043152884e+02 -8.144487719367337775e+01
7.030023198593890754e+01 2.822379135126953997e+01 8.318931149822608972e+01 1.691408307357444016e+02 -8.698220694467443082e+01
-7.576245222619610331e+01 -2.199667650918738104e+01 8.284403909249013509e+01 1.826244860501233802e+02 -9.159649025092726049e+01
7.090124949940513943e+01 1.934808658993093289e+01 8.067450739505609647e+01 1.712884349742087124e+02 -7.626472093405658370e+01
-4.097497884070463670e+01 -9.431549934185442297e+00 6.746554535479839387e+01 1.836655208051350314e+02 -8.760003752986099812e+01
3.360524160182527709e+01 1.000204924631039027e+01 7.807646232513953066e+01 1.706827363575721961e+02 -7.444955653774721327e+01
-1.494832068244243928e+01 -1.130384916534339190e+01 4.110900846725510149e+01 1.920441220102844966e+02 -6.200906889264944510e+01
1.771572660533584553e+02 1.447576716662292284e+01 1.132418668744753205e+02 1.678400944303486710e+02 2.645677621097810288e+02
-1.728660708006165336e+00 -3.072506998168804238e+00 4.502440327566726808e+01 1.936778442343385223e+02 -6.131010937749791623e+01
1.387274917861315515e+01 1.208265796841683226e+01 5.887818688567052305e+01 1.735192104732777523e+02 -5.878840794363944866e+01
1.807774622464047098e+01 8.132586971190711722e+00 5.105208565080623373e+01 1.643917183937712707e+02 -5.045935370468345127e+01
-5.889385922655967676e+01 -2.081992943922340800e+01 6.812220262598103204e+01 1.975132732859478324e+02 -8.201224478072552415e+01
-5.832517860472739812e+01 -2.136856242753628621e+01 6.299181757213857935e+01 1.866743867237448455e+02 -8.732579731716411686e+01
4.179608403646534498e+01 2.678764126466937867e+01 7.353793810935947306e+01 1.606642532276761699e+02 -6.132314733915207228e+01
-1.029300687587582708e+01 -1.443824955086855155e+00 4.319537886804066318e+01 1.952050448425099773e+02 -5.149781631265322801e+01
-1.543529159374127158e+00 2.384434774909779176e+00 4.014686001651003977e+01 1.804218771037079705e+02 -5.568277247027899080e+01
-1.471144215962852897e+01 -8.910036873436121496e+00 6.025552425458941030e+01 1.866530067434148066e+02 -7.076699250354506887e+01
2.667310866531732927e+02 -8.003598834283049968e+00 7.989618263320795677e+01 1.766431040193707531e+02 2.747381658205639496e+02
8.886730979921374285e+01 1.980179128321606541e+01 9.072484878695715338e+01 1.701964236998597926e+02 -9.497285405277784776e+01
5.370034800637676398e+01 3.248883164909908317e+01 7.441824872500728816e+01 1.511319348147555672e+02 -5.466869457793967513e+01
3.395319283371993890e+01 2.593882210665074339e+01 6.346322842155446864e+01 1.669765802600248605e+02 -6.258017409142144771e+01
1.100461710834634061e+02 4.360173256980669976e+01 1.107764141485451432e+02 1.727802192509097949e+02 2.553040853052701209e+02
2.536183652892568148e+02 -2.608784240757077555e+01 1.060619991671401152e+02 1.910388302998008214e+02 2.651258958567493096e+02
1.091773485301837638e+02 3.860041438055708340e+01 9.452857716099873642e+01 1.693961969740097402e+02 2.594108859846070345e+02
2.116176112218115435e+01 2.046903077336201449e+01 4.894854877980510111e+01 1.495772379113766419e+02 -4.447497616073029292e+01
1.999009124239664814e+01 1.419144863390409128e+01 5.110719143945181031e+01 1.720997119491307501e+02 -5.418079558875309942e+01
4.357117771119326477e+01 1.203145330548035474e+01 6.867106457540079134e+01 1.525818715926937159e+02 -5.460663574640530982e+01
5.673728445188370983e+01 1.057122609844455141e+01 1.020776416231923918e+02 1.740213193038377142e+02 -8.029762425938830006e+01
-1.774436735131092746e+01 -2.956770843096883983e+00 4.326542984806825132e+01 1.861027031117739341e+02 -6.364256269610503125e+01
1.908640757458753257e+01 -1.541921608174144698e+00 5.881353148277410270e+01 1.785418674144518150e+02 -7.030833790864190291e+01
4.924711095795075266e+01 1.910374881943404546e+01 6.334701300753928166e+01 1.590160563899133592e+02 -4.837523522917270213e+01
-2.783047222457818037e+01 -6.972523903907694276e+00 4.506516655560486839e+01 1.997348464298183330e+02 -6.459144491386906850e+01
9.904943942081452235e+01 3.136958241944014958e+01 9.489025491510057009e+01 1.725202232371472633e+02 2.629129769487449266e+02
5.649453780137170611e+01 1.076720590941389588e+01 8.860389793935884484e+01 1.800054418906819365e+02 -8.350668772570259080e+01
1.699607720951984504e+02 7.769529042464968782e-01 1.081422933263781943e+02 1.751952276540172875e+02 2.587590529265163468e+02
1.007153380067557009e+02 2.136180940744858603e+01 9.283843999114927215e+01 1.674583356625048225e+02 2.733327716662194575e+02
8.884997318681745071e+01 1.322859602609068830e+01 9.509981549478892759e+01 1.701357554552167244e+02 -8.830937293822323397e+01
2.778886693640252048e+01 2.275750860609331383e+01 5.698439731310138257e+01 1.581237130095487942e+02 -4.899848138970379097e+01
-2.178041706948546263e+00 -3.843332580656365849e+00 4.772480332969804806e+01 1.785322051539809820e+02 -6.342381576239775143e+01
2.922525402089996760e+01 2.707659710148789856e+01 6.593012935797341356e+01 1.589336217003963725e+02 -5.847836546810700042e+01
8.639401058656213195e+01 3.239564797382772809e+01 8.944233389846851878e+01 1.573772081567300631e+02 -9.547505811783631202e+01
9.080809299928228029e+01 2.843449535288111463e+01 8.342678489792626806e+01 1.629808972000384415e+02 -7.474312238493882887e+01
-7.191228742804923080e+00 1.965980315746119977e+00 3.220810702383224111e+01 1.927200103580905477e+02 -6.139874667188101398e+01
1.036466966288535048e+02 4.770827299955957557e+01 1.006010791375701814e+02 1.611787513936534708e+02 2.611358584250093600e+02
-9.351951217742312750e+00 9.032152736978038554e-01 6.848914291550266853e+01 1.764994819994949466e+02 -8.598068068153696686e+01
1.700615552130705908e+02 7.035390274346340789e+00 1.036792649506325574e+02 1.767700311719576121e+02 2.561965292896492201e+02
1.338833297113796732e+02 3.321259057996090291e+01 1.069078791511773545e+02 1.704615948315977505e+02 2.584418026522487821e+02
2.519337204402736461e+02 -2.226652678339284108e+01 9.631697920011734482e+01 1.893755905710787317e+02 2.600483127835800019e+02
4.082589301638546431e+01 1.736912294658634792e+01 6.153374037915966710e+01 1.594785793713420219e+02 -5.067810769845502961e+01
3.755902877537815954e+01 1.633414690910852585e+01 7.274441816344872791e+01 1.624115245503274991e+02 -6.113146184565640340e+01
2.090380702922595901e+02 -5.606167219510007627e+00 1.021422481568458949e+02 1.868398006135878120e+02 2.609759519161524395e+02
2.594288592128308437e+02 -2.319861798305843692e+01 9.200854973547372140e+01 1.875276919328339034e+02 2.624510275723569634e+02
1.701812564397708059e+02 -2.269577314301515436e+00 1.141090981461642571e+02 1.753610297532916320e+02 2.546476485127343210e+02
1.295701146470256333e+02 3.463538045032216672e+01 1.070840135991461892e+02 1.663682021553533446e+02 2.470696365918655601e+02
1.355968374021857699e+02 3.123977853282936934e+01 9.801356661215228883e+01 1.673879756169124278e+02 2.511317625547497414e+02
5.406383014940028175e+01 1.697827337311100493e+01 8.805028726142327855e+01 1.737458596517795684e+02 -7.801550622873894270e+01
3.094719353583877464e+01 8.899153539048779038e+00 6.634695439743397571e+01 1.669357852752118561e+02 -5.536145252821481222e+01
1.907662920613294943e+02 5.144245329628649444e-01 1.044286883268507182e+02 1.824540010688447182e+02 2.623397428636140489e+02
-2.462473247226316175e+01 -4.444090656854051247e+00 2.364624707322490949e+01 1.889376498423788746e+02 -6.953553448966533779e+01
1.327322430792967722e+01 2.765788151726406241e+00 4.397824644837601937e+01 1.823238927550138158e+02 -5.650246371006527113e+01
5.400918260548201033e+01 2.344976548290508589e+01 7.406170126481596583e+01 1.590202457087124515e+02 -5.929185115041977383e+01
4.367621690980524818e+01 2.212408826996879796e+01 8.096307948412315625e+01 1.534165532580849458e+02 -6.600081465668976932e+01
1.407358171926877048e+02 2.993919452559615380e+01 1.116412367975348872e+02 1.667221355704942596e+02 2.438109634100675862e+02
2.028954522257158715e+02 -2.332021243977305502e+01 1.222854538398511721e+02 1.831913191570973254e+02 2.569196133854233040e+02
-8.937062549939936318e+00 1.051788120654818748e+00 3.702608559387147125e+01 2.000907262809680844e+02 -6.518572822706602210e+01
-2.307366075134143912e+01 -1.040278015696456571e+01 5.883970051683003533e+01 1.932848234857023044e+02 -7.842441281595776559e+01
2.435375408093922900e+01 5.586772132646371958e+00 4.641995771885616051e+01 1.657069242937414231e+02 -4.735130792593935922e+01
8.678362557213215212e+01 3.658536863368603065e+01 8.884037546080659808e+01 1.684070917040103836e+02 -8.164706770439391903e+01
2.157226182940349588e+02 -1.030425507126226670e+01 9.823079908692344020e+01 1.801140619725180159e+02 2.644613904388698415e+02
1.147367899120593933e+02 5.143016350520644409e+01 1.013299122591095625e+02 1.718983524234577374e+02 2.450516782367544693e+02
2.371667446273800692e+02 -3.205644612100161339e+01 1.091222877081403766e+02 1.921192020709412986e+02 2.647037876995929082e+02
2.489068016152851044e+02 -2.658489386949012001e+01 1.018699452286094527e+02 1.932644166317473378e+02 2.631127613253692630e+02
-3.916236651038045835e+01 -1.776934282353904138e+01 7.696801951975496081e+01 1.771301809317809557e+02 -7.923294833336683496e+01
-1.569692011217913397e+01 -1.726919764179134731e+01 3.691233984263849521e+01 1.858064518878803995e+02 -6.664403714960324976e+01
1.866265737779209388e+01 1.172189479611352958e+01 6.386164949397022639e+01 1.695296713261992920e+02 -6.273154043402196578e+01
6.941407871337764846e+01 2.556335754495891521e+01 7.889074528253179608e+01 1.554607585282395519e+02 -7.621562896124090969e+01
2.121455251949576279e+02 -1.311506322954761927e+01 1.125309860397559731e+02 1.744532241775725367e+02 2.628489621613647387e+02
1.046910865331367546e+01 1.200764101049715293e+01 6.366128202840404526e+01 1.730020771015214791e+02 -6.912871485027791607e+01
1.152906183005004976e+02 3.584690509837540873e+01 9.875214097208576902e+01 1.563975452467641958e+02 2.635758934486183307e+02
2.541980435892123680e+01 1.114031875045212239e+01 7.243886625859229866e+01 1.701420723235411572e+02 -6.904770162972566538e+01
3.150687486480810762e+00 2.684855198308760960e-01 6.421999641367409595e+01 1.804225866291365321e+02 -7.694348996786435180e+01
5.240215256260659515e+01 3.362816533742813618e+01 7.970905161849563569e+01 1.573558647044413590e+02 -7.700555555114402750e+01
1.501606124327354053e+02 1.653239581962382232e+01 1.075233701762768561e+02 1.755142635877614055e+02 2.573151224341722809e+02
-1.683357648045412702e+01 -9.899505947078104384e+00 3.901536053017743200e+01 1.933817600818226197e+02 -7.377760430377567502e+01
2.452531070401101090e+02 -3.216468999500884962e+01 1.055519834649550148e+02 1.924510713918816123e+02 2.600488211873957880e+02
3.530591567561188526e+01 5.042251619326849621e-01 8.126436051809191952e+01 1.755493733150282480e+02 -8.323254164336822214e+01
5.476429323851532871e+01 2.912508667474732604e+01 7.504918053994167337e+01 1.661626351645878401e+02 -6.326767184141191791e+01
5.302876522753140698e+00 7.558931062355981112e+00 5.255380803431044257e+01 1.827612803891967417e+02 -6.391740581611482241e+01
5.915627081178869417e+01 2.364016946757609716e+01 7.573450180553184907e+01 1.628946671458493256e+02 -6.456313509947521823e+01
4.434394098684285979e+01 2.764376654402220268e+01 5.652973972965605043e+01 1.540655000953987610e+02 -5.902104913554054377e+01
8.785232309888980851e+00 1.491001626112286926e+00 7.766880731922917391e+01 1.742071642036422645e+02 -8.832895945917489655e+01
1.152792781832548172e+02 1.565179138605934206e+01 9.548030035504842772e+01 1.790311192459272434e+02 2.639558740487105979e+02
8.954683264391579911e+00 1.287112547968201781e+01 6.263165715242185883e+01 1.696052914766750632e+02 -7.006420371656930968e+01
4.073935153359804673e+01 1.777384114750181965e+01 6.079171662994523473e+01 1.560779486446924977e+02 -6.252041440986237575e+01
1.652779542129174217e+01 5.626575113910630144e+00 6.360404187991416336e+01 1.683412399639833552e+02 -5.753187133199387659e+01
1.171026102742920898e+02 4.245650078899519997e+01 9.472538499391464484e+01 1.634526727083968467e+02 2.472120305255970152e+02
1.197119536783988991e+02 2.256570081326486843e+01 9.501192197133846662e+01 1.724692472809907144e+02 2.609647987814079215e+02
4.900035657434723468e+00 6.766696357816332608e+00 4.782224472680660199e+01 1.785478867718943832e+02 -5.278705295935368724e+01
1.373032420564855727e+02 4.707864602348054817e+00 8.748838016837724751e+01 1.822171605854679797e+02 2.553297172579365224e+02
1.360896938204353432e+02 4.407048824539512566e+01 1.095494246093914370e+02 1.654360490269686750e+02 2.399703383510242816e+02
1.798013305566729336e+00 -1.365750809483956552e+00 7.168438208650513843e+01 1.810772170988236667e+02 -7.775011904927828255e+01
4.234378822556283950e+01 7.763932585199452063e+00 7.781603261525670234e+01 1.790426951768645836e+02 -7.647998336183108847e+01
2.003924847637721882e+02 -2.658417110465243738e+01 1.208696403233294632e+02 1.831340347270138693e+02 2.556823225634954326e+02
1.998147872940676280e+02 -8.900864642110171587e+00 1.042062986320038931e+02 1.765817510332381914e+02 2.749459315842893830e+02
-4.753019441847473381e+00 -2.169626212788556163e+00 4.459979177800869365e+01 1.857509739496099428e+02 -5.498624326554189423e+01
1.824035782926167144e+02 4.277076981443364012e+00 9.569117918326250560e+01 1.850265230916241990e+02 2.667793926522461447e+02
2.083891202807626257e+02 -2.833973933738715090e+01 1.228878503888613380e+02 1.871091901535149304e+02 2.519562858548883355e+02
6.102927336572054173e+01 1.119177217847382089e+01 7.989849624186993537e+01 1.669267701333631067e+02 -6.968983926833590203e+01
3.440233314229971739e+01 8.832194017441086231e+00 8.386916468796476920e+01 1.763038801280979158e+02 -8.660143137744329067e+01
-1.570828053640432032e+01 -8.489542219288665592e+00 3.211093950027397170e+01 1.923672937804944070e+02 -6.680814055770763105e+01
1.021736621458161807e+02 2.665084005870681949e+01 9.777728147260764047e+01 1.692079824248891669e+02 2.698427314220168114e+02
-5.019741870091809233e+01 -1.027441550317147900e+01 6.454220078325990073e+01 1.884954339091377449e+02 -8.055309964439278758e+01
8.612372959301625031e+01 4.316242460322450825e+01 8.378391017321025913e+01 1.593681932238245622e+02 -9.099370132905264086e+01
7.981529124655077112e+01 2.044899146318840621e+01 9.805407535604209102e+01 1.734590237368253725e+02 -8.625220100674071944e+01
3.234562387697759789e+01 1.926409924217053060e+01 6.695934472635417478e+01 1.657591861381324918e+02 -5.003678543878828577e+01
-1.922916084727073383e+01 -2.039686794782481627e+01 4.545491468635879073e+01 1.878161028021247887e+02 -7.298280898553385043e+01
2.039031977304525753e+02 -1.350754590311113112e+01 1.065687030953044285e+02 1.778287804535129339e+02 2.607021723001375904e+02
7.448778281559276593e+01 3.609100276678822894e+01 8.589293123737007818e+01 1.593039322973042999e+02 -8.016643187774604939e+01
-4.730279479373328400e+01 -3.433900147847166906e+00 7.355674786717636948e+01 1.806740436678877870e+02 -8.796123621304224116e+01
1.042483931499179306e+02 2.705701143518469820e+01 9.017641810233011768e+01 1.735481140475116320e+02 2.699116825068362004e+02
1.105676125677692880e+02 4.150971948646613896e+01 1.107742316057099572e+02 1.559239887294575340e+02 2.602661977860017259e+02
1.030880798026186085e+02 4.279275795189887788e+01 8.682747993807269893e+01 1.707283132187656634e+02 2.570706211786071549e+02
3.841743726758920729e+01 2.392539254608152888e+01 5.486684663293849695e+01 1.412529295765504855e+02 -5.392146245091618795e+01
7.019973694483043758e-01 -6.699439556446636246e+00 6.951706870536504823e+01 1.801264216963051012e+02 -7.110182041923324903e+01
5.246186029464364253e+01 2.533862610664498760e+01 7.812291597824639666e+01 1.684983041725658381e+02 -6.940136471880508395e+01
-1.756579997095578349e+01 -5.296825673779339105e+00 2.762505594289319077e+01 1.930440916556433706e+02 -5.882142711345706942e+01
3.812575417506740649e+01 1.706766973917220653e+01 5.950743524666866335e+01 1.540160406566755853e+02 -5.936715663529205500e+01
1.668233181481583927e+01 1.274912979030314197e+00 4.442080358504207993e+01 1.673937065571498977e+02 -4.802434373323734462e+01
4.933959325683584041e+01 1.331115225143764036e+01 8.407596879991584160e+01 1.642574719720097960e+02 -8.159667589258347675e+01
1.500385181237170116e+02 1.313884357429579453e+01 1.013790681182268827e+02 1.802819748273198286e+02 2.528332942934539176e+02
2.141613078740956766e+01 8.714626430964051096e+00 5.229620218045947411e+01 1.803619345214056580e+02 -7.161007013583048320e+01
6.804588513253051474e+01 3.385658715407408437e+01 9.137707301817363259e+01 1.666474659864908858e+02 -7.905680717460570861e+01
-1.921238804480431384e+00 -7.404417044395628089e-01 5.376650218076746768e+01 1.788407044189397368e+02 -6.230639914994122108e+01
5.089065503437047511e+01 2.637698291770428227e+01 7.423776434768780064e+01 1.649330874983400292e+02 -7.186315961486756976e+01
2.585324689915534577e+02 -3.100074912225052870e+01 1.089167855162590826e+02 1.925954333567345600e+02 2.652430452136111398e+02
3.013781466227332828e+01 1.101111457651678016e+01 6.784109992171957515e+01 1.695548216983006853e+02 -6.968021747477472161e+01
1.650044369947493408e+02 1.395085618910933789e+01 1.125366866656238614e+02 1.726313774320501011e+02 2.501581634562432441e+02
1.086611348676886166e+02 3.793783644689782619e+01 9.754647099562502888e+01 1.572720096215221020e+02 2.642979993631136040e+02
7.301196488842269616e+01 2.168508898620755687e+01 8.646552591988346137e+01 1.640671356261208018e+02 -9.287449957435738668e+01
2.451324841421592566e+02 -1.542689192743653948e+01 9.501721804003230432e+01 1.972518030551829327e+02 2.649745258176432685e+02
8.305136677861081296e+01 3.559554680943095661e+01 7.679369122545307391e+01 1.542260802413026113e+02 -8.672068025626774102e+01
7.219401819461954517e+01 3.517861479034243644e+01 8.372292582455682464e+01 1.699333147811994991e+02 -7.644746679353708885e+01
3.183898315983138438e+00 -5.556865853536361755e+00 5.332621836071597698e+01 1.844766883913162303e+02 -6.326102168089781941e+01
4.192677267005007735e+01 2.646377916171121569e+01 6.956826578264865191e+01 1.611340717467088268e+02 -5.506164669421592350e+01
4.087635365914447760e+01 1.749920162027818549e+01 5.561013517951248275e+01 1.488111432071501667e+02 -5.103691208998193218e+01
5.714026803352980721e+01 2.926604642775131282e+01 7.267549685862060471e+01 1.554097003988460983e+02 -7.230535516434567000e+01
5.792138307283675402e+00 4.276950329806513018e+00 5.539750074131817570e+01 1.875208357661470586e+02 -5.945305729714382181e+01
8.240671337029622734e+00 1.953736560094621710e+00 5.894894960500760561e+01 1.786270607554610876e+02 -6.494840157228360056e+01
-1.369508989315470338e+01 3.713434345946376780e+00 9.005769280586530101e+01 1.735009658130581442e+02 -8.688655407762198024e+01
1.429756796650257229e+02 9.309161583841561338e+00 9.986996240827721749e+01 1.792389225094343601e+02 2.474415521598934049e+02
8.759123040932645665e+01 2.464135289464061884e+01 8.682004767898988007e+01 1.645225874994838478e+02 -8.821932889659767341e+01
-1.719858134776227843e+01 1.916137050667763297e+00 6.364084523496715207e+01 1.751299875357510132e+02 -7.340951894410783041e+01
7.917295005798466434e+01 2.959141303050500937e+01 8.719110126996098131e+01 1.659165857923760541e+02 -8.231540115791054291e+01
-9.680802890723962051e+00 -5.386081733092089152e+00 3.872754799078072097e+01 1.791696880844517636e+02 -5.900822895041391547e+01
9.235845905281898638e+00 1.634909256655940224e+00 5.770728082033500073e+01 1.882414132885009508e+02 -7.042860433112817020e+01
-6.852566586949800254e+00 -7.033761670514774522e+00 5.043757746258863506e+01 1.920897577969144834e+02 -6.068067272726800354e+01
-1.997088922771476049e+01 -7.515474312957183933e+00 7.679949086147556159e+01 1.866863943926983893e+02 -9.173258644079160717e+01
6.970909037287685805e+01 2.362849351602926262e+01 7.169020495226324385e+01 1.584602993007035820e+02 -8.191290256784617441e+01
-3.109876118808177381e+01 -1.026928690144432643e+01 5.254991092741320102e+01 1.879368406744165156e+02 -6.939709915320854350e+01
2.113960068836832420e+02 -1.880967579511156629e+01 1.131853022377875675e+02 1.837488501741353843e+02 2.625937750229058452e+02
2.439683006628760324e+02 -2.969019628378414311e+01 1.217368810778992554e+02 1.858139208114574217e+02 2.648939269544723629e+02
3.863756835855291172e+01 2.754157186564205162e+01 6.635500149630668432e+01 1.571211664053143977e+02 -5.923247954719290931e+01
3.465954890953914003e+01 1.923210452143426608e+01 5.333059123678934554e+01 1.667784646609057972e+02 -4.858454513057174751e+01
1.072657857009384372e+02 3.057742832196932170e+01 9.618696773025612856e+01 1.690486770386556259e+02 2.617067565053216072e+02
3.000512817717621061e+01 5.383717481950283101e+00 5.447814631788642714e+01 1.690778851549324031e+02 -5.659919960533533612e+01
2.467317243172653036e+02 -1.006704256221469507e+01 1.080897367441581878e+02 1.829497442883744611e+02 2.647274045652473546e+02
1.231905229370247241e+02 3.531426862369185216e+01 1.115380482716352191e+02 1.831287525930236484e+02 2.682476831724098361e+02
-4.451949322454989755e+01 -1.888841044895063703e+01 7.772946905432075937e+01 1.891949117239356326e+02 -7.964226373122245661e+01
4.528937136019539622e+01 3.102320137356282714e+01 6.258684808115645382e+01 1.563308232429328939e+02 -4.089435419995301402e+01
1.378072980377393151e+02 -6.212117307278930411e-01 1.038884436737304071e+02 1.786041674619353330e+02 2.627206568536908549e+02
2.990933947803026527e+01 1.971341804165859912e+01 6.995174291777428266e+01 1.561885829225956570e+02 -6.173011270974127029e+01
1.640219524252907490e+02 9.499555980375189890e+00 1.218533450732377048e+02 1.737633827783284062e+02 2.505322711652027579e+02
-6.596923888354616849e+01 -1.096126330213314404e+01 8.829721425981125549e+01 1.794007351387706137e+02 -8.655212940109781528e+01
7.157948613194215604e+00 6.793192031852128387e+00 4.399753345147511396e+01 1.778728126464277750e+02 -6.282358394339830454e+01
1.251435148542694407e+02 3.419174564434372598e+01 9.938939513568341511e+01 1.706940821855517072e+02 2.611649042572043982e+02
8.196338225046433479e+01 1.869235216015418288e+01 9.366575461111698075e+01 1.754987748176696982e+02 2.551971429859305260e+02
9.443183011030257035e+01 3.380740742581902225e+01 9.139710057891917927e+01 1.683913212206292087e+02 2.657244081693783073e+02
1.717204254336424540e+01 3.988440156632694134e+00 6.427205294421631265e+01 1.723543575018165654e+02 -6.570346885841657070e+01
3.472487026432897039e+01 1.387657262984249940e+01 7.123131405722766374e+01 1.728264398318456756e+02 -5.905567902634448529e+01
8.637822157126751677e+01 3.339102624823289034e+01 8.021933315593896907e+01 1.650905266472991002e+02 -9.306178724828656357e+01
-6.404139501217535724e+01 -1.004843157539461629e+01 7.889485830092846186e+01 1.843196250816948520e+02 -8.069802144278526157e+01
1.429939837494603125e+02 3.188230771428925792e+01 1.050424049975503493e+02 1.746281399212593328e+02 2.565549812115802979e+02
1.540783580575932277e+01 -2.934543605304452463e+00 3.892482586053215954e+01 1.674465962706136679e+02 -5.323153453476037811e+01
-3.004935370568418307e+01 -1.390769202177676611e+01 3.583167027634883794e+01 2.111055584996752259e+02 -7.182163001366149047e+01
5.842238033560627741e+01 2.645567071849550800e+01 7.646132051821089703e+01 1.544951340186190407e+02 -6.184583827904641851e+01
-1.168740516574077759e+01 -7.730447683500131006e+00 2.222516538757712823e+01 2.000334202163275847e+02 -5.806613748072538783e+01
1.091333907226043820e+01 6.763285324395596376e+00 4.371739693983357000e+01 1.689846912794138518e+02 -5.356202421818768045e+01
1.308539464688274379e+01 8.916377804679971320e-01 5.802173418024990070e+01 1.652228655977391725e+02 -5.286979945772247191e+01
2.473157194117659685e+01 5.220500728495193421e+00 6.561328486457301779e+01 1.674816113977558132e+02 -6.760454669351608459e+01
1.246252578910171707e+02 1.215218262434907359e+01 9.550443345544147178e+01 1.776178604582777609e+02 2.636681588916238752e+02
1.784827730979507123e+02 -3.941375050534598135e+00 1.140883969540039686e+02 1.804945641579861331e+02 2.557731786519445336e+02
-4.002464049730773610e+01 -1.908592764604945557e+01 5.788866841336907498e+01 1.942788103502552701e+02 -7.629179709625734063e+01
-5.421685072449609955e+00 3.767638087695084348e-01 4.244304132605640234e+01 1.740986988251770811e+02 -5.392142815933589617e+01
1.002077653602964062e+02 3.125581601539074939e+01 8.691918906230868913e+01 1.663971568112511079e+02 2.664696638767117065e+02
-3.896672839548391920e+01 -2.283721876619372892e+01 5.184590836657868351e+01 1.955314370172414726e+02 -8.692212817088463339e+01
4.962786507183574258e+01 5.764784820146378053e+00 7.909749926642516016e+01 1.759573022711030035e+02 -9.381632622811625311e+01
-4.818543210124071052e-02 2.594389483284170961e+00 4.192476686539688302e+01 1.777548105622122989e+02 -5.622044820566780032e+01
4.433315327423723318e+01 7.547654261679438648e+00 7.114885226538793006e+01 1.621694669557319912e+02 -7.663395342233468455e+01
9.009872632832697548e+01 3.787181783620526687e+01 8.913246238820558176e+01 1.589006406285292030e+02 2.733663672837607805e+02
3.591000761932191665e+01 1.962295005164477502e+01 6.624328543175117545e+01 1.594393126588849441e+02 -5.793239916407562617e+01
4.078278101771131148e+00 9.142085762790854275e+00 5.972728133745108181e+01 1.755184487065926930e+02 -6.465478752291484454e+01
3.892741222430599635e+01 1.393050812279477491e+01 7.424718991648693134e+01 1.632804745289699895e+02 -6.842931536542526771e+01
2.770283520198852401e+01 1.746314220226038216e+01 5.654274944284951232e+01 1.715251996707206104e+02 -6.349897002446261496e+01
1.924276560143993606e+02 3.920674712576136756e+00 1.198703474447362964e+02 1.788764932782111146e+02 2.559182035046123929e+02
2.424185694837831022e+02 -2.729184687735685699e+01 1.064211590614806369e+02 1.897018732879499225e+02 2.663303102007932353e+02
4.581378328874047412e+01 2.504751148985020492e+01 5.718105288170912104e+01 1.494354777285799969e+02 -6.213672228601681979e+01
-3.200975945599569883e+01 -8.811485609603060709e+00 4.910474047225104499e+01 1.975788245278115483e+02 -7.333380989297295116e+01
2.285362794181915547e+01 1.189742507247689574e+01 5.949001115832966491e+01 1.567672276486200929e+02 -6.175700672909000843e+01
5.689758553923886630e+00 8.133297804722539937e+00 5.164512115572363626e+01 1.753023073990499938e+02 -5.930554273241712337e+01
1.508029924932646679e+02 6.573033257438225085e+00 1.133727219018775116e+02 1.708384370383469673e+02 2.566830534830849615e+02
3.705621858991138851e+01 2.522501264081730454e+01 6.988756634971920789e+01 1.524230977666861122e+02 -3.628446318035607021e+01
1.534092528947504697e+01 1.007953535790576716e+01 5.560445378665240668e+01 1.700375337903269610e+02 -5.736614673990789015e+01
1.804725743258041248e+01 8.263496381846557881e+00 5.136451558239010495e+01 1.627323028865116328e+02 -5.060043247721792170e+01
6.785459895057276469e+01 1.869376164259902851e+01 8.205498521307471549e+01 1.787582954167051810e+02 -8.602895205714503390e+01
2.360640941211420341e+01 5.225396738690940346e+00 6.088173732062129773e+01 1.711584613487040656e+02 -7.065178435260864376e+01
2.403744797183879101e+01 1.232058855561241906e+01 6.266344842587913888e+01 1.636144239778998326e+02 -5.219810851847176281e+01
-1.592500455948531268e+01 -1.024219560458301537e+01 3.849382304841319780e+01 1.852569033509561507e+02 -6.982791063088765782e+01
1.057168539046655980e+02 4.987791728259184154e+00 8.790058237466804769e+01 1.819471218939708876e+02 2.678293100070602577e+02
4.811241858610324584e+01 1.751716355756503063e+01 6.529688496470645021e+01 1.587130985569852726e+02 -4.446688290193702642e+01
1.433456973440104605e+02 1.150317659993377006e+01 1.011614232042569768e+02 1.807103803122260501e+02 2.627816038560847574e+02
7.485786775293341577e+01 -1.854169276361338436e+00 8.526848222683358358e+01 1.836242948953297400e+02 -8.662352475437725730e+01
-2.658925297712579550e+01 -1.180597078171378023e+01 3.442242628527043280e+01 1.976490413817415117e+02 -6.457567009126752566e+01
-2.288879660561473628e+01 -1.136923980899750397e+01 3.423900009890659391e+01 1.980059342364466204e+02 -6.606604352304718475e+01
9.142747561788864274e+00 4.074873447269238724e+00 4.328958356174282329e+01 1.675332083724865413e+02 -4.461259029353915651e+01
1.366324604400073781e+02 4.161882626336576152e+01 1.118150556771751383e+02 1.739697792171604078e+02 2.552690065474403980e+02
-4.687817589488196290e+01 -1.666199984519976951e+01 3.850483805005416116e+01 2.031771693642928938e+02 -7.796277901828251800e+01
5.890289631424464289e+01 3.101359174588425560e+01 8.325486674749909355e+01 1.711644129920033208e+02 -6.458150604017386343e+01
-5.043801550567310699e+01 -1.741610842849582497e+01 6.527692368466273365e+01 1.959866588957408737e+02 -7.441458796235752970e+01
4.536905728384589054e+01 2.440676294107339572e+01 6.080601052037729914e+01 1.489446787462973418e+02 -5.337021261564274255e+01
1.079740159584160750e+02 1.411019995635129298e+01 9.007759582843682722e+01 1.719399675279713335e+02 2.640971382300083974e+02
5.085202925431491394e+01 1.857482960570370523e+01 7.709700237725476768e+01 1.599801487995955824e+02 -6.771581798395921226e+01
3.882794984986563946e+01 1.957024486610774616e+01 5.917936457607235212e+01 1.498805068895292436e+02 -4.427380643151328599e+01
-3.273208198536872260e+01 -6.566160483247937663e+00 8.418878894357251852e+01 1.829764566015950606e+02 -8.394866004192243736e+01
-3.503034087460471113e+01 -8.340357786521721550e+00 8.090374479766008164e+01 1.766334832062646001e+02 -8.086868522079673482e+01
1.051575686098975808e+02 3.874437734665460198e+01 9.787864543164532449e+01 1.750521625826862078e+02 2.524033634430651318e+02
2.320580192376752109e+02 -3.417009067354139518e+01 1.226026835995400006e+02 1.877447872002883287e+02 2.608576498995781208e+02
3.325614451318097764e+01 1.018480906797688412e+01 7.530790439547352833e+01 1.588189018471284726e+02 -6.731536304739334753e+01
1.317172705876098604e+01 -6.748582482135265792e-01 4.925143860358108583e+01 1.685216378521201079e+02 -4.400901663653627338e+01
-2.455895914054381990e+01 -1.392157657506886359e+01 4.820595491575488722e+01 1.934218912970274289e+02 -7.865508465608156996e+01
-3.308866794535840938e+01 -9.097634562374581790e+00 8.851163352526664596e+01 1.838767697522374647e+02 -8.483034093281546006e+01
-4.325320928354410199e+01 -5.940221065591424932e+00 5.109845288219119652e+01 2.008437797800728788e+02 -7.816384539181331093e+01
-2.848356061787949045e+01 -1.871323196656053511e+01 7.353318746140509177e+01 1.801805177258616482e+02 -8.168079929742984291e+01
-9.806992486786903385e+00 -1.741717478963505528e+01 2.532246734069411076e+01 1.968787042569139487e+02 -6.162263918031290189e+01
2.425524237360483824e+02 -1.857221314166103454e+01 9.958994296947751934e+01 1.893313342468871667e+02 2.729540303385198285e+02
-1.198733986747879676e+01 -1.042417784092563338e+01 6.495686333211034480e+01 1.820766799612162856e+02 -7.210459087742464135e+01
-2.750215276207212511e+00 -6.719416249893214399e+00 4.056435483866165725e+01 1.893281251397541496e+02 -5.477941493851359667e+01
-5.437219252201835218e+01 -1.936842565284461770e+01 5.228653926656575379e+01 1.963706088252624227e+02 -8.545452873536298455e+01
1.387020225657007586e+02 2.181514712780251131e+01 1.029362408902670722e+02 1.778978062842674888e+02 2.624127697625194742e+02
1.376175621701569298e+02 3.898900322132266183e+01 1.107800509180317619e+02 1.662708673366862229e+02 2.542146632986890040e+02
-2.678046686747303795e+01 -5.451586087102921141e+00 3.631873169766785026e+01 1.966430061433298988e+02 -5.659842464863527312e+01
-1.213718383797222344e+01 -1.911243247934148215e+01 4.380518519110319176e+01 1.955418308847958997e+02 -6.749516041656816867e+01
2.413032490386034681e+02 -1.567667520708214823e+01 9.714184541878533707e+01 1.838935045804666686e+02 2.684702342049340018e+02
8.012147413380591843e+01 1.028686820817226888e+01 8.251273147191965052e+01 1.741560479093975289e+02 -8.878810588735920817e+01
-1.226701866624487103e+01 -1.684762322811543811e-01 2.912402391419263381e+01 1.835380280486959066e+02 -6.518783299591729019e+01
1.560024554852399703e+01 -2.893356466803497895e+00 6.645579023298932952e+01 1.752646179057863378e+02 -6.265188606667777549e+01
8.555968190383968874e+01 3.329284009950138312e+01 7.514571600524062944e+01 1.610973697705529162e+02 -7.187988679490219113e+01
4.305527837553157866e+01 1.078742663803112656e+01 7.300756224148274498e+01 1.703072783200164793e+02 -7.855588000637484924e+01
5.424286094965400196e+01 9.745894446382134646e+00 8.643631174741493339e+01 1.753841503382595590e+02 -7.997767777248979826e+01
5.592079431148931690e+01 1.233970984192206544e+01 8.017934053323052979e+01 1.737131188765750949e+02 -7.054736378177150868e+01
-7.063826602441842795e+01 -2.615221703347260274e+01 7.530337219309178920e+01 2.013533731505673074e+02 -8.410495701173252314e+01
5.819424745435433977e+01 1.937290125515033168e+01 7.869764531194704205e+01 1.655669133435411879e+02 -6.959100033369534799e+01
4.743433217177918948e+01 1.331193323817896790e+01 7.335158001143506112e+01 1.675554269898894688e+02 -7.782682859175977796e+01
1.251653618046024121e+02 1.923843354980057541e+01 9.311969136001300740e+01 1.742798347878285767e+02 2.557664999710240181e+02
-4.907690641748661875e+01 -1.187308654738486524e+01 5.856385523122358450e+01 1.856138274057167905e+02 -7.658785913512851096e+01
1.800992036165975492e+02 2.017320192343076357e+00 9.806837646279558385e+01 1.765244034009108987e+02 2.636361100876510477e+02
1.550174859175250788e+02 -3.073741963155374179e-01 9.770457893624788426e+01 1.762705403151758503e+02 2.587070209077951972e+02
8.783674050897676011e+01 2.130969490238377517e+01 8.163666705110112787e+01 1.659086101592171190e+02 -9.514492315691363444e+01
2.705628765451414353e+01 -6.323009175114577829e-01 5.338143443171534841e+01 1.575366039292163123e+02 -4.764747839436120813e+01
1.816210774808699568e+02 7.207444471516105011e+00 1.153448566031543834e+02 1.730949350449260749e+02 2.585244886533664612e+02
2.277781741983609720e+02 -3.677764777102485994e+01 1.377258031760155745e+02 1.957611950771693614e+02 2.592637147899333740e+02
6.232574405238592163e+01 3.317342015097856489e+01 7.628256859526071310e+01 1.539487354610805596e+02 -6.717913287486935303e+01
2.534533974561673375e+01 4.411430965999199927e+00 6.172228917773965406e+01 1.642753886922572235e+02 -6.151701067821176849e+01
2.425548245415041322e+02 -1.576156195256120895e+01 1.161741999457537133e+02 1.850091476182328165e+02 2.711298291132666805e+02
-4.317715829729360522e+00 7.571000335845594620e-01 4.248036387913121814e+01 1.883670151166516575e+02 -6.323332891857212701e+01
3.674662469682332500e+01 1.112346790784232908e+01 6.997765622197417201e+01 1.763953627983100034e+02 -7.326992423111241237e+01
1.432533890038650526e+01 -6.319842169123110587e+00 7.937086087958481073e+01 1.773626856319690717e+02 -8.544622645455963550e+01
4.964000249450895552e+01 2.941792834579634430e+01 7.201097141741752239e+01 1.602262869075458411e+02 -5.798709596638198605e+01
-1.828529231770446373e+01 -1.601919171618887638e+00 3.514831684807545287e+01 1.888552991983405320e+02 -7.093503476941968700e+01
2.766171792315963174e+01 2.171632020625365200e+01 5.069004348570526020e+01 1.521977468775098714e+02 -4.867028782056819836e+01
-1.028078469687483754e+01 5.798898628053732907e+00 4.897516217165005514e+01 1.762837470260402881e+02 -6.720083210003549823e+01
-3.174641951464929690e+01 -1.194842424744270382e+01 3.787066696473854677e+01 1.890381427209615310e+02 -6.876726861002454427e+01
-4.120847631207669792e+01 -1.152373131243091997e+01 3.261155762507752343e+01 2.019880341479536128e+02 -7.844444808978639117e+01
-8.773677268972043919e+00 -8.089473073502290390e+00 3.462558211903520089e+01 1.894040614414698211e+02 -6.073999690548649255e+01
9.986736570756542619e+01 2.638858314505647229e+01 8.763854348713473996e+01 1.676991501910548834e+02 2.671662685558235353e+02
-2.189146540633549520e+00 -6.459351645762105854e-01 4.080090677191430615e+01 1.881650597521424686e+02 -6.429847103121707619e+01
6.067653666278889091e+01 7.946346343506510479e+00 8.642136410344282638e+01 1.720338720040202531e+02 -8.363041045717382360e+01
3.653124066795967195e+01 2.068136610937484576e+01 6.176471290014626447e+01 1.657920580352825652e+02 -5.745019237739916917e+01
1.117178529045789617e+02 1.299598518623401944e+01 9.393996366374665286e+01 1.701894614096321448e+02 2.759817077016366511e+02
4.142895829219168036e+01 2.408058856279744830e+01 6.865781694956451986e+01 1.559997613454543455e+02 -4.015037128536159372e+01
1.032688448703055144e+02 2.234353607126644192e+01 9.532634427705886537e+01 1.679801056392561520e+02 2.665259754212555094e+02
-2.481494768525733363e+01 -8.577249675465923318e+00 4.875901111312295910e+01 1.882295457916843588e+02 -7.105036884978973433e+01
-6.514088288366845347e+01 -1.543498799353721829e+01 6.343266649725409678e+01 1.811277045598303062e+02 -8.558561273341341291e+01
2.093949158490252387e+02 -2.723070991704759791e+01 1.189618301129579692e+02 1.799109942325605118e+02 2.509551966656575530e+02
9.160494620715026315e+01 3.622391675202479888e+01 9.239719230779472525e+01 1.610630019253059686e+02 2.612472810575482640e+02
1.115244497865481748e+02 -8.406092406035341469e+00 9.649146667866307325e+01 1.756317808023842701e+02 2.702028720767171421e+02
3.673536366514916551e+01 1.404030639742000375e+01 6.872976038188591019e+01 1.630011686783925029e+02 -5.629302448557764649e+01
-1.465882182474705075e+01 -9.726421970190454402e+00 2.202631230743149260e+01 2.009932411050033352e+02 -5.039755471682065746e+01
-1.980637790625576855e+01 3.209651031042659142e+00 4.367053672528447805e+01 1.859081625177141177e+02 -7.080220713675829813e+01
2.192230579866876212e+02 -2.785899171789794693e+01 1.250436293164927832e+02 1.848911761328482442e+02 2.499664129329381979e+02
7.969440478797731942e+01 3.075171665798946208e+01 8.169314623735466796e+01 1.560735516107262129e+02 -8.666917418789475391e+01
1.651560612085636990e+02 1.653146252905724012e+01 9.995389327179560723e+01 1.734928822521453924e+02 2.500605758391520794e+02
-4.023727610953360401e-01 3.166858645848803278e+00 4.875989930458194266e+01 1.801369944137088339e+02 -6.664370520565050526e+01
2.001980282194024241e+01 1.661200779661731985e+01 6.085528869571488997e+01 1.687373037156379780e+02 -5.553773285926355641e+01
8.386194438524984207e+01 3.969611297046355958e+01 8.716995399183232962e+01 1.787096918587768073e+02 -8.212215816226672871e+01
6.955430422614045760e+00 5.664572019916212398e+00 4.732570983135389042e+01 1.668076309024862383e+02 -5.904476825946753848e+01
3.730186421280593123e+01 2.011752334084119198e+01 6.702256594568284243e+01 1.704097907744074121e+02 -7.405303212825916148e+01
1.284735330193600760e+02 1.377648315801403101e+01 1.034946469417046018e+02 1.779259089488528502e+02 2.686470383983510146e+02
1.840405536231778285e+02 1.688216783167595825e+00 1.145404782644412194e+02 1.818094562477370175e+02 2.621990665639236795e+02
-5.141728611594142251e+01 -2.173936674333045005e+01 4.938839510907936869e+01 2.012929796595104790e+02 -7.391735176895748793e+01
-5.608694832363264382e+00 -7.209038936175381274e+00 8.522771638769027902e+01 1.833294578268521207e+02 -9.066217628037233567e+01
1.325256118590849042e+02 2.855158274433363985e+01 1.103160532046579618e+02 1.645444456190659821e+02 2.572450679659897332e+02
2.799759483700799478e+01 1.412597396452595433e+01 7.381666030350940844e+01 1.687557358259792295e+02 -8.411003525176101903e+01
5.205442201087971732e+00 -1.461392845405608432e+00 6.582628200754085412e+01 1.833001493644656250e+02 -8.569152607197437987e+01
1.209388271292150989e+02 5.432315884891649915e+01 1.028320567162074468e+02 1.623610441417354480e+02 2.475965772541182446e+02
2.958417514198689702e+01 2.108287116361949032e+01 5.438950554679029636e+01 1.520241525243388594e+02 -4.072433797178135251e+01
4.587471049390489242e+01 1.448887742056825267e+01 7.823727977098809561e+01 1.666429948024242833e+02 -7.899578185021252352e+01
1.168149300309617544e+01 1.789355615309361269e+01 5.141804877860282375e+01 1.702989448716786001e+02 -4.508115400932118888e+01
-2.069148073354510231e+01 -1.070143851564352566e+01 5.931569983641404775e+01 1.888811758405172725e+02 -7.575009706047795532e+01
-3.709632007864704661e+01 -8.737333260775244526e+00 5.394278444755233437e+01 1.888069078503410765e+02 -7.671322103896054045e+01
2.597285463072512925e+02 -2.704295519323141406e+01 9.973866099631970883e+01 1.913429611255912732e+02 2.628421962934816634e+02
3.083548472803342122e+01 1.152121495549415364e+01 5.866626440151841848e+01 1.696541399585127863e+02 -5.857229573422424806e+01
-3.233875050412387253e+01 -5.118753069267024003e+00 8.945054477179805019e+01 1.832660646073173609e+02 -9.019367258273601351e+01
1.917113956220926525e+02 -1.269974294160998163e+01 1.166439846044755058e+02 1.857437322345799373e+02 2.578244274054301854e+02
5.995117348827685433e-01 1.096589277170068932e+00 5.303646355643233079e+01 1.779180847272235724e+02 -6.336226964258950289e+01
6.973718973557696188e+01 3.174153379308548395e+01 7.833213781461068947e+01 1.586972859953488353e+02 -6.842866103496022845e+01
2.022368495504194357e+02 -3.990792202150093004e-01 1.034601774628216475e+02 1.815770355709788078e+02 2.634168500055529876e+02
6.946081312394002794e+01 1.640953715361742837e+01 8.398559291108205116e+01 1.749255483722450606e+02 -8.373794077474217090e+01
1.733708186389926027e+02 1.319842087321236868e+01 1.160208500647245415e+02 1.842065639028366775e+02 2.611500174331948756e+02
3.247404560022899034e+01 1.342590454508320441e+01 5.426171331410188259e+01 1.610481740058057767e+02 -4.798296400289922303e+01
4.509160266995699828e+01 2.649217741598464571e+00 6.243988841316116378e+01 1.735173087529122142e+02 -6.739277918602319062e+01
1.134500617409145065e+02 5.898646747321743078e+01 1.114829573080688760e+02 1.516337606777977953e+02 2.454930555741660783e+02
-1.271093994838422248e+01 -1.233492792998247012e+01 6.251956845934201112e+01 1.829409012569033450e+02 -7.495707176853689191e+01
9.891041182179581881e+01 1.900175347985013730e+01 8.287804370007691546e+01 1.799884281445850718e+02 2.684889496700891414e+02
2.506079741684708608e+02 -2.604234683571119646e+01 1.079354705644739738e+02 1.876192260114603698e+02 2.715182832960485939e+02
4.322519724187367274e+01 1.571233342329189497e+01 6.275671400936344213e+01 1.549285755349092142e+02 -6.375602969661850494e+01
-2.160405821797337467e+01 -1.131576152440508487e+01 4.689075144942355422e+01 1.810467003632462024e+02 -7.526563931611710245e+01
-5.197410335674030790e+01 -2.486545064891715384e+01 5.931269059245340713e+01 1.940013703018928766e+02 -7.638598452238740322e+01
3.558370432626113455e+01 8.643159005812872664e+00 7.078364819114237605e+01 1.787640875411121328e+02 -7.433431727197987016e+01
-6.730307588770685356e+01 -1.569208206201142808e+01 6.657606125947299347e+01 1.887502199963218459e+02 -8.120516439900451644e+01
9.419949851603259106e+01 1.265870171505296327e+01 9.324227831881275108e+01 1.717722230091529525e+02 2.671140101814081618e+02
3.107439046471427702e+01 1.652042997000362234e+01 6.792552423273619411e+01 1.648305891241709844e+02 -5.504774833850206761e+01
-4.061653060410772298e+01 -1.647166670380492093e+01 3.560814515243252742e+01 1.924544292271307881e+02 -7.201512652172122841e+01
-3.673066015793819616e+01 -1.535455384525050704e+01 6.080878670046967471e+01 1.805873419084350928e+02 -7.615691442143472045e+01
-1.634239336743855020e+00 7.274310858046203698e+00 4.565615436990757559e+01 1.725221688006331817e+02 -5.336340300115487167e+01
2.648742332147919569e+02 -8.118270032100532774e+00 8.679070729334239331e+01 1.801326237140105491e+02 2.697191080239537655e+02
7.254281750296718201e+01 2.054462198895838299e+01 8.617259809238417745e+01 1.785041275406684349e+02 -8.294787005119043499e+01
6.653553009779649585e+01 2.101896652588624903e+01 7.486482672529791671e+01 1.506103029574175309e+02 -7.901122782701980896e+01
-1.746084394804224260e+01 -9.275861901558013045e+00 3.125299116343630246e+01 1.911530342762967507e+02 -6.143893500872036384e+01
1.492224735970232246e+02 -2.367748518021817183e+00 9.101154815943415599e+01 1.739335855601773346e+02 2.676070529376297031e+02
-5.099738612624980050e+01 -1.392227721597702939e+01 6.801331151846127909e+01 1.832065072813748259e+02 -9.182462175004057769e+01
-8.966844082055265730e+00 4.181934961251796423e+00 6.702396966810951540e+01 1.813475762489157432e+02 -7.033891226227611071e+01
-7.812247739519263234e+01 -3.212569507091025400e-01 9.158701393730159168e+01 1.961529205610279121e+02 -9.413481590034614044e+01
-1.877891913148417657e+01 -1.786121850253665322e+00 3.466450629356485535e+01 1.875521814017761244e+02 -6.987156642347594016e+01
-1.931601207466494330e+01 -6.095057616368075415e+00 2.441168820928265859e+01 1.942390626062389174e+02 -6.658684326929297015e+01
1.453574156147693763e+01 2.426146347695832706e+00 8.080964701857145371e+01 1.823078738154212886e+02 -8.876779148913254858e+01
8.410080905634110593e+01 2.898500662968475439e+01 8.829375696599477408e+01 1.642646926126927553e+02 -8.746346805428227356e+01
6.612155163828877846e+01 1.443136497326241852e+01 8.519329892260229542e+01 1.659919260526193909e+02 -8.688921191004152433e+01
6.413580085038957179e+01 2.444542092499275299e+01 8.912551306441909560e+01 1.633512247222313363e+02 -7.802472948211712378e+01
3.673834123048362699e+01 1.239496334975262215e+01 5.343859305979162144e+01 1.511924630499166540e+02 -5.151430950214209048e+01
1.365638784249430238e+01 3.029087239132277620e+00 3.958803769682945983e+01 1.684205238078979505e+02 -5.606555320763234818e+01
5.260818342077306653e+01 2.541289176766819580e+01 7.153550539975258005e+01 1.641748130419168206e+02 -4.952858893108673755e+01
3.503353497902013913e+01 1.756933736142634572e+01 5.643130250817402782e+01 1.687186920711354219e+02 -5.321633076583039212e+01
9.818215686088852578e+01 3.993143642003452243e+01 8.812652914275706451e+01 1.553582429826140867e+02 -8.554993224280258346e+01
1.465158780321226573e+02 2.659097066034775025e+00 1.020939135962323832e+02 1.748842562470525763e+02 2.735776999403567515e+02
2.133729863798047290e+02 -2.461562679003932885e+01 1.197878263425868965e+02 1.809236080875794528e+02 2.633774596103179420e+02
2.135596937413779131e+02 -1.726609844845166997e+00 1.025937602591221776e+02 1.873151816890104158e+02 2.677825163778333035e+02
9.623158397562288258e+01 7.493581305471501253e+00 8.677639419519769604e+01 1.762018992267514079e+02 -8.428057295661852777e+01
6.826882846686227246e+00 -1.123439623146325061e-01 4.919156331564697382e+01 1.780053132144347217e+02 -4.625708269003990836e+01
1.106202760537858012e+02 1.519066737873484740e+01 9.272748820922915058e+01 1.813559792568853481e+02 2.738877079955015574e+02
4.675552420430291534e+01 2.194587458547406200e+01 7.889145471580371805e+01 1.616621409195740569e+02 -5.901533328639987275e+01
1.112234325799551868e+02 6.189026075194542642e+01 1.086768348078274755e+02 1.672386947335594130e+02 2.491220774282456318e+02
1.060818275183329291e+02 4.745047545182440984e+01 1.095769054023866147e+02 1.692674320317756553e+02 2.575243495423763989e+02
2.359308405189397888e+02 -3.106914842166170132e+01 1.007390015672966825e+02 1.827288607914270813e+02 2.724485299268367839e+02
6.216698590365997745e+01 3.737708791751431647e+01 8.354945412823438744e+01 1.536277682444726622e+02 -6.905500790301252323e+01
2.067885237860341192e+02 1.390491971887207079e+00 1.088591474325812669e+02 1.761670005963042058e+02 2.658844853672949284e+02
-2.963886881604592105e+01 -1.174351117092978924e+01 6.078851543699281024e+01 1.774129213229757909e+02 -7.752951200951410726e+01
1.491602170459656804e+02 3.638109904163722064e+01 1.099309463704949934e+02 1.774763922135948917e+02 2.505338832592649965e+02
4.519678928734769841e+01 9.592402173823771250e+00 7.143943506818682465e+01 1.597507894613993642e+02 -7.650710083043345833e+01
4.234939109537310031e+01 2.281898588268683170e+01 6.924334092407308106e+01 1.612938566058624588e+02 -6.309514635385596648e+01
2.655159177666171217e+02 -2.165176977743544029e+01 9.111955949985382119e+01 1.907218110512218630e+02 2.725238747184949943e+02
1.074283917107915158e+02 4.646919445489327671e+01 8.679728399491060031e+01 1.562702083614421440e+02 2.535648407936954243e+02
9.744765458191833929e+00 -4.353651869971720600e+00 6.441187291543175775e+01 1.845797178485848917e+02 -7.352336972451873010e+01
1.065225967654482702e+02 2.824262179255030958e+01 9.732395364436993646e+01 1.597708155394366543e+02 2.570196468121430939e+02
4.806330398234350554e+01 4.191346487384976172e+00 8.478631883166215744e+01 1.793590592732953155e+02 -8.937226920387075779e+01
-5.221769153749745129e+01 -6.079462436712553597e+00 5.630020992342441133e+01 1.948106570541873737e+02 -8.777820197542678216e+01
8.106510322363934051e+01 3.511295515135352474e+01 8.586534722273128750e+01 1.650078459309145273e+02 -8.207744191019391167e+01
1.621816280696978083e+02 1.653725132253839902e+01 1.028062989151176509e+02 1.805139090001393640e+02 2.533719459698343712e+02
7.677745802011287424e+01 4.418465484907277130e+01 8.868682809999435790e+01 1.601942689900355390e+02 -7.002546219201660449e+01
1.019493844207250390e+02 2.969471121121502932e+01 9.925924037543514089e+01 1.651814115776095377e+02 2.592239475707231691e+02
-3.361943945043874749e+01 -2.018547037530916910e+00 2.508820689172293328e+01 1.864976999123453538e+02 -6.797726301752413747e+01
7.253780485612783480e+01 3.045854679161285361e+01 8.439291843226071421e+01 1.621330770681837237e+02 -7.495337827257220908e+01
2.736767956894513887e+01 1.749330074448673500e+00 5.663322799953431286e+01 1.635780724426688550e+02 -5.985005887004795255e+01
1.565127971120437280e+02 1.230117493207085566e+01 1.047808292403565247e+02 1.723438473934959632e+02 2.521289223784680189e+02
7.439561327633397525e+01 2.799509101594842519e+01 8.915842660808353060e+01 1.635785506143243140e+02 -8.563053682305904601e+01
1.583444239889787468e+02 6.884782661724299757e+00 9.831952106641507783e+01 1.828059557857819755e+02 2.670878453852864709e+02
2.239296575491785006e+02 -3.589697207388273625e+01 1.159560995066776456e+02 1.806748894897083346e+02 2.635960084258165352e+02
2.823373908130707122e+01 1.422786170177980836e+01 5.736215142553528068e+01 1.633025874312603207e+02 -5.983234865329877294e+01
-5.745618779940292598e+01 -1.176496903597153221e+01 6.476917886108019218e+01 1.965208032031870289e+02 -8.319136870267689687e+01
4.283584019190296033e+01 1.977763328939418841e+01 5.677884936257633086e+01 1.577670182422509413e+02 -5.276834692642164981e+01
-3.791683410001472510e+01 -1.614945519018017706e+01 5.765079945177900811e+01 1.952329982698806532e+02 -8.064263091197443600e+01
-7.664650783558539615e+01 -2.198946334169239947e+01 7.028560774011631906e+01 1.897672582858700991e+02 -7.996272967153450395e+01
-1.085088454386848422e+00 -9.347451290738217899e-02 5.591184307866723202e+01 1.832373784964767367e+02 -7.930059317473450164e+01
2.310560755267682396e+02 -2.388878752841225861e+01 1.023364454552719138e+02 1.897824260889968855e+02 2.662333986142080562e+02
6.407562539604047913e+01 2.405340146512909882e+01 7.428504160207148743e+01 1.470574871403748887e+02 -7.201867341570910241e+01
1.573727548572366519e+00 -3.848214904722940588e+00 6.606565810857799192e+01 1.739825230580273114e+02 -7.129641051201053870e+01
6.489258124921514082e+01 1.418830808726299075e+01 7.595799395317300196e+01 1.765018436502821828e+02 -8.766673908767651824e+01
2.738142105940574567e+01 2.215325117215688167e+01 5.713308169064090691e+01 1.685222222564220829e+02 -5.918195786626176158e+01
-6.625651911696931506e+01 -9.474840378394480567e+00 9.126594237415847033e+01 1.803311179234476072e+02 -8.761992812135450492e+01
2.583686214982599267e+02 -2.594605720214561728e+01 1.048245372562771820e+02 1.841906476283607788e+02 2.675372198464324356e+02
-1.021508925711021121e+01 -8.368309861985254727e+00 5.401267359883753727e+01 1.835030662455003210e+02 -6.840896267084765725e+01
-1.620076933811651543e+01 3.045782267212861605e+00 6.105597025105868170e+01 1.739416883019830777e+02 -8.307270389651931453e+01
4.038629943743485029e+01 1.945290446254751160e+01 7.534426650990411645e+01 1.656845151620535432e+02 -7.149971434005125559e+01
5.228142720765633911e+00 4.151795043362338511e+00 4.615451259105635984e+01 1.809903320901632640e+02 -6.901795459140171829e+01
2.114768506739326597e+02 -1.832131973852193951e+01 1.210708254813966249e+02 1.773324890885481864e+02 2.561411245637033289e+02
6.621215675557056102e+01 2.306322208759385717e+01 7.833869639589957501e+01 1.659821670042042570e+02 -9.069390320880624756e+01
-7.423868406113689034e+00 -3.918388797041402860e+00 2.919942207868277606e+01 1.905081811501315769e+02 -5.875896670773869346e+01
8.370628076202585532e+01 3.579960699729245732e+01 9.669898025209727166e+01 1.652010568082228019e+02 -8.551827270658587565e+01
4.659356453091332639e+01 1.382870183435427336e+01 8.500314730970855237e+01 1.771871482844881314e+02 -8.480601718091021723e+01
2.943992619085656770e+01 1.736007753806816467e+01 5.499405080787330036e+01 1.506049600187365343e+02 -3.459372649529322530e+01
1.235326842809265884e+02 1.497802692255067214e+01 1.004444962694796288e+02 1.742813797202059618e+02 2.611911345182979289e+02
1.951335215031777750e+02 -1.392252768383701245e+01 1.025804369041684225e+02 1.858601815349038873e+02 2.644836686262239596e+02
-6.521755954776100594e+00 -7.195977581459671590e+00 7.651833583284025053e+01 1.793238329831101794e+02 -8.317548052477722820e+01
1.281088981479022664e+02 9.301940906372689000e+00 9.826382401753413376e+01 1.754001929816139693e+02 2.680887991318384707e+02
4.495270264861369469e+01 7.925150163394210523e+00 7.100868196119333220e+01 1.701140716274435363e+02 -8.200071857474404169e+01
-1.928004423358698816e+01 -3.573084970711997599e+00 5.003039087943190566e+01 1.824925745326144124e+02 -7.414588065485594370e+01
-9.047350325279793992e+01 -1.225891755246470005e+01 8.403054861510690898e+01 1.819643211421112596e+02 -9.371603358231145364e+01
5.012546390687586495e+01 4.261132126592880098e+00 8.815712990584593456e+01 1.710747757809694747e+02 -9.588063582499532345e+01
9.053774346017851826e+01 2.843285921686071660e+01 8.620471131717179958e+01 1.743633028661066930e+02 2.726215046098041057e+02
-6.211041205892397699e+01 -1.233805743198749383e+01 7.557926952629644290e+01 1.928036582091439470e+02 -8.755375921396088756e+01
2.689668616775343821e+02 -3.222986254353209290e+01 1.016453227925038050e+02 1.955786978049974891e+02 2.646341864847710212e+02
2.673521382568923173e+02 -2.946897482712703820e+01 8.423876900177796756e+01 1.880962942341288056e+02 2.694549942667130153e+02
1.262830309135335227e+01 1.271902308357108780e+01 4.913297528833825822e+01 1.667997168625357176e+02 -5.222723915734030697e+01
1.131180741826497069e+02 5.348043904466375409e+01 1.031440174124076492e+02 1.692751745743063339e+02 2.502723667147792526e+02
2.225689331196313674e+02 -2.942230864742802154e+01 1.190093215371897486e+02 1.745148279812449630e+02 2.648780052974281602e+02
3.576714367602562561e+01 1.753492952403718519e+01 6.502561479185312976e+01 1.560741564974120479e+02 -5.243227651022068869e+01
-1.888237020675737909e+01 -9.118829120435695046e+00 5.199550367493407776e+01 1.895056562799360336e+02 -6.263735979843084323e+01
-2.992989365282127778e+01 -1.436240388996054662e+01 6.948241068007865806e+01 1.745291824923656634e+02 -7.152984085556006733e+01
1.355011133411249205e+02 2.359025541543147853e+01 1.025843557610300820e+02 1.788499186269108066e+02 2.582220077886325953e+02
4.131307697719467598e+00 8.014883007795251757e+00 8.106443841064529465e+01 1.819394451671780928e+02 -7.171090955918734267e+01
3.091356765284452379e+01 9.574596923412883598e+00 7.042985164607352999e+01 1.568787172397363179e+02 -5.853172572621731717e+01
3.546129951113403678e+01 1.149569521563607211e+01 5.561694237196805801e+01 1.667861118567205665e+02 -5.306947730908347438e+01
4.818825102222554335e+01 2.391047521397714348e+01 6.933680445237312995e+01 1.674464941397082782e+02 -6.212038170605231358e+01
-1.337604789809630290e+01 -7.183060029088791154e+00 4.292600942817983167e+01 1.868138953933544997e+02 -5.991334768111175890e+01
2.411483128547162949e+02 -1.958445363120630134e+01 9.806803044235681455e+01 1.910752486505496677e+02 2.578283332479994101e+02
8.085545255456544567e+01 3.314323631691990357e+01 8.157049290375815076e+01 1.639696382847290295e+02 -8.170663784875833358e+01
2.655536810099171703e+02 -2.976650785487303708e+01 8.994595544240752361e+01 1.966946835541376117e+02 2.617644989984437416e+02
2.425125599888697820e+02 -2.961730674052721568e+01 1.225877251089647189e+02 1.960540418550732511e+02 2.563911895348908843e+02
1.190268929953064259e+02 5.097209379965168097e+01 1.129615247850603055e+02 1.566282708103422578e+02 2.369334961686184329e+02
2.295294648261660342e+01 1.470629361801946011e+01 5.431544595738009917e+01 1.650435385809791455e+02 -4.849549713465953005e+01
2.718263211411421594e+02 -2.591994908534998743e+01 9.122181000116259497e+01 1.873162541181325196e+02 2.626889233657712452e+02
1.274550589767733300e+02 3.865673579107579627e+01 1.089143105756421761e+02 1.643084447836777997e+02 2.443902737538581960e+02
6.258441496008337879e+01 2.539309033530467019e+01 8.753283532090350150e+01 1.669343775406441921e+02 -8.767257376129010993e+01
-4.444040259503287160e+01 -1.029747880486789668e+01 4.943765905255882842e+01 1.961261648976291099e+02 -8.053359065656877647e+01
4.725503963671188501e+01 5.736231958640596318e+00 8.429735951547202433e+01 1.727501906254190374e+02 -7.990632032236239013e+01
9.412024293432102695e+01 1.776483670623718680e+01 1.001168751537497883e+02 1.733966147599039687e+02 2.737290608293417336e+02
-3.311079007850796785e+01 -2.045755113892646904e+01 4.185766188077143823e+01 1.911223478414369765e+02 -6.809328438073647760e+01
2.888568396625250756e+01 1.629447304227780791e+01 5.469188750084590822e+01 1.614526440024644103e+02 -4.254295201645881264e+01
2.432672975676199485e+02 -2.434827243895077586e+01 1.005393729690870543e+02 1.887714639758897306e+02 2.680839789537980664e+02
7.070742227666055157e+01 2.072683796950322588e+01 8.213970624776429474e+01 1.677170764814251811e+02 -7.051240513138095878e+01
-1.238474479063322065e+01 -2.955046210601511181e+00 4.086658634622729380e+01 1.813741432441931352e+02 -4.765611808836543872e+01
4.716657980886853352e+01 2.339262104575981738e+01 6.315613573752391119e+01 1.554683313308126742e+02 -6.468241513177929392e+01
2.528676715690383148e+01 1.068083740854677544e+01 6.307249621288390529e+01 1.725148142270728329e+02 -6.431941964087272368e+01
1.191635177466431799e+02 5.220029970777263628e+01 1.073242435325917370e+02 1.661994045030698430e+02 2.358705541008597493e+02
-2.013912156298817990e+01 -8.031351210611976654e+00 3.026957460567594538e+01 1.986628526565238815e+02 -7.076546968070155685e+01
1.277455853700423489e+02 6.365976137673664681e+01 1.080559396753901922e+02 1.604079457988301556e+02 2.392150857945320581e+02
2.034549805419054636e+01 1.471192600072802925e+01 5.396079860388203286e+01 1.675388110342794619e+02 -5.265097125997428407e+01
4.734300729580175471e+01 2.897969166484259063e+01 6.174741604840047415e+01 1.511109716950888924e+02 -4.540765785162579959e+01
-2.546131158235770542e+01 -8.160480538432397069e+00 6.190641364364990551e+01 1.924673370696316681e+02 -7.967175425879500494e+01
2.787272538869884286e+01 9.584606669929634393e+00 6.316710383942653095e+01 1.645050376009999411e+02 -6.814203068564113153e+01
2.211072963175036250e+02 -2.377772821014848859e+01 1.090083867955041228e+02 1.864473719867544048e+02 2.683040960463893612e+02
6.004445006130401907e+01 3.016777230984657976e+01 6.473923058298122157e+01 1.580745742876189013e+02 -5.589782386707238260e+01
1.278312978461522817e+02 1.035116593401610885e+01 9.610635899369772517e+01 1.760559171980312954e+02 2.601785075741850051e+02
-6.463229492290530231e+00 -7.551355361375735598e+00 5.147499486972602512e+01 1.667141015538082058e+02 -6.358942764266693359e+01
1.204250750480793783e+02 4.139401074269812852e+01 1.034683011115172064e+02 1.684641717496360798e+02 2.451438707576702427e+02
2.720089839693589084e+01 1.050771254308704528e+01 6.662080854135361108e+01 1.734765341622209291e+02 -5.757797525220541246e+01
4.778615607941828358e+01 3.925829970437096250e+00 7.783895281898483631e+01 1.754190874049350555e+02 -8.065544641381019630e+01
1.268188618502839127e+01 1.129546548095705027e+01 5.904386773910558617e+01 1.770986072757988268e+02 -5.841037419984595402e+01
1.170685107256215929e+02 4.750198211968745454e+01 1.053944499401529242e+02 1.571341436343165299e+02 2.515236583930584970e+02
3.805521643489404227e+01 2.030601310407071836e+01 6.534718222955243050e+01 1.601310931130827555e+02 -6.335584119965532324e+01
2.293640290419687346e+02 -4.096901719927122087e+01 1.164174059357158768e+02 1.903270260866593446e+02 2.605207226593577730e+02
1.867459869986910519e+02 -1.339683229257100372e+00 1.037274291044689676e+02 1.807019312754710825e+02 2.605863104320822004e+02
4.256015254048602259e+01 2.621837677197051875e+01 6.459533622633439620e+01 1.663144794906586696e+02 -5.609832621195457136e+01
8.564979997722566907e+00 2.568637267091744114e+00 4.370621577633773569e+01 1.858923234227722219e+02 -6.289975293475166040e+01
1.266293914854002907e+02 5.176849647477604321e+01 1.118152624188894890e+02 1.653813924679382126e+02 2.427908196606356057e+02
1.403592508603151430e+02 1.295806920198018375e+01 1.031145754754420238e+02 1.760902905176850197e+02 2.686843901848741325e+02
-5.805545830205624469e+01 -1.683710485647595689e+01 5.850067842522531691e+01 1.912192448694742950e+02 -8.487915741200360742e+01
3.245181672945677320e+01 8.430964764226311914e+00 6.669776196989397477e+01 1.590707959531675328e+02 -5.584849748507737388e+01
6.809139538866753583e+01 2.689922341048608345e+01 8.392970510487185720e+01 1.683696846868180614e+02 -8.100790316775638189e+01
4.380196847508551983e+00 -8.812951002338413886e+00 4.254794028461640920e+01 1.812641832830995554e+02 -6.338003209234724267e+01
1.741726483670918668e+01 1.268912032256114664e+01 5.598381471878457916e+01 1.690022004399031061e+02 -6.348154930213705427e+01
1.273233024138717440e+02 4.058726204827355843e+01 1.057281140029968611e+02 1.638671238225721822e+02 2.503355960213139326e+02
-4.226024969746604398e+01 -8.738431200709992908e+00 5.045572770624764303e+01 1.987679139653725713e+02 -7.776084472302208894e+01
-1.087475660646186348e+01 -1.271743265768696141e+01 7.724485148496390252e+01 1.843689509443128998e+02 -7.140458625794803993e+01
4.263757453244088680e+01 2.401519919016219617e+01 6.092380677113356313e+01 1.606658465647944070e+02 -6.294542703995925592e+01
2.853701893471730955e+01 1.111957828406095317e+01 5.556368272704622768e+01 1.534967548479476704e+02 -4.138195012458933064e+01
6.281718649975896795e+01 2.243509848931591222e+01 7.676652029457746096e+01 1.658031352459713901e+02 -7.578064096286738049e+01
-1.850850189280889424e+01 -1.021639176188797471e+01 5.858566421717456052e+01 1.832851722265337173e+02 -8.001250498300002789e+01
4.673469563984381381e+01 1.715419263250909054e+01 7.057094602715817189e+01 1.618238761576122045e+02 -5.949654344009962159e+01
-5.693673430108979261e+01 -2.608684655095844107e+01 5.435709118764398085e+01 1.953530117497737422e+02 -8.075143917367645940e+01
1.069963243514164191e+02 5.316792805275430567e+01 1.001835470436581801e+02 1.677824106733495171e+02 2.546603640759307723e+02
2.448868988165654770e+01 1.347678755646718329e+01 6.279082322820859474e+01 1.730923316599743202e+02 -6.020739398097554584e+01
-1.074222204942911674e+01 -2.830852452193532542e+00 4.924570122483122248e+01 1.855707745828565294e+02 -6.821202913346155583e+01
2.447212669717069105e+02 -1.450526359398723919e+01 9.847046036447318329e+01 1.898798527039372459e+02 2.681782070958331019e+02
-2.055719108838097853e+01 -2.234318919399097325e+00 9.036909426414429447e+01 1.743560563645648642e+02 -8.852208348978172125e+01
1.195348450736892332e+00 -1.189305104792049761e+00 3.900665004441148653e+01 1.911783200534775915e+02 -6.492263316693855302e+01
3.394451811579442335e+01 1.579450277084116294e+01 7.032102133724742998e+01 1.609017571465696221e+02 -6.998049334662682952e+01
2.462833831399703968e+02 -2.012635697618416941e+01 1.013514473932314957e+02 1.900844130518031534e+02 2.694453551834542395e+02
8.695872769053038098e+01 2.503342220923516948e+01 8.275147595867055372e+01 1.699058743890776952e+02 -7.946578497855936973e+01
1.549679719074969455e+02 9.918399057021234810e+00 1.177316850481092416e+02 1.800584887300416028e+02 2.533356304601220472e+02
6.088909952778943335e+01 1.129552150958286205e+01 8.101218606007299172e+01 1.658578434558507695e+02 -7.662443582415028231e+01
2.322227626871791131e+02 -1.887242826770484783e+01 1.027658731276665094e+02 1.904815562412909742e+02 2.667149505458585281e+02
-1.304862810042743426e+01 -1.164746206527732397e+01 3.838204965220485576e+01 2.013910796133780536e+02 -6.024111497969715145e+01
7.900857236870446343e+01 2.847825983850507470e+01 7.949298134785823322e+01 1.557495384740765871e+02 -8.650975059720626348e+01
-1.852333129551795921e+01 2.098749356555728696e+00 2.944004671355490999e+01 1.948923535333924235e+02 -6.728068060084640933e+01
6.340412845854893220e+01 2.397472807820447827e+01 8.461835246840107061e+01 1.624465847330662882e+02 -7.208342712128862217e+01
4.697685305677941159e+01 1.677292579545067142e+01 7.831635123567018297e+01 1.607229397915828031e+02 -6.575186150711014932e+01
-2.415766746724861491e+01 -1.443479162048136644e+01 2.948332798320801018e+01 1.986238973991823400e+02 -6.387273053669910183e+01
8.127547830164897391e+01 2.395056154940991888e+01 8.020128137337302121e+01 1.668807999175546968e+02 -8.587212315511716554e+01
3.872497534890526794e+01 6.314805972853211102e+00 6.516400288312834732e+01 1.655289414320239700e+02 -7.073336789079738196e+01
4.453280496647400888e+00 9.342426429415013445e+00 4.253383442075751475e+01 1.772244632902339276e+02 -5.899107029956886095e+01
1.510116717453589104e+02 2.840439536806298193e+01 1.082463437340598915e+02 1.749107861531986998e+02 2.632636382726584543e+02
1.189442557306382895e+02 5.091904381850138606e+01 1.005421891643750314e+02 1.616055132742975786e+02 2.576532464508545672e+02
3.606646600776971923e+01 1.724439941846191360e+01 7.554462576374974958e+01 1.751027826157968832e+02 -8.144493317900104046e+01
2.546253089898013116e+02 -6.202120854129023364e+00 1.014088682992606465e+02 1.885979114234382052e+02 2.711516850968816357e+02
4.852289813829051468e+01 3.448609611621565563e+01 6.412963529778595273e+01 1.512593705460882632e+02 -6.297798371699005315e+01
-4.568506099360664763e+01 -1.543805014038782630e+01 4.478482996113478265e+01 1.937083761919473375e+02 -7.040610955295784379e+01
1.237295749385696020e+01 3.546789664741723858e+00 6.304017443580525537e+01 1.787066626224526260e+02 -7.047485165039209676e+01
4.787958246974148580e+01 1.632562489383529680e+01 7.447768814890328315e+01 1.563315571506309709e+02 -6.337912305443552441e+01
7.558345924816573813e+01 1.688955364875772247e+01 8.710269612017103213e+01 1.708253591537808234e+02 -8.820289861551663080e+01
1.908755787773993973e+01 1.219378422839897880e+01 6.328422091385894532e+01 1.655495003228289477e+02 -7.076747811163849633e+01
5.237476468043873012e+01 2.731717203776812752e+01 8.226413547549928751e+01 1.673412544950341214e+02 -7.702868659422136943e+01
3.493018243492497987e+01 1.424962090783040303e+01 6.686933685315352704e+01 1.489988138673189724e+02 -4.718530945981486013e+01
1.396450851961670026e+02 4.179948565029206975e+01 9.948377594772045995e+01 1.703002948877112317e+02 2.520221544255503829e+02
2.159916159702727896e+02 -2.717342629661142439e+01 1.241324753704927844e+02 1.861624536010388908e+02 2.653898564114975898e+02
2.254880152975475482e+02 -3.982317820907913841e+01 1.295845782405922080e+02 1.930476957837496741e+02 2.672270615449945694e+02
7.746397909654244351e+00 7.036811437265145130e+00 6.400876484987969661e+01 1.667977233450857284e+02 -6.560855535569932329e+01
2.593456611997559662e+02 -1.606554707276244542e+01 9.910491046362903944e+01 1.849166591439014837e+02 2.722881963102364580e+02
3.624125226264475685e+01 2.363377788401344404e+01 6.431000582001132670e+01 1.533487230679580762e+02 -5.021735100834162324e+01
-1.090755415079505042e+01 4.414889505839366457e+00 5.553950894346770184e+01 1.880742791230198065e+02 -8.034972274489533106e+01
1.297152337170207090e+02 5.464777240177146211e+01 9.713689562061516369e+01 1.627725030026278148e+02 2.420937405965573817e+02
-1.553008126693145030e+00 -4.147962730178400115e+00 7.572497662830224385e+01 1.821041495836492174e+02 -7.714040475879286873e+01
2.291602381997273596e+02 -4.148270751406638368e+01 1.244061780521983991e+02 1.888450320800684779e+02 2.578649424804030446e+02
8.876423746213592381e+01 2.042260587326030929e+01 9.731468877151442598e+01 1.718098422942570380e+02 -1.005917831712209249e+02
2.070396761169508579e+02 -1.024718062929968809e+01 9.889430563846802613e+01 1.760897362909892365e+02 2.608095075248356807e+02
9.121054234247199588e+01 3.644065055353389226e+01 9.012170288853229749e+01 1.638532242718320333e+02 2.788330288713873415e+02
2.076320065297627195e+02 -2.573895495421252377e+01 1.275235451098870243e+02 1.802768705409364429e+02 2.635209153101019410e+02
-1.861907970499661502e+01 -7.848732353476426837e+00 4.487808243581044820e+01 1.900212844181844218e+02 -7.037321318616396582e+01
-2.271550545817906652e+01 -8.639797797026968595e+00 6.325085302184048430e+01 1.712609749326277324e+02 -7.472240904060512889e+01
1.470317118671899834e+02 3.084584865295336087e+01 1.100254165711049694e+02 1.721443366569003786e+02 2.544054897624938860e+02
6.530755739707272767e+01 1.242105815762191234e+01 7.389626614149733541e+01 1.768059984894340460e+02 -8.483327842752079562e+01
6.741128586333037731e+01 3.818646386303592521e+01 7.054411808131105488e+01 1.612048781391313241e+02 -6.690509963115604819e+01
1.768366265168736007e+01 1.542612734983006817e+01 5.204179628861569284e+01 1.530558111485917436e+02 -5.359098358032118625e+01
1.752044635151988814e+02 -2.647263860710255656e+00 1.228756509546009283e+02 1.859416661558674946e+02 2.467873417791884663e+02
1.051655851756975864e+02 4.951484692496396178e+01 1.056260702698390475e+02 1.606806376779741470e+02 2.503047241906898819e+02
8.890441392299582901e+01 3.224659544247025167e+01 9.514907423652614682e+01 1.595704016536007543e+02 2.731650821695786249e+02
2.446291684578923054e+01 1.299703925805467541e+01 6.060188655321856288e+01 1.725831068837739792e+02 -6.781717089464414983e+01
1.158485235167004390e+02 3.753042641783991940e+01 9.467737500810945050e+01 1.741775932182391955e+02 2.593773790473458689e+02
2.226453285449584030e+01 8.040000591885716474e+00 6.957770729065008197e+01 1.715268785887577394e+02 -7.119171143977690974e+01
2.224810031033316875e+02 -2.713035212438425958e+01 1.244332917350014327e+02 1.876687291872373180e+02 2.634294354521155128e+02
2.059923155499830614e+02 -8.875713616261917238e+00 1.057677951927018682e+02 1.866661956211401900e+02 2.669471757252721318e+02
1.696855049167146490e+02 -1.512467504671924257e+00 9.941535859709013323e+01 1.807515067759161127e+02 2.573375749616663484e+02
7.211453980221654092e+01 2.180580085818588998e+01 7.901971711139877641e+01 1.589892534946364719e+02 -7.432604980987163401e+01
3.278664956718493784e+01 8.588823397270648030e+00 7.105657395665195963e+01 1.711576767389290694e+02 -6.595518374597628508e+01
1.068422255320732859e+02 3.242228813789544262e+01 1.021934626674085393e+02 1.604839189894406672e+02 2.585989991821566036e+02
1.200417694470013146e+02 3.467302452845489569e+01 1.116575011175391410e+02 1.682747377939291482e+02 2.445051610481777971e+02
3.156741533852718007e+01 1.119996355329448434e+01 7.231485831830954680e+01 1.674643848711389467e+02 -6.912731689116789369e+01
9.332409950239572538e+01 1.261170806725883153e+01 9.736290882693613469e+01 1.757617885149963399e+02 2.700577683459075615e+02
8.545335162802780715e+00 1.356448244981157458e+01 6.712350891515616524e+01 1.731843108144113330e+02 -6.482464648312968336e+01
2.342316334148137287e+02 -2.685386224373930730e+01 1.024016712681655861e+02 1.895581969143234176e+02 2.605569018173034692e+02
1.571230584494510367e+02 9.479948314342966142e+00 1.013197785747772457e+02 1.739236356520169693e+02 2.604181044581884521e+02
3.317580257422763523e+00 7.554103093413389036e-02 6.387703496223119259e+01 1.700575691338113700e+02 -6.688358658554439273e+01
-1.139847849578516836e+01 -7.122331935047839124e+00 4.989093234550647793e+01 1.807000535785958277e+02 -7.014625949208014788e+01
-4.251598889413180160e+01 -8.277632384704864066e+00 5.318083030861795635e+01 1.973290183279422649e+02 -7.333791890937953895e+01
1.637770695938149856e+01 7.453009679992961267e-01 7.251989065634059273e+01 1.722193764288345790e+02 -6.490996093792422528e+01
1.154697474320874164e+02 4.438262521835952157e+01 8.819069960275813003e+01 1.710011298348433115e+02 2.517398201076337614e+02
4.397911979177920472e+01 2.151016099052095143e+01 6.527570738768982039e+01 1.499039852359737210e+02 -6.278983978959687562e+01
6.960913814184227988e+01 1.769695537671569241e+01 8.694207577543100740e+01 1.702005985626548465e+02 -8.188499202370779528e+01
1.333291148071789678e+02 3.477485322088427466e+01 1.056475292205591359e+02 1.755824280002802311e+02 2.488461460060588593e+02
1.214487297017610103e+02 3.192661220127372346e+01 9.751248884822210528e+01 1.772720491043688185e+02 2.602586459635092524e+02
6.171805064009683761e+00 2.619210406971349769e+00 4.459332045570378256e+01 1.689568333559268467e+02 -6.523062851525844508e+01
1.029631547839388759e+02 2.183539749887774306e+01 9.074012927819933338e+01 1.679328790426139335e+02 2.616223802202366642e+02
1.318716482540961863e+02 3.828394524269656785e+01 1.124528512113980838e+02 1.814427796975905096e+02 2.542647795777092483e+02
3.447816536314717695e+01 6.595830416531041074e+00 8.122138670200403965e+01 1.651639734538488256e+02 -8.117057466584357428e+01
1.731800936605186223e+02 1.377375732960209831e+01 1.093942484722019941e+02 1.885839167110603682e+02 2.591470067475550536e+02
1.465271157808063833e+02 3.965130255158297246e+01 9.838804147832438218e+01 1.763913701291477878e+02 2.583004576268501751e+02
5.338345950649560301e+00 2.635425894171734562e-01 4.063875322799378864e+01 1.737160040877988649e+02 -5.789298550552108225e+01
-7.189452602987914887e+00 1.294818650600630283e+00 5.231402109773895148e+01 1.849789633391817745e+02 -7.253474349827413903e+01
1.501596267758209251e+02 3.127896341799324276e+01 9.743281238651798049e+01 1.672867459752391142e+02 2.454299217003969034e+02
1.138447364785465687e+01 -7.075545717477034202e-01 6.410038973165170262e+01 1.714514444152765691e+02 -7.328604881285039596e+01
1.137475936172437940e+02 1.972265486381528987e+01 9.959203588733862489e+01 1.731670635506556550e+02 2.667118243752111084e+02
-6.024237252576580204e+01 -1.560243022292352499e+01 7.793624953667581678e+01 1.846002204211093272e+02 -8.470389534621385508e+01
1.067783771994226498e+02 4.146237228515249029e+01 1.065417857672513691e+02 1.676000263401726613e+02 2.575867089911358221e+02
6.181077381498246126e+01 1.924291622158607140e+01 7.043651756653325435e+01 1.637536142901223002e+02 -5.880639528078783940e+01
-4.100172427930036889e+01 -1.239599452546664793e+01 4.878683887670457153e+01 1.861806625625347351e+02 -7.846628896166234313e+01
-3.329215047968433794e+01 -1.517446650298930955e+01 5.537130692731668802e+01 1.879046612044999165e+02 -6.789564187014751440e+01
2.562844395501536354e+01 8.806869705149562577e+00 5.979275705763098614e+01 1.707698055666766379e+02 -7.104160902643968711e+01
2.654480189287084499e+02 -1.597370916730924684e+01 9.131201358360429765e+01 1.884143413246357852e+02 2.696291631334582348e+02
-6.565725966727216978e+00 -1.869779605780474974e-01 3.213519500768506987e+01 1.839114561295936028e+02 -5.581147854399941366e+01
2.150416412515836555e+02 -3.205886213126402851e+01 1.243958476054733637e+02 1.782680852261446773e+02 2.518720454780204818e+02
1.073687777860279766e+02 4.522322375226077185e+01 9.587601927403228785e+01 1.660931872483569691e+02 2.548636268019220097e+02
8.928499654632499016e+01 3.390988355846633340e+01 1.015253192871945487e+02 1.685378875463532040e+02 2.734852118698094614e+02
2.588012069528109009e+02 -2.383116468948540145e+01 9.589422593634029113e+01 1.795849535197311297e+02 2.704529571698489576e+02
-7.203897534919487811e-01 2.449932467095987221e+00 4.111108699467818184e+01 1.909628318031516301e+02 -7.760758113522456370e+01
3.436789434205358162e+01 1.249755824354785361e+01 6.711674812549534863e+01 1.787998720747579284e+02 -6.907446338627950411e+01
2.883690818087849905e+01 1.560571976796498106e+01 5.508782153780896351e+01 1.684607405387708923e+02 -6.148409296019641346e+01
-4.295843539696728897e+01 -2.881011399194005662e+01 5.089393448615123816e+01 1.915631296446522072e+02 -7.824096707464867961e+01
2.403733626028063668e+02 -1.032937649194110463e+00 9.440837416867015008e+01 1.763941653359353836e+02 2.607196884650847437e+02
-6.945676599465785195e+00 -6.806134250197319879e+00 3.665849232486336007e+01 1.843571330932375361e+02 -5.705689122592162477e+01
-8.393863900886006491e+01 -2.353723343026612724e+01 8.918089583910287388e+01 1.901061942126002293e+02 -9.214764408966172482e+01
3.307862027040755493e-01 -7.740808661669448476e+00 4.067904826264707197e+01 1.844951359956872921e+02 -6.407094074498971281e+01
7.574263899373406161e+01 3.265848593322036919e+01 7.254180383818876976e+01 1.537335988305932801e+02 -8.336292606045384446e+01
-7.397780130110096763e+01 -4.085179598634935516e+00 9.440617075306084871e+01 1.738656802058595474e+02 -8.884946782924934894e+01
3.739158888174182493e+01 2.752735898681650184e+01 6.181934241329767588e+01 1.706323592688750921e+02 -6.349320732539690226e+01
1.046731098703185125e+01 1.555690503903522526e+01 7.235929579873817374e+01 1.726887976879388020e+02 -7.315680617190693624e+01
-1.675772006861593866e+01 -8.826462571448045580e+00 6.160419969441858967e+01 1.810455465094804310e+02 -7.953825427912713053e+01
8.395916972986053395e+01 1.637580104444682760e+01 8.809656707187524205e+01 1.710764495213843759e+02 -8.084373456008107439e+01
1.233955669493790452e+02 5.986337332968358282e+01 1.014045423374121100e+02 1.650880520150562063e+02 2.337590640232998567e+02
-7.173492278322562754e+00 -1.563186518706877859e+00 3.698530257130209975e+01 1.868058445103530971e+02 -5.354456362832985405e+01
2.016018549819931991e+02 -1.254553201175557042e+01 1.150175149227827234e+02 1.851390302160091323e+02 2.577234292723658200e+02
4.748677026937532730e+01 1.551824928918981250e+01 6.197014938924635885e+01 1.510441249912157673e+02 -4.155191873233473387e+01
-1.138105164028963756e+01 -5.378375850854109075e-01 5.547927437477033408e+01 1.842761871049032720e+02 -7.087423437828608996e+01
3.975939039569085764e+01 1.290655244060145357e+01 7.468802817347041412e+01 1.676517902920824952e+02 -6.069755040438304405e+01
1.654260499938617812e+01 6.119234334886304083e+00 7.241658983577806907e+01 1.806957133026767224e+02 -7.805587708749786202e+01
-3.561073717282393858e+01 -1.651379950990411061e+01 2.298974167776740174e+01 2.061973409269272679e+02 -6.131955202141537598e+01
1.145009741394477345e+02 4.894918703735420706e+01 1.034182019945800732e+02 1.652845936628952188e+02 2.464413016826387093e+02
1.203670686221561965e+02 4.208502751844334711e+01 1.014167282319128418e+02 1.635848035095346518e+02 2.529347075962944871e+02
8.963012702595104741e+00 3.109542818439082090e+00 8.165422103341018101e+01 1.797495905594153385e+02 -8.200037572567316602e+01
-2.342201039382254990e+01 4.848476572572302246e+00 5.635742538008690161e+01 1.842477930197172782e+02 -8.481841854961197669e+01
1.228320431486549751e+02 4.263033393384160519e+01 1.080654098928884395e+02 1.680854579739403789e+02 2.529067447762673737e+02
3.327561207122428755e+01 9.019355284510018222e+00 6.420403954399536417e+01 1.635708507312662334e+02 -7.297251931370287537e+01
9.890203605750537008e+01 3.055241097063072786e+01 1.045600504003100895e+02 1.695538034573210666e+02 2.554698098280307192e+02
4.698038863879815352e+01 1.907268567811363624e+01 6.911998444690590304e+01 1.741149339349681497e+02 -6.859569426554028837e+01
2.757003179152288794e+02 -2.896058011121362696e+01 9.606095044564669649e+01 1.852438345115115794e+02 2.649889266748344312e+02
5.940963827778149664e+01 1.553058177054193756e+01 8.845353016044876426e+01 1.660815974151648788e+02 -7.721909723669622849e+01
1.281320191668339135e+02 1.777412746133360244e+01 9.502676947970043386e+01 1.765783634543649896e+02 2.633756031611017647e+02
2.979205715852081049e+00 -1.024242837466199596e+01 3.297709326023067433e+01 1.829688680831488057e+02 -5.596748833436055293e+01
2.346624678857903632e+02 -4.572727502180103443e+01 1.269170895041972642e+02 2.011331940581256106e+02 2.662775261007164431e+02
6.097633418033834829e+01 2.872727386940220740e+01 7.838493227289474419e+01 1.620530162249631019e+02 -7.350857612354801063e+01
2.829518006476475733e+01 1.484030568920813131e+01 6.314073760282708747e+01 1.546190637995944144e+02 -5.580877004122814355e+01
3.681866113857106626e+01 2.539329689461878203e+01 5.600913179233506867e+01 1.652467433192268516e+02 -5.159330911480774517e+01
1.416531679013757525e+02 3.396907912419139564e+01 1.122315967866462501e+02 1.694051832513263491e+02 2.455122309175685587e+02
-3.341697332440995183e+01 -1.122348856577669096e+01 7.180435737482623892e+01 1.968339025337323562e+02 -8.882288080086209447e+01
-2.642682042721261482e+01 -9.849499288499895755e+00 6.550681777442540010e+01 1.815047641610150038e+02 -7.913331417650758226e+01
2.278008294898787511e+01 1.698423722504961475e+01 5.464640084377240470e+01 1.635235406188527634e+02 -5.536547307365209747e+01
4.677018838360482533e+01 1.794992612179563096e+01 7.341829119460125241e+01 1.636995956293089023e+02 -5.863671065757921497e+01
1.166912910247952482e+02 3.030502172214047718e+01 1.019669190617064487e+02 1.771162114405599368e+02 2.595040753588179996e+02
1.882218488930030986e+01 7.743499316109538455e+00 5.944070115578479374e+01 1.704553517130753733e+02 -5.184437002097499914e+01
2.419818282423948688e+02 -3.554493542960479147e+01 1.165907949012556628e+02 1.866868552398655652e+02 2.641233277423252730e+02
2.108400306309539189e+02 -1.468845719029722474e+01 1.094974967293548076e+02 1.855974399781246689e+02 2.624330896121927026e+02
1.766240365750413730e+02 -2.889984396913754416e+00 9.339505167950115094e+01 1.720586958962176425e+02 2.683574554794746518e+02
1.741835251569220944e+01 5.832166351229055579e+00 5.204803843352477344e+01 1.651329496039757316e+02 -5.092186913500534473e+01
-8.699474512997906572e+01 -2.250702692417446471e+01 8.100875615982971567e+01 1.933640045759806583e+02 -9.079952289519206943e+01
-2.302073800864040365e+01 -5.917322433814598881e+00 5.354584802648302144e+01 1.799018891061460863e+02 -7.471484928879627319e+01
-4.269063583507961113e+01 -1.617254584045322119e+01 4.192910749649117008e+01 1.951958382135652812e+02 -6.967311667521168772e+01
9.650864619416425683e+01 2.506746608813895349e+01 9.044591273749185234e+01 1.684052339202013400e+02 2.681546416392785090e+02
9.009588645863658485e+01 2.884658874730215672e+01 8.613121709372906309e+01 1.619369258487883485e+02 -8.507531564137548230e+01
3.080845569582386645e+00 4.490223573281701519e+00 8.387583893904741217e+01 1.824370374914043396e+02 -8.534934364554337094e+01
1.311320230666410396e+02 4.212865911616754033e+01 1.107636010608238450e+02 1.729091422109572704e+02 2.470152508239308418e+02
-4.394861931574132541e+01 -2.290368065978401191e+01 4.774758234711773497e+01 1.865398344832475175e+02 -7.045047155174761144e+01
5.005429683878314506e+01 2.571228813212272613e+01 8.006769229565428247e+01 1.561911332342033063e+02 -5.724655430071475593e+01
1.082344237234218838e+02 1.802694449311400859e+01 9.308815340525177362e+01 1.785920955485921695e+02 2.584957537073175899e+02
8.375335964814547651e+01 2.161562708466733085e+01 7.465604279945326027e+01 1.700720307272170828e+02 -8.960600239267422751e+01
-1.627562684098928258e+01 -1.935184792655652686e+00 2.528790254366279555e+01 1.965813787571933062e+02 -6.242202877171192910e+01
-2.231762511513201375e+00 4.504657336571038506e+00 5.229298503984828983e+01 1.762116443181532475e+02 -5.346649027115959996e+01
2.188785010148500305e+02 -1.114494378278962472e+01 1.154955356888100937e+02 1.897820315910769864e+02 2.574341584456933560e+02
2.790952328157041507e+01 -6.953641564018919752e-01 7.191675598275797654e+01 1.686940421220238591e+02 -7.185498156246478629e+01
4.641077279685922008e+01 1.877964585730248359e+01 6.731798241369584446e+01 1.547307151585442284e+02 -3.903177643731191893e+01
1.087385801498640490e+02 4.380677982156303329e+01 1.046559105497678246e+02 1.614315103352313656e+02 2.528146821756715497e+02
5.283520347478153667e+01 9.395151448442641495e+00 7.920998049003563324e+01 1.744008612856228240e+02 -8.045716184849555930e+01
7.303080488481620591e+01 3.513847921691933607e+01 8.833374274046245489e+01 1.624991717505901079e+02 -8.163634715892177951e+01
2.132791706761632895e+02 -4.086678975136244674e+00 1.018209132310303886e+02 1.796376749047400381e+02 2.675997130793966221e+02
2.206976849592529675e+02 -1.734062067984514144e+01 1.113203858791589198e+02 1.843613591160690817e+02 2.524477047253778608e+02
-1.429068461387286249e+01 -1.662335545336488973e+00 6.563443808758096054e+01 1.790748183647247913e+02 -7.779271485302173517e+01
5.219174368901074246e+01 2.357512011271260377e+01 6.837819043884307746e+01 1.737510165384017284e+02 -6.376417361522020855e+01
2.527764432113734827e+01 1.138380586273003914e+01 5.955968332421068823e+01 1.633125881879784629e+02 -5.107903115107678360e+01
1.521434659863892058e+01 2.295721790623844960e+00 6.155778256383358382e+01 1.744782551712162331e+02 -7.084346466706446677e+01
4.456859508054675700e+01 2.319486854220745897e+01 7.942014817216767142e+01 1.620510808814748032e+02 -5.948539522648724187e+01
1.051785049026896104e+02 2.229172751473965519e+01 9.716374656115824848e+01 1.626422362217524267e+02 2.619642646935938046e+02
-6.252251058327464506e+01 -1.190120983361452289e+01 8.452549146246147416e+01 1.802175305383592274e+02 -8.573999230380262304e+01
5.079664231589265455e+01 2.488332626140387660e+01 6.477101747949589594e+01 1.633350113824365053e+02 -5.754492508254969607e+01
3.392235408097459981e+01 1.256446762150357266e+01 6.060844132311760291e+01 1.487120879841323813e+02 -4.180777773074174064e+01
2.714878690227242686e+01 1.157837457808930104e+00 7.491678610921736947e+01 1.742666900242040526e+02 -7.681034038675991837e+01
4.583030920382739026e+01 1.808476022277752548e+01 6.864326240274252200e+01 1.566829974334635551e+02 -4.760188067820815405e+01
9.287839867689460505e+01 2.082419996151449482e+01 9.228522421102297812e+01 1.787171555849675713e+02 -9.210762464682854045e+01
-2.918023824597164406e+01 -1.160027233374514033e+01 5.032484865691077403e+01 1.900613361596440996e+02 -7.526315031284225654e+01
7.537447822663803265e+01 2.263044009437227189e+01 8.994564690597019307e+01 1.769901197251111853e+02 -8.188214162939084417e+01
2.136600944378928659e+02 -2.042383191391605379e+01 1.148958908794296860e+02 1.856679799113601348e+02 2.579555700806149616e+02
2.339212533358699204e+02 -4.331611834273562778e+01 1.342179866944173625e+02 1.896896355519517101e+02 2.650858850037856200e+02
-2.694151431100461025e+01 -2.602614675014399026e+00 6.085972969589011683e+01 1.855778772332513142e+02 -7.730427222706130408e+01
6.904164740341481199e+00 4.968386296145744119e+00 6.687892617473474388e+01 1.715287593994327153e+02 -6.807619510475807090e+01
2.264597899397469760e+01 1.215075792124767773e+01 6.310308197991600565e+01 1.652421666825226225e+02 -5.406057244534197537e+01
-2.960996540781532360e+01 -9.977160439838369754e+00 3.966463048676740044e+01 1.884792693851834144e+02 -6.054614892260853054e+01
2.186520613567986970e+01 5.621146402878865800e+00 6.365096976273841278e+01 1.671181550753150020e+02 -6.259408526861200528e+01
4.504766283999315846e+01 1.572143000307606719e+01 8.559053495114427790e+01 1.825505303701229707e+02 -8.092097583780832792e+01
3.056405046137111015e+01 8.887288906401975552e+00 6.865671711706339408e+01 1.634791971879753021e+02 -6.650800029542635627e+01
2.547194180095591065e+01 2.186874571826188429e+01 6.587142113306143187e+01 1.632486953992331848e+02 -5.125874014536709922e+01
5.886489977286322528e+01 3.202480940848499813e+01 8.012978215988653119e+01 1.578979378630644703e+02 -7.134741469960169979e+01
-1.378948346804779490e+01 -4.578789404852259715e+00 4.638088913330132357e+01 1.852964139664899506e+02 -7.469501080470151066e+01
-4.349950118167043200e+01 -1.607405485768795117e+01 7.586082941639577371e+01 1.840749751592024381e+02 -7.766421905994786812e+01
3.066326046433766095e+01 1.192827707062145670e+01 6.927005802956993818e+01 1.683656012062206742e+02 -4.629002070982273409e+01
-2.728528394376690258e+01 -1.204674543005230980e+01 4.290774190271861244e+01 1.978124754936217187e+02 -7.907540320825584956e+01
1.295784529424451037e+01 1.528188347954531956e+01 6.454747771085875740e+01 1.772734577815375872e+02 -7.865572082503301488e+01
3.981756062640515381e+01 2.542575129079375529e+01 6.678472591906297851e+01 1.556997328180592035e+02 -6.282391064796606628e+01
1.317473612582221847e+02 4.426794786080490240e+01 1.017240276557602527e+02 1.798654100622504757e+02 2.543673242835736801e+02
1.747465758208632280e+02 -6.185813047159770761e+00 9.283729437982211152e+01 1.813560249300000464e+02 2.681289586874902398e+02
2.362631131827703825e+02 -3.377669349209084260e+01 1.151773570711390278e+02 1.878559576182165074e+02 2.668459836780101568e+02
4.329512413964580730e+01 2.707577577011364411e+01 6.970843429121092072e+01 1.585804559834581937e+02 -6.185477391394832125e+01
2.658610229020356996e+01 1.842106892186966860e+01 6.262691579803980346e+01 1.713691798635567807e+02 -5.693203178019132338e+01
4.215957329203185111e+00 1.277308279897699350e+00 7.307214947667263516e+01 1.723728957171916534e+02 -7.416616778385919417e+01
-2.882029343781837838e+01 -1.392161598159286751e+00 7.775580961373043465e+01 1.805741456235743669e+02 -8.250635049969662305e+01
2.607782476049673193e+01 6.632221490690742627e+00 6.971791565860107198e+01 1.787398560467150048e+02 -7.591883174047107730e+01
9.722140950489907141e+01 1.563710408241523275e+01 8.942124016630536687e+01 1.728662110396648757e+02 2.712902066243205468e+02
1.125553832560132861e+02 4.783106184321060539e+01 9.995037745180870559e+01 1.679193545262964733e+02 2.455288243547860532e+02
-1.242671444998464203e+01 -1.950091604371984033e-03 4.720910594837219065e+01 1.891809529677573778e+02 -7.039639997822601458e+01
5.140168507325584102e+01 2.566012872946598478e+01 7.325781704192738175e+01 1.541254550658102573e+02 -6.252223182470689267e+01
1.203485385087266337e+02 8.979515983703493021e+00 8.209657439621175001e+01 1.666956067603563838e+02 2.626494105519616937e+02
-4.711160447796877548e+01 -2.160343530048262295e+01 5.475434008983578593e+01 2.018463033261205908e+02 -7.794295935970411904e+01
1.379455781010214288e+01 5.073909492960158474e+00 5.366905276581450579e+01 1.855098868749240069e+02 -7.153865347114304996e+01
-5.958704312583412843e+01 -1.677436865526933119e+01 8.109582366538096210e+01 1.843763775313982762e+02 -8.843846120679144462e+01
4.676629724717432879e+01 2.157753911080772014e+01 6.539508835176894763e+01 1.669576788254136659e+02 -6.087152713603586562e+01
2.003121789647386777e+02 -4.756282905121843818e+00 1.090735474356924328e+02 1.893851446092452591e+02 2.712755370118067049e+02
1.356315671279674007e+02 2.323215701292024704e+01 1.087703832410552991e+02 1.787454139582740709e+02 2.555610581084003172e+02
3.281454084259338799e+01 2.775744281943167735e+01 6.805936670278981637e+01 1.488506454095891911e+02 -4.625119020402030401e+01
2.724556865306165676e+01 1.848252167171629878e+01 6.625798341508517808e+01 1.659220960007986037e+02 -5.488884153903855889e+01
1.212459328566158092e+02 5.327843754178621793e+01 1.088301048933187332e+02 1.632302023054830329e+02 2.511943158124767876e+02
1.462564634751479353e+01 1.546517403149439751e+01 5.208379253397858122e+01 1.598887804488529980e+02 -5.538218385938127852e+01
8.888457162347476981e+01 3.080572226349752185e+01 9.114207442948404037e+01 1.599455663129097900e+02 -8.456144303732885703e+01
1.487920516971894003e+01 9.475587509418295085e+00 5.587835551685768820e+01 1.676376408546429104e+02 -5.373179954888116328e+01
1.144041417208764670e+02 3.559279765945490936e+01 1.039724189765414195e+02 1.604637325868599760e+02 2.468823308193651087e+02
3.884024560747147348e+01 1.647155994522745459e+01 6.314772067798914890e+01 1.431565499197359372e+02 -3.999110657483441855e+01
-9.413020882498574338e+01 -2.493394329983916080e+00 8.337835713450482444e+01 1.851346124714339965e+02 -8.980437090408398149e+01
4.236650752719675239e+01 1.824635884101207139e+01 7.867356544597960522e+01 1.692043882647134012e+02 -6.153514375760989452e+01
3.290587524526855390e+01 2.525914799773485697e+01 5.606632058019790321e+01 1.376562217031723492e+02 -3.586577684298752899e+01
1.758349480747373406e+01 4.179399634299979738e+00 6.971119978870957823e+01 1.761169988141793965e+02 -6.306266306077786510e+01
8.152783523918847663e+01 1.978281874061800494e+01 8.629296412913394931e+01 1.609393068630568848e+02 -8.437868981533581803e+01
1.866936689085579530e+02 -4.392063055826310070e+00 1.121190087532677921e+02 1.826905145102288657e+02 2.506920150594202141e+02
-5.975785222035126409e+00 -6.433422072966014760e+00 6.737141873517477109e+01 1.902022669586991128e+02 -7.709358274855034665e+01
-2.738444592220711726e+01 -4.976974914658704563e+00 7.432728153188809017e+01 1.896243146510337567e+02 -9.050516028963187409e+01
5.116429767622140901e+01 2.810307971489018541e+01 8.114980731224730448e+01 1.574694586516358470e+02 -6.340432134707362621e+01
1.000783749616414156e+02 3.742914524766559481e+01 9.887994784972600826e+01 1.545658542019250490e+02 2.675548799360971657e+02
1.614966525746133357e+02 1.603960770905744937e+01 1.005283493577009040e+02 1.787017312978003076e+02 2.547339078745696099e+02
2.325237233270595993e+01 1.663899293081633246e+01 5.807610243859767962e+01 1.489789801805954710e+02 -4.262604133419054619e+01
3.454873886570477026e+01 2.208707031928499021e+01 5.274261559277962874e+01 1.527955782840735708e+02 -3.124685733350468553e+01
-3.313136829719720122e+00 -2.203294684785667812e+00 6.742896075293487002e+01 1.814964598838321308e+02 -7.546387204523233549e+01
-1.498207691094982508e+01 -9.036476876018340931e+00 3.498146279032343386e+01 1.910470750274233183e+02 -5.698012652116862853e+01
8.706000529671105426e+01 2.211070627309417347e+01 9.112957981739785396e+01 1.640887883912453447e+02 2.741656925716102364e+02
-1.691267460079150808e+01 -1.045356985586703047e+01 5.180716220792646709e+01 1.942774715642104866e+02 -7.277858796742938807e+01
1.295471989438594385e+01 4.427674219777852471e+00 8.778781076801489291e+01 1.884020782886543088e+02 -8.452315409141371561e+01
1.366742920329537299e+02 2.420598851061767576e+01 1.013592353334432516e+02 1.741688326190235330e+02 2.542195760506188265e+02
2.649068731102207721e+02 -9.476254610476171791e+00 9.012988437164545985e+01 1.857357304102683031e+02 2.584162453338718137e+02
-8.061815353259844130e+01 -2.286353424499867160e+01 7.311885454316077926e+01 1.917692324583034065e+02 -8.964554322636642780e+01
-1.441080650256077256e+01 -8.536190719249781012e+00 7.560456920677574999e+01 1.810400954733077583e+02 -7.947071000773277660e+01
-3.461172545155994129e+01 -1.307873401695061233e+01 4.964266920989477683e+01 1.993255521888950170e+02 -6.849534747309466809e+01
-1.356179087366643898e+01 -1.477802088077748621e+01 3.757817377347953425e+01 1.902043974443208754e+02 -6.049438232076713717e+01
-5.051088218155591392e+01 -1.647242182901602092e+01 6.919466056105419227e+01 1.972310519037623919e+02 -8.764190764931230149e+01
6.199562631067615115e+01 2.625624430781209639e+01 8.181760529387895531e+01 1.645940236133930341e+02 -7.657605725176202327e+01
7.276957637215357977e+01 3.501600767917544488e+01 9.025286395909981252e+01 1.703978850189294576e+02 -7.405794353825250198e+01
1.933881179297165147e+02 -5.873105159817347598e+00 1.080528012881105582e+02 1.782116864341282394e+02 2.611079381225199540e+02
-9.285337175707024215e+00 -9.861547690919017839e+00 5.839173929849388855e+01 1.865296345909679587e+02 -7.664668126527156744e+01
-2.490589688124757828e+01 9.702573296789025470e-01 8.297178952788124207e+01 1.836735891491196071e+02 -8.388508326848403840e+01
3.697323834127208642e+01 1.150435701690495804e+01 7.634859886163323495e+01 1.748033280204778634e+02 -7.434767984994590506e+01
-1.027878798699472185e+01 5.622339425986007555e+00 4.049670747040175200e+01 1.894944377914697498e+02 -5.180207520838140312e+01
3.957124692212248362e+01 1.255491754128540371e+01 7.239858888028140882e+01 1.695744244721998939e+02 -7.187702512979495850e+01
1.959923978865618466e+01 7.652310722745090388e+00 6.027547501536022878e+01 1.649896874159490494e+02 -5.495292001375511859e+01
-1.236756485512068693e+01 -8.737997214413809388e+00 3.482923428786195785e+01 1.942547396339058139e+02 -5.673870501462680949e+01
1.268544937611092678e+02 2.782029464890742787e+01 1.028615293934396391e+02 1.722457381225836457e+02 2.635026254968238391e+02
-3.085828826636475508e+00 -6.886185954805106313e+00 4.520537611985162130e+01 1.777917922676612932e+02 -6.784969924953817610e+01
7.147963717844490361e+01 2.047513056948697852e+01 7.373284808231029785e+01 1.641262526814232103e+02 -7.382112252146647791e+01
-2.538224771441131367e+01 -1.744549969030657977e+01 3.835051921749408876e+01 1.903735318873244466e+02 -7.538479173304523329e+01
1.522215712549613897e+02 2.575328780732236567e+01 1.141694325496765146e+02 1.654767790293645362e+02 2.382240554541222934e+02
8.475702713383761022e+01 1.906142358684745375e+01 9.406163732017137136e+01 1.679744622794557074e+02 2.611896526884812033e+02
3.188894573391238296e+01 6.027369047842588756e+00 6.834266624529981016e+01 1.534939097731808317e+02 -4.950035519609946277e+01
1.686145763295685995e+01 4.314104199594412492e+00 4.516642976422893696e+01 1.630364680014152441e+02 -5.342057660068650193e+01
2.519508964145112486e+02 -2.308842900151793742e+01 9.539866258323159798e+01 1.939590072122960578e+02 2.616708627541722763e+02
2.251658304735396428e+02 -1.750207328072739088e+01 1.089382278142337697e+02 1.923295478576850712e+02 2.697391606433243965e+02
1.706714280878882732e+02 2.329394322276312046e+00 9.080507950802704897e+01 1.776766787224408688e+02 2.638398425385821042e+02
2.139093816652797102e+02 -2.446469146979093523e+01 1.103009290151063198e+02 1.806092922466943946e+02 2.637191675131754778e+02
2.625871554321032022e+02 -2.795461826211967704e+01 9.529024438126960206e+01 1.871166547745291098e+02 2.740404061549336348e+02
2.451724108265161988e+02 -1.813075656129672097e+01 1.192265256030682821e+02 1.941612941867204540e+02 2.681008635427061790e+02
1.858138227810935206e+01 1.134009886170624704e+01 4.288991060207645489e+01 1.563084240712308031e+02 -4.228126893791036167e+01
1.584170910086502460e+01 1.310272340536800328e+01 6.409130048787427825e+01 1.708486782878499071e+02 -7.160586575256333219e+01
1.329534061259081170e+02 1.781928498588071719e+01 1.000488752678260909e+02 1.683501084325709769e+02 2.571478860382127323e+02
2.289313647411883892e+02 -3.669957003635998660e+01 1.377383810545686629e+02 1.892219414740437742e+02 2.566176487776532440e+02
-5.897982413174086957e+01 -1.529010557784470947e+01 6.165359319493107648e+01 1.919684980688560074e+02 -8.141453886473117052e+01
6.831870011398142140e+01 2.303632398182600483e+01 8.535079103679169066e+01 1.666474491063325729e+02 -7.316106808712726206e+01
-2.839564096649539238e+01 -1.549583921041167756e+01 5.066752444994400406e+01 1.958571128987253189e+02 -6.504198044356044761e+01
8.418731807703630921e+01 2.222715512712777652e+01 8.066438927671678982e+01 1.682333568495851353e+02 -8.047671865818919912e+01
4.017700983268660764e+01 2.451714996888950182e+01 6.326071035676549315e+01 1.630374288570586145e+02 -5.587844986180518703e+01
7.038146743226816682e+01 2.813357872937274795e+00 8.590361555679355376e+01 1.751442434250773772e+02 -8.493875863670048432e+01
1.189762815551955555e+01 -5.639074460029278590e-01 7.569507925856143515e+01 1.841598780099002397e+02 -6.942856232990580168e+01
2.041428780644685901e+02 -1.686509993655158368e+01 9.653590227731342566e+01 1.866483379357596277e+02 2.610310532665321830e+02
1.490401452402724658e+01 7.363844614827295132e+00 8.080938623008344734e+01 1.777363981303486469e+02 -8.766487336643211847e+01
-3.621402271499952974e+01 -9.086027904949698808e+00 5.015600601846628592e+01 1.920120000487160894e+02 -7.827735062407639077e+01
3.428447494499928894e+01 1.105372178875226474e+01 6.450093928767128659e+01 1.710482552053800589e+02 -7.234718108671174264e+01
4.866383009288905725e+01 1.601778467139255824e+01 6.733475620045462051e+01 1.735625902833058944e+02 -8.452763265663202219e+01
2.326934469587748993e+02 -9.812142447046261040e+00 9.868591737237970563e+01 1.769559136278416815e+02 2.596177943140640423e+02
8.718078937231241810e+01 3.365808279666904923e+01 7.621056511302084857e+01 1.634923847912387487e+02 -8.468647586593145604e+01
-4.113591858535549051e+01 -1.731546969653128087e+01 5.761800354201697161e+01 1.880239229640779115e+02 -8.082871996090918287e+01
-4.967173362967530181e+01 -6.867760010175720353e+00 7.947154367046260859e+01 1.875661132780490448e+02 -8.923031782389490729e+01
-1.487693471564622527e+01 -8.489466770561158171e+00 5.372032845938245771e+01 1.867596904858862672e+02 -7.287035415080650580e+01
5.130946936244139067e+01 1.972159261173110423e+01 7.403559616296341517e+01 1.686745385910466553e+02 -7.149285874129502361e+01
2.415217658165004764e+02 -3.144901046002124545e+01 1.071358687550526554e+02 1.833489718887834670e+02 2.670364730354743870e+02
1.113890221751593259e+02 3.423180011470517314e+01 9.419460394530244685e+01 1.670898870805172862e+02 2.585667601482138593e+02
8.593228539533096466e+01 1.005914238646260728e+01 8.726325487668395908e+01 1.784603677947191613e+02 -9.307190690107287878e+01
6.119881807729890255e+01 1.284140219925576432e+01 8.499712593165953933e+01 1.802317304653112160e+02 -8.572997110647735042e+01
1.733828368552931920e+01 3.490128018907504348e+00 5.668725846487269138e+01 1.769493338377779708e+02 -5.661957575012397825e+01
-8.907622658768033830e+00 -9.353410264594050005e+00 4.919153345389175769e+01 1.817202300433887956e+02 -6.811063777469918534e+01
-4.555053123030252493e+01 -1.005366843582129910e+00 8.325097444965338411e+01 1.901362797818882484e+02 -7.557635962519267991e+01
2.515254790620986682e+02 -1.912665992546750715e+01 1.041766438786937243e+02 1.883024807249264825e+02 2.770198708038093400e+02
1.230820687235943183e+02 2.380819123558297790e+01 1.033564029733857126e+02 1.738912310110238479e+02 2.607493023995106114e+02
9.213799795320500152e+01 2.737344540545395688e+01 9.260310257261612321e+01 1.725578434936586234e+02 2.837770475409888036e+02
7.480650798066838547e+01 4.267013996688482536e+01 8.567403442014261827e+01 1.620290998992772415e+02 -8.110551228724060024e+01
1.900839014658273740e+01 -2.302834696745408305e-01 8.254499064942750408e+01 1.776352232006393308e+02 -8.741269738365532760e+01
1.388170834796793542e+02 2.708999819979569779e+01 1.046415735234642455e+02 1.770701378463703577e+02 2.619060376276628404e+02
-8.710149060233957741e+00 -8.741836021783559119e+00 4.681336366258418025e+01 1.944915838661088685e+02 -6.285698914986524954e+01
2.099449527867512586e+02 -2.371244511567064350e+01 1.130759274198031790e+02 1.792479126719755413e+02 2.627205781602000343e+02
-2.839712479607451456e+01 -3.510026734379760427e+00 4.881485894745350151e+01 1.842353631422995761e+02 -6.983148901627082239e+01
1.974312690534696912e+02 -1.548429602650897152e+01 1.077463955887581761e+02 1.808411166771277294e+02 2.613345649345733932e+02
2.078039005820180876e+02 -7.976186354188903316e-01 9.651432364865466695e+01 1.756856724704401529e+02 2.686655013395335345e+02
4.801538045074664751e+01 2.003379418730790462e+01 6.265638256128224981e+01 1.518666358758434285e+02 -4.031013270056317310e+01
1.465876276648675685e+02 1.704603465448981581e+01 1.097878982128412986e+02 1.760165790218406130e+02 2.552853592790702066e+02
3.219217950006965978e+00 -9.805731841130758131e-01 4.143687143621538382e+01 1.769478171845005932e+02 -6.296097737627739122e+01
2.778813134939110085e+01 1.028048670211185467e+01 7.110309548859679296e+01 1.711834607566418356e+02 -7.955200299692039323e+01
1.110375932561413919e+02 5.016742059135921039e+01 1.073425206057874277e+02 1.659998341848013581e+02 2.536501091146288900e+02
1.291070456782414411e+01 -1.547569267259524040e+00 5.946730269233361810e+01 1.624736721911989434e+02 -5.212815078215967191e+01
-6.791920400580930561e+01 -2.089257966149288137e+01 8.628282065179686811e+01 1.954289837921381832e+02 -9.145367730484110780e+01
-4.905544740463834330e+01 -1.086082490950193247e+01 6.046714710556966565e+01 1.917968862771552665e+02 -7.993518925025392718e+01
5.322228120051732958e+01 1.450313356484824645e+01 7.709137073017738828e+01 1.655556686981504981e+02 -7.665884088622672721e+01
2.779637088166859371e+01 1.574070449483458489e+01 7.971278241139101794e+01 1.800776577759663724e+02 -8.208862092996110960e+01
1.499563847010998643e+02 2.126524640454924153e+01 1.129042491120519429e+02 1.723331226601009405e+02 2.526795681853165263e+02
-1.792448729697789389e+01 5.951367178849178430e-01 3.315684665071181314e+01 1.963258367717133979e+02 -6.261314601848742001e+01
-2.350313926073625836e+01 -4.762906579777551386e+00 6.538679889124294675e+01 1.798042626508349997e+02 -8.530786421654630658e+01
1.567054699550010923e+02 3.254086009063647111e+01 1.082113902400993481e+02 1.817257614884389625e+02 2.483220752614039384e+02
2.074238329661060476e+01 -4.350658472185422454e+00 7.128733057415877283e+01 1.707595043871548910e+02 -6.671375173966137595e+01
-7.474838644762613171e+01 -1.132115593301092993e+01 7.615304509054379878e+01 1.894094192973686859e+02 -8.525075695008543164e+01
2.217427744971832055e+02 -2.108326014720542219e+01 1.208655572912481801e+02 1.837221777809874652e+02 2.643109973053807948e+02
5.471892408726663604e+01 1.268146424850213627e+01 7.587105383667221759e+01 1.707436243711514408e+02 -6.975697018275326400e+01
5.885360203285191716e+01 2.958018577718929620e+01 7.152666080096560108e+01 1.542753791164033998e+02 -5.116509769571280231e+01
5.374236749989091066e+01 2.331797146169368418e+01 5.790101789691203038e+01 1.546424673530430312e+02 -5.797706090733498741e+01
7.695497192976890233e+01 2.881257395194786142e+01 9.602961515318828845e+01 1.636973731586443250e+02 -8.598685519962046442e+01
4.067152601198818473e+01 1.670401541991344629e+01 7.061793478641278909e+01 1.611997692129826021e+02 -6.983024045568195959e+01
1.309573227096502457e+01 9.494689579328962736e+00 4.655908429805803905e+01 1.697423205976754161e+02 -5.789004562160244660e+01
9.941206485000505211e+01 1.819857105883930259e+01 9.155084191418799833e+01 1.670427753823839510e+02 2.779986401152523854e+02
6.809324821494229241e+01 2.682484314891185306e+01 8.159232813930130135e+01 1.621206360550322643e+02 -7.717775533853260583e+01
-1.501545040525201458e+01 -2.987875938400794240e+00 5.765374231462165255e+01 1.812235074605840737e+02 -7.379349046632594877e+01
2.365964524394085515e+02 -2.144531224435371541e+01 1.083153284508104548e+02 1.801607739643310424e+02 2.652885892921735831e+02
-2.070313348500836170e+01 -1.423183615299025462e+01 3.656847126212552013e+01 1.915143916370441843e+02 -6.301736561363999556e+01
2.203310180083245484e+02 -3.659276642934014490e+01 1.279572696445053737e+02 1.909695680117832808e+02 2.585868687809069684e+02
5.056016521236480088e+01 2.541299564111281484e+01 7.217043952417434127e+01 1.716525085009937470e+02 -6.033760490193360937e+01
6.096217151694505532e+01 2.452389713826271844e+01 8.242562825568215601e+01 1.517133419878944380e+02 -7.088711593302696201e+01
3.977928484596521486e+00 1.147928266968453848e+00 5.168762994036431735e+01 1.698092437152588445e+02 -6.915518403869351971e+01
-3.170171244059126536e+01 -2.101660515363477799e+01 3.947536141882601868e+01 1.856126559554044491e+02 -6.832389678100042829e+01
1.208599677054227470e+02 2.355483946663567707e+01 9.065930580178569187e+01 1.687789286717606103e+02 2.662634298661635057e+02
1.559643754249525500e+02 3.535604231828418165e+01 1.176211206275849861e+02 1.759402416075008375e+02 2.503169672595692532e+02
-2.485353804183631254e+01 -1.220257771403307956e+01 5.366041358105359649e+01 1.932276144021081734e+02 -7.606264920345942926e+01
3.416358356415938857e+01 6.478602242955867396e+00 7.877406784011981244e+01 1.751217669551949143e+02 -7.846270156787477390e+01
-2.572570457846997982e+01 -5.146833966849821529e+00 4.819533629487193593e+01 1.876572675475526353e+02 -6.613706423831888515e+01
8.100122691686699739e+00 3.620244969804855550e+00 5.486830837495109847e+01 1.810941361987674156e+02 -7.132736615290723137e+01
2.301055874268263608e+02 -1.919088726080212126e+01 1.022464360024767558e+02 1.807321499442068387e+02 2.695018639781683873e+02
1.012333403463277364e+02 4.787635947882930054e+01 1.019012045133392235e+02 1.609794057783916230e+02 2.489742369467302012e+02
-6.626310192388744724e+01 -2.287980777851219472e+01 6.565797479292771754e+01 1.861215262875548717e+02 -7.990802538385919718e+01
2.197617765797764378e+01 1.894511644725087862e+01 5.981659167067096661e+01 1.614804877813142525e+02 -4.965787175495475481e+01
3.951241474460205438e+01 2.228264582378989900e+01 6.285335163492534605e+01 1.494663332869078829e+02 -4.907232258823842130e+01
2.183811472721023961e+02 -1.531463335370773216e+01 1.070631886397074339e+02 1.812976902882692798e+02 2.674990361397595962e+02
2.007657307375633309e+02 -1.778807691432902516e+01 1.177447843882555958e+02 1.800535034153483593e+02 2.489010016403547638e+02
-5.667844922986709122e+01 -1.263728827531238608e+01 6.477541702846363592e+01 1.892672577621307539e+02 -7.225036193462935330e+01
1.525589348364176523e+01 6.767632729613684894e+00 7.266329364384336031e+01 1.702851405608130335e+02 -7.083753572890553585e+01
3.788402690796689853e+01 1.783949993909065768e+01 7.641224788582071881e+01 1.592112294014126235e+02 -7.282983972008715057e+01
2.507828252283318307e+02 -1.042967196520158524e+01 9.460813703587480461e+01 1.846870330546441892e+02 2.784326383591391618e+02
-2.664042644655646086e+01 -1.277015931645256508e+01 2.918342553292281494e+01 2.001167417359191916e+02 -6.097678487594511409e+01
-2.276322803607979139e+01 -1.398694096891706451e+01 3.394710040553752606e+01 1.957624536577763479e+02 -5.966410207389304787e+01
1.164388318593363358e+01 6.862597278059613615e+00 4.142643042951708310e+01 1.741777356808698300e+02 -5.431181727741652310e+01
-1.997737921579591003e+01 -9.892524958383290823e+00 5.053937546875301479e+01 1.958597497042140390e+02 -6.665928250004672861e+01
5.367830639317973151e+01 2.180994423046134045e+01 6.861420975313539827e+01 1.431332432137667467e+02 -5.135888428837365183e+01
4.308927043875466012e+01 1.827059911805910986e+01 6.326563133343143619e+01 1.654374418985064210e+02 -7.270291579131352933e+01
1.205522961016227690e+01 8.301533055457188226e+00 5.387955569717087201e+01 1.685344688543604263e+02 -4.856253029390344977e+01
1.774589626127227859e+01 -7.479648834956433845e-01 6.009017404989437239e+01 1.713827459569427845e+02 -7.309745393233657751e+01
-7.112765497242345702e+01 -3.826320510617877702e+00 8.784785574184132884e+01 1.854018635402513837e+02 -8.115462940928330227e+01
1.218488141859891272e+02 2.356794266478815203e+01 1.042107975604044299e+02 1.681508949788990037e+02 2.565088093075032702e+02
8.063385547909363993e+01 3.659575199242808452e+01 8.931132392440437684e+01 1.625167505000456174e+02 -8.279188187231063978e+01
3.625055656226840028e+01 1.610058899828072043e+01 6.351382811609574475e+01 1.687819128376326319e+02 -6.491611792368622957e+01
3.543338865680803451e+01 1.948906141854082819e+01 7.233542360484911171e+01 1.720932543598731570e+02 -7.044313276766935417e+01
2.441908225179304850e+02 -1.512520329900448957e+01 9.645954437202362897e+01 1.929294673124312851e+02 2.725611571981841053e+02
-3.295835237761327363e+01 -5.247572808935892397e+00 4.329560291843596076e+01 1.879940223665403494e+02 -7.594877255492261270e+01
-1.374463799913712059e+01 -6.173732050656472126e+00 3.244233442865229478e+01 1.961822136542811847e+02 -7.094242508311197071e+01
1.137108266741340685e+02 1.714589236446397535e+01 8.673118898326329429e+01 1.764450662289507648e+02 2.562025293453797872e+02
1.851469601889905334e+02 -9.381619133001962041e+00 1.180454510448862635e+02 1.779413974751200271e+02 2.550987177505372472e+02
6.487571294392837729e+01 2.813060871915941874e+01 7.842070117863781320e+01 1.586917096019538462e+02 -8.299014340909538134e+01
1.605873190102073238e+02 1.115083691150996970e+01 1.080716995638501743e+02 1.722717122290323175e+02 2.581867890850231220e+02
-2.811741341780929204e+01 -2.080397856715821803e+01 3.609926250526419267e+01 1.903251980130331447e+02 -6.453623321797363133e+01
2.818792673787207193e+01 1.950487546810082762e+01 7.181118587659808838e+01 1.640843153400286667e+02 -5.481356996953965677e+01
6.894365987700330045e+00 2.586776201866596292e+00 5.342552673521520035e+01 1.814098187951659895e+02 -7.262009776757528812e+01
3.076871680138945209e+01 1.893790006932812631e+01 5.530664406876943673e+01 1.617506120950485240e+02 -4.245570681817702052e+01
1.248708643460643373e+02 4.581429238331472931e+01 1.023803670526210681e+02 1.745064681493407193e+02 2.476964563392052412e+02
2.463445350165637251e+02 8.663800223525432997e-01 9.235482431855795937e+01 1.854767986191528735e+02 2.670466104086381165e+02
-6.162293950146933241e+01 -2.630215927883433835e+01 7.066142746416221598e+01 1.888905835457264004e+02 -8.641517577608686906e+01
-6.797732483373680523e+00 -9.048430972466956490e+00 3.113360692990060130e+01 1.767427780697669277e+02 -6.269239039491701959e+01
-5.737006436751991956e+00 -1.313421578251544375e+01 2.858778293157863359e+01 1.983505850920924445e+02 -6.271492105885187129e+01
2.141910587782934172e+01 7.539647776344994057e+00 7.554074300033528289e+01 1.812969116240999199e+02 -7.878436658680938365e+01
2.894161691530848302e+01 8.580379486702884861e+00 6.643293544386133931e+01 1.745243960890166193e+02 -5.480887182470965513e+01
-1.498003986209650407e+01 -6.526207752429479925e+00 7.527288148296212000e+01 1.815949841166007843e+02 -8.749693578625921475e+01
1.345419148663270050e+02 3.569283517937432748e+01 1.057223617296698279e+02 1.701519607980928868e+02 2.520384123198298596e+02
1.454694665391971284e+02 9.365399836032255010e+00 9.818453184696353730e+01 1.754574667219313824e+02 2.688210821433705746e+02
8.456579145118466556e+01 3.321033867114357463e+01 8.693546935411268350e+01 1.699691676890295469e+02 2.609705707436629609e+02
-2.562471730555115101e+01 -5.585197911811807359e+00 3.494478033432982045e+01 1.971274565532873453e+02 -6.831352180108815730e+01
-5.315259181530014132e+01 -1.177160283330629831e+01 5.969081065088514748e+01 1.918197374063629184e+02 -8.603911197892496432e+01
1.553341992258751247e+02 1.002320954611408510e+01 1.024413087686964587e+02 1.724621191394908521e+02 2.634381820694425187e+02
2.416757296484665289e+02 -2.670869546423993057e+01 1.025614007096953912e+02 1.879840994455432508e+02 2.770230444006870130e+02
-5.905785840189738067e+00 3.398937732999777417e+00 6.563359618212361113e+01 1.808954688100490955e+02 -8.053430929655218051e+01
-1.173781291330732124e+01 -6.181218330921959492e+00 4.043474676080864327e+01 1.911262587531063843e+02 -6.239717688376681082e+01
2.739451014954002517e+01 1.138939686007547536e+01 6.671152428723121375e+01 1.785092703634369968e+02 -6.776518008327784059e+01
2.737136331991855087e+01 8.324159468279814789e+00 5.227084383221110642e+01 1.657427047845406491e+02 -5.078211191361261712e+01
1.916144473887124207e+02 -1.027520145252951878e+01 1.164632627265166889e+02 1.821187110709616377e+02 2.556518927490824638e+02
3.187873937386718026e+01 8.678502016246618211e+00 5.741337734068078902e+01 1.570733203039571038e+02 -4.041197990122006445e+01
4.054954115662111747e+01 1.222960407061692401e+01 8.404141258903149492e+01 1.750377500565116122e+02 -7.727162484705571899e+01
1.381357545086001437e+02 3.152982925168096529e+01 1.047772798209415157e+02 1.791161608139262569e+02 2.555843347476308054e+02
-2.403731415435554908e+01 -1.722895722348643943e+01 3.286003481395637493e+01 2.008960320372110573e+02 -5.821052160593721680e+01
-8.355497371041573729e+01 -1.203291881376706129e+01 8.813190274254081658e+01 1.933301384940238563e+02 -8.868368302013732318e+01
4.413223801903913568e+01 1.214126638208010611e+01 7.182485633715664619e+01 1.651930850090569436e+02 -5.886616799837511138e+01
-5.899977966490062897e+00 -9.362981328472133047e-01 5.260236870203292625e+01 1.820100034246013934e+02 -6.849341571767025982e+01
-9.859950342166529325e+00 -4.628026405810993005e+00 5.018034502979917022e+01 1.774905178308128484e+02 -6.106436612407799913e+01
8.498707607620620053e+00 9.970739303150025989e+00 5.149148749844698614e+01 1.711407826236306846e+02 -5.861059705174434242e+01
1.068915122547111736e+02 5.132232899721897468e+01 1.098124059336349916e+02 1.574432540621116914e+02 2.518596138746115685e+02
-1.644736746894630386e+01 -1.172730692801784791e+01 7.579947892725517988e+01 1.804319767334735332e+02 -8.035921178422587730e+01
1.057386698498137747e+02 2.592618496345123447e+01 9.111288185374716875e+01 1.685382683064094635e+02 2.730167154463232464e+02
5.781246064803302431e+01 2.077703419415509956e+01 8.243831403413486214e+01 1.631498453751924274e+02 -4.970899264314842014e+01
1.681485359866410931e+02 6.923813528625525571e+00 8.565226481275338699e+01 1.810458524898097608e+02 2.601769447544602940e+02
1.409231213522381267e+02 1.868204215944905755e+01 1.059134810419055981e+02 1.730666109188969983e+02 2.574465182096915896e+02
-3.451053512882732832e+01 -1.272185822131869060e+01 5.026850096248862343e+01 1.917802259225155694e+02 -7.396024847730311080e+01
-1.920423774148751406e+01 -9.860356276933966768e+00 5.446935293355129915e+01 1.846834627192330629e+02 -6.291823742789480889e+01
2.135989767509294097e+02 -3.158796054299550349e+01 1.296581432573690336e+02 1.960786307163776314e+02 2.569818506402456251e+02
1.156441427755263440e+01 6.496615262980013128e+00 5.488658987998917382e+01 1.751626088729436503e+02 -5.427142006198165802e+01
4.888507145550450872e+01 8.683000896916725608e+00 8.578527418830850593e+01 1.682497166106271038e+02 -8.860877127161934652e+01
6.525167525378400057e+01 1.999219536121415430e+01 7.344317248393200259e+01 1.659279847950015210e+02 -8.456046446941812178e+01
2.300976134831801190e+01 9.735391234746755273e+00 6.045096213923697803e+01 1.614324374782683549e+02 -4.500201024027148833e+01
5.248562189885855389e+01 2.970176082837206621e+01 8.353416969147066595e+01 1.631577316884905429e+02 -7.137679819344910470e+01
-2.117710592950326287e+01 7.603998615737550537e-01 6.412597404915369736e+01 1.801493636269695457e+02 -7.804943649107907788e+01
-1.359535862931787698e+01 -1.236105486254073327e+01 4.584788489437453052e+01 1.793429102430430078e+02 -6.306792702606878720e+01
8.068030558708745303e+00 9.089685907392347275e+00 5.149039601844811642e+01 1.752493747486196582e+02 -5.497491437426053551e+01
6.632846609128986870e+01 3.446250744510347630e+00 7.981787751053073521e+01 1.572654218417068535e+02 -8.199129808214657089e+01
-8.767300392160584011e+01 -2.191710760327917029e+01 8.920550117891453112e+01 1.856918574398340240e+02 -8.996573580555717342e+01
3.530892951229397170e+00 1.990687605021075335e+00 6.205825109625826741e+01 1.731773886808253451e+02 -8.031587101386232064e+01
6.113896802078465420e+00 3.510491615293490852e+00 5.890677229140587912e+01 1.739736500733229718e+02 -6.915004899225651513e+01
3.447835206405468256e+01 2.019794884202937268e+01 6.735599416966921638e+01 1.637822493703432940e+02 -6.409731566835445449e+01
1.126743692284901357e+02 1.145386674728499088e+00 9.196309248910131373e+01 1.781328733641112763e+02 2.705699317273167708e+02
3.510927399596279486e+01 7.981672703770043675e+00 5.794062248763957967e+01 1.627608767931392038e+02 -5.138930430834193430e+01
-3.851060174861464702e+01 -9.110357670610049752e+00 5.709521448806599153e+01 1.866625984687469781e+02 -8.624015222112302581e+01
-2.477943483434596317e+01 -6.113995375824197609e+00 4.655920280142525769e+01 1.998189825547894998e+02 -7.300964984196015450e+01
3.015232392580335485e+01 5.477994755924789239e+00 7.538005249313346212e+01 1.775190625420757442e+02 -7.252097830054285055e+01
2.391526239777526541e+02 -1.113330347432509271e+01 8.978587662003917558e+01 1.838758660497411768e+02 2.661463932855326107e+02
1.291853623328204606e+02 4.018940582449812382e+01 1.036288367396981442e+02 1.751928724899454721e+02 2.470511654967785091e+02
6.038502160443904643e+01 9.622763059715744305e+00 7.589225950803353271e+01 1.824237597643343918e+02 -8.318839425623653483e+01
3.859228603149685455e+01 7.843816755185647693e+00 6.985343655151781661e+01 1.649915138094331724e+02 -6.415349485039187982e+01
8.384701619424291152e+01 2.566470854124029444e+01 8.638561956575820489e+01 1.663879070948095773e+02 -8.743709594318984557e+01
-1.811340821786594901e+01 -1.123905481644833770e+01 6.129315915756830435e+01 1.845873843501591409e+02 -7.559695751585910273e+01
-2.194074554024843593e+01 -6.140631922009626820e+00 3.262617967882496828e+01 1.969884894025778692e+02 -6.168121610508909924e+01
4.101436414570112277e+01 1.912325645216922965e+01 6.589609399981904403e+01 1.549106231161439666e+02 -5.683326225023608202e+01
[truncated: 863,202 more chars]
