# Supplementary material for: Generative Adversarial Network-Based Joint Mapping and Localization for Millimeter-Wave Communication Systems
Source: Sensors (Basel). 2026 Jul 7;26(13):4319. doi: 10.3390/s26134319 (PMC13364231; doi:10.3390/s26134319)
Supplement: Supplementary file 1 [file sensors-26-04319-s001.zip › floorplan.m]

clear;
clc;
figure('color',[1 1 1]);
plot([0,10],[0,0],'b','LineWidth',2);
hold on 
plot([0,0],[0,8],'b','LineWidth',2);
hold on 
plot([10,10],[0,8],'b','LineWidth',2);
hold on 
plot([0,10],[8,8],'b','LineWidth',2);
% apCoor = [3,3;-3.01,3.01;3,-3;17,3;3,13];
% noise = [zeros(2,2);normrnd(0,0.5*sind(45),3,2)];
% apCoorEsti = apCoor + noise;
% apCoorEsti = importdata('JADE-apEsti-500sample-noise2')+[0,0;0.01,0.01;0,0;0,0;0,0];
load('JADE-apEsti-5000sample-noise2');
load('JADE-userEsti-5000sample-noise2');
% a = importdata('JADE-userEsti-500sample-noise2');
apCoorEsti = zeros(5,2);
for i = 1:5
    apCoorEsti(i,:) = AP_coor_esti{1,i};
end
apCoorEsti = apCoorEsti + [0,0;0.01,0.01;0,0;0,0;0,0];
a = y_esti;
x1 = 2; y1 = 2;
for k = 1:4
    x2 = apCoorEsti(k+1,1);
    y2 = apCoorEsti(k+1,2);
    for i = 1:500
        x3 = a(i,1);
        y3 = a(i,2);
        x = (((y2^2-y1^2)+(x2^2-x1^2))/(2*(y2-y1))-(x3*y2-x2*y3)/(x3-x2))/((y3-y2)/(x3-x2)+(x2-x1)/(y2-y1));
        y = ((x3*y2-x2*y3)/(y3-y2)+(((y2^2-y1^2)+(x2^2-x1^2))/(2*(x2-x1))))/((x3-x2)/(y3-y2)+(y2-y1)/(x2-x1));
        hold on 
        scatter(x,y,'k')
    end
end
xlim([-2,12]);
ylim([-2,10]);
