# Supplementary material for: Generative Adversarial Network-Based Joint Mapping and Localization for Millimeter-Wave Communication Systems
Source: Sensors (Basel). 2026 Jul 7;26(13):4319. doi: 10.3390/s26134319 (PMC13364231; doi:10.3390/s26134319)
Supplement: Supplementary file 1 [file sensors-26-04319-s001.zip › test0311.m]

% 创建一个包含5个元素的单元数组
myCellArray = cell(1, 5);

% 存储不同类型的数据
myCellArray{1} = 'Apple';
myCellArray{2} = 10;
myCellArray{3} = [1 2 3];
myCellArray{4} = 3.14;
myCellArray{5} = 'Banana';

% 提取倒数第二个元素
secondLastElement = myCellArray{end - 2};

% 显示倒数第二个元素
disp(secondLastElement);
