# Supplementary material for: Generative Adversarial Network-Based Joint Mapping and Localization for Millimeter-Wave Communication Systems
Source: Sensors (Basel). 2026 Jul 7;26(13):4319. doi: 10.3390/s26134319 (PMC13364231; doi:10.3390/s26134319)
Supplement: Supplementary file 1 [file sensors-26-04319-s001.zip › test0325.m]

clc
clear
a=load('ap_CRLB_dB/CRLB_AP_10dB_zzx.mat');
b=load('ap_CRLB_dB/CRLB_AP_20dB_zzx.mat');
c=load('ap_CRLB_dB/CRLB_AP_30dB_zzx.mat');
figure
x=a.x_normalized;
hold on
cdfplot(x)
x=b.x_normalized;
hold on
cdfplot(x)
x=c.x_normalized;
hold on
cdfplot(x)
legend('a','b','c');
xlim([0, 3]);
