# Supplementary material for: Generative Adversarial Network-Based Joint Mapping and Localization for Millimeter-Wave Communication Systems
Source: Sensors (Basel). 2026 Jul 7;26(13):4319. doi: 10.3390/s26134319 (PMC13364231; doi:10.3390/s26134319)
Supplement: Supplementary file 1 [file sensors-26-04319-s001.zip › test0403.m]

%Z =load('test_both_T_10e-9_A_0.2_NF_20dB_5W.txt');
%A = normrnd(1, 0.2, 1, 5);
clc
clear 
f = [1, 2, 3];
t = [5.1, 6.4, 7.5, 8.6, 9.5];
samplenum = 10000;
data = zeros(samplenum,3);
SNR = 10;
%c = 3e8;
a = -2*pi*f;
realdata = sum(cos(a'*t),2);
sigma = normrnd(0, 0.2,samplenum,3);
for i = 1:samplenum
    data(i,:)=realdata' + sigma(i,:);
end
cov(data)


sigma = zeros(samplenum,3);
%ttt = normrnd(0, abs(realdata(1))/10^(SNR/10))
for i =1:samplenum
    for j = 1:3
        sigma(i,j) = normrnd(0, abs(realdata(j))/10^(SNR/10),1);
    end
    data(i,:)=realdata' + sigma(i,:);
end
disp(mean(sigma))
cov(data)
%result = cov(Z);
