# Supplementary material for: Generative Adversarial Network-Based Joint Mapping and Localization for Millimeter-Wave Communication Systems
Source: Sensors (Basel). 2026 Jul 7;26(13):4319. doi: 10.3390/s26134319 (PMC13364231; doi:10.3390/s26134319)
Supplement: Supplementary file 1 [file sensors-26-04319-s001.zip › test0404.m]

clear;
clc;

%sigma = 5;            %噪声标准差
samplenum = 20;     %样本数
load('userLoc_real-random.txt');
pn = userLoc_real_random(1:samplenum,:)';    %所有终端位置
theta1 = pi; theta2 = -pi;
t = zeros(1,samplenum);
sigma = zeros(1,samplenum);  
SNR = 10;
integral = zeros(1,samplenum);
t_pn = zeros(2,samplenum);
x = zeros(2,samplenum);
bound = zeros(1,samplenum);
f = 1;
c = 3e8;
a = -2*pi*f/c;
%A = normrnd(1, 0.2, 1, 5);
a1 = [3;3];
a2 = [-3;3];
a3 = [3;-3];
a4 = [17;3];
a5 = [3;13];
syms theta x y
pn_syms = [x;y];
A = normrnd(1, 0.2, 1, 5);
tz = A(1)*cos(a*norm(a1-pn_syms))+A(2)*cos(a*norm(a2-pn_syms))+A(3)*cos(a*norm(a3-pn_syms))+A(4)*cos(a*norm(a4-pn_syms))...
        +A(5)*cos(a*norm(a5-pn_syms));
t_pn_zz = -a*A(1)*sin(a*norm(a1-[2;3]))*(a1-[2;3])/norm(a1-[2;3])-a*A(2)*sin(a*norm(a2-[2;3]))*(a2-[2;3])/norm(a2-[2;3])...
        -a*A(3)*sin(a*norm(a3-[2;3]))*(a3-[2;3])/norm(a3-[2;3])-a*A(4)*sin(a*norm(a4-[2;3]))*(a4-[2;3])/norm(a4-[2;3])...
        -a*A(5)*sin(a*norm(a5-[2;3]))*(a5-[2;3])/norm(a5-[2;3]);
t_pn_z1 = diff(tz,x);
t_pn_z2 = diff(tz,y);
disp(pn(:,1))
t_pn_z11=subs(t_pn_z1,[x;y],pn(:,1))
t_pn_z22=subs(t_pn_z2,[x,y],[2,3])
a=double(t_pn_z11)
b=double(t_pn_z22)

for i = 1:samplenum
    A = normrnd(1, 0.2, 1, 5);
    t(i) = A(1)*cos(a*norm(a1-pn(:,i)))+A(2)*cos(a*norm(a2-pn(:,i)))+A(3)*cos(a*norm(a3-pn(:,i)))+A(4)*cos(a*norm(a4-pn(:,i)))...
        +A(5)*cos(a*norm(a5-pn(:,i)));
    sigma(i)=t(i)/10^(SNR/10);
    %t_pn_m(:,i) = diff(t(i),pn)
%    t(i) = ((a1-pn(:,i))'*(a2-pn(:,i)))/(norm(a1-pn(:,i))*norm(a2-pn(:,i)));
    t_pn(:,i) = -a*A(1)*sin(a*norm(a1-pn(:,i)))*(a1-pn(:,i))/norm(a1-pn(:,i))-a*A(2)*sin(a*norm(a2-pn(:,i)))*(a2-pn(:,i))/norm(a2-pn(:,i))...
        -a*A(3)*sin(a*norm(a3-pn(:,i)))*(a3-pn(:,i))/norm(a3-pn(:,i))-a*A(4)*sin(a*norm(a4-pn(:,i)))*(a4-pn(:,i))/norm(a4-pn(:,i))...
        -a*A(5)*sin(a*norm(a5-pn(:,i)))*(a5-pn(:,i))/norm(a5-pn(:,i));
%    t_pn(:,i) = (-eye(2)*(a2-pn(:,i))-eye(2)*(a1-pn(:,i)))/(norm(a1-pn(:,i))*norm(a2-pn(:,i)))...
%                +(a1-pn(:,i))'*(a2-pn(:,i))*((a1-pn(:,i))*norm(a2-pn(:,i))/norm(a1-pn(:,i))+norm(a1-pn(:,i))*(a2-pn(:,i))/norm(a2-pn(:,i)));
%     integral(i) = (sqrt(pi)*acos(t(i))^2*2*sigma*erf(theta1-acos(t(i))/(2*sigma))*2*norm(theta1-acos(t(i)))...
%     +(2*gammainc(1/2,(theta1^2-2*acos(t(i))*theta1+acos(t(i))^2)/(4*sigma^2))*acos(t(i))^2-2*gammainc(3/2,(theta1^2-2*acos(t(i))*theta1+acos(t(i))^2)/(4*sigma^2))*4*sigma^2)*2*sigma*theta1...
%     +(2*gammainc(3/2,(theta1^2-2*acos(t(i))*theta1+acos(t(i))^2)/(4*sigma^2))*acos(t(i))*4*sigma^2-2*gammainc(1/2,(theta1^2-2*acos(t(i))*theta1+acos(t(i))^2)/(4*sigma^2))*acos(t(i))^3)*2*sigma)...
%     /(2*4*sigma^2*norm(2*theta1-2*acos(t(i))));%-...
%     (sqrt(pi)*acos(t(i))^2*2*sigma*erf(theta2-acos(t(i))/(2*sigma))*2*norm(theta2-acos(t(i)))...
%     +(2*gammainc(1/2,(theta2^2-2*acos(t(i))*theta2+acos(t(i))^2)/(4*sigma^2))*acos(t(i))^2-2*gammainc(3/2,(theta2^2-2*acos(t(i))*theta2+acos(t(i))^2)/(4*sigma^2))*4*sigma^2)*2*sigma*theta2...
%     +(2*gammainc(3/2,(theta2^2-2*acos(t(i))*theta2+acos(t(i))^2)/(4*sigma^2))*acos(t(i))*4*sigma^2-2*gammainc(1/2,(theta2^2-2*acos(t(i))*theta2+acos(t(i))^2)/(4*sigma^2))*acos(t(i))^3)*2*sigma)...
%     /(2*4*sigma^2*norm(2*theta2-2*acos(t(i))));
    integral(i) = int(((theta-t(i))^2/sigma(i)^2*exp(-(theta-t(i))^2/(2*sigma(i)^2))),theta,-20,20);
%    x(:,i) = sqrt(1/((1/(sigma(i)^2*(1-t(i)^2))*sqrt(4*pi*sigma(i)))*(t_pn(:,i).^2)*integral(i)));
    x(:,i) = 1/((1/(sigma(i)^3*sqrt(2*pi))*(t_pn(:,i).^2)*integral(i)));
    bound(i) = sqrt(x(1,i)^2+x(2,i)^2);
end
save('CramerRaoBound_20dB_zzx.mat','bound');
