# Supplementary material for: Generative Adversarial Network-Based Joint Mapping and Localization for Millimeter-Wave Communication Systems
Source: Sensors (Basel). 2026 Jul 7;26(13):4319. doi: 10.3390/s26134319 (PMC13364231; doi:10.3390/s26134319)
Supplement: Supplementary file 1 [file sensors-26-04319-s001.zip › test0410.m]

% 指定包含 txt 文件的文件夹路径
folder_path = 'noise2_Esti';

% 列出文件夹中所有的 txt 文件
file_list = dir(fullfile(folder_path, '*.txt'));

% 循环遍历文件列表，并逐个重命名文件
for i = 1:length(file_list)
    old_name = file_list(i).name;
    new_name = ['userEsti_2.', num2str(i), '.txt']; % 新文件名，可以根据需要进行修改
    movefile(fullfile(folder_path, old_name), fullfile(folder_path, new_name));
end
