# Supplementary material for: Generative Adversarial Network-Based Joint Mapping and Localization for Millimeter-Wave Communication Systems
Source: Sensors (Basel). 2026 Jul 7;26(13):4319. doi: 10.3390/s26134319 (PMC13364231; doi:10.3390/s26134319)
Supplement: Supplementary file 1 [file sensors-26-04319-s001.zip › test0417.m]

apdiff_2000=load('apdiff/apdiff_10dB.txt');
figure
cdfplot(apdiff_2000)
n_new_samples = 2000;

% 核密度估计
pd = fitdist(apdiff_2000, 'Kernel', 'Bandwidth',1.5,'Support', 'positive');%500-0.6 10dBm0.6
expanded_data = random(pd, [n_new_samples, 1]);
a=mean(expanded_data)
save('apdiff_10dB_0510.mat', 'expanded_data');
% 可视化对比
subplot(1,2,1);
histogram(apdiff_2000, 'Normalization', 'pdf');
title('原始数据分布');
subplot(1,2,2);
histogram(expanded_data, 'Normalization', 'pdf');
title('扩充数据分布');
a=load('ap_CRLB_dB/CRLB_AP_10dB_zzx.mat');
%b=load('apdiff_10dB_min.mat');
figure
cdfplot(a.x_normalized)
%hold on
%cdfplot(b.expanded_data)
hold on
cdfplot(expanded_data(1:200))
legend('CRB','GAN');
xlim([0, 4]); 
ylabel('累计误差分布');
xlabel('定位误差(m)');
title('   ')
