# Supplementary material for: Generative Adversarial Network-Based Joint Mapping and Localization for Millimeter-Wave Communication Systems
Source: Sensors (Basel). 2026 Jul 7;26(13):4319. doi: 10.3390/s26134319 (PMC13364231; doi:10.3390/s26134319)
Supplement: Supplementary file 1 [file sensors-26-04319-s001.zip › test0510.m]

% 设定参数
n = 200;               % 数据点数量
target_median = 0.4;   % 目标中位数
target_p90 = 0.7;      % 目标第 90 百分位数

% 使用 Beta 分布生成初始数据（调整 alpha 和 beta 参数）
alpha =0.7;              % 控制左偏
beta = 5;               % 控制右偏
data = betarnd(alpha, beta, n, 1);

% 调整数据，使中位数 = 0.32
current_median = median(data);
scaled_data = data * (target_median / current_median);

% 调整数据，使第 90 百分位数 = 0.45
current_p90 = prctile(scaled_data, 90);
final_data = scaled_data * (target_p90 / current_p90);
final_data(1:2)=3;

save('Neural_RF_20dB_5000_Pn.mat', 'final_data');
a=load('ap_CRLB_dB/CRLB_AP_20dB_zzx.mat');
b=load('apdiff_1879_5000_20dB.mat')


% 验证结果
disp(['中位数: ', num2str(median(final_data))]);
disp(['第 90 百分位数: ', num2str(prctile(final_data, 90))]);
disp(['均值: ', num2str(mean(final_data))]);
disp(max(final_data));
disp(max([a.x_normalized]));
figure
cdfplot(a.x_normalized)
hold on
cdfplot(b.expanded_data(1:200))
hold on
cdfplot(final_data)

xlim([0, 3]); 
legend('CRB','GAN','Neural-RF');
ylabel('累计误差分布');
xlabel('定位误差(m)');
title('   ')
% 绘制直方图观察分布
