# Supplementary material for: Generative Adversarial Network-Based Joint Mapping and Localization for Millimeter-Wave Communication Systems
Source: Sensors (Basel). 2026 Jul 7;26(13):4319. doi: 10.3390/s26134319 (PMC13364231; doi:10.3390/s26134319)
Supplement: Supplementary file 1 [file sensors-26-04319-s001.zip › test0512.m]

%a=load('ap_CRLB_dB/CRLB_AP_10dB_zzx.mat');
%b=load('userdiff_2430_2000_20dB.mat');
%c=load('Neural_RF_20dB_2000_Pn.mat');
a=load('ap_CRLB_dB/CRLB_AP_20dB_zzx.mat');
b=load('apdiff_2067_2000_20dB.mat');
c=load('Neural_RF_20dB_2000.mat');
figure
cdfplot(a.x_normalized)
hold on
cdfplot(b.expanded_data(1:200))
hold on
cdfplot(c.final_data)

xlim([0, 3]); 
legend('CRB','GAN','Neural-RF');
%ylabel('累计误差分布');
%xlabel('定位误差(m)');
ylabel('Cumulative distribution');
xlabel('Estimation error (m)');
title('   ')
