# Supplementary material for: Generative Adversarial Network-Based Joint Mapping and Localization for Millimeter-Wave Communication Systems
Source: Sensors (Basel). 2026 Jul 7;26(13):4319. doi: 10.3390/s26134319 (PMC13364231; doi:10.3390/s26134319)
Supplement: Supplementary file 1 [file sensors-26-04319-s001.zip › EM-apEsti-100sample-1000user-noise2]

3.000000000000000000e+00 3.000000000000000000e+00
-3.000000000000000000e+00 3.000000000000000000e+00
2.997380055619855543e+00 -2.414001956044288910e+00
1.533055983899781793e+01 3.087408247489230817e+00
3.072682351562464387e+00 1.202317352439871989e+01
