# Supplementary material for: Generative Adversarial Network-Based Joint Mapping and Localization for Millimeter-Wave Communication Systems
Source: Sensors (Basel). 2026 Jul 7;26(13):4319. doi: 10.3390/s26134319 (PMC13364231; doi:10.3390/s26134319)
Supplement: Supplementary file 1 [file sensors-26-04319-s001.zip › EM-apEsti-200sample-1000user-noise2]

3.000000000000000000e+00 3.000000000000000000e+00
-3.000000000000000000e+00 3.000000000000000000e+00
3.009868199683057188e+00 -2.723309553242622361e+00
1.667425281297364137e+01 3.025730600815980775e+00
2.979186131265127546e+00 1.250383163124461916e+01
