# Supplementary material for: Generative Adversarial Network-Based Joint Mapping and Localization for Millimeter-Wave Communication Systems
Source: Sensors (Basel). 2026 Jul 7;26(13):4319. doi: 10.3390/s26134319 (PMC13364231; doi:10.3390/s26134319)
Supplement: Supplementary file 1 [file sensors-26-04319-s001.zip › EM-apEsti-500sample-300batch-noise12345]

3.000000000000000000e+00 3.000000000000000000e+00
-3.000000000000000000e+00 3.000000000000000000e+00
3.026283829082064614e+00 -2.671513750249425279e+00
1.577824592970168105e+01 3.180733449916161693e+00
2.940603770552140173e+00 1.254307523005210356e+01
