# Supplementary material for: Generative Adversarial Network-Based Joint Mapping and Localization for Millimeter-Wave Communication Systems
Source: Sensors (Basel). 2026 Jul 7;26(13):4319. doi: 10.3390/s26134319 (PMC13364231; doi:10.3390/s26134319)
Supplement: Supplementary file 1 [file sensors-26-04319-s001.zip › EM-apEsti-500sample-1000user-noise1]

3.000000000000000000e+00 3.000000000000000000e+00
-3.000000000000000000e+00 3.000000000000000000e+00
3.095407122082717954e+00 -3.141745843894249379e+00
1.708767920297422194e+01 3.125605364032479461e+00
2.942109444267583918e+00 1.324059581117068873e+01
