# Supplementary material for: Generative Adversarial Network-Based Joint Mapping and Localization for Millimeter-Wave Communication Systems
Source: Sensors (Basel). 2026 Jul 7;26(13):4319. doi: 10.3390/s26134319 (PMC13364231; doi:10.3390/s26134319)
Supplement: Supplementary file 1 [file sensors-26-04319-s001.zip › EM-apEsti-500sample-1000user-noise5]

3.000000000000000000e+00 3.000000000000000000e+00
-3.000000000000000000e+00 3.000000000000000000e+00
2.924720746766773516e+00 -2.594457872800118192e+00
1.566084094604454968e+01 2.678754472543173559e+00
3.107497667632330707e+00 1.252618758014106959e+01
