# Supplementary material for: Generative Adversarial Network-Based Joint Mapping and Localization for Millimeter-Wave Communication Systems
Source: Sensors (Basel). 2026 Jul 7;26(13):4319. doi: 10.3390/s26134319 (PMC13364231; doi:10.3390/s26134319)
Supplement: Supplementary file 1 [file sensors-26-04319-s001.zip › GAN-apEsti-2000sample-noise2]

3.000000000000000000e+00 3.000000000000000000e+00
-3.000000000000000000e+00 3.000000000000000000e+00
2.837030771454203126e+00 -3.398160805381175820e+00
1.724632685645762464e+01 2.935789771914210977e+00
3.256688375010361014e+00 1.283576328668796229e+01
