# Supplementary material for: Generative Adversarial Network-Based Joint Mapping and Localization for Millimeter-Wave Communication Systems
Source: Sensors (Basel). 2026 Jul 7;26(13):4319. doi: 10.3390/s26134319 (PMC13364231; doi:10.3390/s26134319)
Supplement: Supplementary file 1 [file sensors-26-04319-s001.zip › GAN-apEsti-random-500sample-500batch-noise12321-500iter]

3.000000000000000000e+00 3.000000000000000000e+00
-3.000000000000000000e+00 3.000000000000000000e+00
3.266092888149477069e+00 -3.390734941623704923e+00
1.467843649896839153e+01 3.301182711385942881e+00
3.146918913946126661e+00 1.199271264589094166e+01
