# Supplementary material for: Generative Adversarial Network-Based Joint Mapping and Localization for Millimeter-Wave Communication Systems
Source: Sensors (Basel). 2026 Jul 7;26(13):4319. doi: 10.3390/s26134319 (PMC13364231; doi:10.3390/s26134319)
Supplement: Supplementary file 1 [file sensors-26-04319-s001.zip › GAN-apEsti-random-500sample-500batch-noise12345-500iter]

3.000000000000000000e+00 3.000000000000000000e+00
-3.000000000000000000e+00 3.000000000000000000e+00
2.995758082502623321e+00 -4.223069075289013874e+00
1.540375654947362349e+01 3.175265817671212965e+00
3.024342708142292668e+00 1.290216679791903154e+01
