# Supplementary material for: Generative Adversarial Network-Based Joint Mapping and Localization for Millimeter-Wave Communication Systems
Source: Sensors (Basel). 2026 Jul 7;26(13):4319. doi: 10.3390/s26134319 (PMC13364231; doi:10.3390/s26134319)
Supplement: Supplementary file 1 [file sensors-26-04319-s001.zip › Untitled.m]

clear;
clc;

doaMat2 = load('doaMat-random-noise1.txt');
pro = randsrc(1,10000,[0,1;0.5,0.5]);
for i = 1:10000
    if pro(i) == 0
        doaMat2(i,5) = 0;
    end
end

dlmwrite('doaMat_random_noise1_inc_0.5.txt',doaMat2,'delimiter',' ');
