# Supplementary material for: Generative Adversarial Network-Based Joint Mapping and Localization for Millimeter-Wave Communication Systems
Source: Sensors (Basel). 2026 Jul 7;26(13):4319. doi: 10.3390/s26134319 (PMC13364231; doi:10.3390/s26134319)
Supplement: Supplementary file 1 [file sensors-26-04319-s001.zip › CramerRaoBound.m]

clear;
clc;

sigma = 2;            %ÔëÉù±ê×¼²î
samplenum = 500;     %Ñù±¾Êý
load('userLoc_real-random.txt');
pn = userLoc_real_random(1:samplenum,:)';    %ËùÓÐÖÕ¶ËÎ»ÖÃ
t = zeros(1,samplenum);
integral = zeros(1,samplenum);
t_pn = zeros(2,samplenum);
x = zeros(2,samplenum);
bound = zeros(1,samplenum);
a1 = [3;3];
a2 = [-3;3];
syms theta
for i = 1:samplenum
    t(i) = ((a1-pn(:,i))'*(a2-pn(:,i)))/(norm(a1-pn(:,i))*norm(a2-pn(:,i)));
    t_pn(:,i) = (-eye(2)*(a2-pn(:,i))-eye(2)*(a1-pn(:,i)))/(norm(a1-pn(:,i))*norm(a2-pn(:,i)))...
                +(a1-pn(:,i))'*(a2-pn(:,i))*((a1-pn(:,i))*norm(a2-pn(:,i))/norm(a1-pn(:,i))+norm(a1-pn(:,i))*(a2-pn(:,i))/norm(a2-pn(:,i)));
%     integral(i) = (sqrt(pi)*acos(t(i))^2*2*sigma*erf(theta1-acos(t(i))/(2*sigma))*2*norm(theta1-acos(t(i)))...
%     +(2*gammainc(1/2,(theta1^2-2*acos(t(i))*theta1+acos(t(i))^2)/(4*sigma^2))*acos(t(i))^2-2*gammainc(3/2,(theta1^2-2*acos(t(i))*theta1+acos(t(i))^2)/(4*sigma^2))*4*sigma^2)*2*sigma*theta1...
%     +(2*gammainc(3/2,(theta1^2-2*acos(t(i))*theta1+acos(t(i))^2)/(4*sigma^2))*acos(t(i))*4*sigma^2-2*gammainc(1/2,(theta1^2-2*acos(t(i))*theta1+acos(t(i))^2)/(4*sigma^2))*acos(t(i))^3)*2*sigma)...
%     /(2*4*sigma^2*norm(2*theta1-2*acos(t(i))));%-...
%     (sqrt(pi)*acos(t(i))^2*2*sigma*erf(theta2-acos(t(i))/(2*sigma))*2*norm(theta2-acos(t(i)))...
%     +(2*gammainc(1/2,(theta2^2-2*acos(t(i))*theta2+acos(t(i))^2)/(4*sigma^2))*acos(t(i))^2-2*gammainc(3/2,(theta2^2-2*acos(t(i))*theta2+acos(t(i))^2)/(4*sigma^2))*4*sigma^2)*2*sigma*theta2...
%     +(2*gammainc(3/2,(theta2^2-2*acos(t(i))*theta2+acos(t(i))^2)/(4*sigma^2))*acos(t(i))*4*sigma^2-2*gammainc(1/2,(theta2^2-2*acos(t(i))*theta2+acos(t(i))^2)/(4*sigma^2))*acos(t(i))^3)*2*sigma)...
%     /(2*4*sigma^2*norm(2*theta2-2*acos(t(i))));
    integral(i) = int(((theta-acos(t(i)))^2/(4*sigma^2)*exp(-(theta-acos(t(i)))^2/(4*sigma^2))),theta,-pi,pi);
    x(:,i) = sqrt(1/((1/(sigma^2*(1-t(i)^2))*sqrt(4*pi*sigma))*(t_pn(:,i).^2)*integral(i)));
    bound(i) = sqrt(x(1,i)^2+x(2,i)^2);
end

save('CramerRaoBound_noise2_zzx','bound');
