# Supplementary material for: Generative Adversarial Network-Based Joint Mapping and Localization for Millimeter-Wave Communication Systems
Source: Sensors (Basel). 2026 Jul 7;26(13):4319. doi: 10.3390/s26134319 (PMC13364231; doi:10.3390/s26134319)
Supplement: Supplementary file 1 [file sensors-26-04319-s001.zip › CRLB_AP_zzx.m]

clear;
clc;

samplenum = 500;     %样本数
load('userLoc_real-random_5w.txt');
pn = userLoc_real_random_5w(1:samplenum,:)';    %所有终端位置
t = zeros(1,samplenum);
sigma = zeros(1,samplenum);  
SNR = 10;
integral = zeros(1,samplenum);
t_pn = zeros(2,samplenum);
x = zeros(2,samplenum);
bound = zeros(1,samplenum);
f = 1;
c = 3e8;
a = -2*pi*f/c;
ap=[3,-3,3,17,3;3,3,-3,3,13];
syms theta
for i = 1:500
    A = normrnd(1, 0.2, 1, 5);
    t(i) = A*cos(a*vecnorm(ap-pn(:,i)))';
    sigma(i)=t(i)/10^(SNR/10);
    t_pn(:,i) = sum(a*A.*sin(-a*vecnorm(ap-pn(:,i)))./vecnorm(ap-pn(:,i)).*(ap-pn(:,i)),2);    
    integral(i) = int(((theta-t(i))^2/sigma(i)^2*exp(-(theta-t(i))^2/(2*sigma(i)^2))),theta,3,7);
    %{
    theta_range = -20:0.01:20;  % 定义 theta 的范围
    expr_plot=1^2/sigma(i)^2*exp(-(theta-t(i))^2/(2*sigma(i)^2));
    expr_values = double(subs(expr_plot, theta, theta_range));
    % 绘制曲线图
    plot(theta_range, expr_values);
    xlabel('Theta');
    ylabel('Function Value');
    title('Plot of the Function');
    %}    
    x(:,i) = 1/((1/(sigma(i)^3*sqrt(2*pi))*(t_pn(:,i).^2)*integral(i)));
    bound(i) = sqrt(x(1,i)^2+x(2,i)^2);
end
save('CRLB_AP_10dB_zzx_1.mat','bound');
